# Supplementary material for: First genome-scale insights into the virulence of the snow mold causal fungus Microdochium nivale
Source: IMA Fungus. 2023 Jan 10;14:2. doi: 10.1186/s43008-022-00107-0 (PMC9830731; doi:10.1186/s43008-022-00107-0)
Supplement: Supplementary file 2 — Additional file 2. Table S1: The summary of the results of the sequencing of the Microdochium nivale genomic DNA on the platforms of Nanopore (long reads, sheet “Nanopore”) and Illumina (short reads, sheet “Illumina”), as well as M. nivale RNA-Seq analysis (sheet “RNA-Seq”). [file 43008_2022_107_MOESM2_ESM.xls]

## Sheet: Nanopore
Supplementary Table S1. The summary on sequencing and processing of Microdochium nivale’s genomic DNA on the platforms of Nanopore (long reads, sheet “Nanopore”) and Illumina (short reads, sheet “Illumina”), and M. nivale’s transcriptomic RNA-sequencing results (sheet “RNA-Seq”).
Statistics	Raw reads	Filtered reads
Total number	2383743	590547
Min length	17	1000
Max length	106579	106579
Average length	1234	3503
Median length	443	2116
Length N50	3120	4778
Total bases	2943368740	2068822186
Median quality per base (Q-score)	17.7	10.8

## Sheet: Illumina
Supplementary Table S1. The summary on sequencing and processing of Microdochium nivale’s genomic DNA on the platforms of Nanopore (long reads, sheet “Nanopore”) and Illumina (short reads, sheet “Illumina”), and M. nivale’s transcriptomic RNA-sequencing results (sheet “RNA-Seq”).
Replicate	Read pair	Mean read length, bp	Reads in pair before filtering	Reads in pair after filtering	Total reads before filtering	Total reads after filtering	% total reads after filtering
1	R1	249	5664337	5620257	11328674	11240514	99.2218
	R2		5664337	5620257
2	R1		5663163	5618307	11326326	11236614	99.2079
	R2		5663163	5618307

## Sheet: RNA-Seq
Supplementary Table S1. The summary on sequencing and processing of Microdochium nivale’s genomic DNA on the platforms of Nanopore (long reads, sheet “Nanopore”) and Illumina (short reads, sheet “Illumina”), and M. nivale’s transcriptomic RNA-sequencing results (sheet “RNA-Seq”).
Experimental condition	Read pair	Mean read length, bp	Reads in pair before filtering	Reads in pair after filtering	Total reads before filtering	Total reads after filtering	% total reads after filtering
In vitro, mineral medium	R1	126	20548174	20509917	41096348	41019834	99.8138
	R2	126	20548174	20509917
In vitro, placnt extract	R1	126	23977228	23931112	47954456	47862224	99.8077
	R2	126	23977228	23931112
In planta	R1	126	43584768	43480746	87169536	86961492	99.7613
	R2	126	43584768	43480746
