# Supplementary material for: First genome-scale insights into the virulence of the snow mold causal fungus Microdochium nivale
Source: IMA Fungus. 2023 Jan 10;14:2. doi: 10.1186/s43008-022-00107-0 (PMC9830731; doi:10.1186/s43008-022-00107-0)
Supplement: Supplementary file 3 — Additional file 3. Table S2: The functional classification of Microdochium nivale protein-encoding genes. The classification is subdivided into the supercategories (designated in the corresponding sheets), which are split into (sub)categories given within each sheet. FCW—fungal cell wall. [file 43008_2022_107_MOESM3_ESM.xls]

## Sheet: Cell cycle
Supercategory	Category	Subcategory	GeneID	Mantis annotation	Expression in response to plant extract addition (log2FC)	Plant extract mean TPM	Control mean TPM	Reference hit	Reference source	Mantis e-value
Cell cycle-related	Cell cycle-related	Cell cycle-related	MN608_00051	PHO85 cyclin-5	nonDEG	11.67	6.35	K21197	KEGG	1.03734e-12
Cell cycle-related	Cell cycle-related	Cell cycle-related	MN608_00130	condensin complex subunit 3	nonDEG	9.57	8.18	K06678	KEGG	2.86171e-252
Cell cycle-related	Cell cycle-related	Cell cycle-related	MN608_00137	cell cycle checkpoint control protein RAD9A	nonDEG	6.96	11.01	K10994	KEGG	3.44784e-85
Cell cycle-related	Cell cycle-related	Cell cycle-related	MN608_00249	F-box and WD-40 domain protein MET30	nonDEG	10.18	6.6	K10259	KEGG	4.84092e-247
Cell cycle-related	Cell cycle-related	Cell cycle-related	MN608_00311	negative regulator of the PHO system	nonDEG	37.74	38.29	K06655	KEGG	2.73166e-187
Cell cycle-related	Cell cycle-related	Cell cycle-related	MN608_00317	cell division cycle protein 123	nonDEG	12.14	11.58	PF07065.17	EBI-EMBL	1.06883e-113
Cell cycle-related	Cell cycle-related	Cell cycle-related	MN608_00469	general transcriptional corepressor TUP1	nonDEG	66.62	55.85	K06666	KEGG	2.13766e-251
Cell cycle-related	Cell cycle-related	Cell cycle-related	MN608_00530	anaphase-promoting complex subunit 3	nonDEG	9.48	9.04	K03350	KEGG	1.24122e-223
Cell cycle-related	Cell cycle-related	Cell cycle-related	MN608_00625	regulatory subunit for Cdc7p protein kinase	nonDEG	19.39	13.22	K02309	KEGG	2.42046e-151
Cell cycle-related	Cell cycle-related	Cell cycle-related	MN608_00754	anaphase-promoting complex subunit 10	nonDEG	12.49	22.81	K03357	KEGG	1.17227e-78
Cell cycle-related	Cell cycle-related	Cell cycle-related	MN608_00765	type II protein arginine methyltransferase	nonDEG	7.57	6.24	K02516	KEGG	3.80358e-203
Cell cycle-related	Cell cycle-related	Cell cycle-related	MN608_00887	MOB kinase activator 1	nonDEG	15.53	30.78	K06685	KEGG	2.93913e-108
Cell cycle-related	Cell cycle-related	Cell cycle-related	MN608_01030	phosphate system cyclin PHO80	nonDEG	8.99	10.92	K06654	KEGG	2.10318e-62
Cell cycle-related	Cell cycle-related	Cell cycle-related	MN608_01178	Activator of mitotic machinery Cdc14 phosphatase activation C-term	nonDEG	13.15	10.33	PF08632.13	Pfam	1.31397e-29
Cell cycle-related	Cell cycle-related	Cell cycle-related	MN608_01546	origin recognition complex subunit 6	nonDEG	7.53	10.01	K02608	KEGG	6.89568e-29
Cell cycle-related	Cell cycle-related	Cell cycle-related	MN608_01706	Cyclin	nonDEG	21.74	18.6	PF08613.14	EBI-EMBL	8.64451e-44
Cell cycle-related	Cell cycle-related	Cell cycle-related	MN608_01741	cytokinesis protein	nonDEG	6.49	10.36	K11238	KEGG	2.2411e-05
Cell cycle-related	Cell cycle-related	Cell cycle-related	MN608_01807	S-phase kinase-associated protein 1	nonDEG	77.37	129.15	K03094	KEGG	7.58524e-68
Cell cycle-related	Cell cycle-related	Cell cycle-related	MN608_01919	required for meiotic nuclear division protein 1	nonDEG	23.93	15.27	K23499	KEGG	1.14108e-56
Cell cycle-related	Cell cycle-related	Cell cycle-related	MN608_01966	Cell division protein anillin	nonDEG	13.12	9.13	PF08174.14	Pfam	3.31949e-09
Cell cycle-related	Cell cycle-related	Cell cycle-related	MN608_02013	E3 ubiquitin-protein ligase RBX1	nonDEG	91.22	184.76	K03868	KEGG	1.00276e-73
Cell cycle-related	Cell cycle-related	Cell cycle-related	MN608_02129	structural maintenance of chromosome 3 (chondroitin sulfate proteoglycan 6)	nonDEG	15.53	17.12	K06669	KEGG	0
Cell cycle-related	Cell cycle-related	Cell cycle-related	MN608_02131	cell division cycle protein 37	nonDEG	105.34	71.95	K09554	KEGG	2.03422e-73
Cell cycle-related	Cell cycle-related	Cell cycle-related	MN608_02166	cell division cycle 2-like	nonDEG	7.2	7.91	K08818	KEGG	1.41361e-153
Cell cycle-related	Cell cycle-related	Cell cycle-related	MN608_02173	anaphase-promoting complex subunit 4	nonDEG	4.05	4.79	K03351	KEGG	3.20649e-100
Cell cycle-related	Cell cycle-related	Cell cycle-related	MN608_02183	serine/threonine-protein phosphatase 2A regulatory subunit A	nonDEG	49.54	56.05	K03456	KEGG	3.80358e-268
Cell cycle-related	Cell cycle-related	Cell cycle-related	MN608_02335	cell division control protein 42	nonDEG	50.17	46.41	K04393	KEGG	1.14108e-125
Cell cycle-related	Cell cycle-related	Cell cycle-related	MN608_02371	serine/threonine-protein kinase HSL1, negative regulator of Swe1 kinase	nonDEG	0.24	0.11	K02515	KEGG	1.79288e-217
Cell cycle-related	Cell cycle-related	Cell cycle-related	MN608_02445	meiotic recombination protein REC8	nonDEG	0.79	0.76	K12780	KEGG	1.10331e-118
Cell cycle-related	Cell cycle-related	Cell cycle-related	MN608_02463	anaphase-promoting complex subunit 5	nonDEG	7.83	10.12	K03352	KEGG	6.20611e-161
Cell cycle-related	Cell cycle-related	Cell cycle-related	MN608_02496	cell division control protein 11	nonDEG	106.63	123.87	K16945	KEGG	1.79806e-192
Cell cycle-related	Cell cycle-related	Cell cycle-related	MN608_02550	serine/threonine-protein kinase ATR	nonDEG	2.17	1.15	K06640	KEGG	0
Cell cycle-related	Cell cycle-related	Cell cycle-related	MN608_02588	anaphase-promoting complex subunit 5	nonDEG	168.87	250.45	K03352	KEGG	2.20662e-48
Cell cycle-related	Cell cycle-related	Cell cycle-related	MN608_02616	pheromone receptor transcription factor	nonDEG	53.04	55.74	K12412	KEGG	3.79262e-73
Cell cycle-related	Cell cycle-related	Cell cycle-related	MN608_02720	cell cycle protein kinase DBF2	nonDEG	9.86	11.18	K06684	KEGG	0
Cell cycle-related	Cell cycle-related	Cell cycle-related	MN608_03036	cyclin-dependent kinase	nonDEG	10.98	6.88	K07760	KEGG	2.48244e-117
Cell cycle-related	Cell cycle-related	Cell cycle-related	MN608_03038	mitotic spindle assembly checkpoint protein MAD1	nonDEG	5.52	5.18	K06679	KEGG	1.21023e-127
Cell cycle-related	Cell cycle-related	Cell cycle-related	MN608_03040	cyclin-dependent kinase 2	nonDEG	30.95	5.05	K02206	KEGG	5.86133e-18
Cell cycle-related	Cell cycle-related	Cell cycle-related	MN608_03357	Cyclin N-terminal domain-containing protein	nonDEG	113.24	59.41	PF00134.26	EBI-EMBL	0.000193637
Cell cycle-related	Cell cycle-related	Cell cycle-related	MN608_03434	origin recognition complex subunit 4	nonDEG	9.03	10.65	K02606	KEGG	2.79275e-174
Cell cycle-related	Cell cycle-related	Cell cycle-related	MN608_03565	cell cycle checkpoint protein	nonDEG	3.53	4.06	K06662	KEGG	1.17227e-165
Cell cycle-related	Cell cycle-related	Cell cycle-related	MN608_03567	anaphase-promoting complex subunit 2	nonDEG	8.73	9.15	K03349	KEGG	7.93003e-207
Cell cycle-related	Cell cycle-related	Cell cycle-related	MN608_03636	serine/threonine-protein phosphatase 2A catalytic subunit	nonDEG	110.13	153.57	K04382	KEGG	2.59335e-215
Cell cycle-related	Cell cycle-related	Cell cycle-related	MN608_03674	structural maintenance of chromosome 2	nonDEG	16.47	13.9	K06674	KEGG	0
Cell cycle-related	Cell cycle-related	Cell cycle-related	MN608_03677	cyclin L	nonDEG	18.47	31.09	K23966	KEGG	1.2757e-60
Cell cycle-related	Cell cycle-related	Cell cycle-related	MN608_03704	Cell morphogenesis N-terminal	nonDEG	5.55	3.25	PF14222.9	Pfam	8.64451e-222
Cell cycle-related	Cell cycle-related	Cell cycle-related	MN608_03730	serine/threonine-protein phosphatase 2A regulatory subunit B	nonDEG	38.15	39.73	K04354	KEGG	8.96438e-254
Cell cycle-related	Cell cycle-related	Cell cycle-related	MN608_03743	origin recognition complex subunit 1	nonDEG	4.87	3.74	K02603	KEGG	3.79262e-196
Cell cycle-related	Cell cycle-related	Cell cycle-related	MN608_03861	serine/threonine-protein kinase TTK/MPS1	nonDEG	4.53	2.33	K08866	KEGG	5.17176e-156
Cell cycle-related	Cell cycle-related	Cell cycle-related	MN608_03888	G2/mitotic-specific cyclin 2	nonDEG	32.69	21.1	K23469	KEGG	4.84092e-172
Cell cycle-related	Cell cycle-related	Cell cycle-related	MN608_03920	ser/thr/tyr protein kinase RAD53	nonDEG	18.56	10.31	K02831	KEGG	3.79262e-99
Cell cycle-related	Cell cycle-related	Cell cycle-related	MN608_04399	histone deacetylase 1/2	nonDEG	17.29	13.24	K06067	KEGG	1.62048e-263
Cell cycle-related	Cell cycle-related	Cell cycle-related	MN608_04508	DNA replication licensing factor MCM7	nonDEG	27.18	24.23	K02210	KEGG	0
Cell cycle-related	Cell cycle-related	Cell cycle-related	MN608_04523	DNA replication licensing factor MCM4	nonDEG	20.05	20.53	K02212	KEGG	0
Cell cycle-related	Cell cycle-related	Cell cycle-related	MN608_04534	DNA replication licensing factor MCM4	nonDEG	15.27	13.2	K02212	KEGG	9.99873e-284
Cell cycle-related	Cell cycle-related	Cell cycle-related	MN608_04541	MOB kinase activator 1	nonDEG	26.34	30.05	K06685	KEGG	4.49514e-48
Cell cycle-related	Cell cycle-related	Cell cycle-related	MN608_04553	cell division control protein 6	nonDEG	20.59	17.14	K02213	KEGG	1.34854e-137
Cell cycle-related	Cell cycle-related	Cell cycle-related	MN608_04584	proliferating cell nuclear antigen	nonDEG	66.18	117.62	K04802	KEGG	7.24046e-136
Cell cycle-related	Cell cycle-related	Cell cycle-related	MN608_04604	origin recognition complex subunit 3	nonDEG	3.93	4.87	K02605	KEGG	2.62793e-151
Cell cycle-related	Cell cycle-related	Cell cycle-related	MN608_04626	structural maintenance of chromosome 4	nonDEG	3.39	2.56	K06675	KEGG	2.65484e-06
Cell cycle-related	Cell cycle-related	Cell cycle-related	MN608_04679	checkpoint serine/threonine-protein kinase	nonDEG	3.79	1.9	K02178	KEGG	1.17565e-151
Cell cycle-related	Cell cycle-related	Cell cycle-related	MN608_04680	checkpoint serine/threonine-protein kinase	nonDEG	27.6	46.11	K02178	KEGG	3.80358e-75
Cell cycle-related	Cell cycle-related	Cell cycle-related	MN608_04726	cell cycle arrest protein BUB2	nonDEG	7.6	7.81	K02179	KEGG	1.55601e-173
Cell cycle-related	Cell cycle-related	Cell cycle-related	MN608_04816	14-3-3 protein epsilon	nonDEG	253.18	303.3	K06630	KEGG	6.22405e-143
Cell cycle-related	Cell cycle-related	Cell cycle-related	MN608_04861	cell growth-regulating nucleolar protein	nonDEG	31.93	22.15	K15263	KEGG	4.48219e-70
Cell cycle-related	Cell cycle-related	Cell cycle-related	MN608_04869	cell division cycle 14	nonDEG	18.36	12.04	K06639	KEGG	7.60717e-149
Cell cycle-related	Cell cycle-related	Cell cycle-related	MN608_04877	serine/threonine-protein kinase CHEK2	nonDEG	24.78	19.35	K06641	KEGG	6.89568e-189
Cell cycle-related	Cell cycle-related	Cell cycle-related	MN608_04921	14-3-3 protein epsilon	nonDEG	172.45	201.92	K06630	KEGG	1.72392e-144
Cell cycle-related	Cell cycle-related	Cell cycle-related	MN608_05013	homeobox protein YOX1/YHP1	nonDEG	20.3	12.68	K12411	KEGG	1.07192e-20
Cell cycle-related	Cell cycle-related	Cell cycle-related	MN608_05027	cell cycle serine/threonine-protein kinase CDC5/MSD2	nonDEG	9.91	6.74	K06660	KEGG	1.00276e-127
Cell cycle-related	Cell cycle-related	Cell cycle-related	MN608_05143	DNA replication licensing factor MCM6	nonDEG	10.25	12.06	K02542	KEGG	0
Cell cycle-related	Cell cycle-related	Cell cycle-related	MN608_05203	DNA replication licensing factor MCM3	nonDEG	18.64	15.53	K02541	KEGG	0
Cell cycle-related	Cell cycle-related	Cell cycle-related	MN608_05223	cullin 1	nonDEG	26.25	22.12	K03347	KEGG	0
Cell cycle-related	Cell cycle-related	Cell cycle-related	MN608_05277	regulatory protein SWI4	nonDEG	0.69	0.39	K06649	KEGG	0.000124122
Cell cycle-related	Cell cycle-related	Cell cycle-related	MN608_05282	regulatory protein SWI6	nonDEG	33.03	24.66	K06648	KEGG	3.35407e-06
Cell cycle-related	Cell cycle-related	Cell cycle-related	MN608_05288	mitotic spindle assembly checkpoint protein MAD2B	nonDEG	4.93	5.08	K13728	KEGG	5.17176e-69
Cell cycle-related	Cell cycle-related	Cell cycle-related	MN608_05499	DNA replication licensing factor MCM2	nonDEG	9.71	7.81	K02540	KEGG	0
Cell cycle-related	Cell cycle-related	Cell cycle-related	MN608_05637	F-box and leucine-rich repeat protein GRR1	nonDEG	12.26	13.34	K03360	KEGG	2.96514e-256
Cell cycle-related	Cell cycle-related	Cell cycle-related	MN608_05660	cyclin H	nonDEG	12.58	20.13	K06634	KEGG	1.55601e-91
Cell cycle-related	Cell cycle-related	Cell cycle-related	MN608_05900	localization factor PodJL	nonDEG	17.93	16.08	K13582	KEGG	1.13779e-05
Cell cycle-related	Cell cycle-related	Cell cycle-related	MN608_05930	cell division cycle 20-like protein 1	nonDEG	13.34	9	K03364	KEGG	1.44809e-217
Cell cycle-related	Cell cycle-related	Cell cycle-related	MN608_05933	structural maintenance of chromosome 1	nonDEG	13.52	8.41	K06636	KEGG	0
Cell cycle-related	Cell cycle-related	Cell cycle-related	MN608_05941	ATP-dependent Clp protease	nonDEG	19.36	35.9	K01358	KEGG	2.5242e-90
Cell cycle-related	Cell cycle-related	Cell cycle-related	MN608_05946	cell division control protein 12	nonDEG	71.83	74.09	K16948	KEGG	4.82697e-243
Cell cycle-related	Cell cycle-related	Cell cycle-related	MN608_06027	cyclin G-associated kinase	nonDEG	16.97	16.85	K08855	KEGG	2.31005e-23
Cell cycle-related	Cell cycle-related	Cell cycle-related	MN608_06061	glycogen synthase kinase 3 beta	nonDEG	84.59	67.93	K03083	KEGG	8.6196e-203
Cell cycle-related	Cell cycle-related	Cell cycle-related	MN608_06080	anaphase-promoting complex subunit 6	nonDEG	6.29	6.91	K03353	KEGG	1.86183e-226
Cell cycle-related	Cell cycle-related	Cell cycle-related	MN608_06127	cyclin-dependent kinase 7	nonDEG	42.37	31.77	K02202	KEGG	5.86133e-145
Cell cycle-related	Cell cycle-related	Cell cycle-related	MN608_06269	cohesin complex subunit SA-1/2	nonDEG	14.3	10.22	K06671	KEGG	2.14384e-197
Cell cycle-related	Cell cycle-related	Cell cycle-related	MN608_06311	regulatory factor X	nonDEG	8.3	6.16	K09175	KEGG	4.82697e-268
Cell cycle-related	Cell cycle-related	Cell cycle-related	MN608_06319	cytokinesis protein	nonDEG	23.29	12.38	K11238	KEGG	3.37888e-226
Cell cycle-related	Cell cycle-related	Cell cycle-related	MN608_06330	anaphase-promoting complex subunit 8	nonDEG	6.65	7.21	K03355	KEGG	1.24122e-212
Cell cycle-related	Cell cycle-related	Cell cycle-related	MN608_06337	DNA replication licensing factor MCM5	nonDEG	18.29	21.47	K02209	KEGG	0
Cell cycle-related	Cell cycle-related	Cell cycle-related	MN608_06406	origin recognition complex subunit 2	nonDEG	5.18	4.98	K02604	KEGG	6.20611e-126
Cell cycle-related	Cell cycle-related	Cell cycle-related	MN608_06444	DNA repair protein RAD9	nonDEG	3.68	2.37	K06661	KEGG	6.20611e-45
Cell cycle-related	Cell cycle-related	Cell cycle-related	MN608_06493	meiotic recombination protein SPO11	nonDEG	1.67	1.92	K10878	KEGG	7.93003e-88
Cell cycle-related	Cell cycle-related	Cell cycle-related	MN608_06537	GTP-binding protein	nonDEG	24.82	26.17	K06682	KEGG	2.72379e-161
Cell cycle-related	Cell cycle-related	Cell cycle-related	MN608_06540	regulatory protein PHO2	nonDEG	237.89	152.14	K02646	KEGG	6.22405e-48
Cell cycle-related	Cell cycle-related	Cell cycle-related	MN608_06750	PHO85 cyclin-6/7	nonDEG	17.56	16.44	K24113	KEGG	1.65496e-134
Cell cycle-related	Cell cycle-related	Cell cycle-related	MN608_06776	origin recognition complex subunit 1	nonDEG	29.27	15.72	K02603	KEGG	1.7584e-09
Cell cycle-related	Cell cycle-related	Cell cycle-related	MN608_06796	cohesin complex subunit SCC1	nonDEG	38.43	26.96	K06670	KEGG	9.65395e-87
Cell cycle-related	Cell cycle-related	Cell cycle-related	MN608_06847	cyclin-dependent kinase regulatory subunit CKS1	nonDEG	38.24	63.75	K02219	KEGG	1.58601e-44
Cell cycle-related	Cell cycle-related	Cell cycle-related	MN608_06918	Anaphase-promoting complex APC subunit CDC26	nonDEG	4.46	3.99	PF10471.12	Pfam	2.90455e-09
Cell cycle-related	Cell cycle-related	Cell cycle-related	MN608_06975	cell cycle checkpoint protein	nonDEG	7.67	8.78	K02830	KEGG	5.53249e-101
Cell cycle-related	Cell cycle-related	Cell cycle-related	MN608_07045	required for meiotic nuclear division protein 1	nonDEG	9.59	6.29	K23499	KEGG	6.20611e-55
Cell cycle-related	Cell cycle-related	Cell cycle-related	MN608_07061	serine/threonine-protein kinase CHEK1	nonDEG	6.69	6.38	K02216	KEGG	2.31673e-149
Cell cycle-related	Cell cycle-related	Cell cycle-related	MN608_07134	cell division cycle 20 cofactor of APC complex	nonDEG	35.41	25.47	K03363	KEGG	2.99962e-184
Cell cycle-related	Cell cycle-related	Cell cycle-related	MN608_07155	regulatory factor X	nonDEG	10	7.46	K09175	KEGG	0.000321576
Cell cycle-related	Cell cycle-related	Cell cycle-related	MN608_07436	cyclin-dependent kinase	nonDEG	21.04	27.03	K04563	KEGG	8.64451e-171
Cell cycle-related	Cell cycle-related	Cell cycle-related	MN608_07437	PHO85 cyclin-1	nonDEG	30.97	14.15	K06656	KEGG	1.44809e-115
Cell cycle-related	Cell cycle-related	Cell cycle-related	MN608_07651	cyclin-dependent kinase 8/11	nonDEG	10.9	5.9	K02208	KEGG	1.2757e-167
Cell cycle-related	Cell cycle-related	Cell cycle-related	MN608_07739	CDK inhibitor PHO81	nonDEG	30.46	30.41	K06653	KEGG	2.37901e-117
Cell cycle-related	Cell cycle-related	Cell cycle-related	MN608_07759	cell division control protein CDC15	nonDEG	7.91	5.43	K06683	KEGG	1.00276e-131
Cell cycle-related	Cell cycle-related	Cell cycle-related	MN608_07778	transcription factor MBP1	nonDEG	7.7	6.62	K06647	KEGG	1.03435e-226
Cell cycle-related	Cell cycle-related	Cell cycle-related	MN608_08023	dual specificity tyrosine-phosphorylation-regulated kinase 2/3/4	nonDEG	10.01	6.2	K18669	KEGG	1.82735e-202
Cell cycle-related	Cell cycle-related	Cell cycle-related	MN608_08048	mediator of replication checkpoint protein 1	nonDEG	6.81	3.96	K11272	KEGG	4.13741e-270
Cell cycle-related	Cell cycle-related	Cell cycle-related	MN608_08150	cell division control protein 14 SIN component	nonDEG	14.95	8.79	PF08045.14	Pfam	4.84092e-56
Cell cycle-related	Cell cycle-related	Cell cycle-related	MN608_08291	regulatory protein SWI6	nonDEG	6.63	5.35	K06648	KEGG	1.62517e-261
Cell cycle-related	Cell cycle-related	Cell cycle-related	MN608_08365	G1-specific transcriptional repressor WHI5	nonDEG	3.8	3.34	K12413	KEGG	1.34854e-07
Cell cycle-related	Cell cycle-related	Cell cycle-related	MN608_08657	F-box and WD-40 domain protein CDC4	nonDEG	15.53	10.25	K03361	KEGG	2.20662e-243
Cell cycle-related	Cell cycle-related	Cell cycle-related	MN608_08695	ser/thr/tyr protein kinase RAD53	nonDEG	0.27	0.27	K02831	KEGG	3.25034e-18
Cell cycle-related	Cell cycle-related	Cell cycle-related	MN608_08833	DASH complex subunit DAM1	nonDEG	20.24	37.55	K02307	KEGG	1.17565e-72
Cell cycle-related	Cell cycle-related	Cell cycle-related	MN608_08932	required for meiotic nuclear division protein 1	nonDEG	9.35	10.12	K23499	KEGG	1.58601e-80
Cell cycle-related	Cell cycle-related	Cell cycle-related	MN608_09131	regulatory protein SWI5	nonDEG	26.88	14.31	K09202	KEGG	1.52143e-184
Cell cycle-related	Cell cycle-related	Cell cycle-related	MN608_09165	Heterokaryon incompatibility protein s	nonDEG	88.6	141.54	Q03689	TCDB	2.35133e-63
Cell cycle-related	Cell cycle-related	Cell cycle-related	MN608_09281	anaphase-promoting complex subunit 1	nonDEG	5.41	4.25	K03348	KEGG	0
Cell cycle-related	Cell cycle-related	Cell cycle-related	MN608_09291	structural maintenance of chromosome 4	nonDEG	7.81	6.54	K06675	KEGG	0
Cell cycle-related	Cell cycle-related	Cell cycle-related	MN608_09713	ATP-dependent Clp protease ATP-binding subunit ClpX	nonDEG	11.22	14.39	K03544	KEGG	2.0687e-135
Cell cycle-related	Cell cycle-related	Cell cycle-related	MN608_09715	origin recognition complex subunit 5	nonDEG	5.11	5.39	K02607	KEGG	4.49514e-107
Cell cycle-related	Cell cycle-related	Cell cycle-related	MN608_09811	cyclin-C	nonDEG	9.9	13.05	K15161	KEGG	2.2411e-102
Cell cycle-related	Cell cycle-related	Cell cycle-related	MN608_09991	meiosis-specific APC/C activator protein AMA1	nonDEG	10.17	10.74	K12782	KEGG	4.49514e-158
Cell cycle-related	Cell cycle-related	Cell cycle-related	MN608_10245	condensin complex subunit 1	nonDEG	10.83	8.3	K06677	KEGG	0
Cell cycle-related	Cell cycle-related	Cell cycle-related	MN608_10246	cell division control protein 7	nonDEG	7.24	7.36	K02214	KEGG	5.18671e-151
Cell cycle-related	Cell cycle-related	Cell cycle-related	MN608_10626	Cyclin D1-binding domain-containing protein	nonDEG	4.36	2.47	PF12014.11	EBI-EMBL	4.82697e-46
Cell cycle-related	Cell cycle-related	Cell cycle-related	MN608_10636	structural maintenance of chromosome 4	nonDEG	7.81	9.71	K06675	KEGG	7.58524e-05
Cell cycle-related	Cell cycle-related	Cell cycle-related	MN608_11777	cytokinesis protein	nonDEG	0.11	0.15	K11238	KEGG	1.4177e-06
Cell cycle-related	Cell cycle-related	Cell cycle-related	MN608_09827	Meiosis protein SPO22/ZIP4 like	1.83	2.47	0.61	PF08631.13	Pfam	3.41336e-63
Cell cycle-related	Cell cycle-related	Cell cycle-related	MN608_01924	cyclin-dependent kinase inhibitor FAR1	1.67	13.89	4.39	K06652	KEGG	1.68944e-39
Cell cycle-related	Cell cycle-related	Cell cycle-related	MN608_04828	Myc proto-oncogene protein	1.59	31.79	11.41	K04377	KEGG	5.51654e-12
Cell cycle-related	Cell cycle-related	Cell cycle-related	MN608_06318	cytokinesis protein	1.53	5.99	2.32	K11238	KEGG	0
Cell cycle-related	Cell cycle-related	Cell cycle-related	MN608_03719	ATP-dependent Lon protease	1.49	139.83	48.34	K01338	KEGG	1.65496e-273
Cell cycle-related	Cell cycle-related	Cell cycle-related	MN608_01309	cell division control protein 24	1.47	19.39	7.27	K11236	KEGG	6.89568e-292
Cell cycle-related	Cell cycle-related	Cell cycle-related	MN608_04173	PHO85 cyclin-5	1.44	64.62	22.89	K21197	KEGG	5.17176e-14
Cell cycle-related	Cell cycle-related	Cell cycle-related	MN608_06825	M-phase inducer tyrosine phosphatase	1.38	10.13	3.91	K02555	KEGG	1.20674e-128
Cell cycle-related	Cell cycle-related	Cell cycle-related	MN608_01396	meiosis induction protein kinase IME2/SME1	1.36	11.32	4.36	K12765	KEGG	5.17176e-215
Cell cycle-related	Cell cycle-related	Cell cycle-related	MN608_00519	separase	1.3	1.94	0.85	K02365	KEGG	1.51705e-275
Cell cycle-related	Cell cycle-related	Cell cycle-related	MN608_02433	PHO85 cyclin-5	1.3	114.5	56.86	K21197	KEGG	1.90179e-150
Cell cycle-related	Cell cycle-related	Cell cycle-related	MN608_07139	G1/S-specific cyclin CLN3	1.27	109.16	49.86	K06646	KEGG	1.51705e-57
Cell cycle-related	Cell cycle-related	Cell cycle-related	MN608_02333	serine-protein kinase ATM	1.2	4.54	2.07	K04728	KEGG	0
Cell cycle-related	Cell cycle-related	Cell cycle-related	MN608_01928	F-box and WD-40 domain protein CDC4	1.16	31.12	13.81	K03361	KEGG	5.86133e-251
Cell cycle-related	Cell cycle-related	Cell cycle-related	MN608_00861	CDK inhibitor PHO81	1.15	8.39	3.81	K06653	KEGG	0
Cell cycle-related	Cell cycle-related	Cell cycle-related	MN608_06279	G2/mitotic-specific cyclin 3/4	1.14	6.48	2.8	K06659	KEGG	1.93079e-200
Cell cycle-related	Cell cycle-related	Cell cycle-related	MN608_07705	mitosis inhibitor protein kinase SWE1	1.13	17.31	7.64	K03114	KEGG	2.5514e-230
Cell cycle-related	Cell cycle-related	Cell cycle-related	MN608_01499	GDP/GTP exchange factor	1.11	2.88	1.34	K06681	KEGG	2.13766e-163
Cell cycle-related	Cell cycle-related	Cell cycle-related	MN608_01357	general transcriptional corepressor CYC8	1.1	38.34	17.99	K06665	KEGG	1.34466e-288
Cell cycle-related	Cell cycle-related	Cell cycle-related	MN608_05183	cohesin loading factor subunit SCC2	1.03	7.06	3.48	K06672	KEGG	4.82697e-288
Cell cycle-related	Cell cycle-related	Cell cycle-related	MN608_09671	cell cycle arrest protein BFA1	1.02	13.99	6.89	K02181	KEGG	2.68931e-15
Cell cycle-related	Cell cycle-related	Cell cycle-related	MN608_03391	cell cycle arrest protein BUB3	-1.04	17.18	37.8	K02180	KEGG	4.13741e-117
Cell cycle-related	Cell cycle-related	Cell cycle-related	MN608_05480	mitotic spindle assembly checkpoint protein MAD2	-1.12	38.67	84.66	K02537	KEGG	1.13779e-70
Cell cycle-related	Cell cycle-related	Cell cycle-related	MN608_06270	cohesin complex subunit SA-1/2	-1.15	8.63	19.42	K06671	KEGG	2.69709e-102
Cell cycle-related	Cell cycle-related	Cell cycle-related	MN608_00544	meiosis-specific serine/threonine-protein kinase MEK1		0.09	0.1	K12776	KEGG	1.55153e-49

## Sheet: Cytoskeleton
Supercategory	Category	Subcategory	GeneID	Mantis annotation	Expression in response to plant extract addition (log2FC)	Plant extract mean TPM	Control mean TPM	Reference hit	Reference source	Mantis e-value
Cytoskeleton	Actin cytoskeletion	Actin cytoskeletion	MN608_00073	ankyrin repeat domain-containing protein 50	nonDEG	3.43	3.89	K21440	KEGG	3.10305e-112
Cytoskeleton	Actin cytoskeletion	Actin cytoskeletion	MN608_00218	ankyrin repeat domain-containing protein 50	nonDEG	2.49	1.89	K21440	KEGG	3.80358e-51
Cytoskeleton	Actin cytoskeletion	Actin cytoskeletion	MN608_00219	ankyrin repeat domain-containing protein 50	nonDEG	0.38	0.15	K21440	KEGG	5.51654e-33
Cytoskeleton	Actin cytoskeletion	Actin cytoskeletion	MN608_00570	actin cytoskeleton-regulatory complex protein PAN1	nonDEG	21.19	14.44	K20047	KEGG	0
Cytoskeleton	Actin cytoskeletion	Actin cytoskeletion	MN608_00794	Actin interacting protein 3	nonDEG	13.89	9.01	PF03915.16	Pfam	1.72392e-156
Cytoskeleton	Actin cytoskeletion	Actin cytoskeletion	MN608_00937	ankyrin repeat domain-containing protein 50	nonDEG	8.18	9.72	K21440	KEGG	5.51654e-16
Cytoskeleton	Actin cytoskeletion	Actin cytoskeletion	MN608_01127	actin-related protein 10	nonDEG	6.69	8.44	K16576	KEGG	7.26139e-44
Cytoskeleton	Actin cytoskeletion	Actin cytoskeletion	MN608_01435	ankyrin repeat domain-containing protein 50	nonDEG	1.68	0.86	K21440	KEGG	5.87827e-46
Cytoskeleton	Actin cytoskeletion	Actin cytoskeletion	MN608_01462	ankyrin repeat domain-containing protein 50	nonDEG	0.36	0.49	K21440	KEGG	5.86133e-07
Cytoskeleton	Actin cytoskeletion	Actin cytoskeletion	MN608_01548	ankyrin repeat domain-containing protein 50	nonDEG	2.99	2.2	K21440	KEGG	7.24046e-115
Cytoskeleton	Actin cytoskeletion	Actin cytoskeletion	MN608_01633	actin-related protein 3	nonDEG	77.69	109.09	K18584	KEGG	1.14108e-217
Cytoskeleton	Actin cytoskeletion	Actin cytoskeletion	MN608_01745	ankyrin repeat domain-containing protein 50	nonDEG	2.65	1.45	K21440	KEGG	7.60717e-41
Cytoskeleton	Actin cytoskeletion	Actin cytoskeletion	MN608_01759	ankyrin repeat domain-containing protein 50	nonDEG	3.07	4.43	K21440	KEGG	1.13779e-135
Cytoskeleton	Actin cytoskeletion	Actin cytoskeletion	MN608_01815	actin-related protein 8	nonDEG	15.07	12.23	K11673	KEGG	1.2757e-237
Cytoskeleton	Actin cytoskeletion	Actin cytoskeletion	MN608_02214	ankyrin repeat domain-containing protein 50	nonDEG	1.09	1.12	K21440	KEGG	1.2757e-08
Cytoskeleton	Actin cytoskeletion	Actin cytoskeletion	MN608_02264	actinin alpha 2/3	nonDEG	10.09	9.44	K21073	KEGG	4.13741e-87
Cytoskeleton	Actin cytoskeletion	Actin cytoskeletion	MN608_02380	ankyrin repeat and BTB/POZ domain-containing protein 1	nonDEG	5.64	5.4	K10520	KEGG	4.82697e-127
Cytoskeleton	Actin cytoskeletion	Actin cytoskeletion	MN608_02523	ankyrin repeat domain-containing protein 50	nonDEG	5.06	4.68	K21440	KEGG	7.60717e-76
Cytoskeleton	Actin cytoskeletion	Actin cytoskeletion	MN608_02540	ankyrin repeat domain-containing protein 50	nonDEG	2.69	3.82	K21440	KEGG	5.86133e-66
Cytoskeleton	Actin cytoskeletion	Actin cytoskeletion	MN608_02877	ankyrin repeat domain-containing protein 50	nonDEG	0.26	0.45	K21440	KEGG	1.58601e-17
Cytoskeleton	Actin cytoskeletion	Actin cytoskeletion	MN608_02884	ankyrin repeat domain-containing protein 50	nonDEG	12.83	14.28	K21440	KEGG	5.51654e-53
Cytoskeleton	Actin cytoskeletion	Actin cytoskeletion	MN608_02905	ankyrin repeat domain-containing protein 50	nonDEG	6.74	5.13	K21440	KEGG	2.51692e-46
Cytoskeleton	Actin cytoskeletion	Actin cytoskeletion	MN608_02909	ankyrin repeat domain-containing protein 50	nonDEG	2.75	2.1	K21440	KEGG	2.96514e-44
Cytoskeleton	Actin cytoskeletion	Actin cytoskeletion	MN608_02914	ankyrin repeat domain-containing protein 50	nonDEG	0.79	0.76	K21440	KEGG	7.93003e-07
Cytoskeleton	Actin cytoskeletion	Actin cytoskeletion	MN608_03087	ankyrin repeat domain-containing protein 50	nonDEG	1.33	0.96	K21440	KEGG	1.48257e-111
Cytoskeleton	Actin cytoskeletion	Actin cytoskeletion	MN608_03093	ankyrin repeat domain-containing protein 50	nonDEG	5.19	4.38	K21440	KEGG	6.55089e-54
Cytoskeleton	Actin cytoskeletion	Actin cytoskeletion	MN608_03178	ankyrin repeat domain-containing protein 50	nonDEG	1.84	1.54	K21440	KEGG	1.52143e-30
Cytoskeleton	Actin cytoskeletion	Actin cytoskeletion	MN608_03362	actin cytoskeleton-regulatory complex protein END3	nonDEG	23.12	35	K20048	KEGG	2.03422e-189
Cytoskeleton	Actin cytoskeletion	Actin cytoskeletion	MN608_03725	actin related protein 2/3 complex subunit 1A/1B	nonDEG	39.74	78.55	K05757	KEGG	9.68185e-158
Cytoskeleton	Actin cytoskeletion	Actin cytoskeletion	MN608_03733	actin cytoskeleton-regulatory complex protein SLA1	nonDEG	17.95	11.37	K20046	KEGG	0
Cytoskeleton	Actin cytoskeletion	Actin cytoskeletion	MN608_03870	ankyrin repeat domain-containing protein 50	nonDEG	3.41	2.79	K21440	KEGG	2.82723e-32
Cytoskeleton	Actin cytoskeletion	Actin cytoskeletion	MN608_04031	ankyrin repeat domain-containing protein 50	nonDEG	1.91	1.8	K21440	KEGG	1.2757e-83
Cytoskeleton	Actin cytoskeletion	Actin cytoskeletion	MN608_04066	ankyrin repeat domain-containing protein 27	nonDEG	11.44	6.86	K20175	KEGG	2.0687e-33
Cytoskeleton	Actin cytoskeletion	Actin cytoskeletion	MN608_04295	ankyrin repeat domain-containing protein 50	nonDEG	3.03	3.69	K21440	KEGG	1.62517e-109
Cytoskeleton	Actin cytoskeletion	Actin cytoskeletion	MN608_04671	actin-related protein 9	nonDEG	14.81	11.21	K11768	KEGG	4.84092e-262
Cytoskeleton	Actin cytoskeletion	Actin cytoskeletion	MN608_05075	actin-related protein 5	nonDEG	15.76	13.26	K11672	KEGG	9.65395e-270
Cytoskeleton	Actin cytoskeletion	Actin cytoskeletion	MN608_05186	ankyrin repeat and SOCS box protein 17	nonDEG	14.59	16.76	K10339	KEGG	0.000758524
Cytoskeleton	Actin cytoskeletion	Actin cytoskeletion	MN608_05329	actin cytoskeleton-regulatory complex protein PAN1	nonDEG	3.58	2.3	K20047	KEGG	1.52143e-05
Cytoskeleton	Actin cytoskeletion	Actin cytoskeletion	MN608_05341	actin cytoskeleton-regulatory complex protein SLA1	nonDEG	5.81	7.87	K20046	KEGG	8.96438e-180
Cytoskeleton	Actin cytoskeletion	Actin cytoskeletion	MN608_05498	ankyrin repeat domain-containing protein 50	nonDEG	0.47	0.57	K21440	KEGG	4.49514e-16
Cytoskeleton	Actin cytoskeletion	Actin cytoskeletion	MN608_05508	ankyrin repeat domain-containing protein 50	nonDEG	0.35	0.52	K21440	KEGG	2.27557e-31
Cytoskeleton	Actin cytoskeletion	Actin cytoskeletion	MN608_05548	ankyrin repeat domain-containing protein 50	nonDEG	4.95	6.36	K21440	KEGG	7.93003e-29
Cytoskeleton	Actin cytoskeletion	Actin cytoskeletion	MN608_05598	ankyrin repeat domain-containing protein 50	nonDEG	6.77	7.17	K21440	KEGG	9.68185e-41
Cytoskeleton	Actin cytoskeletion	Actin cytoskeletion	MN608_05617	ankyrin repeat domain-containing protein 50	nonDEG	6.42	8.87	K21440	KEGG	4.48219e-148
Cytoskeleton	Actin cytoskeletion	Actin cytoskeletion	MN608_05640	ankyrin repeat domain-containing protein 50	nonDEG	11.84	17.59	K21440	KEGG	1.34466e-130
Cytoskeleton	Actin cytoskeletion	Actin cytoskeletion	MN608_05651	ankyrin repeat domain-containing protein 50	nonDEG	14.98	7.23	K21440	KEGG	4.48219e-29
Cytoskeleton	Actin cytoskeletion	Actin cytoskeletion	MN608_05737	ankyrin repeat domain-containing protein 50	nonDEG	3.57	5.17	K21440	KEGG	9.33607e-96
Cytoskeleton	Actin cytoskeletion	Actin cytoskeletion	MN608_06473	ankyrin repeat domain-containing protein 50	nonDEG	1.83	1.38	K21440	KEGG	7.26139e-31
Cytoskeleton	Actin cytoskeletion	Actin cytoskeletion	MN608_06492	ankyrin repeat domain-containing protein 50	nonDEG	19.69	26.65	K21440	KEGG	2.66251e-20
Cytoskeleton	Actin cytoskeletion	Actin cytoskeletion	MN608_06628	ankyrin repeat domain-containing protein 50	nonDEG	2.08	1.67	K21440	KEGG	4.82697e-106
Cytoskeleton	Actin cytoskeletion	Actin cytoskeletion	MN608_06852	actin-related protein 4	nonDEG	29.95	55.41	K11400	KEGG	6.55089e-181
Cytoskeleton	Actin cytoskeletion	Actin cytoskeletion	MN608_07496	ankyrin repeat domain-containing protein 50	nonDEG	0.3	0.53	K21440	KEGG	1.82735e-26
Cytoskeleton	Actin cytoskeletion	Actin cytoskeletion	MN608_07743	actin-related protein 2	nonDEG	74.34	100.29	K17260	KEGG	4.14936e-210
Cytoskeleton	Actin cytoskeletion	Actin cytoskeletion	MN608_07923	ankyrin repeat domain-containing protein 50	nonDEG	0.58	0.56	K21440	KEGG	4.14936e-35
Cytoskeleton	Actin cytoskeletion	Actin cytoskeletion	MN608_07924	ankyrin repeat domain-containing protein 50	nonDEG	1.42	1.36	K21440	KEGG	3.80358e-29
Cytoskeleton	Actin cytoskeletion	Actin cytoskeletion	MN608_08172	ankyrin repeat domain-containing protein 50	nonDEG	8.42	7.64	K21440	KEGG	1.48257e-41
Cytoskeleton	Actin cytoskeletion	Actin cytoskeletion	MN608_08350	ankyrin repeat domain-containing protein 50	nonDEG	0.45	0.53	K21440	KEGG	1.41361e-97
Cytoskeleton	Actin cytoskeletion	Actin cytoskeletion	MN608_08427	ankyrin repeat domain-containing protein 50	nonDEG	1.11	1.08	K21440	KEGG	2.73166e-74
Cytoskeleton	Actin cytoskeletion	Actin cytoskeletion	MN608_08431	ankyrin repeat domain-containing protein 50	nonDEG	3.45	1.42	K21440	KEGG	2.38588e-34
Cytoskeleton	Actin cytoskeletion	Actin cytoskeletion	MN608_08444	ankyrin repeat domain-containing protein 50	nonDEG	2.88	2.11	K21440	KEGG	4.48219e-30
Cytoskeleton	Actin cytoskeletion	Actin cytoskeletion	MN608_08500	ankyrin repeat domain-containing protein 50	nonDEG	0.88	0.71	K21440	KEGG	2.03422e-28
Cytoskeleton	Actin cytoskeletion	Actin cytoskeletion	MN608_08539	ankyrin repeat domain-containing protein 50	nonDEG	7.34	7.34	K21440	KEGG	8.27481e-30
Cytoskeleton	Actin cytoskeletion	Actin cytoskeletion	MN608_08604	ankyrin repeat domain-containing protein 50	nonDEG	1.72	1.8	K21440	KEGG	1.48257e-93
Cytoskeleton	Actin cytoskeletion	Actin cytoskeletion	MN608_08611	ankyrin repeat domain-containing protein 50	nonDEG	6.81	11.64	K21440	KEGG	5.53249e-11
Cytoskeleton	Actin cytoskeletion	Actin cytoskeletion	MN608_08754	actin related protein 2/3 complex subunit 4	nonDEG	56.3	85.76	K05755	KEGG	5.17176e-107
Cytoskeleton	Actin cytoskeletion	Actin cytoskeletion	MN608_09034	ankyrin	nonDEG	9.08	5.61	K10380	KEGG	1.37914e-57
Cytoskeleton	Actin cytoskeletion	Actin cytoskeletion	MN608_09166	ankyrin repeat domain-containing protein 50	nonDEG	9.33	18.74	K21440	KEGG	4.13741e-131
Cytoskeleton	Actin cytoskeletion	Actin cytoskeletion	MN608_09187	ankyrin repeat domain-containing protein 50	nonDEG	8.32	7.35	K21440	KEGG	3.79262e-28
Cytoskeleton	Actin cytoskeletion	Actin cytoskeletion	MN608_09245	ankyrin repeat domain-containing protein 50	nonDEG	3.29	2.43	K21440	KEGG	1.03435e-31
Cytoskeleton	Actin cytoskeletion	Actin cytoskeletion	MN608_09323	ankyrin repeat domain-containing protein 6	nonDEG	4.2	7.75	K21435	KEGG	9.99873e-25
Cytoskeleton	Actin cytoskeletion	Actin cytoskeletion	MN608_09418	ankyrin repeat domain-containing protein 50	nonDEG	1.24	0.21	K21440	KEGG	1.58601e-85
Cytoskeleton	Actin cytoskeletion	Actin cytoskeletion	MN608_09434	actin-related protein 6	nonDEG	2.13	2.05	K11662	KEGG	2.69709e-142
Cytoskeleton	Actin cytoskeletion	Actin cytoskeletion	MN608_09451	ankyrin repeat domain-containing protein 50	nonDEG	4.1	5.39	K21440	KEGG	4.13741e-137
Cytoskeleton	Actin cytoskeletion	Actin cytoskeletion	MN608_09455	ankyrin repeat domain-containing protein 50	nonDEG	3.46	3.41	K21440	KEGG	2.37901e-96
Cytoskeleton	Actin cytoskeletion	Actin cytoskeletion	MN608_09479	ankyrin repeat domain-containing protein 50	nonDEG	12.81	11.88	K21440	KEGG	5.86133e-81
Cytoskeleton	Actin cytoskeletion	Actin cytoskeletion	MN608_09611	ankyrin repeat domain-containing protein 50	nonDEG	1.3	1.54	K21440	KEGG	2.34453e-29
Cytoskeleton	Actin cytoskeletion	Actin cytoskeletion	MN608_09737	ankyrin repeat domain-containing protein 50	nonDEG	0.39	0.52	K21440	KEGG	6.20611e-21
Cytoskeleton	Actin cytoskeletion	Actin cytoskeletion	MN608_09878	ankyrin repeat domain-containing protein 50	nonDEG	3.69	5.77	K21440	KEGG	2.68931e-07
Cytoskeleton	Actin cytoskeletion	Actin cytoskeletion	MN608_09942	ankyrin repeat domain-containing protein 50	nonDEG	1.27	1.05	K21440	KEGG	5.51654e-22
Cytoskeleton	Actin cytoskeletion	Actin cytoskeletion	MN608_10076	ankyrin repeat domain-containing protein 50	nonDEG	0.59	1.01	K21440	KEGG	1.96527e-110
Cytoskeleton	Actin cytoskeletion	Actin cytoskeletion	MN608_10094	ankyrin repeat domain-containing protein 50	nonDEG	0.57	0.39	K21440	KEGG	1.03435e-28
Cytoskeleton	Actin cytoskeletion	Actin cytoskeletion	MN608_10150	ankyrin repeat domain-containing protein 50	nonDEG	1.9	1.73	K21440	KEGG	5.86133e-100
Cytoskeleton	Actin cytoskeletion	Actin cytoskeletion	MN608_10187	ankyrin repeat domain-containing protein 50	nonDEG	2.4	1.28	K21440	KEGG	3.06858e-18
Cytoskeleton	Actin cytoskeletion	Actin cytoskeletion	MN608_10421	ankyrin repeat domain-containing protein	nonDEG	6.21	2.43	PF13637.9	EBI-EMBL	3.79262e-06
Cytoskeleton	Actin cytoskeletion	Actin cytoskeletion	MN608_10694	ankyrin repeat domain-containing protein 50	nonDEG	3.4	2.25	K21440	KEGG	3.79262e-19
Cytoskeleton	Actin cytoskeletion	Actin cytoskeletion	MN608_10797	ankyrin repeat domain-containing protein 50	nonDEG	1.25	1.5	K21440	KEGG	5.17176e-134
Cytoskeleton	Actin cytoskeletion	Actin cytoskeletion	MN608_10813	ankyrin repeat domain-containing protein 50	nonDEG	1.99	2.14	K21440	KEGG	1.03734e-111
Cytoskeleton	Actin cytoskeletion	Actin cytoskeletion	MN608_10825	ankyrin repeat domain-containing protein 50	nonDEG	1.61	1.38	K21440	KEGG	3.11202e-16
Cytoskeleton	Actin cytoskeletion	Actin cytoskeletion	MN608_10856	ankyrin repeat domain-containing protein 50	nonDEG	0.34	0.23	K21440	KEGG	1.03435e-21
Cytoskeleton	Actin cytoskeletion	Actin cytoskeletion	MN608_10912	ankyrin repeat domain-containing protein 50	nonDEG	3.83	4.9	K21440	KEGG	2.93913e-73
Cytoskeleton	Actin cytoskeletion	Actin cytoskeletion	MN608_10917	ankyrin repeat domain-containing protein 50	nonDEG	0.74	0.11	K21440	KEGG	1.13779e-21
Cytoskeleton	Actin cytoskeletion	Actin cytoskeletion	MN608_10977	ankyrin repeat domain-containing protein 50	nonDEG	4.27	4.15	K21440	KEGG	2.93066e-131
Cytoskeleton	Actin cytoskeletion	Actin cytoskeletion	MN608_11037	ankyrin repeat domain-containing protein 50	nonDEG	1.03	0.53	K21440	KEGG	5.51654e-49
Cytoskeleton	Actin cytoskeletion	Actin cytoskeletion	MN608_11265	ankyrin repeat domain-containing protein 50	nonDEG	0.31	0.08	K21440	KEGG	7.24046e-21
Cytoskeleton	Actin cytoskeletion	Actin cytoskeletion	MN608_11315	ankyrin	nonDEG	0.19	0.21	K10380	KEGG	1.93637e-13
Cytoskeleton	Actin cytoskeletion	Actin cytoskeletion	MN608_11384	ankyrin repeat domain-containing protein 50	nonDEG	0.73	1.13	K21440	KEGG	1.86721e-27
Cytoskeleton	Actin cytoskeletion	Actin cytoskeletion	MN608_11387	ankyrin repeat domain-containing protein 50	nonDEG	5.33	4.37	K21440	KEGG	3.79262e-41
Cytoskeleton	Actin cytoskeletion	Actin cytoskeletion	MN608_11397	ankyrin repeat domain-containing protein 50	nonDEG	0.74	1.63	K21440	KEGG	4.14936e-46
Cytoskeleton	Actin cytoskeletion	Actin cytoskeletion	MN608_11399	ankyrin repeat domain-containing protein 50	nonDEG	2.11	3.76	K21440	KEGG	1.34466e-48
Cytoskeleton	Actin cytoskeletion	Actin cytoskeletion	MN608_11407	ankyrin repeat domain-containing protein 50	nonDEG	1.07	1.21	K21440	KEGG	1.62048e-60
Cytoskeleton	Actin cytoskeletion	Actin cytoskeletion	MN608_11408	ankyrin repeat domain-containing protein 50	nonDEG	3.43	4.02	K21440	KEGG	9.65395e-43
Cytoskeleton	Actin cytoskeletion	Actin cytoskeletion	MN608_11503	ankyrin repeat domain-containing protein 50	nonDEG	7.18	10.47	K21440	KEGG	3.80358e-41
Cytoskeleton	Actin cytoskeletion	Actin cytoskeletion	MN608_11521	ankyrin repeat domain-containing protein	nonDEG	11.42	9.92	PF12796.10	EBI-EMBL	2.96514e-12
Cytoskeleton	Actin cytoskeletion	Actin cytoskeletion	MN608_11595	ankyrin repeat domain-containing protein 50	nonDEG	0.15	0.08	K21440	KEGG	1.89631e-25
Cytoskeleton	Actin cytoskeletion	Actin cytoskeletion	MN608_11660	ankyrin repeat domain-containing protein 50	nonDEG	0.12	0.27	K21440	KEGG	8.64451e-20
Cytoskeleton	Actin cytoskeletion	Actin cytoskeletion	MN608_11721	ankyrin repeat domain-containing protein 50	nonDEG	1.86	1.59	K21440	KEGG	3.17201e-65
Cytoskeleton	Actin cytoskeletion	Actin cytoskeletion	MN608_11791	ankyrin repeat domain-containing protein 50	nonDEG	0.96	0.59	K21440	KEGG	5.87827e-40
Cytoskeleton	Actin cytoskeletion	Actin cytoskeletion	MN608_11829	ankyrin repeat domain-containing protein 50	nonDEG	1.31	1.41	K21440	KEGG	2.31673e-120
Cytoskeleton	Actin cytoskeletion	Actin cytoskeletion	MN608_11838	ankyrin repeat domain-containing protein 50	nonDEG	2.4	3.07	K21440	KEGG	1.17227e-64
Cytoskeleton	Actin cytoskeletion	Actin cytoskeletion	MN608_11878	ankyrin repeat domain-containing protein 50	nonDEG	1.91	3.08	K21440	KEGG	5.51654e-29
Cytoskeleton	Actin cytoskeletion	Actin cytoskeletion	MN608_11900	ankyrin repeat domain-containing protein 50	nonDEG	2.61	4.73	K21440	KEGG	4.48219e-67
Cytoskeleton	Actin cytoskeletion	Actin cytoskeletion	MN608_11931	ankyrin repeat domain-containing protein 50	nonDEG	2.26	2.36	K21440	KEGG	4.82697e-23
Cytoskeleton	Actin cytoskeletion	Actin cytoskeletion	MN608_11934	ankyrin repeat domain-containing protein 50	nonDEG	0.26	0.34	K21440	KEGG	1.1065e-93
Cytoskeleton	Actin cytoskeletion	Actin cytoskeletion	MN608_10639	ankyrin repeat domain-containing protein 50	3.05	5.05	0.5	K21440	KEGG	2.86171e-20
Cytoskeleton	Actin cytoskeletion	Actin cytoskeletion	MN608_10179	ankyrin repeat domain-containing protein 50	2.77	1.65	0.19	K21440	KEGG	6.20611e-53
Cytoskeleton	Actin cytoskeletion	Actin cytoskeletion	MN608_03121	ankyrin repeat domain-containing protein 50	2.14	24.59	4.56	K21440	KEGG	5.51654e-42
Cytoskeleton	Actin cytoskeletion	Actin cytoskeletion	MN608_00085	ankyrin repeat domain-containing protein 50	1.92	15.53	3.5	K21440	KEGG	4.82697e-26
Cytoskeleton	Actin cytoskeletion	Actin cytoskeletion	MN608_08957	Ankyrin repeats (many copies)	1.85	34.34	8.44	PF13857.9	EBI-EMBL	2.58588e-08
Cytoskeleton	Actin cytoskeletion	Actin cytoskeletion	MN608_01887	leucine-rich repeat-containing protein 16	1.52	119.81	36.41	K20493	KEGG	3.79262e-16
Cytoskeleton	Actin cytoskeletion	Actin cytoskeletion	MN608_07790	diaphanous 1	1.44	4.59	1.71	K05740	KEGG	0.000517176
Cytoskeleton	Actin cytoskeletion	Actin cytoskeletion	MN608_00485	ankyrin repeat domain-containing protein 50	1.35	54.02	20.78	K21440	KEGG	5.17176e-33
Cytoskeleton	Actin cytoskeletion	Actin cytoskeletion	MN608_02046	diaphanous 1	1.18	20.91	9.5	K05740	KEGG	4.82697e-07
Cytoskeleton	Actin cytoskeletion	Actin cytoskeletion	MN608_02507	LAS seventeen-binding protein 1/2	-1.01	29.38	58.43	K20522	KEGG	6.55089e-67
Cytoskeleton	Actin cytoskeletion	Actin cytoskeletion	MN608_03575	actin related protein 2/3 complex subunit 2	-1.08	115.02	256.7	K05758	KEGG	2.79275e-128
Cytoskeleton	Actin cytoskeletion	Actin cytoskeletion	MN608_06144	tropomyosin	-1.08	448.09	979.38	K17945	KEGG	1.48257e-56
Cytoskeleton	Actin cytoskeletion	Actin cytoskeletion	MN608_07468	F-actin capping protein alpha subunit	-1.19	56.62	133.42	PF01267.20	Pfam	2.75827e-96
Cytoskeleton	Actin cytoskeletion	Actin cytoskeletion	MN608_04230	Ankyrin repeats (many copies)	-1.23	21.17	49.4	PF13857.9	EBI-EMBL	1.76348e-08
Cytoskeleton	Actin cytoskeletion	Actin cytoskeletion	MN608_02796	protein-histidine N-methyltransferase	-1.42	3.67	11.59	K19199	KEGG	4.48219e-38
Cytoskeleton	Actin cytoskeletion	Actin cytoskeletion	MN608_10590	ankyrin repeat domain-containing protein 50	-1.53	4.96	13.55	K21440	KEGG	4.48219e-48
Cytoskeleton	Actin cytoskeletion	Actin cytoskeletion	MN608_03246	Cofilin/tropomyosin-type actin-binding protein	-1.61	23.23	76.28	PF00241.23	EBI-EMBL	1.21023e-20
Cytoskeleton	Actin cytoskeletion	Actin cytoskeletion	MN608_07280	cofilin	-1.63	239.38	758.16	K05765	KEGG	8.96438e-51
Cytoskeleton	Actin cytoskeletion	Actin cytoskeletion	MN608_06543	Cofilin/tropomyosin-type actin-binding protein	-1.96	37.73	162.48	PF00241.23	EBI-EMBL	2.31673e-23
Cytoskeleton	Actin cytoskeletion	Actin cytoskeletion	MN608_01650	ankyrin repeat domain-containing protein 50		0.04	0.13	K21440	KEGG	1.44809e-62
Cytoskeleton	Actin cytoskeletion	Actin cytoskeletion	MN608_01651	ankyrin repeat domain-containing protein		0.4	0.1	PF12796.10	EBI-EMBL	4.82697e-17
Cytoskeleton	Actin cytoskeletion	Actin cytoskeletion	MN608_10872	ankyrin repeat domain-containing protein 50		0.03	0.07	K21440	KEGG	4.48219e-31
Cytoskeleton	Actin cytoskeletion	Actin cytoskeletion	MN608_11090	ankyrin repeat domain-containing protein 50		0	0	K21440	KEGG	8.64451e-24
Cytoskeleton	Actin cytoskeletion	Actin cytoskeletion	MN608_11113	ankyrin repeat domain-containing protein 50		0	0	K21440	KEGG	3.4578e-125
Cytoskeleton	Actin cytoskeletion	Actin cytoskeletion	MN608_11149	ankyrin repeat domain-containing protein 50		0	0	K21440	KEGG	1.51705e-46
Cytoskeleton	Actin cytoskeletion	Actin cytoskeletion	MN608_11730	ankyrin repeat domain-containing protein 50		0.09	0.01	K21440	KEGG	4.82697e-87
Cytoskeleton	Microtubulue cytoskeleton	Microtubulue cytoskeleton	MN608_00790	tubulin alpha	nonDEG	134.87	127.13	K07374	KEGG	2.68931e-291
Cytoskeleton	Microtubulue cytoskeleton	Microtubulue cytoskeleton	MN608_01046	tubulin-specific chaperone B	nonDEG	28.69	42.8	K17262	KEGG	5.51654e-72
Cytoskeleton	Microtubulue cytoskeleton	Microtubulue cytoskeleton	MN608_01225	tubulin beta	nonDEG	169.89	169.26	K07375	KEGG	5.17176e-292
Cytoskeleton	Microtubulue cytoskeleton	Microtubulue cytoskeleton	MN608_01974	Tubulin domain-containing protein	nonDEG	16.85	20.11	PF14881.9	Pfam	4.48219e-77
Cytoskeleton	Microtubulue cytoskeleton	Microtubulue cytoskeleton	MN608_02314	dynactin 4	nonDEG	10.5	11.94	K10426	KEGG	5.53249e-129
Cytoskeleton	Microtubulue cytoskeleton	Microtubulue cytoskeleton	MN608_03328	gamma-tubulin complex component 4	nonDEG	7.04	5.65	K16571	KEGG	1.10331e-66
Cytoskeleton	Microtubulue cytoskeleton	Microtubulue cytoskeleton	MN608_03490	tubulin-specific chaperone D	nonDEG	2.99	3.6	K21767	KEGG	1.1065e-217
Cytoskeleton	Microtubulue cytoskeleton	Microtubulue cytoskeleton	MN608_03604	gamma-tubulin complex component 2	nonDEG	11.41	14.73	K16569	KEGG	5.86133e-238
Cytoskeleton	Microtubulue cytoskeleton	Microtubulue cytoskeleton	MN608_03848	tubulin alpha	nonDEG	98.92	108.24	K07374	KEGG	5.51654e-264
Cytoskeleton	Microtubulue cytoskeleton	Microtubulue cytoskeleton	MN608_04518	Tubulin binding cofactor A	nonDEG	37.46	60.74	PF02970.19	Pfam	1.99975e-26
Cytoskeleton	Microtubulue cytoskeleton	Microtubulue cytoskeleton	MN608_04597	tubulin-specific chaperone E	nonDEG	8.74	8.09	K21768	KEGG	6.55089e-160
Cytoskeleton	Microtubulue cytoskeleton	Microtubulue cytoskeleton	MN608_06293	gamma-tubulin complex component 5	nonDEG	2.97	2.55	K16572	KEGG	4.14936e-150
Cytoskeleton	Microtubulue cytoskeleton	Microtubulue cytoskeleton	MN608_07448	dynactin 6	nonDEG	14.61	21.56	K10428	KEGG	9.65395e-32
Cytoskeleton	Microtubulue cytoskeleton	Microtubulue cytoskeleton	MN608_07704	gamma-tubulin complex component 3	nonDEG	5.32	4.66	K16570	KEGG	8.27481e-260
Cytoskeleton	Microtubulue cytoskeleton	Microtubulue cytoskeleton	MN608_07726	dynactin 5	nonDEG	4.17	5.76	K10427	KEGG	1.55153e-78
Cytoskeleton	Microtubulue cytoskeleton	Microtubulue cytoskeleton	MN608_07898	tubulin gamma	nonDEG	15.32	20.38	K10389	KEGG	1.83264e-286
Cytoskeleton	Microtubulue cytoskeleton	Microtubulue cytoskeleton	MN608_08922	tubulin-specific chaperone C	nonDEG	9.42	4.13	K21766	KEGG	2.0687e-84
Cytoskeleton	Microtubulue cytoskeleton	Microtubulue cytoskeleton	MN608_09625	altered inheritance of mitochondria protein 21	nonDEG	30.03	20.61	PF11489.11	EBI-EMBL	3.10305e-183
Cytoskeleton	Microtubulue cytoskeleton	Microtubulue cytoskeleton	MN608_09637	tubulin--tyrosine ligase	nonDEG	21.04	33.26	K06047	KEGG	2.48244e-166
Cytoskeleton	Microtubulue cytoskeleton	Microtubulue cytoskeleton	MN608_06088	CAP-Gly domain-containing linker protein 1	2.37	0.15	0.03	K10421	KEGG	9.30916e-08
Cytoskeleton	Microtubulue cytoskeleton	Microtubulue cytoskeleton	MN608_00358	phosducin	1.2	15.05	6.29	K08327	KEGG	5.17176e-11
Cytoskeleton	Microtubulue cytoskeleton	Microtubulue cytoskeleton	MN608_03500	CLIP-associating protein 1/2	1.08	8.54	3.95	K16578	KEGG	5.87827e-134
Cytoskeleton	Microtubulue cytoskeleton	Microtubulue cytoskeleton	MN608_00206	microtubule-associated protein	-1.23	66.51	156.73	K10436	KEGG	7.24046e-92
Cytoskeleton	Microtubulue cytoskeleton	Microtubulue cytoskeleton	MN608_02578	phosducin	-1.4	26.14	69.09	K08327	KEGG	2.79275e-15
Cytoskeleton	Motor proteins	Motor proteins	MN608_02436	dynein light chain roadblock-type	nonDEG	20.48	30.27	K10419	KEGG	2.27557e-23
Cytoskeleton	Motor proteins	Motor proteins	MN608_02505	dynein cytoplasmic 1 light intermediate chain	nonDEG	14.45	11.91	K10416	KEGG	1.24481e-106
Cytoskeleton	Motor proteins	Motor proteins	MN608_03046	kinesin family member 11	nonDEG	13.57	7.09	K10398	KEGG	8.99029e-07
Cytoskeleton	Motor proteins	Motor proteins	MN608_03408	kinesin family member 5	nonDEG	17.39	12.75	K10396	KEGG	8.29873e-264
Cytoskeleton	Motor proteins	Motor proteins	MN608_03881	dynein cytoplasmic 1 intermediate chain	nonDEG	19.99	18.28	K10415	KEGG	2.5242e-204
Cytoskeleton	Motor proteins	Motor proteins	MN608_04180	kinesin family member 20	nonDEG	4.54	4.49	K10402	KEGG	6.22405e-89
Cytoskeleton	Motor proteins	Motor proteins	MN608_04410	kinesin family member 18/19	nonDEG	6.76	4.14	K10401	KEGG	3.79262e-207
Cytoskeleton	Motor proteins	Motor proteins	MN608_05424	dynein light chain Tctex-type family protein	nonDEG	38.63	29.21	PF03645.16	EBI-EMBL	1.72392e-32
Cytoskeleton	Motor proteins	Motor proteins	MN608_05993	kinesin family member C1	nonDEG	11.94	8.41	K10405	KEGG	4.48219e-139
Cytoskeleton	Motor proteins	Motor proteins	MN608_06262	kinesin family member 1	nonDEG	9.72	11.84	K10392	KEGG	1.17227e-185
Cytoskeleton	Motor proteins	Motor proteins	MN608_06555	dynein assembly factor with WDR repeat domains 1	nonDEG	2.73	2.64	K19760	KEGG	6.89568e-81
Cytoskeleton	Motor proteins	Motor proteins	MN608_07109	dynein light chain LC8-type	nonDEG	35.79	51.02	K10418	KEGG	3.44784e-50
Cytoskeleton	Motor proteins	Motor proteins	MN608_07375	dynein assembly factor with WDR repeat domains 1	nonDEG	14.04	15.55	K19760	KEGG	1.31018e-83
Cytoskeleton	Motor proteins	Motor proteins	MN608_07697	kinesin family member 20	nonDEG	18.72	16.65	K10402	KEGG	2.86998e-08
Cytoskeleton	Motor proteins	Motor proteins	MN608_08954	kinesin family member 22	nonDEG	15.77	11.95	K10403	KEGG	9.30916e-112
Cytoskeleton	Motor proteins	Motor proteins	MN608_09419	kinesin family member 5	nonDEG	5.1	2.52	K10396	KEGG	9.65395e-39
Cytoskeleton	Motor proteins	Motor proteins	MN608_10454	kinesin family member 11	nonDEG	10.41	6.53	K10398	KEGG	0
Cytoskeleton	Motor proteins	Motor proteins	MN608_03640	dynein cytoplasmic 1 heavy chain	3	35.38	4.95	K10413	KEGG	0
Cytoskeleton	Motor proteins	Motor proteins	MN608_00928	kinesin family member 15	1.46	12.86	4.73	K10400	KEGG	1.03435e-110
Cytoskeleton	Motor proteins	Motor proteins	MN608_00283	kinesin family member 20	1.25	23.91	10.14	K10402	KEGG	0.000103435
Cytoskeleton	Motor proteins	Motor proteins	MN608_08126	kinesin family member 13	1.2	6.1	2.72	K17914	KEGG	1.27939e-243
Cytoskeleton	Motor proteins	Motor proteins	MN608_01140	kinesin family member 11	1.1	12.3	5.75	K10398	KEGG	5.86133e-05
Cytoskeleton	Motor proteins	Motor proteins	MN608_01091	dynein assembly factor with WDR repeat domains 1	-1.1	13.42	31.27	K19760	KEGG	6.20611e-25
Cytoskeleton	Motor proteins	Motor proteins	MN608_11607	kinesin family member 2/24	-1.34	1	3.39	K10393	KEGG	2.48244e-78
Cytoskeleton	Motor proteins	Motor proteins	MN608_05246	dynein regulatory complex subunit 4		0	0.06	K19942	KEGG	0.000968185
Cytoskeleton	Motor proteins	Motor proteins	MN608_06603	kinesin family member 3A		0.03	0.04	K10394	KEGG	4.14936e-05
Cytoskeleton	Myosin-like proteins	Myosin-like proteins	MN608_01837	myosin regulatory light chain 12	nonDEG	5.16	6.5	K12757	KEGG	1.03435e-14
Cytoskeleton	Myosin-like proteins	Myosin-like proteins	MN608_03330	myosin tail region-interacting protein MTI1	nonDEG	17.82	14.07	K20521	KEGG	1.03435e-193
Cytoskeleton	Myosin-like proteins	Myosin-like proteins	MN608_03331	myosin tail region-interacting protein MTI1	nonDEG	4.8	4.32	K20521	KEGG	2.93066e-33
Cytoskeleton	Myosin-like proteins	Myosin-like proteins	MN608_06158	myosin V	nonDEG	28.15	25.06	K10357	KEGG	0
Cytoskeleton	Myosin-like proteins	Myosin-like proteins	MN608_06440	Myosin-like coiled-coil protein	nonDEG	9.88	9.77	PF09728.12	Pfam	2.73166e-95
Cytoskeleton	Myosin-like proteins	Myosin-like proteins	MN608_07227	myosin I	nonDEG	22.67	17.35	K10356	KEGG	0
Cytoskeleton	Myosin-like proteins	Myosin-like proteins	MN608_02648	myosin heavy chain 9/10/11/14	1.28	7.58	3.36	K10352	KEGG	0
Cytoskeleton	Myosin-like proteins	Myosin-like proteins	MN608_01282	myosin phosphatase Rho-interacting protein	1.25	16.33	5.62	K23792	KEGG	2.72379e-07
Cytoskeleton	Septins	Septins	MN608_00033	axial budding pattern protein 2	nonDEG	59.49	64.85	K18637	KEGG	6.89568e-09
Cytoskeleton	Septins	Septins	MN608_01940	axial budding pattern protein 2	nonDEG	5.08	8.86	K18637	KEGG	1.51705e-05
Cytoskeleton	Septins	Septins	MN608_03079	axial budding pattern protein 2	nonDEG	12.71	20.08	K18637	KEGG	4.82697e-10
Cytoskeleton	Septins	Septins	MN608_03438	axial budding pattern protein 2	nonDEG	20.89	11.83	K18637	KEGG	1.58601e-08
Cytoskeleton	Septins	Septins	MN608_03465	axial budding pattern protein 2	nonDEG	74.4	63.51	K18637	KEGG	1.06883e-07
Cytoskeleton	Septins	Septins	MN608_03793	axial budding pattern protein 2	nonDEG	2.46	2.31	K18637	KEGG	6.89568e-154
Cytoskeleton	Septins	Septins	MN608_05322	axial budding pattern protein 2	nonDEG	0.13	0.22	K18637	KEGG	0.000197095
Cytoskeleton	Septins	Septins	MN608_08149	axial budding pattern protein 2	nonDEG	9.01	11.28	K18637	KEGG	1.34466e-06
Cytoskeleton	Septins	Septins	MN608_08463	axial budding pattern protein 2	nonDEG	0.15	0.34	K18637	KEGG	0.000134854
Cytoskeleton	Septins	Septins	MN608_09247	axial budding pattern protein 2	nonDEG	18.3	22.04	K18637	KEGG	8.6196e-09
Cytoskeleton	Septins	Septins	MN608_11559	axial budding pattern protein 2	nonDEG	0.14	0.61	K18637	KEGG	7.26139e-07
Cytoskeleton	Septins	Septins	MN608_00857	axial budding pattern protein 2	1.36	81.95	28.78	K18637	KEGG	7.93003e-12
Cytoskeleton	Septins	Septins	MN608_08901	axial budding pattern protein 2	-1.06	3.08	7.34	K18637	KEGG	8.96438e-11
Cytoskeleton	Septins	Septins	MN608_06424	axial budding pattern protein 2	-1.29	19.83	46.47	K18637	KEGG	3.44784e-05
Cytoskeleton	Septins	Septins	MN608_11902	axial budding pattern protein 2	-2.21	0.59	3.04	K18637	KEGG	1.89631e-05
Cytoskeleton	Septins	Septins	MN608_00212	axial budding pattern protein 2		0.06	0	K18637	KEGG	8.29873e-12

## Sheet: FCW
Supercategory	Category	Subcategory	GeneID	Mantis annotation	Expression in response to plant extract addition (log2FC)	Plant extract mean TPM	Control mean TPM	Reference hit	Reference source	Mantis e-value
FCW	Cellulose synthase-like	Cellulose synthase-like	MN608_01656	cellulose synthase (UDP-forming)	nonDEG	0.07	0.04	K00694	KEGG	1.34466e-86
FCW	Cellulose synthase-like	Cellulose synthase-like	MN608_11831	cellulose synthase (UDP-forming)	nonDEG	1.25	0.54	K00694	KEGG	2.31673e-94
FCW	Chitin metabolism	Chitin degradation	MN608_00217	chitinase	nonDEG	3.54	1.96	K01183	KEGG	1.62048e-55
FCW	Chitin metabolism	Chitin degradation	MN608_02529	chitinase	nonDEG	3.86	4.63	K01183	KEGG	3.35407e-48
FCW	Chitin metabolism	Chitin degradation	MN608_06563	chitinase	nonDEG	26.91	38.74	K01183	KEGG	1.72392e-82
FCW	Chitin metabolism	Chitin degradation	MN608_07044	exo-1,4-beta-D-glucosaminidase	nonDEG	33.9	31.55	K15855	KEGG	0
FCW	Chitin metabolism	Chitin degradation	MN608_08237	chitinase	nonDEG	81.71	43.9	K01183	KEGG	1.34854e-91
FCW	Chitin metabolism	Chitin degradation	MN608_08602	chitinase	nonDEG	2.28	4.08	K01183	KEGG	0.000182735
FCW	Chitin metabolism	Chitin degradation	MN608_09228	chitinase	nonDEG	0.11	0.19	K01183	KEGG	1.13779e-49
FCW	Chitin metabolism	Chitin degradation	MN608_09966	chitinase	nonDEG	1.51	0.13	K01183	KEGG	1.31018e-93
FCW	Chitin metabolism	Chitin degradation	MN608_06619	chitinase	3.22	2.32	0.16	K01183	KEGG	1.55601e-53
FCW	Chitin metabolism	Chitin degradation	MN608_08718	chitinase	3.09	29.71	3.68	K01183	KEGG	2.75827e-58
FCW	Chitin metabolism	Chitin degradation	MN608_05439	chitinase	-1.33	0.42	0.88	K01183	KEGG	3.06858e-92
FCW	Chitin metabolism	Chitin degradation	MN608_11263	chitinase		0.01	0.01	K01183	KEGG	1.93079e-50
FCW	Chitin metabolism	Chitin degradation	MN608_11577	chitinase		0	0.01	K01183	KEGG	2.24757e-35
FCW	Chitin metabolism	Chitin degradation	MN608_11578	chitinase		0	0	K01183	KEGG	4.82697e-25
FCW	Chitin metabolism	Chitin synthesis	MN608_00384	Chitin synthase export chaperone	nonDEG	62.21	37.52	PF12271.11	Pfam	2.0687e-118
FCW	Chitin metabolism	Chitin synthesis	MN608_01020	Chitin synthase export chaperone	nonDEG	26.63	19.49	PF12271.11	Pfam	1.55153e-111
FCW	Chitin metabolism	Chitin synthesis	MN608_02624	chitin biosynthesis protein CHS5	nonDEG	8.18	13.18	K19877	KEGG	0.000829873
FCW	Chitin metabolism	Chitin synthesis	MN608_02625	chitin biosynthesis protein CHS5	nonDEG	22.88	39.93	K19877	KEGG	1.17565e-166
FCW	Chitin metabolism	Chitin synthesis	MN608_03537	Chitin synthase	nonDEG	80.18	43.81	PF03142.18	EBI-EMBL	3.18118e-223
FCW	Chitin metabolism	Chitin synthesis	MN608_03538	Chitin synthase	nonDEG	49.62	33.06	PF03142.18	EBI-EMBL	1.24481e-243
FCW	Chitin metabolism	Chitin synthesis	MN608_03731	solute carrier family 35 (UDP-xylose/UDP-N-acetylglucosamine transporter) member B4	nonDEG	14.12	12.34	K15278	KEGG	4.48219e-125
FCW	Chitin metabolism	Chitin synthesis	MN608_05025	Chitin synthase 3	nonDEG	24.54	13.55	P29465	TCDB	0
FCW	Chitin metabolism	Chitin synthesis	MN608_05104	chitin synthase	nonDEG	36.44	22.89	K00698	KEGG	1.82735e-72
FCW	Chitin metabolism	Chitin synthesis	MN608_05112	Chitin synthase 2	nonDEG	9.92	5.98	P14180	TCDB	2.36892e-262
FCW	Chitin metabolism	Chitin synthesis	MN608_07695	chitin synthase	nonDEG	57.24	60.28	K00698	KEGG	1.06883e-191
FCW	Chitin metabolism	Chitin synthesis	MN608_07747	Chitin synthase 1	nonDEG	9.49	7.2	P08004	TCDB	6.97776e-236
FCW	Chitin metabolism	Chitin synthesis	MN608_09227	Chitin recognition protein	5.56	2.99	0.07	PF00187.22	Pfam	4.13741e-07
FCW	Chitin metabolism	Chitin synthesis	MN608_03555	UDP-N-acetylglucosamine--dolichyl-phosphate N-acetylglucosaminephosphotransferase	1.53	17.37	5	K01001	KEGG	1.48257e-179
FCW	Chitin metabolism	Chitin synthesis	MN608_00973	N-acetylglucosamine transmembrane transporter	1.1	85.57	35.94	Q5A7S4	TCDB	5.70534e-155
FCW	Chitin metabolism	Chitin synthesis	MN608_00703	chitin synthase		0.02	0.01	K00698	KEGG	9.99873e-45
FCW	Chitin metabolism	Peptidoglycan-modifying-proteins-like	MN608_04106	putative chitinase	nonDEG	10.72	8.54	K03791	KEGG	0.000553249
FCW	FCW glucan synthesis	FCW glucan synthesis	MN608_01521	1,3-beta-glucanosyltransferase GAS3	nonDEG	443.12	297.8	K22834	KEGG	2.37901e-206
FCW	FCW glucan synthesis	FCW glucan synthesis	MN608_01560	1,3-beta-glucanosyltransferase GAS1	nonDEG	5.19	4.44	K22832	KEGG	2.51692e-75
FCW	FCW glucan synthesis	FCW glucan synthesis	MN608_05605	1,3-beta-glucanosyltransferase GAS1	nonDEG	485.61	447.27	K22832	KEGG	2.42046e-194
FCW	FCW glucan synthesis	FCW glucan synthesis	MN608_07963	1,3-beta-glucanosyltransferase GAS5	nonDEG	107.16	95.9	K22836	KEGG	2.79275e-194
FCW	FCW glucan synthesis	FCW glucan synthesis	MN608_09575	1,3-beta-glucanosyltransferase GAS1	nonDEG	110.33	152.24	K22832	KEGG	2.44797e-189
FCW	Other FCW-related	Cerato-platanins	MN608_02386	Cerato-platanin	nonDEG	3129.25	5656.18	PF07249.15	Pfam	1.89631e-52
FCW	Other FCW-related	Cerato-platanins	MN608_06430	Cerato-platanin	nonDEG	32.02	23.4	PF07249.15	Pfam	0.000620611
FCW	Other FCW-related	Cerato-platanins	MN608_08355	Cerato-platanin		0.12	0.13	PF07249.15	Pfam	1.1065e-05
FCW	Other FCW-related	GPI-anchor biosynthesis	MN608_00126	GPI mannosyltransferase 4	nonDEG	19.87	15.18	K08098	KEGG	2.73166e-188
FCW	Other FCW-related	GPI-anchor biosynthesis	MN608_00127	ethanolamine phosphate transferase 2 subunit G	nonDEG	7.39	4.86	K05310	KEGG	3.30993e-267
FCW	Other FCW-related	GPI-anchor biosynthesis	MN608_00267	N-acetylglucosaminylphosphatidylinositol deacetylase	nonDEG	14.26	12.16	K03434	KEGG	1.24122e-87
FCW	Other FCW-related	GPI-anchor biosynthesis	MN608_00548	GPI mannosyltransferase 3	nonDEG	19.36	18.9	K05286	KEGG	6.55089e-173
FCW	Other FCW-related	GPI-anchor biosynthesis	MN608_00791	GPI-Mannosyltransferase II co-activator	nonDEG	4.3	5.23	PF10333.12	Pfam	0.000724046
FCW	Other FCW-related	GPI-anchor biosynthesis	MN608_01335	phosphatidylinositol N-acetylglucosaminyltransferase subunit H	nonDEG	11.88	16.38	K03858	KEGG	6.55089e-49
FCW	Other FCW-related	GPI-anchor biosynthesis	MN608_01446	phosphatidylinositol N-acetylglucosaminyltransferase subunit A	nonDEG	7.85	10.81	K03857	KEGG	5.51654e-235
FCW	Other FCW-related	GPI-anchor biosynthesis	MN608_02299	GPI ethanolamine phosphate transferase 3 subunit O	nonDEG	7.8	6	K05288	KEGG	2.86998e-291
FCW	Other FCW-related	GPI-anchor biosynthesis	MN608_02563	phosphatidylinositol N-acetylglucosaminyltransferase subunit C	nonDEG	12.36	12.6	K03859	KEGG	3.44784e-156
FCW	Other FCW-related	GPI-anchor biosynthesis	MN608_03007	GPI-anchor transamidase subunit K	nonDEG	31.75	45.62	K05290	KEGG	4.82697e-162
FCW	Other FCW-related	GPI-anchor biosynthesis	MN608_03416	choline dehydrogenase	nonDEG	2.32	1.39	K00108	KEGG	8.96438e-146
FCW	Other FCW-related	GPI-anchor biosynthesis	MN608_03579	GPI ethanolamine phosphate transferase 1	nonDEG	6.55	9.56	K05285	KEGG	1.51705e-47
FCW	Other FCW-related	GPI-anchor biosynthesis	MN608_03592	GPI inositol-deacylase	nonDEG	4.65	3.18	K05294	KEGG	2.0687e-291
FCW	Other FCW-related	GPI-anchor biosynthesis	MN608_03990	glycerate dehydrogenase	nonDEG	9.02	14.48	K00018	KEGG	3.80358e-74
FCW	Other FCW-related	GPI-anchor biosynthesis	MN608_04082	choline dehydrogenase	nonDEG	11.45	15.09	K00108	KEGG	5.86133e-146
FCW	Other FCW-related	GPI-anchor biosynthesis	MN608_04356	ethanolamine phosphate phosphodiesterase	nonDEG	11.65	11.6	K23362	KEGG	2.73166e-29
FCW	Other FCW-related	GPI-anchor biosynthesis	MN608_04493	glucosaminylphosphatidylinositol acyltransferase	nonDEG	12.16	14.52	K05283	KEGG	3.06858e-176
FCW	Other FCW-related	GPI-anchor biosynthesis	MN608_06688	choline monooxygenase	nonDEG	2.12	0.7	K00499	KEGG	2.31005e-78
FCW	Other FCW-related	GPI-anchor biosynthesis	MN608_06853	phosphatidylinositol N-acetylglucosaminyltransferase subunit P	nonDEG	8.44	10.13	K03861	KEGG	2.58588e-66
FCW	Other FCW-related	GPI-anchor biosynthesis	MN608_06966	ethanolamine phosphate phosphodiesterase	nonDEG	16.42	19.09	K23362	KEGG	6.89568e-111
FCW	Other FCW-related	GPI-anchor biosynthesis	MN608_07170	GPI mannosyltransferase 1 subunit M	nonDEG	10.16	7.59	K05284	KEGG	3.10305e-158
FCW	Other FCW-related	GPI-anchor biosynthesis	MN608_07510	GPI mannosyltransferase 2	nonDEG	2.31	3.21	K07542	KEGG	1.86183e-109
FCW	Other FCW-related	GPI-anchor biosynthesis	MN608_07529	Gpi16 subunit GPI transamidase component	nonDEG	6.12	7.32	PF04113.17	Pfam	1.06883e-236
FCW	Other FCW-related	GPI-anchor biosynthesis	MN608_07925	threonine dehydratase	nonDEG	16.06	19.84	K01754	KEGG	2.86171e-104
FCW	Other FCW-related	GPI-anchor biosynthesis	MN608_08561	choline dehydrogenase	nonDEG	8.79	9.06	K00108	KEGG	3.44784e-139
FCW	Other FCW-related	GPI-anchor biosynthesis	MN608_08830	GPI-anchor transamidase subunit GAA1	nonDEG	10.34	8.67	K05289	KEGG	1.38312e-200
FCW	Other FCW-related	GPI-anchor biosynthesis	MN608_08831	GPI-anchor transamidase subunit GAA1	nonDEG	37.11	43.94	K05289	KEGG	1.10331e-28
FCW	Other FCW-related	GPI-anchor biosynthesis	MN608_09082	phosphatidylinositol N-acetylglucosaminyltransferase subunit Q	nonDEG	2.4	2.17	K03860	KEGG	8.6196e-06
FCW	Other FCW-related	GPI-anchor biosynthesis	MN608_09083	phosphatidylinositol N-acetylglucosaminyltransferase subunit Q	nonDEG	9.48	7.89	K03860	KEGG	1.4177e-205
FCW	Other FCW-related	GPI-anchor biosynthesis	MN608_10474	GPI-anchor transamidase subunit U	nonDEG	32.51	37.35	K05293	KEGG	2.38588e-129
FCW	Other FCW-related	GPI-anchor biosynthesis	MN608_10552	GPI-anchor transamidase subunit S	nonDEG	20.9	19.93	K05291	KEGG	7.93003e-155
FCW	Other FCW-related	GPI-anchor biosynthesis	MN608_10783	choline dehydrogenase	nonDEG	28.78	40.36	K00108	KEGG	3.30993e-129
FCW	Other FCW-related	GPI-anchor biosynthesis	MN608_08012	GPI ethanolamine phosphate transferase 2/3 subunit F	2.33	146.43	18.36	K05287	KEGG	5.17176e-73
FCW	Other FCW-related	GPI-anchor biosynthesis	MN608_03564	GPI ethanolamine phosphate transferase 1	1.16	21.16	12.74	K05285	KEGG	0
FCW	Other FCW-related	GPI-anchor biosynthesis	MN608_00421	dolichol phosphate-mannose biosynthesis regulatory protein	-1	59.24	124.31	K09658	KEGG	7.95295e-36
FCW	Other FCW-related	GPI-anchor biosynthesis	MN608_08013	GPI ethanolamine phosphate transferase 2/3 subunit F	-1.02	25.36	50.28	K05287	KEGG	1.58601e-82
FCW	Other FCW-related	Hydrophobins	MN608_04182	Fungal hydrophobin	nonDEG	10.86	9.38	PF06766.14	Pfam	6.56983e-26
FCW	Other FCW-related	Hydrophobins	MN608_11823	Fungal hydrophobin	-1.13	1140.74	2295.6	PF06766.14	Pfam	1.31018e-23
FCW	Other FCW-related	Hydrophobins	MN608_11094	Fungal hydrophobin		0	0	PF06766.14	Pfam	6.55089e-24
FCW	Other FCW-related	Hydrophobins	MN608_11100	Fungal hydrophobin		0	0.02	PF06766.14	Pfam	5.18671e-25
FCW	Other FCW-related	Mucin-like proteins	MN608_00060	mucin-3/17	nonDEG	0.27	0.29	K22016	KEGG	0.000262036
FCW	Other FCW-related	Mucin-like proteins	MN608_03543	mucin-2	nonDEG	42.51	30.97	K10955	KEGG	2.82723e-09
FCW	Other FCW-related	Mucin-like proteins	MN608_05118	mucin-3/17	nonDEG	0.17	0.28	K22016	KEGG	2.34453e-05
FCW	Other FCW-related	Mucin-like proteins	MN608_09411	mucin-3/17	nonDEG	0.08	0.08	K22016	KEGG	4.13741e-07
FCW	Other FCW-related	Mucin-like proteins	MN608_09562	mucin-5AC	nonDEG	0.08	0.16	K21125	KEGG	4.82697e-05
FCW	Other FCW-related	Mucin-like proteins	MN608_10027	mucin-3/17	nonDEG	1.51	2.19	K22016	KEGG	0.000330993
FCW	Other FCW-related	Mucin-like proteins	MN608_11626	mucin-2	2.19	2.75	0.58	K10955	KEGG	1.58601e-05
FCW	Other FCW-related	Mucin-like proteins	MN608_03657	mucin-6	-1.68	0.68	2.26	K22023	KEGG	3.79262e-05
FCW	Other FCW-related	Mucin-like proteins	MN608_07551	mucin-2		0	0	K10955	KEGG	3.79262e-05
FCW	Other FCW-related	Mucin-like proteins	MN608_08564	mucin-3/17		0	0	K22016	KEGG	4.48219e-05
FCW	Other FCW-related	Other FCW-related	MN608_00334	endo-1,3-1,4-beta-glycanase ExoK	nonDEG	6.29	4.07	K16559	KEGG	1.82735e-31
FCW	Other FCW-related	Other FCW-related	MN608_02850	septal pore-associated protein	nonDEG	64.54	52.76	Q7SI25	TCDB	1.00855e-64
FCW	Other FCW-related	Other FCW-related	MN608_03069	exo-alpha-sialidase	nonDEG	0.01	0.14	PF13088.9	EBI-EMBL	0.000896438
FCW	Other FCW-related	Other FCW-related	MN608_04557	Cryptococcal mannosyltransferase 1	nonDEG	17.32	22.58	PF11735.11	Pfam	9.33607e-83
FCW	Other FCW-related	Other FCW-related	MN608_07097	Cell wall protein YJL171C/Tos1	nonDEG	69.76	83.2	PF10287.12	Pfam	1.07192e-80
FCW	Other FCW-related	Other FCW-related	MN608_07426	Cryptococcal mannosyltransferase 1	nonDEG	14.27	8.26	PF11735.11	Pfam	8.96438e-61
FCW	Other FCW-related	Other FCW-related	MN608_08241	septal pore-associated protein	nonDEG	136.21	98.13	V5IRI4	TCDB	8.67822e-98
FCW	Other FCW-related	Other FCW-related	MN608_07332	endo-1,3(4)-beta-glucanase	2.45	4.44	1.04	K01180	KEGG	4.49514e-243
FCW	Other FCW-related	Other FCW-related	MN608_10432	septal pore-associated protein	1.42	5.72	2.3	Q7SFB8	TCDB	2.48619e-154
FCW	Other FCW-related	Other FCW-related	MN608_02058	endo-1,3-1,4-beta-glycanase ExoK	-1.34	28.95	74.04	K16559	KEGG	2.14384e-19
FCW	Other FCW-related	Other FCW-related	MN608_11479	exo-alpha-sialidase		0	0	PF13088.9	EBI-EMBL	1.13779e-22
FCW	Other FCW-related	Peptidoglycan-modifying-proteins-like	MN608_00263	peptidoglycan-N-acetylglucosamine deacetylase	nonDEG	71.98	51.87	K22278	KEGG	3.4578e-47
FCW	Other FCW-related	Peptidoglycan-modifying-proteins-like	MN608_02651	peptidoglycan-N-acetylglucosamine deacetylase	nonDEG	61.93	34.89	K22278	KEGG	2.68931e-38
FCW	Other FCW-related	Peptidoglycan-modifying-proteins-like	MN608_03070	peptidoglycan-N-acetylglucosamine deacetylase	nonDEG	39.99	18.79	K22278	KEGG	2.20662e-45
FCW	Other FCW-related	Peptidoglycan-modifying-proteins-like	MN608_03282	peptidoglycan-N-acetylglucosamine deacetylase	nonDEG	34.65	30.7	K22278	KEGG	7.26139e-56
FCW	Other FCW-related	Peptidoglycan-modifying-proteins-like	MN608_03927	peptidoglycan-N-acetylglucosamine deacetylase	nonDEG	367.76	388.7	K22278	KEGG	7.60717e-45
FCW	Other FCW-related	Peptidoglycan-modifying-proteins-like	MN608_04500	N-acetylglucosaminyltransferase	nonDEG	102.73	117.74	K14666	KEGG	1.7584e-22
FCW	Other FCW-related	Peptidoglycan-modifying-proteins-like	MN608_04837	peptidoglycan-N-acetylglucosamine deacetylase	nonDEG	6	6.6	K22278	KEGG	1.06883e-46
FCW	Other FCW-related	Peptidoglycan-modifying-proteins-like	MN608_06565	peptidoglycan DL-endopeptidase LytF	nonDEG	29.67	28.03	K19223	KEGG	8.27481e-12
FCW	Other FCW-related	Peptidoglycan-modifying-proteins-like	MN608_06789	peptidoglycan-N-acetylglucosamine deacetylase	nonDEG	151.22	142.1	K22278	KEGG	1.13779e-28
FCW	Other FCW-related	Peptidoglycan-modifying-proteins-like	MN608_08236	peptidoglycan DL-endopeptidase LytF	nonDEG	71.09	50.38	K19223	KEGG	9.99873e-22
FCW	Other FCW-related	Peptidoglycan-modifying-proteins-like	MN608_08592	peptidoglycan-N-acetylglucosamine deacetylase	nonDEG	42.83	56.99	K22278	KEGG	7.24046e-57
FCW	Other FCW-related	Peptidoglycan-modifying-proteins-like	MN608_08607	N-Acetylglucosaminyltransferase-IV (GnT-IV) conserved region	nonDEG	2.14	2.23	PF04666.16	Pfam	8.29873e-09
FCW	Other FCW-related	Peptidoglycan-modifying-proteins-like	MN608_09965	peptidoglycan DL-endopeptidase LytF	nonDEG	2.88	0.56	K19223	KEGG	5.53249e-25
FCW	Other FCW-related	Peptidoglycan-modifying-proteins-like	MN608_10886	muramoyltetrapeptide carboxypeptidase	nonDEG	0.83	1.34	K01297	KEGG	7.24046e-44
FCW	Other FCW-related	Peptidoglycan-modifying-proteins-like	MN608_11579	peptidoglycan DL-endopeptidase LytF	nonDEG	0.01	0.06	K19223	KEGG	1.7584e-25
FCW	Other FCW-related	Peptidoglycan-modifying-proteins-like	MN608_03163	peptidoglycan-N-acetylglucosamine deacetylase	2.29	151.03	36.21	K22278	KEGG	2.17214e-52
FCW	Other FCW-related	Peptidoglycan-modifying-proteins-like	MN608_00215	peptidoglycan DL-endopeptidase LytF	1.63	225.86	53.52	K19223	KEGG	9.30916e-16
FCW	Other FCW-related	Peptidoglycan-modifying-proteins-like	MN608_05438	peptidoglycan DL-endopeptidase LytF	-2.04	0.75	2.8	K19223	KEGG	4.48219e-25
FCW	Other FCW-related	Peptidoglycan-modifying-proteins-like	MN608_03152	N-acetylglucosaminyltransferase		0.02	0.01	K14666	KEGG	2.8354e-29
FCW	Other FCW-related	Peptidoglycan-modifying-proteins-like	MN608_07527	peptidoglycan-binding protein		0.19	0.08	PF01471.21	EBI-EMBL	2.82723e-11
FCW	Other FCW-related	Peptidoglycan-modifying-proteins-like	MN608_11264	peptidoglycan DL-endopeptidase LytF		0	0	K19223	KEGG	2.0687e-12
FCW	Other FCW-related	Peptidoglycan-modifying-proteins-like	MN608_11306	peptidoglycan DL-endopeptidase LytF		0	0.05	K19223	KEGG	2.5514e-13

## Sheet: Plant cell wall modification
Supercategory	Category	Subcategory	GeneID	Mantis annotation	Expression in response to plant extract addition (log2FC)	Plant extract mean TPM	Control mean TPM	Reference hit	Reference source	Mantis e-value
Plant cell wall modification	Cellulose degradation	Cellulose degradation	MN608_00592	cellulase family glycosylhydrolase	nonDEG	8.73	8.25	PF00150.21	EBI-EMBL	6.56983e-16
Plant cell wall modification	Cellulose degradation	Cellulose degradation	MN608_01271	Auxiliary Activity family 9 (formerly GH61)	nonDEG	0.79	0.25	PF03443.17	Pfam	1.13779e-56
Plant cell wall modification	Cellulose degradation	Cellulose degradation	MN608_01734	lytic cellulose monooxygenase (C1-hydroxylating)	nonDEG	36.42	22.78	K19356	KEGG	2.48244e-79
Plant cell wall modification	Cellulose degradation	Cellulose degradation	MN608_02229	lytic cellulose monooxygenase (C1-hydroxylating)	nonDEG	0.31	0.24	K19356	KEGG	2.27557e-58
Plant cell wall modification	Cellulose degradation	Cellulose degradation	MN608_02935	lytic cellulose monooxygenase (C1-hydroxylating)	nonDEG	1.41	1.21	K19356	KEGG	9.30916e-42
Plant cell wall modification	Cellulose degradation	Cellulose degradation	MN608_03114	Auxiliary Activity family 9 (formerly GH61)	nonDEG	0.07	0.1	PF03443.17	Pfam	1.82735e-65
Plant cell wall modification	Cellulose degradation	Cellulose degradation	MN608_03642	lytic cellulose monooxygenase (C1-hydroxylating)	nonDEG	10.48	14.12	K19356	KEGG	5.87827e-60
Plant cell wall modification	Cellulose degradation	Cellulose degradation	MN608_04786	cellulase family glycosylhydrolase	nonDEG	21.62	21.75	PF00150.21	EBI-EMBL	8.64451e-38
Plant cell wall modification	Cellulose degradation	Cellulose degradation	MN608_05297	lytic cellulose monooxygenase (C1-hydroxylating)	nonDEG	0.06	0.19	K19356	KEGG	4.14936e-104
Plant cell wall modification	Cellulose degradation	Cellulose degradation	MN608_05623	cellulose 1,4-beta-cellobiosidase	nonDEG	3.12	2.36	K19668	KEGG	3.06858e-128
Plant cell wall modification	Cellulose degradation	Cellulose degradation	MN608_06725	lytic cellulose monooxygenase (C1-hydroxylating)	nonDEG	0.18	0.15	K19356	KEGG	2.79275e-120
Plant cell wall modification	Cellulose degradation	Cellulose degradation	MN608_06755	lytic cellulose monooxygenase (C1-hydroxylating)	nonDEG	0.59	0.49	K19356	KEGG	4.13741e-58
Plant cell wall modification	Cellulose degradation	Cellulose degradation	MN608_07007	lytic cellulose monooxygenase (C1-hydroxylating)	nonDEG	16.03	10.02	K19356	KEGG	8.6196e-80
Plant cell wall modification	Cellulose degradation	Cellulose degradation	MN608_07523	cellulase family glycosylhydrolase	nonDEG	1.19	1	PF00150.21	EBI-EMBL	1.34466e-08
Plant cell wall modification	Cellulose degradation	Cellulose degradation	MN608_08563	cellulose binding domain-containing protein	nonDEG	0.86	0.82	PF00734.21	Pfam	1.06883e-11
Plant cell wall modification	Cellulose degradation	Cellulose degradation	MN608_08566	cellulase family glycosylhydrolase	nonDEG	0.14	0.05	PF00150.21	EBI-EMBL	7.93003e-48
Plant cell wall modification	Cellulose degradation	Cellulose degradation	MN608_09020	cellulase family glycosylhydrolase	nonDEG	5.04	4.79	PF00150.21	EBI-EMBL	1.86183e-15
Plant cell wall modification	Cellulose degradation	Cellulose degradation	MN608_09548	cellulase	nonDEG	0.06	0.07	K19357	KEGG	8.6196e-203
Plant cell wall modification	Cellulose degradation	Cellulose degradation	MN608_10013	cellulase family glycosylhydrolase	nonDEG	2.43	5.19	PF00150.21	EBI-EMBL	7.93003e-33
Plant cell wall modification	Cellulose degradation	Cellulose degradation	MN608_10066	lytic cellulose monooxygenase (C1-hydroxylating)	nonDEG	0.42	0.15	K19356	KEGG	5.18671e-60
Plant cell wall modification	Cellulose degradation	Cellulose degradation	MN608_11465	lytic cellulose monooxygenase (C1-hydroxylating)	6.02	2.47	0.1	K19356	KEGG	9.65395e-77
Plant cell wall modification	Cellulose degradation	Cellulose degradation	MN608_08538	lytic cellulose monooxygenase (C1-hydroxylating)	3.89	15.92	2.4	K19356	KEGG	4.13741e-62
Plant cell wall modification	Cellulose degradation	Cellulose degradation	MN608_00195	cellulose 1,4-beta-cellobiosidase	3.23	5.82	0.86	K01225	KEGG	1.99975e-201
Plant cell wall modification	Cellulose degradation	Cellulose degradation	MN608_11295	lytic cellulose monooxygenase (C1-hydroxylating)	3.23	57.92	6.3	K19356	KEGG	1.24122e-52
Plant cell wall modification	Cellulose degradation	Cellulose degradation	MN608_00737	lytic polysaccharide monooxygenase	3.03	3.91	1.4	PF03067.18	EBI-EMBL	1.37914e-10
Plant cell wall modification	Cellulose degradation	Cellulose degradation	MN608_11938	lytic cellulose monooxygenase (C1-hydroxylating)	2.99	1.97	0.34	K19356	KEGG	1.20674e-51
Plant cell wall modification	Cellulose degradation	Cellulose degradation	MN608_09432	lytic cellulose monooxygenase (C1-hydroxylating)	2.54	0.3	0.04	K19356	KEGG	9.30916e-108
Plant cell wall modification	Cellulose degradation	Cellulose degradation	MN608_01976	lytic cellulose monooxygenase (C1-hydroxylating)	1.51	194.38	67.17	K19356	KEGG	9.65395e-102
Plant cell wall modification	Cellulose degradation	Cellulose degradation	MN608_06965	lytic cellulose monooxygenase (C1-hydroxylating)	1.45	11.98	5.23	K19356	KEGG	6.55089e-62
Plant cell wall modification	Cellulose degradation	Cellulose degradation	MN608_03210	cellobiose dehydrogenase (acceptor)	1.02	2.39	1.2	K19069	KEGG	0
Plant cell wall modification	Cellulose degradation	Cellulose degradation	MN608_00230	cellulose binding domain-containing protein		0	0	PF00734.21	Pfam	1.00276e-11
Plant cell wall modification	Cellulose degradation	Cellulose degradation	MN608_03115	lytic cellulose monooxygenase (C1-hydroxylating)		0	0	K19356	KEGG	1.24122e-77
Plant cell wall modification	Cellulose degradation	Cellulose degradation	MN608_07578	lytic cellulose monooxygenase (C1-hydroxylating)		0	0.07	K19356	KEGG	3.00829e-31
Plant cell wall modification	Cellulose degradation	Cellulose degradation	MN608_09346	cellulase family glycosylhydrolase		0.03	0.06	PF00150.21	EBI-EMBL	2.38588e-15
Plant cell wall modification	Cellulose degradation	Cellulose degradation	MN608_10559	Auxiliary Activity family 9 (formerly GH61)		0.03	0.05	PF03443.17	Pfam	3.41336e-56
Plant cell wall modification	Cellulose degradation	Cellulose degradation	MN608_11529	lytic cellulose monooxygenase (C1-hydroxylating)		0.04	0	K19356	KEGG	3.24097e-64
Plant cell wall modification	Cross-linking glycan modification	Arabinan degradation	MN608_03135	arabinan endo-1,5-alpha-L-arabinosidase	nonDEG	2.96	4.57	K06113	KEGG	1.90179e-116
Plant cell wall modification	Cross-linking glycan modification	Arabinan degradation	MN608_06707	arabinan endo-1,5-alpha-L-arabinosidase	nonDEG	4.52	5.53	K06113	KEGG	2.13766e-47
Plant cell wall modification	Cross-linking glycan modification	Arabinan degradation	MN608_06768	arabinan endo-1,5-alpha-L-arabinosidase	nonDEG	1.57	1.86	K06113	KEGG	2.27557e-47
Plant cell wall modification	Cross-linking glycan modification	Arabinan degradation	MN608_07596	arabinan endo-1,5-alpha-L-arabinosidase	nonDEG	0.1	0.22	K06113	KEGG	8.96438e-11
Plant cell wall modification	Cross-linking glycan modification	Arabinan degradation	MN608_11679	arabinan endo-1,5-alpha-L-arabinosidase	nonDEG	0.62	0.66	K06113	KEGG	3.44784e-83
Plant cell wall modification	Cross-linking glycan modification	Arabinan degradation	MN608_09240	arabinan endo-1,5-alpha-L-arabinosidase	-2.02	0.29	1.06	K06113	KEGG	2.58588e-88
Plant cell wall modification	Cross-linking glycan modification	Expansins	MN608_03791	expansin	nonDEG	242.21	181.98	K20628	KEGG	4.14936e-14
Plant cell wall modification	Cross-linking glycan modification	Expansins	MN608_09909	expansin	nonDEG	9.21	17.7	K20628	KEGG	1.24122e-21
Plant cell wall modification	Cross-linking glycan modification	Expansins	MN608_09554	expansin	-3.18	23.32	155.72	K20628	KEGG	1.65496e-23
Plant cell wall modification	Cross-linking glycan modification	Mannan degradation	MN608_00646	mannan endo-1,4-beta-mannosidase	nonDEG	0.57	1.27	K19355	KEGG	4.48219e-27
Plant cell wall modification	Cross-linking glycan modification	Mannan degradation	MN608_02747	mannan endo-1,6-alpha-mannosidase	nonDEG	2.29	1.46	K08257	KEGG	1.44809e-211
Plant cell wall modification	Cross-linking glycan modification	Mannan degradation	MN608_03768	mannan endo-1,4-beta-mannosidase	nonDEG	0.34	1.3	K01218	KEGG	2.10318e-15
Plant cell wall modification	Cross-linking glycan modification	Mannan degradation	MN608_03769	mannan endo-1,4-beta-mannosidase	nonDEG	0.87	0.64	K01218	KEGG	9.30916e-37
Plant cell wall modification	Cross-linking glycan modification	Mannan degradation	MN608_04491	mannan endo-1,6-alpha-mannosidase	nonDEG	216.81	166.1	K08257	KEGG	9.30916e-183
Plant cell wall modification	Cross-linking glycan modification	Mannan degradation	MN608_05405	mannan endo-1,6-alpha-mannosidase	nonDEG	13.03	9.71	K08257	KEGG	2.99962e-169
Plant cell wall modification	Cross-linking glycan modification	Mannan degradation	MN608_05514	mannan endo-1,6-alpha-mannosidase	nonDEG	36.62	45.18	K08257	KEGG	2.62036e-173
Plant cell wall modification	Cross-linking glycan modification	Mannan degradation	MN608_06018	mannan endo-1,6-alpha-mannosidase	nonDEG	7.96	3.83	K08257	KEGG	1.99975e-210
Plant cell wall modification	Cross-linking glycan modification	Mannan degradation	MN608_07765	mannan endo-1,6-alpha-mannosidase	nonDEG	0.64	0.58	K08257	KEGG	2.68931e-197
Plant cell wall modification	Cross-linking glycan modification	Mannan degradation	MN608_08204	mannan endo-1,6-alpha-mannosidase	nonDEG	0.64	0.41	K08257	KEGG	5.51654e-114
Plant cell wall modification	Cross-linking glycan modification	Mannan degradation	MN608_09351	mannan endo-1,6-alpha-mannosidase	nonDEG	18.78	15.6	K08257	KEGG	6.91561e-169
Plant cell wall modification	Cross-linking glycan modification	Mannan degradation	MN608_09369	mannan endo-1,4-beta-mannosidase	nonDEG	0.09	0.04	K19355	KEGG	9.30916e-30
Plant cell wall modification	Cross-linking glycan modification	Mannan degradation	MN608_09460	mannan endo-1,6-alpha-mannosidase	nonDEG	14.78	12.2	K08257	KEGG	2.41349e-167
Plant cell wall modification	Cross-linking glycan modification	Mannan degradation	MN608_09108	mannan endo-1,4-beta-mannosidase	-1.27	0.5	1.43	K19355	KEGG	4.84092e-112
Plant cell wall modification	Cross-linking glycan modification	Xylan degradation	MN608_00056	arabinoxylan arabinofuranohydrolase	nonDEG	2.67	2.2	K15921	KEGG	5.86133e-76
Plant cell wall modification	Cross-linking glycan modification	Xylan degradation	MN608_00120	endo-1,4-beta-xylanase	nonDEG	0.49	0.71	K01181	KEGG	3.37888e-108
Plant cell wall modification	Cross-linking glycan modification	Xylan degradation	MN608_00681	acetylxylan esterase	nonDEG	13.94	21.9	K05972	KEGG	2.75827e-16
Plant cell wall modification	Cross-linking glycan modification	Xylan degradation	MN608_04190	xylan 1,4-beta-xylosidase	nonDEG	1.96	1.37	K01198	KEGG	1.2757e-137
Plant cell wall modification	Cross-linking glycan modification	Xylan degradation	MN608_04472	arabinoxylan arabinofuranohydrolase	nonDEG	2.92	3.51	K15921	KEGG	4.82697e-70
Plant cell wall modification	Cross-linking glycan modification	Xylan degradation	MN608_05437	xylan 1,4-beta-xylosidase	nonDEG	0.04	0.07	K01198	KEGG	1.2757e-105
Plant cell wall modification	Cross-linking glycan modification	Xylan degradation	MN608_05446	xylan 1,4-beta-xylosidase	nonDEG	3.02	5.85	K01198	KEGG	4.49514e-98
Plant cell wall modification	Cross-linking glycan modification	Xylan degradation	MN608_05518	arabinoxylan arabinofuranohydrolase	nonDEG	0.44	0.15	K15921	KEGG	1.03435e-63
Plant cell wall modification	Cross-linking glycan modification	Xylan degradation	MN608_08971	xylan 1,4-beta-xylosidase	nonDEG	21.14	10.3	K01198	KEGG	2.5514e-10
Plant cell wall modification	Cross-linking glycan modification	Xylan degradation	MN608_09344	xylan 1,4-beta-xylosidase	nonDEG	2.39	3.11	K01198	KEGG	5.17176e-63
Plant cell wall modification	Cross-linking glycan modification	Xylan degradation	MN608_10350	arabinoxylan arabinofuranohydrolase	nonDEG	4.77	7.37	K15921	KEGG	9.65395e-71
Plant cell wall modification	Cross-linking glycan modification	Xylan degradation	MN608_10554	arabinoxylan arabinofuranohydrolase	nonDEG	0.74	0.7	K15921	KEGG	1.38312e-176
Plant cell wall modification	Cross-linking glycan modification	Xylan degradation	MN608_10976	xylan 1,4-beta-xylosidase	nonDEG	0.22	0.28	K01198	KEGG	5.51654e-18
Plant cell wall modification	Cross-linking glycan modification	Xylan degradation	MN608_09345	endo-1,4-beta-xylanase	3.53	0.5	0.07	K01181	KEGG	4.48219e-114
Plant cell wall modification	Cross-linking glycan modification	Xylan degradation	MN608_11695	acetylxylan esterase	3.06	1.61	0.26	K05972	KEGG	1.82735e-124
Plant cell wall modification	Cross-linking glycan modification	Xylan degradation	MN608_08996	endo-1,4-beta-xylanase	1.75	1.39	0.43	K01181	KEGG	6.20611e-114
Plant cell wall modification	Cross-linking glycan modification	Xylan degradation	MN608_11183	xylan 1,4-beta-xylosidase		0	0	K15920	KEGG	0
Plant cell wall modification	Cross-linking glycan modification	Xyloglucan degradation	MN608_01234	alpha-xylosidase	nonDEG	0.28	0.2	NF007940.0	NCBI Protein Cluster (PRK)	1.13779e-290
Plant cell wall modification	Cross-linking glycan modification	Xyloglucan degradation	MN608_01602	xyloglucan-specific endo-beta-1,4-glucanase	nonDEG	1.44	1.94	K18576	KEGG	2.27557e-102
Plant cell wall modification	Cross-linking glycan modification	Xyloglucan degradation	MN608_02958	xyloglucan-specific endo-beta-1,4-glucanase	nonDEG	2.67	5.33	K18576	KEGG	1.13779e-47
Plant cell wall modification	Cross-linking glycan modification	Xyloglucan degradation	MN608_11830	xyloglucan-specific endo-beta-1,4-glucanase	nonDEG	0.71	0.58	K18576	KEGG	8.96438e-30
Plant cell wall modification	Cross-linking glycan modification	Xyloglucan degradation	MN608_11929	xyloglucan-specific exo-beta-1,4-glucanase	nonDEG	1.12	1.16	K18578	KEGG	1.17227e-286
Plant cell wall modification	Cross-linking glycan modification	Xyloglucan degradation	MN608_09393	xyloglucan-specific endo-beta-1,4-glucanase	1.77	2.07	0.47	K18576	KEGG	2.10926e-71
Plant cell wall modification	Cutinases	Cutinases	MN608_03184	cutinase family protein	nonDEG	0.93	1.33	PF01083.25	EBI-EMBL	1.96527e-52
Plant cell wall modification	Cutinases	Cutinases	MN608_08073	cutinase	nonDEG	4.4	2.72	K08095	KEGG	9.68185e-64
Plant cell wall modification	Cutinases	Cutinases	MN608_11000	cutinase	nonDEG	0.6	0.34	K08095	KEGG	1.72392e-57
Plant cell wall modification	Cutinases	Cutinases	MN608_05741	cutinase	1.84	21.82	8.15	K08095	KEGG	1.10331e-62
Plant cell wall modification	Cutinases	Cutinases	MN608_11704	cutinase	1.52	85.7	24.21	K08095	KEGG	1.51705e-55
Plant cell wall modification	Cutinases	Cutinases	MN608_08648	cutinase		0.07	0.11	K08095	KEGG	2.45504e-60
Plant cell wall modification	Cutinases	Cutinases	MN608_09725	cutinase		0	0	K08095	KEGG	5.53249e-47
Plant cell wall modification	Cutinases	Cutinases	MN608_11340	cutinase family protein		0.03	0.03	PF01083.25	EBI-EMBL	3.44784e-33
Plant cell wall modification	Lignin degradation	Lignin degradation	MN608_04866	glyoxal/methylglyoxal oxidase	1.01	363.17	164.74	K20929	KEGG	1.1065e-36
Plant cell wall modification	Other PCWD-related enzymes	Other PCWD-related enzymes	MN608_00157	beta-mannosidase	nonDEG	0.15	0.26	K01192	KEGG	6.20611e-256
Plant cell wall modification	Other PCWD-related enzymes	Other PCWD-related enzymes	MN608_01354	alpha-L-arabinofuranosidase	nonDEG	5.65	9.03	K01209	KEGG	2.79275e-125
Plant cell wall modification	Other PCWD-related enzymes	Other PCWD-related enzymes	MN608_03415	Beta-glucosidase (SUN family)	nonDEG	19.03	15.24	PF03856.16	Pfam	1.68944e-73
Plant cell wall modification	Other PCWD-related enzymes	Other PCWD-related enzymes	MN608_03521	glucan endo-1,3-beta-D-glucosidase	nonDEG	255.46	115.24	K01199	KEGG	1.31018e-164
Plant cell wall modification	Other PCWD-related enzymes	Other PCWD-related enzymes	MN608_03826	non-reducing end beta-L-arabinofuranosidase	nonDEG	3.07	3.88	K18205	KEGG	2.20662e-107
Plant cell wall modification	Other PCWD-related enzymes	Other PCWD-related enzymes	MN608_03986	glucan endo-1,3-beta-D-glucosidase	nonDEG	266.92	283.25	K01199	KEGG	7.60717e-156
Plant cell wall modification	Other PCWD-related enzymes	Other PCWD-related enzymes	MN608_04424	beta-mannosidase	nonDEG	3.81	4.79	K01192	KEGG	2.5242e-258
Plant cell wall modification	Other PCWD-related enzymes	Other PCWD-related enzymes	MN608_04524	beta-galactosidase	nonDEG	0.97	1.59	K01190	KEGG	1.20674e-63
Plant cell wall modification	Other PCWD-related enzymes	Other PCWD-related enzymes	MN608_04608	alpha-mannosidase	nonDEG	18.79	24.27	K01191	KEGG	3.06858e-278
Plant cell wall modification	Other PCWD-related enzymes	Other PCWD-related enzymes	MN608_04847	glucan endo-1,3-beta-D-glucosidase	nonDEG	138.91	181.99	K01199	KEGG	8.6196e-127
Plant cell wall modification	Other PCWD-related enzymes	Other PCWD-related enzymes	MN608_05023	glucan endo-1,3-beta-D-glucosidase	nonDEG	1102.12	1237.71	K01199	KEGG	3.80358e-13
Plant cell wall modification	Other PCWD-related enzymes	Other PCWD-related enzymes	MN608_05307	glucan endo-1,3-alpha-glucosidase	nonDEG	4.23	3.42	K08254	KEGG	2.73166e-79
Plant cell wall modification	Other PCWD-related enzymes	Other PCWD-related enzymes	MN608_05418	beta-galactosidase	nonDEG	1.81	2.38	K01190	KEGG	1.24481e-74
Plant cell wall modification	Other PCWD-related enzymes	Other PCWD-related enzymes	MN608_07027	beta-galactosidase	nonDEG	0.1	0.08	PF01301.22	EBI-EMBL	4.48219e-92
Plant cell wall modification	Other PCWD-related enzymes	Other PCWD-related enzymes	MN608_07255	alpha-L-arabinofuranosidase	nonDEG	2.67	2.74	K01209	KEGG	3.79262e-92
Plant cell wall modification	Other PCWD-related enzymes	Other PCWD-related enzymes	MN608_07466	glucan 1,3-beta-glucosidase	nonDEG	13.39	7.9	K01210	KEGG	3.27545e-152
Plant cell wall modification	Other PCWD-related enzymes	Other PCWD-related enzymes	MN608_08515	beta-glucuronidase	nonDEG	0.95	1.76	NF007538.0	NCBI Protein Cluster (PRK)	6.15794e-248
Plant cell wall modification	Other PCWD-related enzymes	Other PCWD-related enzymes	MN608_08701	glucan endo-1,3-beta-D-glucosidase	nonDEG	70.2	75.01	K01199	KEGG	1.07192e-11
Plant cell wall modification	Other PCWD-related enzymes	Other PCWD-related enzymes	MN608_08841	glucan endo-1,3-beta-D-glucosidase	nonDEG	0.67	0.73	K01199	KEGG	5.17176e-17
Plant cell wall modification	Other PCWD-related enzymes	Other PCWD-related enzymes	MN608_08899	beta-galactosidase	nonDEG	7.88	4.98	K01190	KEGG	2.38588e-217
Plant cell wall modification	Other PCWD-related enzymes	Other PCWD-related enzymes	MN608_09376	arabinogalactan endo-1,4-beta-galactosidase	nonDEG	13.12	13.06	K01224	KEGG	3.17201e-124
Plant cell wall modification	Other PCWD-related enzymes	Other PCWD-related enzymes	MN608_09911	alpha-mannosidase	nonDEG	1.1	1.21	K01191	KEGG	3.79262e-269
Plant cell wall modification	Other PCWD-related enzymes	Other PCWD-related enzymes	MN608_10642	beta-galactosidase-like protein	nonDEG	7.09	7.4	PF10435.12	EBI-EMBL	1.06883e-54
Plant cell wall modification	Other PCWD-related enzymes	Other PCWD-related enzymes	MN608_10643	beta-galactosidase	nonDEG	0.21	0.08	PF01301.22	EBI-EMBL	1.65496e-64
Plant cell wall modification	Other PCWD-related enzymes	Other PCWD-related enzymes	MN608_11573	beta-galactosidase	nonDEG	0.12	0.12	K01190	KEGG	6.20611e-160
Plant cell wall modification	Other PCWD-related enzymes	Other PCWD-related enzymes	MN608_10954	glucan endo-1,3-alpha-glucosidase	-1.25	117.32	216.2	K08254	KEGG	1.13779e-127
Plant cell wall modification	Other PCWD-related enzymes	Other PCWD-related enzymes	MN608_02300	glucan endo-1,6-beta-glucosidase	-1.52	13.08	32.25	K22277	KEGG	1.65496e-132
Plant cell wall modification	Other PCWD-related enzymes	Other PCWD-related enzymes	MN608_09372	beta-mannosidase		0.01	0	K01192	KEGG	5.17176e-255
Plant cell wall modification	Other PCWD-related enzymes	Other PCWD-related enzymes	MN608_10867	beta-glucuronidase		0.08	0.03	NF007538.0	NCBI Protein Cluster (PRK)	5.50069e-258
Plant cell wall modification	Other PCWD-related enzymes	Other PCWD-related enzymes	MN608_11190	glucan 1,3-beta-glucosidase		0	0	K01210	KEGG	8.27481e-136
Plant cell wall modification	Pectin modification	Pectinesterases	MN608_02633	pectinesterase	nonDEG	5.59	7.52	K01051	KEGG	3.79262e-31
Plant cell wall modification	Pectin modification	Pectinesterases	MN608_07579	pectinesterase	nonDEG	0.1	0.19	K01051	KEGG	3.44784e-80
Plant cell wall modification	Pectin modification	Polygalacturonic acid degradation	MN608_00730	pectate lyase	nonDEG	2.05	1.64	K22539	KEGG	5.53249e-98
Plant cell wall modification	Pectin modification	Polygalacturonic acid degradation	MN608_02321	Pectate lyase superfamily protein	nonDEG	6.56	6.39	PF12708.10	EBI-EMBL	7.58524e-83
Plant cell wall modification	Pectin modification	Polygalacturonic acid degradation	MN608_04482	Pectate lyase superfamily protein	nonDEG	22.35	30.65	PF12708.10	EBI-EMBL	2.76624e-83
Plant cell wall modification	Pectin modification	Polygalacturonic acid degradation	MN608_05135	Pectate lyase superfamily protein	nonDEG	21.39	16.13	PF12708.10	EBI-EMBL	2.13766e-30
Plant cell wall modification	Pectin modification	Polygalacturonic acid degradation	MN608_09513	Pectate lyase superfamily protein	nonDEG	2	1.61	PF12708.10	EBI-EMBL	1.44809e-76
Plant cell wall modification	Pectin modification	Polygalacturonic acid degradation	MN608_10043	pectate lyase	nonDEG	0.34	0.64	K22539	KEGG	1.68944e-95
Plant cell wall modification	Pectin modification	Polygalacturonic acid degradation	MN608_10270	pectate lyase	nonDEG	0.52	0.86	K01728	KEGG	2.82723e-83
Plant cell wall modification	Pectin modification	Polygalacturonic acid degradation	MN608_00702	Pectate lyase superfamily protein		0	0.03	PF12708.10	EBI-EMBL	5.17176e-08
Plant cell wall modification	Pectin modification	Polygalacturonic acid degradation	MN608_11231	pectin lyase		0	0	K01732	KEGG	4.82697e-157
Plant cell wall modification	Pectin modification	Polygalacturonic acid degradation	MN608_11342	pectate disaccharide-lyase		0	0	K22994	KEGG	8.6196e-76
Plant cell wall modification	Pectin modification	Rhamnogalacturonan degradation	MN608_00965	rhamnogalacturonan endolyase	nonDEG	0.11	0.37	K18195	KEGG	5.51654e-91
Plant cell wall modification	Pectin modification	Rhamnogalacturonan degradation	MN608_01960	unsaturated rhamnogalacturonyl hydrolase	nonDEG	3.76	3.1	K15532	KEGG	1.55601e-82
Plant cell wall modification	Pectin modification	Rhamnogalacturonan degradation	MN608_02731	unsaturated rhamnogalacturonyl hydrolase	nonDEG	4.68	5.69	K15532	KEGG	7.93003e-109
Plant cell wall modification	Pectin modification	Rhamnogalacturonan degradation	MN608_03489	rhamnogalacturonan endolyase	nonDEG	0.44	0.47	K18195	KEGG	5.51654e-97
Plant cell wall modification	Pectin modification	Rhamnogalacturonan degradation	MN608_10063	Rhamnogalacturonan lyase B, N-terminal	nonDEG	0.19	0.13	PF09284.13	EBI-EMBL	1.44809e-93
Plant cell wall modification	Pectin modification	Rhamnogalacturonan degradation	MN608_11064	galacturan 1,4-alpha-galacturonidase	nonDEG	1.39	1.25	K01213	KEGG	6.55089e-72
Plant cell wall modification	Pectin modification	Rhamnogalacturonan degradation	MN608_11446	galacturan 1,4-alpha-galacturonidase	nonDEG	0.41	0.77	K01213	KEGG	7.24046e-82

## Sheet: Primary metabolism
Supercategory	Category	Subcategory	GeneID	Mantis annotation	Expression in response to plant extract addition (log2FC)	Plant extract mean TPM	Control mean TPM	Reference hit	Reference source	Mantis e-value
Primary metabolism	Amino acid metabolism	Ala, Asp, and Glu metabolism	MN608_00855	alanine-glyoxylate transaminase	nonDEG	113.78	102.19	K00830	KEGG	1.7584e-137
Primary metabolism	Amino acid metabolism	Ala, Asp, and Glu metabolism	MN608_00978	argininosuccinate lyase	nonDEG	37.53	54.99	K01755	KEGG	2.48244e-210
Primary metabolism	Amino acid metabolism	Ala, Asp, and Glu metabolism	MN608_00999	glutamate synthase (NADH)	nonDEG	8	5.13	K00264	KEGG	0
Primary metabolism	Amino acid metabolism	Ala, Asp, and Glu metabolism	MN608_01201	alanine transaminase	nonDEG	27.63	26.72	K00814	KEGG	2.0687e-210
Primary metabolism	Amino acid metabolism	Ala, Asp, and Glu metabolism	MN608_01349	aspartate aminotransferase	nonDEG	83.53	169.94	K00812	KEGG	7.58524e-66
Primary metabolism	Amino acid metabolism	Ala, Asp, and Glu metabolism	MN608_02184	L-asparaginase	nonDEG	1.27	2	K01424	KEGG	2.03422e-63
Primary metabolism	Amino acid metabolism	Ala, Asp, and Glu metabolism	MN608_02286	4-aminobutyrate aminotransferase	nonDEG	68.64	64.72	K13524	KEGG	7.58524e-256
Primary metabolism	Amino acid metabolism	Ala, Asp, and Glu metabolism	MN608_02567	glutamate decarboxylase	nonDEG	335.36	573.39	K01580	KEGG	4.82697e-190
Primary metabolism	Amino acid metabolism	Ala, Asp, and Glu metabolism	MN608_02615	amidophosphoribosyltransferase	nonDEG	25.76	25.91	K00764	KEGG	5.18671e-191
Primary metabolism	Amino acid metabolism	Ala, Asp, and Glu metabolism	MN608_02865	glutamine synthetase	nonDEG	16.71	17.4	K01915	KEGG	6.20611e-90
Primary metabolism	Amino acid metabolism	Ala, Asp, and Glu metabolism	MN608_03462	malonate-semialdehyde dehydrogenase-like protein	nonDEG	32.74	39.24	K00140	KEGG	1.44809e-247
Primary metabolism	Amino acid metabolism	Ala, Asp, and Glu metabolism	MN608_03534	carbamoyl-phosphate synthase small subunit	nonDEG	56.53	37.81	K01956	KEGG	3.06858e-166
Primary metabolism	Amino acid metabolism	Ala, Asp, and Glu metabolism	MN608_04034	succinate/glutarate-semialdehyde dehydrogenase-like protein	nonDEG	2.63	4.27	K00135	KEGG	1.93079e-216
Primary metabolism	Amino acid metabolism	Ala, Asp, and Glu metabolism	MN608_04112	1-pyrroline-5-carboxylate dehydrogenase	nonDEG	48.8	28.97	K00294	KEGG	5.17176e-284
Primary metabolism	Amino acid metabolism	Ala, Asp, and Glu metabolism	MN608_04125	asparagine synthase (glutamine-hydrolysing)	nonDEG	23.42	36.82	K01953	KEGG	1.31018e-33
Primary metabolism	Amino acid metabolism	Ala, Asp, and Glu metabolism	MN608_04419	adenylosuccinate synthase	nonDEG	69.55	71.97	K01939	KEGG	5.17176e-201
Primary metabolism	Amino acid metabolism	Ala, Asp, and Glu metabolism	MN608_04575	glutamine--fructose-6-phosphate transaminase (isomerizing)	nonDEG	187.04	226.05	K00820	KEGG	2.5514e-291
Primary metabolism	Amino acid metabolism	Ala, Asp, and Glu metabolism	MN608_04824	carbamoyl-phosphate synthase	nonDEG	31.09	20.24	K11540	KEGG	0
Primary metabolism	Amino acid metabolism	Ala, Asp, and Glu metabolism	MN608_05274	pantoate--beta-alanine ligase	nonDEG	13.55	21.21	K01918	KEGG	1.51705e-117
Primary metabolism	Amino acid metabolism	Ala, Asp, and Glu metabolism	MN608_05281	3-hydroxyisobutyrate/3-hydroxypropionate dehydrogenase	nonDEG	23.56	46.01	K23146	KEGG	1.62517e-142
Primary metabolism	Amino acid metabolism	Ala, Asp, and Glu metabolism	MN608_05396	4-aminobutyrate aminotransferase	nonDEG	330.29	221.16	K13524	KEGG	8.96438e-232
Primary metabolism	Amino acid metabolism	Ala, Asp, and Glu metabolism	MN608_06190	3-hydroxyisobutyryl-CoA hydrolase	nonDEG	55.13	68.47	K05605	KEGG	6.20611e-145
Primary metabolism	Amino acid metabolism	Ala, Asp, and Glu metabolism	MN608_06433	malonate-semialdehyde dehydrogenase-like protein	nonDEG	25.9	25.06	K00140	KEGG	4.82697e-250
Primary metabolism	Amino acid metabolism	Ala, Asp, and Glu metabolism	MN608_06434	malonate-semialdehyde dehydrogenase-like protein	nonDEG	2.65	2.05	K00140	KEGG	1.24122e-197
Primary metabolism	Amino acid metabolism	Ala, Asp, and Glu metabolism	MN608_06462	glutamate dehydrogenase (NADP+)	nonDEG	236.54	188.46	K00262	KEGG	1.89631e-205
Primary metabolism	Amino acid metabolism	Ala, Asp, and Glu metabolism	MN608_06983	5-oxoprolinase (ATP-hydrolysing)	nonDEG	1.51	0.84	K01469	KEGG	2.2411e-291
Primary metabolism	Amino acid metabolism	Ala, Asp, and Glu metabolism	MN608_07564	L-asparaginase	nonDEG	3.41	5.21	K13051	KEGG	4.84092e-75
Primary metabolism	Amino acid metabolism	Ala, Asp, and Glu metabolism	MN608_07650	aspartate/glutamate racemase family protein	nonDEG	71.32	103.27	PF01177.25	EBI-EMBL	1.20674e-17
Primary metabolism	Amino acid metabolism	Ala, Asp, and Glu metabolism	MN608_07735	asparagine synthase (glutamine-hydrolysing)	nonDEG	46.03	41.65	K01953	KEGG	1.7289e-144
Primary metabolism	Amino acid metabolism	Ala, Asp, and Glu metabolism	MN608_07974	omega-amidase	nonDEG	15.91	16.61	K13566	KEGG	6.89568e-126
Primary metabolism	Amino acid metabolism	Ala, Asp, and Glu metabolism	MN608_08140	glutamine synthetase	nonDEG	188.54	191.5	K01915	KEGG	3.24097e-143
Primary metabolism	Amino acid metabolism	Ala, Asp, and Glu metabolism	MN608_08298	adenylosuccinate lyase	nonDEG	38.03	61.55	K01756	KEGG	3.0341e-148
Primary metabolism	Amino acid metabolism	Ala, Asp, and Glu metabolism	MN608_08300	aspartate aminotransferase, cytoplasmic	nonDEG	144.19	117.31	K14454	KEGG	1.06883e-207
Primary metabolism	Amino acid metabolism	Ala, Asp, and Glu metabolism	MN608_08530	glutamate decarboxylase	nonDEG	2.71	4.42	K01580	KEGG	3.20649e-122
Primary metabolism	Amino acid metabolism	Ala, Asp, and Glu metabolism	MN608_08946	glutamate decarboxylase	nonDEG	6.95	7.96	K01580	KEGG	7.58524e-125
Primary metabolism	Amino acid metabolism	Ala, Asp, and Glu metabolism	MN608_09454	aspartate aminotransferase, cytoplasmic	nonDEG	0.84	1.5	K14454	KEGG	7.24046e-122
Primary metabolism	Amino acid metabolism	Ala, Asp, and Glu metabolism	MN608_09538	alanine dehydrogenase	nonDEG	4.04	5.9	K19244	KEGG	1.68944e-27
Primary metabolism	Amino acid metabolism	Ala, Asp, and Glu metabolism	MN608_09881	5-oxoprolinase (ATP-hydrolysing)	nonDEG	2.37	1.77	K01469	KEGG	1.86721e-17
Primary metabolism	Amino acid metabolism	Ala, Asp, and Glu metabolism	MN608_09914	aspartate aminotransferase	nonDEG	91.99	113.98	K14455	KEGG	4.48219e-229
Primary metabolism	Amino acid metabolism	Ala, Asp, and Glu metabolism	MN608_09988	argininosuccinate synthase	nonDEG	51.63	54.75	K01940	KEGG	2.0401e-197
Primary metabolism	Amino acid metabolism	Ala, Asp, and Glu metabolism	MN608_10723	3-hydroxyisobutyrate/3-hydroxypropionate dehydrogenase	nonDEG	0.31	0.51	K23146	KEGG	2.86171e-123
Primary metabolism	Amino acid metabolism	Ala, Asp, and Glu metabolism	MN608_11481	succinate/glutarate-semialdehyde dehydrogenase-like protein	nonDEG	1.06	0.42	K00135	KEGG	1.69432e-16
Primary metabolism	Amino acid metabolism	Ala, Asp, and Glu metabolism	MN608_11899	L-amino-acid oxidase	nonDEG	6.87	1.22	K03334	KEGG	7.60717e-70
Primary metabolism	Amino acid metabolism	Ala, Asp, and Glu metabolism	MN608_09880	5-oxoprolinase (ATP-hydrolysing)	3.66	2.48	0.14	K01469	KEGG	4.84092e-19
Primary metabolism	Amino acid metabolism	Ala, Asp, and Glu metabolism	MN608_09879	5-oxoprolinase (ATP-hydrolysing)	1.96	2.78	0.65	K01469	KEGG	9.30916e-47
Primary metabolism	Amino acid metabolism	Ala, Asp, and Glu metabolism	MN608_05188	carbamoyl-phosphate synthase	1.56	12.4	4.26	K11541	KEGG	0
Primary metabolism	Amino acid metabolism	Ala, Asp, and Glu metabolism	MN608_03481	multifunctional beta-oxidation protein	1.5	64.59	29.05	K14729	KEGG	4.84092e-220
Primary metabolism	Amino acid metabolism	Ala, Asp, and Glu metabolism	MN608_10501	aspartate aminotransferase	1.43	140.42	47.12	K00812	KEGG	6.89568e-67
Primary metabolism	Amino acid metabolism	Ala, Asp, and Glu metabolism	MN608_01962	glutamate dehydrogenase	1.25	36.12	16.72	K15371	KEGG	2.66251e-198
Primary metabolism	Amino acid metabolism	Ala, Asp, and Glu metabolism	MN608_10265	acyl-CoA oxidase	1.24	4.69	2.18	K00232	KEGG	2.51692e-206
Primary metabolism	Amino acid metabolism	Ala, Asp, and Glu metabolism	MN608_08092	5-oxoprolinase (ATP-hydrolysing)	1.22	6.4	3.05	K01469	KEGG	0
Primary metabolism	Amino acid metabolism	Ala, Asp, and Glu metabolism	MN608_07077	succinate/glutarate-semialdehyde dehydrogenase-like protein	1.01	120.24	79.03	K00135	KEGG	9.33607e-269
Primary metabolism	Amino acid metabolism	Ala, Asp, and Glu metabolism	MN608_01293	glutamate decarboxylase	-1.06	57.24	147.28	TIGR01788.1	JCVI	6.91561e-201
Primary metabolism	Amino acid metabolism	Ala, Asp, and Glu metabolism	MN608_04029	alanine dehydrogenase	-1.6	6.09	17.24	K19244	KEGG	2.00553e-32
Primary metabolism	Amino acid metabolism	Ala, Asp, and Glu metabolism	MN608_10724	succinate/glutarate-semialdehyde dehydrogenase-like protein	-4.62	0	0.12	K00135	KEGG	1.2757e-202
Primary metabolism	Amino acid metabolism	Ala, Asp, and Glu metabolism	MN608_04299	L-asparaginase		0	0.02	K01424	KEGG	1.7289e-86
Primary metabolism	Amino acid metabolism	Ala, Asp, and Glu metabolism	MN608_08529	pantoate--beta-alanine ligase		0.04	0	K01918	KEGG	4.48219e-108
Primary metabolism	Amino acid metabolism	Ala, Asp, and Glu metabolism	MN608_09877	5-oxoprolinase (ATP-hydrolysing)		0	0	K01469	KEGG	6.56983e-17
Primary metabolism	Amino acid metabolism	Ala, Asp, and Glu metabolism	MN608_11886	5-oxoprolinase (ATP-hydrolysing)		0	0	K01469	KEGG	5.18671e-13
Primary metabolism	Amino acid metabolism	Arg and Pro metabolism	MN608_00175	prolyl 4-hydroxylase	nonDEG	385.5	545.74	K00472	KEGG	4.84092e-51
Primary metabolism	Amino acid metabolism	Arg and Pro metabolism	MN608_00440	glutamate 5-kinase	nonDEG	10.37	12.14	K00931	KEGG	1.13779e-168
Primary metabolism	Amino acid metabolism	Arg and Pro metabolism	MN608_00727	spermidine synthase	nonDEG	6.36	5.71	K00797	KEGG	3.79262e-23
Primary metabolism	Amino acid metabolism	Arg and Pro metabolism	MN608_02336	agmatinase	nonDEG	57.33	110.18	K01480	KEGG	2.62793e-119
Primary metabolism	Amino acid metabolism	Arg and Pro metabolism	MN608_02356	amidase	nonDEG	7.01	2.37	K01426	KEGG	3.20649e-43
Primary metabolism	Amino acid metabolism	Arg and Pro metabolism	MN608_02917	D-amino-acid oxidase	nonDEG	48.6	94.5	K00273	KEGG	5.86133e-89
Primary metabolism	Amino acid metabolism	Arg and Pro metabolism	MN608_04261	agmatinase	nonDEG	7.01	6.8	K01480	KEGG	1.52143e-114
Primary metabolism	Amino acid metabolism	Arg and Pro metabolism	MN608_04621	proline iminopeptidase	nonDEG	7.92	11.23	K01259	KEGG	8.27481e-17
Primary metabolism	Amino acid metabolism	Arg and Pro metabolism	MN608_05199	putrescine--pyruvate transaminase	nonDEG	10.09	12.31	K12256	KEGG	2.20662e-104
Primary metabolism	Amino acid metabolism	Arg and Pro metabolism	MN608_05432	amidase	nonDEG	7.63	13.17	K01426	KEGG	4.13741e-107
Primary metabolism	Amino acid metabolism	Arg and Pro metabolism	MN608_05592	aldehyde dehydrogenase (NAD+)	nonDEG	0.6	0.5	K00128	KEGG	2.2411e-19
Primary metabolism	Amino acid metabolism	Arg and Pro metabolism	MN608_05757	polyamine oxidase	nonDEG	0.64	1.05	K13366	KEGG	2.82723e-181
Primary metabolism	Amino acid metabolism	Arg and Pro metabolism	MN608_06442	ornithine decarboxylase	nonDEG	67.16	42.78	K01581	KEGG	1.03734e-176
Primary metabolism	Amino acid metabolism	Arg and Pro metabolism	MN608_06809	4-hydroxy-2-oxoglutarate aldolase	nonDEG	13.3	8.36	K18123	KEGG	2.79275e-133
Primary metabolism	Amino acid metabolism	Arg and Pro metabolism	MN608_06942	aldehyde dehydrogenase (NAD+)	nonDEG	204.7	301.27	K00128	KEGG	2.41349e-205
Primary metabolism	Amino acid metabolism	Arg and Pro metabolism	MN608_07319	amidase	nonDEG	2.91	1.93	K01426	KEGG	1.62048e-112
Primary metabolism	Amino acid metabolism	Arg and Pro metabolism	MN608_07594	diamine oxidase	nonDEG	0.16	0.18	K11182	KEGG	1.1065e-161
Primary metabolism	Amino acid metabolism	Arg and Pro metabolism	MN608_07920	glutamate-5-semialdehyde dehydrogenase	nonDEG	41.82	39.09	K00147	KEGG	7.26139e-188
Primary metabolism	Amino acid metabolism	Arg and Pro metabolism	MN608_07975	spermidine synthase-like protein	nonDEG	182.55	152.49	K24034	KEGG	4.49514e-160
Primary metabolism	Amino acid metabolism	Arg and Pro metabolism	MN608_08154	spermine oxidase	nonDEG	1.9	2.4	K12259	KEGG	2.27557e-62
Primary metabolism	Amino acid metabolism	Arg and Pro metabolism	MN608_08371	amidase	nonDEG	1.17	1.57	K01426	KEGG	2.65484e-51
Primary metabolism	Amino acid metabolism	Arg and Pro metabolism	MN608_08805	cytosine/creatinine deaminase	nonDEG	3.78	3.68	K01485	KEGG	4.82697e-59
Primary metabolism	Amino acid metabolism	Arg and Pro metabolism	MN608_08975	L-glutamate-5-semialdehyde N-acetyltransferase	nonDEG	4.91	7.69	K22842	KEGG	4.84092e-65
Primary metabolism	Amino acid metabolism	Arg and Pro metabolism	MN608_09308	arginase	nonDEG	16.6	38.27	K01476	KEGG	6.55089e-129
Primary metabolism	Amino acid metabolism	Arg and Pro metabolism	MN608_09364	D-amino-acid oxidase	nonDEG	0.11	0.28	K00273	KEGG	2.00553e-88
Primary metabolism	Amino acid metabolism	Arg and Pro metabolism	MN608_09550	D-amino-acid oxidase	nonDEG	2.41	2.1	K00273	KEGG	1.82735e-85
Primary metabolism	Amino acid metabolism	Arg and Pro metabolism	MN608_09680	monoamine oxidase	nonDEG	0.42	0.85	K00274	KEGG	1.34466e-129
Primary metabolism	Amino acid metabolism	Arg and Pro metabolism	MN608_10042	prolyl 4-hydroxylase	nonDEG	9.77	7.76	K00472	KEGG	2.72379e-15
Primary metabolism	Amino acid metabolism	Arg and Pro metabolism	MN608_10401	monoamine oxidase	nonDEG	0.21	0.31	K00274	KEGG	4.82697e-49
Primary metabolism	Amino acid metabolism	Arg and Pro metabolism	MN608_10719	ornithine--oxo-acid transaminase	nonDEG	0.93	0.82	K00819	KEGG	1.38312e-106
Primary metabolism	Amino acid metabolism	Arg and Pro metabolism	MN608_10983	polyamine oxidase	nonDEG	15.53	32.17	K13366	KEGG	2.44797e-140
Primary metabolism	Amino acid metabolism	Arg and Pro metabolism	MN608_11428	D-amino-acid oxidase	nonDEG	2.43	4.61	K00273	KEGG	3.44784e-107
Primary metabolism	Amino acid metabolism	Arg and Pro metabolism	MN608_11940	aldehyde dehydrogenase (NAD+)	nonDEG	4.79	8.44	K00128	KEGG	2.37901e-201
Primary metabolism	Amino acid metabolism	Arg and Pro metabolism	MN608_11945	gamma-glutamylputrescine oxidase	nonDEG	2.9	2.75	K09471	KEGG	3.79262e-58
Primary metabolism	Amino acid metabolism	Arg and Pro metabolism	MN608_08533	amidase	4.15	17.96	0.98	K01426	KEGG	1.76348e-103
Primary metabolism	Amino acid metabolism	Arg and Pro metabolism	MN608_11676	amidase	1.65	116.65	28.47	K01426	KEGG	3.3444e-90
Primary metabolism	Amino acid metabolism	Arg and Pro metabolism	MN608_07318	4-hydroxy-2-oxoglutarate aldolase	1.53	17.72	4.5	K18123	KEGG	4.48219e-129
Primary metabolism	Amino acid metabolism	Arg and Pro metabolism	MN608_00549	ornithine--oxo-acid transaminase	1.13	57.15	35.25	K00819	KEGG	5.86133e-205
Primary metabolism	Amino acid metabolism	Arg and Pro metabolism	MN608_04352	proline dehydrogenase	1.03	9.39	5.03	K00318	KEGG	2.37901e-81
Primary metabolism	Amino acid metabolism	Arg and Pro metabolism	MN608_10728	arginase	-1.02	1.48	3.3	K01476	KEGG	7.93003e-47
Primary metabolism	Amino acid metabolism	Arg and Pro metabolism	MN608_05448	4-hydroxy-2-oxoglutarate aldolase	-1.06	3.65	8.29	K18123	KEGG	2.89618e-130
Primary metabolism	Amino acid metabolism	Arg and Pro metabolism	MN608_06599	diamine oxidase	-1.21	0.25	0.51	K11182	KEGG	2.5514e-151
Primary metabolism	Amino acid metabolism	Arg and Pro metabolism	MN608_02871	pyrroline-5-carboxylate reductase	-1.32	49.42	120.28	K00286	KEGG	5.53249e-104
Primary metabolism	Amino acid metabolism	Arg and Pro metabolism	MN608_07595	gamma-glutamylputrescine oxidase	-1.59	2.25	11.15	K09471	KEGG	2.17842e-53
Primary metabolism	Amino acid metabolism	Arg and Pro metabolism	MN608_09620	pyrroline-5-carboxylate reductase	-1.78	88.11	269.68	K00286	KEGG	2.27557e-60
Primary metabolism	Amino acid metabolism	Arg and Pro metabolism	MN608_08293	diamine N-acetyltransferase	-2.06	3.55	15.01	K00657	KEGG	4.82697e-38
Primary metabolism	Amino acid metabolism	Arg and Pro metabolism	MN608_11002	amidase		0	0.04	K01426	KEGG	3.80358e-91
Primary metabolism	Amino acid metabolism	Arg and Pro metabolism	MN608_11242	aldehyde dehydrogenase (NAD+)		0	0	K00128	KEGG	6.89568e-61
Primary metabolism	Amino acid metabolism	Arg and Pro metabolism	MN608_11422	D-amino-acid oxidase		0.04	0.07	K00273	KEGG	1.76348e-60
Primary metabolism	Amino acid metabolism	Arginine biosynthesis	MN608_01080	ornithine carbamoyltransferase	nonDEG	45.43	47.36	K00611	KEGG	3.06858e-133
Primary metabolism	Amino acid metabolism	Arginine biosynthesis	MN608_01298	acetylornithine aminotransferase	nonDEG	15.85	14.78	K00818	KEGG	1.89631e-191
Primary metabolism	Amino acid metabolism	Arginine biosynthesis	MN608_01498	N-acetylglutamate synthase	nonDEG	4.04	4.51	K22476	KEGG	2.68931e-14
Primary metabolism	Amino acid metabolism	Arginine biosynthesis	MN608_02745	acetylglutamate kinase	nonDEG	41.58	27.58	K12659	KEGG	0
Primary metabolism	Amino acid metabolism	Arginine biosynthesis	MN608_03557	amino-acid N-acetyltransferase	nonDEG	8.07	11.13	K00618	KEGG	3.79262e-184
Primary metabolism	Amino acid metabolism	Arginine biosynthesis	MN608_06421	glutamate N-acetyltransferase	nonDEG	23.83	30.7	K00620	KEGG	1.07192e-188
Primary metabolism	Amino acid metabolism	Arginine biosynthesis	MN608_06875	urease	nonDEG	13.88	15.05	K01427	KEGG	0
Primary metabolism	Amino acid metabolism	Arginine biosynthesis	MN608_06886	acetylornithine deacetylase	nonDEG	20.27	41.44	K01438	KEGG	7.58524e-85
Primary metabolism	Amino acid metabolism	Cys and Met metabolism	MN608_00812	5-methyltetrahydropteroyltriglutamate--homocysteine methyltransferase	nonDEG	37.97	74.5	K00549	KEGG	3.07745e-47
Primary metabolism	Amino acid metabolism	Cys and Met metabolism	MN608_01013	O-acetylhomoserine/O-acetylserine sulfhydrylase	nonDEG	73.22	42.11	K17069	KEGG	1.65496e-261
Primary metabolism	Amino acid metabolism	Cys and Met metabolism	MN608_01259	5'-methylthioadenosine phosphorylase	nonDEG	59.12	87.6	K00772	KEGG	3.79262e-106
Primary metabolism	Amino acid metabolism	Cys and Met metabolism	MN608_01747	adenosylhomocysteine nucleosidase	nonDEG	8.55	13.24	K01243	KEGG	1.10331e-12
Primary metabolism	Amino acid metabolism	Cys and Met metabolism	MN608_01813	glutathione synthase	nonDEG	19.84	15	K21456	KEGG	1.44809e-180
Primary metabolism	Amino acid metabolism	Cys and Met metabolism	MN608_01996	cystathionine beta-synthase	nonDEG	34.49	31.42	K01697	KEGG	3.79262e-204
Primary metabolism	Amino acid metabolism	Cys and Met metabolism	MN608_02258	enolase-phosphatase E1	nonDEG	20.97	25.39	K09880	KEGG	8.29873e-107
Primary metabolism	Amino acid metabolism	Cys and Met metabolism	MN608_02943	L-cysteate sulfo-lyase	nonDEG	0.03	0.31	K17950	KEGG	3.20649e-76
Primary metabolism	Amino acid metabolism	Cys and Met metabolism	MN608_03011	methylthioribulose-1-phosphate dehydratase	nonDEG	32.79	39.37	K08964	KEGG	5.87827e-112
Primary metabolism	Amino acid metabolism	Cys and Met metabolism	MN608_03580	cysteine-S-conjugate beta-lyase	nonDEG	57.11	27.26	K01760	KEGG	8.96438e-183
Primary metabolism	Amino acid metabolism	Cys and Met metabolism	MN608_03631	cysteine dioxygenase	nonDEG	7.28	7.02	K00456	KEGG	3.79262e-78
Primary metabolism	Amino acid metabolism	Cys and Met metabolism	MN608_03678	homoserine O-acetyltransferase/O-succinyltransferase	nonDEG	14.8	15	K00641	KEGG	5.87827e-170
Primary metabolism	Amino acid metabolism	Cys and Met metabolism	MN608_03854	cystathionine gamma-lyase	nonDEG	13.64	9.52	K01758	KEGG	3.20649e-197
Primary metabolism	Amino acid metabolism	Cys and Met metabolism	MN608_04030	adenosylhomocysteine nucleosidase	nonDEG	1.89	2.31	K01243	KEGG	2.24757e-37
Primary metabolism	Amino acid metabolism	Cys and Met metabolism	MN608_04240	adenosylhomocysteinase	nonDEG	293.27	329.72	K01251	KEGG	7.24046e-229
Primary metabolism	Amino acid metabolism	Cys and Met metabolism	MN608_04420	2-oxoglutarate reductase-like protein	nonDEG	18.45	29.44	K00058	KEGG	1.62517e-61
Primary metabolism	Amino acid metabolism	Cys and Met metabolism	MN608_04468	branched-chain amino acid aminotransferase	nonDEG	25.39	33.53	K00826	KEGG	2.69709e-93
Primary metabolism	Amino acid metabolism	Cys and Met metabolism	MN608_04535	cystathionine gamma-synthase	nonDEG	22.81	23.19	K01739	KEGG	6.20611e-86
Primary metabolism	Amino acid metabolism	Cys and Met metabolism	MN608_04838	cystathionine gamma-lyase	nonDEG	6.86	7.25	K01758	KEGG	5.17176e-55
Primary metabolism	Amino acid metabolism	Cys and Met metabolism	MN608_05691	adenosylhomocysteine nucleosidase	nonDEG	0.16	0.43	K01243	KEGG	3.80358e-16
Primary metabolism	Amino acid metabolism	Cys and Met metabolism	MN608_05973	phosphoserine aminotransferase	nonDEG	50.53	59.5	K00831	KEGG	1.96527e-146
Primary metabolism	Amino acid metabolism	Cys and Met metabolism	MN608_06157	2-oxoglutarate reductase-like protein	nonDEG	50.1	42.31	K00058	KEGG	3.24097e-136
Primary metabolism	Amino acid metabolism	Cys and Met metabolism	MN608_06464	L-serine/L-threonine ammonia-lyase	nonDEG	3.9	5.03	K17989	KEGG	5.86133e-133
Primary metabolism	Amino acid metabolism	Cys and Met metabolism	MN608_06781	cystathionine beta-synthase	nonDEG	66.14	104.39	K01697	KEGG	1.34854e-12
Primary metabolism	Amino acid metabolism	Cys and Met metabolism	MN608_06887	methylthioribose-1-phosphate isomerase	nonDEG	27.39	53.5	K08963	KEGG	5.86133e-169
Primary metabolism	Amino acid metabolism	Cys and Met metabolism	MN608_07069	homocysteine S-methyltransferase	nonDEG	7.39	11.36	K00547	KEGG	7.24046e-67
Primary metabolism	Amino acid metabolism	Cys and Met metabolism	MN608_07143	thiosulfate/3-mercaptopyruvate sulfurtransferase	nonDEG	31.92	36.47	K01011	KEGG	2.93913e-87
Primary metabolism	Amino acid metabolism	Cys and Met metabolism	MN608_07258	cysteine synthase	nonDEG	13.02	19.99	K01738	KEGG	2.38588e-124
Primary metabolism	Amino acid metabolism	Cys and Met metabolism	MN608_07883	branched-chain amino acid aminotransferase	nonDEG	37.27	21.05	K00826	KEGG	9.99873e-112
Primary metabolism	Amino acid metabolism	Cys and Met metabolism	MN608_07972	L-methionine (R)-S-oxide reductase	nonDEG	13.49	9.42	K08968	KEGG	0.00033444
Primary metabolism	Amino acid metabolism	Cys and Met metabolism	MN608_07973	L-methionine (R)-S-oxide reductase	nonDEG	27.78	38.17	K08968	KEGG	3.80358e-49
Primary metabolism	Amino acid metabolism	Cys and Met metabolism	MN608_08008	glutamate--cysteine ligase regulatory subunit	nonDEG	52.71	79.1	K11205	KEGG	3.80358e-79
Primary metabolism	Amino acid metabolism	Cys and Met metabolism	MN608_08035	2-hydroxy-3-keto-5-methylthiopentenyl-1-phosphate phosphatase	nonDEG	4.79	12.12	K08966	KEGG	1.06883e-38
Primary metabolism	Amino acid metabolism	Cys and Met metabolism	MN608_08104	5-methylthioadenosine/S-adenosylhomocysteine deaminase	nonDEG	4.02	3.12	K12960	KEGG	4.13741e-41
Primary metabolism	Amino acid metabolism	Cys and Met metabolism	MN608_08651	adenosylhomocysteine nucleosidase	nonDEG	2.22	3.11	K01243	KEGG	1.72392e-27
Primary metabolism	Amino acid metabolism	Cys and Met metabolism	MN608_08808	cystathionine gamma-synthase	nonDEG	5.3	4.32	K01739	KEGG	1.06883e-130
Primary metabolism	Amino acid metabolism	Cys and Met metabolism	MN608_09633	branched-chain amino acid aminotransferase	nonDEG	28.47	38.7	K00826	KEGG	2.97371e-132
Primary metabolism	Amino acid metabolism	Cys and Met metabolism	MN608_09684	2-oxoglutarate reductase-like protein	nonDEG	3.25	3.89	K00058	KEGG	3.79262e-151
Primary metabolism	Amino acid metabolism	Cys and Met metabolism	MN608_09822	5-methyltetrahydropteroyltriglutamate--homocysteine methyltransferase	nonDEG	53.9	38.4	K00549	KEGG	2.44797e-72
Primary metabolism	Amino acid metabolism	Cys and Met metabolism	MN608_10340	adenosylhomocysteine nucleosidase	nonDEG	0.74	0.69	K01243	KEGG	5.18671e-32
Primary metabolism	Amino acid metabolism	Cys and Met metabolism	MN608_10610	adenosylhomocysteine nucleosidase	nonDEG	4.94	5.26	K01243	KEGG	5.18671e-30
Primary metabolism	Amino acid metabolism	Cys and Met metabolism	MN608_11421	adenosylhomocysteine nucleosidase	nonDEG	5.51	7	K01243	KEGG	2.62036e-23
Primary metabolism	Amino acid metabolism	Cys and Met metabolism	MN608_11581	adenosylhomocysteine nucleosidase	nonDEG	1.51	1.29	K01243	KEGG	3.79262e-37
Primary metabolism	Amino acid metabolism	Cys and Met metabolism	MN608_11583	adenosylhomocysteine nucleosidase	nonDEG	0.58	0.47	K01243	KEGG	2.86171e-26
Primary metabolism	Amino acid metabolism	Cys and Met metabolism	MN608_11629	adenosylhomocysteine nucleosidase	nonDEG	4.86	4.15	K01243	KEGG	1.34854e-32
Primary metabolism	Amino acid metabolism	Cys and Met metabolism	MN608_11925	L-cysteate sulfo-lyase	nonDEG	7.19	9.2	K17950	KEGG	6.22405e-91
Primary metabolism	Amino acid metabolism	Cys and Met metabolism	MN608_10940	O-acetylhomoserine/O-acetylserine sulfhydrylase	2.42	3.97	0.59	K17069	KEGG	1.68944e-179
Primary metabolism	Amino acid metabolism	Cys and Met metabolism	MN608_07987	glutamate--cysteine ligase catalytic subunit	1.49	84.96	28.01	K11204	KEGG	0
Primary metabolism	Amino acid metabolism	Cys and Met metabolism	MN608_05738	methionine synthase reductase	1.01	56.33	28.43	K00597	KEGG	3.79262e-69
Primary metabolism	Amino acid metabolism	Cys and Met metabolism	MN608_08605	adenosylhomocysteine nucleosidase	-1.06	8.64	14.74	K01243	KEGG	4.48219e-18
Primary metabolism	Amino acid metabolism	Cys and Met metabolism	MN608_02140	cysteine synthase	-1.13	41.22	92.23	K01738	KEGG	5.51654e-128
Primary metabolism	Amino acid metabolism	Cys and Met metabolism	MN608_09940	adenosylhomocysteine nucleosidase	-1.39	6.15	17	K01243	KEGG	2.24757e-17
Primary metabolism	Amino acid metabolism	Cys and Met metabolism	MN608_02029	1,2-dihydroxy-3-keto-5-methylthiopentene dioxygenase	-1.51	61.24	184.83	K08967	KEGG	8.96438e-71
Primary metabolism	Amino acid metabolism	Cys and Met metabolism	MN608_09941	adenosylhomocysteine nucleosidase	-1.54	8.87	25.44	K01243	KEGG	5.51654e-17
Primary metabolism	Amino acid metabolism	Cys and Met metabolism	MN608_01746	adenosylhomocysteine nucleosidase	-1.77	2.96	8.75	K01243	KEGG	1.58601e-12
Primary metabolism	Amino acid metabolism	Cys and Met metabolism	MN608_11357	2-oxoglutarate reductase-like protein		0.04	0.02	K00058	KEGG	2.20662e-88
Primary metabolism	Amino acid metabolism	Cys and Met metabolism	MN608_11364	adenosylhomocysteine nucleosidase		0	0	K01243	KEGG	6.22405e-28
Primary metabolism	Amino acid metabolism	D-amino acid metabolism	MN608_01438	D-threonine aldolase	nonDEG	11.76	22.09	K19967	KEGG	2.86998e-113
Primary metabolism	Amino acid metabolism	D-amino acid metabolism	MN608_04437	D-alanine-D-alanine ligase	nonDEG	2.85	2.94	K01921	KEGG	5.17176e-22
Primary metabolism	Amino acid metabolism	D-amino acid metabolism	MN608_05667	D-serine ammonia-lyase	nonDEG	10.2	13.92	K20498	KEGG	8.96438e-138
Primary metabolism	Amino acid metabolism	D-amino acid metabolism	MN608_06787	D-serine ammonia-lyase	-1.18	18.68	38.43	K20498	KEGG	1.86721e-07
Primary metabolism	Amino acid metabolism	D-amino acid metabolism	MN608_09938	D-alanine--poly(phosphoribitol) ligase subunit 1		0	0	K03367	KEGG	4.14936e-07
Primary metabolism	Amino acid metabolism	Gly, Ser, and Thr metabolism	MN608_00613	threonine aldolase	nonDEG	1.83	1.76	K01620	KEGG	6.56983e-104
Primary metabolism	Amino acid metabolism	Gly, Ser, and Thr metabolism	MN608_01863	5-aminolevulinate synthase	nonDEG	25.87	23.25	K00643	KEGG	2.41349e-235
Primary metabolism	Amino acid metabolism	Gly, Ser, and Thr metabolism	MN608_02490	phosphoserine phosphatase	nonDEG	41.99	48.21	K01079	KEGG	4.48219e-91
Primary metabolism	Amino acid metabolism	Gly, Ser, and Thr metabolism	MN608_03218	betaine-aldehyde dehydrogenase	nonDEG	23.04	27.1	K00130	KEGG	5.18671e-181
Primary metabolism	Amino acid metabolism	Gly, Ser, and Thr metabolism	MN608_03219	choline oxidase	nonDEG	38.59	26.59	K17755	KEGG	1.52143e-159
Primary metabolism	Amino acid metabolism	Gly, Ser, and Thr metabolism	MN608_03416	choline dehydrogenase	nonDEG	2.32	1.39	K00108	KEGG	8.96438e-146
Primary metabolism	Amino acid metabolism	Gly, Ser, and Thr metabolism	MN608_03758	glycine hydroxymethyltransferase	nonDEG	36.31	37.97	K00600	KEGG	3.79262e-241
Primary metabolism	Amino acid metabolism	Gly, Ser, and Thr metabolism	MN608_03874	threonine aldolase	nonDEG	5.2	6.62	K01620	KEGG	1.2757e-118
Primary metabolism	Amino acid metabolism	Gly, Ser, and Thr metabolism	MN608_03990	glycerate dehydrogenase	nonDEG	9.02	14.48	K00018	KEGG	3.80358e-74
Primary metabolism	Amino acid metabolism	Gly, Ser, and Thr metabolism	MN608_04082	choline dehydrogenase	nonDEG	11.45	15.09	K00108	KEGG	5.86133e-146
Primary metabolism	Amino acid metabolism	Gly, Ser, and Thr metabolism	MN608_04442	choline dehydrogenase	nonDEG	0.7	0.87	K00108	KEGG	4.82697e-134
Primary metabolism	Amino acid metabolism	Gly, Ser, and Thr metabolism	MN608_04443	betaine-aldehyde dehydrogenase	nonDEG	11.01	18.54	K00130	KEGG	1.00276e-157
Primary metabolism	Amino acid metabolism	Gly, Ser, and Thr metabolism	MN608_04983	aminomethyltransferase	nonDEG	21.78	19.09	K00605	KEGG	6.89568e-157
Primary metabolism	Amino acid metabolism	Gly, Ser, and Thr metabolism	MN608_05362	3-hydroxy acid dehydrogenase	nonDEG	19.33	38.97	K16066	KEGG	3.37888e-128
Primary metabolism	Amino acid metabolism	Gly, Ser, and Thr metabolism	MN608_06685	sarcosine oxidase subunit beta	nonDEG	0.99	0.36	K00303	KEGG	2.58588e-71
Primary metabolism	Amino acid metabolism	Gly, Ser, and Thr metabolism	MN608_06688	choline monooxygenase	nonDEG	2.12	0.7	K00499	KEGG	2.31005e-78
Primary metabolism	Amino acid metabolism	Gly, Ser, and Thr metabolism	MN608_07549	choline dehydrogenase	nonDEG	17	8.32	K00108	KEGG	3.06858e-143
Primary metabolism	Amino acid metabolism	Gly, Ser, and Thr metabolism	MN608_07571	betaine-aldehyde dehydrogenase	nonDEG	10.79	12.51	K00130	KEGG	1.24122e-160
Primary metabolism	Amino acid metabolism	Gly, Ser, and Thr metabolism	MN608_07761	homoserine kinase	nonDEG	27.29	37.64	K00872	KEGG	2.13766e-126
Primary metabolism	Amino acid metabolism	Gly, Ser, and Thr metabolism	MN608_07925	threonine dehydratase	nonDEG	16.06	19.84	K01754	KEGG	2.86171e-104
Primary metabolism	Amino acid metabolism	Gly, Ser, and Thr metabolism	MN608_08561	choline dehydrogenase	nonDEG	8.79	9.06	K00108	KEGG	3.44784e-139
Primary metabolism	Amino acid metabolism	Gly, Ser, and Thr metabolism	MN608_08562	choline dehydrogenase	nonDEG	2.29	2.32	K00108	KEGG	1.96527e-156
Primary metabolism	Amino acid metabolism	Gly, Ser, and Thr metabolism	MN608_08943	glycine hydroxymethyltransferase	nonDEG	95.82	90.47	K00600	KEGG	1.62048e-238
Primary metabolism	Amino acid metabolism	Gly, Ser, and Thr metabolism	MN608_09196	betaine-aldehyde dehydrogenase	nonDEG	0.16	0.7	K00130	KEGG	1.76348e-179
Primary metabolism	Amino acid metabolism	Gly, Ser, and Thr metabolism	MN608_09892	threonine synthase	nonDEG	65.46	96.45	K01733	KEGG	2.58588e-117
Primary metabolism	Amino acid metabolism	Gly, Ser, and Thr metabolism	MN608_10057	homoserine kinase type II	nonDEG	8.59	13.88	K02204	KEGG	8.6196e-05
Primary metabolism	Amino acid metabolism	Gly, Ser, and Thr metabolism	MN608_10502	threonine dehydratase	nonDEG	20.09	10.41	K01754	KEGG	2.90455e-145
Primary metabolism	Amino acid metabolism	Gly, Ser, and Thr metabolism	MN608_10767	choline dehydrogenase	nonDEG	0.97	1.26	K00108	KEGG	6.22405e-98
Primary metabolism	Amino acid metabolism	Gly, Ser, and Thr metabolism	MN608_10783	choline dehydrogenase	nonDEG	28.78	40.36	K00108	KEGG	3.30993e-129
Primary metabolism	Amino acid metabolism	Gly, Ser, and Thr metabolism	MN608_11670	choline dehydrogenase	nonDEG	3.79	3.04	K00108	KEGG	2.58588e-130
Primary metabolism	Amino acid metabolism	Gly, Ser, and Thr metabolism	MN608_11745	betaine-aldehyde dehydrogenase	nonDEG	0.6	1.11	K00130	KEGG	1.93079e-139
Primary metabolism	Amino acid metabolism	Gly, Ser, and Thr metabolism	MN608_06381	choline dehydrogenase	1.69	4.99	1.41	K00108	KEGG	1.2757e-142
Primary metabolism	Amino acid metabolism	Gly, Ser, and Thr metabolism	MN608_02525	glycine dehydrogenase	1.11	17.18	8.15	K00281	KEGG	0
Primary metabolism	Amino acid metabolism	Gly, Ser, and Thr metabolism	MN608_11290	choline dehydrogenase	-1.32	1.7	3.61	K00108	KEGG	1.51705e-128
Primary metabolism	Amino acid metabolism	Gly, Ser, and Thr metabolism	MN608_06536	glycine cleavage system H protein	-1.35	112.48	310.15	K02437	KEGG	1.82735e-49
Primary metabolism	Amino acid metabolism	Gly, Ser, and Thr metabolism	MN608_00013	choline dehydrogenase		0.01	0	K00108	KEGG	3.79262e-145
Primary metabolism	Amino acid metabolism	Gly, Ser, and Thr metabolism	MN608_01657	betaine-aldehyde dehydrogenase		0	0	K00130	KEGG	7.24046e-41
Primary metabolism	Amino acid metabolism	His metabolism	MN608_03060	hercynylcysteine S-oxide lyase	nonDEG	4.79	8.22	K20247	KEGG	3.79262e-143
Primary metabolism	Amino acid metabolism	His metabolism	MN608_03325	L-histidine Nalpha-methyltransferase	nonDEG	8.85	8.71	K20246	KEGG	0
Primary metabolism	Amino acid metabolism	His metabolism	MN608_03820	imidazole glycerol-phosphate synthase	nonDEG	20.08	21.07	K01663	KEGG	4.13741e-270
Primary metabolism	Amino acid metabolism	His metabolism	MN608_04803	ATP phosphoribosyltransferase	nonDEG	37	62.13	K00765	KEGG	2.72379e-79
Primary metabolism	Amino acid metabolism	His metabolism	MN608_06359	carnosine N-methyltransferase	nonDEG	31.15	47.44	K19787	KEGG	6.20611e-133
Primary metabolism	Amino acid metabolism	His metabolism	MN608_06532	carnosine N-methyltransferase	nonDEG	20.41	14.45	K19787	KEGG	9.65395e-64
Primary metabolism	Amino acid metabolism	His metabolism	MN608_07231	phosphoribosyl-ATP pyrophosphohydrolase	nonDEG	25.69	18.4	K14152	KEGG	0
Primary metabolism	Amino acid metabolism	His metabolism	MN608_08401	hercynylcysteine S-oxide lyase	nonDEG	2.69	1.99	K20247	KEGG	3.18118e-173
Primary metabolism	Amino acid metabolism	His metabolism	MN608_03237	histidinol-phosphatase (PHP family)	-1.06	11.2	25.63	K04486	KEGG	1.65496e-101
Primary metabolism	Amino acid metabolism	His metabolism	MN608_05787	imidazoleglycerol-phosphate dehydratase	-1.21	27.04	63.37	K01693	KEGG	1.24481e-96
Primary metabolism	Amino acid metabolism	His metabolism	MN608_01969	phosphoribosylformimino-5-aminoimidazole carboxamide ribotide isomerase	-1.4	14.73	41.85	K01814	KEGG	3.4578e-75
Primary metabolism	Amino acid metabolism	Lys metabolism	MN608_01078	homoaconitase	nonDEG	15.71	11.15	K17450	KEGG	4.84092e-127
Primary metabolism	Amino acid metabolism	Lys metabolism	MN608_01698	4-hydroxy-tetrahydrodipicolinate synthase	nonDEG	0.22	0.3	K01714	KEGG	1.97095e-67
Primary metabolism	Amino acid metabolism	Lys metabolism	MN608_01803	L-2-aminoadipate reductase	nonDEG	15.4	7.53	K00143	KEGG	0
Primary metabolism	Amino acid metabolism	Lys metabolism	MN608_02061	enoyl-CoA hydratase	nonDEG	46.43	97.01	K07511	KEGG	2.48962e-143
Primary metabolism	Amino acid metabolism	Lys metabolism	MN608_03410	acetyl-CoA C-acetyltransferase	nonDEG	20.58	22.61	K00626	KEGG	1.31018e-187
Primary metabolism	Amino acid metabolism	Lys metabolism	MN608_05260	acetyl-CoA:lysine N6-acetyltransferase	nonDEG	20.6	18.92	K18854	KEGG	9.65395e-08
Primary metabolism	Amino acid metabolism	Lys metabolism	MN608_05719	homoaconitate hydratase	nonDEG	30.68	16.57	K01705	KEGG	0
Primary metabolism	Amino acid metabolism	Lys metabolism	MN608_05842	trimethyllysine dioxygenase	nonDEG	17.91	18.36	K00474	KEGG	7.60717e-136
Primary metabolism	Amino acid metabolism	Lys metabolism	MN608_05983	homocitrate synthase	nonDEG	34.88	29.35	K01655	KEGG	3.4578e-241
Primary metabolism	Amino acid metabolism	Lys metabolism	MN608_06312	aspartate kinase	nonDEG	15.87	12.08	K00928	KEGG	1.79288e-128
Primary metabolism	Amino acid metabolism	Lys metabolism	MN608_06455	sarcosine oxidase-like protein	nonDEG	4.19	2.87	K00306	KEGG	1.37914e-66
Primary metabolism	Amino acid metabolism	Lys metabolism	MN608_06456	sarcosine oxidase-like protein	nonDEG	1.93	1.54	K00306	KEGG	2.00553e-28
Primary metabolism	Amino acid metabolism	Lys metabolism	MN608_06548	gamma-butyrobetaine dioxygenase	nonDEG	11.49	13.42	K00471	KEGG	8.6196e-112
Primary metabolism	Amino acid metabolism	Lys metabolism	MN608_06689	sarcosine oxidase-like protein	nonDEG	6.42	6.45	K00306	KEGG	7.58524e-76
Primary metabolism	Amino acid metabolism	Lys metabolism	MN608_06812	enoyl-CoA hydratase	nonDEG	1.5	1.83	K07511	KEGG	1.62048e-109
Primary metabolism	Amino acid metabolism	Lys metabolism	MN608_06921	acetyl-CoA C-acetyltransferase	nonDEG	46.19	62.37	K00626	KEGG	6.89568e-171
Primary metabolism	Amino acid metabolism	Lys metabolism	MN608_06945	aromatic amino acid aminotransferase I	nonDEG	5.08	3.88	K00838	KEGG	7.58524e-200
Primary metabolism	Amino acid metabolism	Lys metabolism	MN608_07237	saccharopine dehydrogenase (NAD+, L-lysine forming)	nonDEG	34.77	38.38	K00290	KEGG	9.30916e-133
Primary metabolism	Amino acid metabolism	Lys metabolism	MN608_07303	bifunctional aspartokinase	nonDEG	36.13	62.79	K12524	KEGG	6.91561e-118
Primary metabolism	Amino acid metabolism	Lys metabolism	MN608_07895	homoaconitate hydratase	nonDEG	2.78	2.86	K01705	KEGG	9.99873e-104
Primary metabolism	Amino acid metabolism	Lys metabolism	MN608_08544	aromatic amino acid aminotransferase I	nonDEG	0.94	0.42	K00838	KEGG	2.72379e-140
Primary metabolism	Amino acid metabolism	Lys metabolism	MN608_08804	dihydrolipoamide dehydrogenase	nonDEG	170.99	172.45	K00382	KEGG	8.64451e-166
Primary metabolism	Amino acid metabolism	Lys metabolism	MN608_08815	2-oxoglutarate dehydrogenase E2 component (dihydrolipoamide succinyltransferase)	nonDEG	87.25	99.98	K00658	KEGG	5.51654e-181
Primary metabolism	Amino acid metabolism	Lys metabolism	MN608_08883	glutaryl-CoA dehydrogenase	nonDEG	31.34	26.5	K00252	KEGG	4.48219e-214
Primary metabolism	Amino acid metabolism	Lys metabolism	MN608_09089	sarcosine oxidase-like protein	nonDEG	2.57	5.69	K00306	KEGG	1.97095e-99
Primary metabolism	Amino acid metabolism	Lys metabolism	MN608_09582	sarcosine oxidase-like protein	nonDEG	30.21	19.24	K00306	KEGG	4.13741e-108
Primary metabolism	Amino acid metabolism	Lys metabolism	MN608_10494	homoisocitrate dehydrogenase	nonDEG	23.43	36.35	K05824	KEGG	8.6196e-182
Primary metabolism	Amino acid metabolism	Lys metabolism	MN608_11545	saccharopine dehydrogenase (NADP+, L-glutamate forming)	nonDEG	43.7	42.89	K00293	KEGG	1.52143e-230
Primary metabolism	Amino acid metabolism	Lys metabolism	MN608_05272	kynurenine/2-aminoadipate aminotransferase	2.24	97.75	15.74	K00825	KEGG	5.17176e-20
Primary metabolism	Amino acid metabolism	Lys metabolism	MN608_05768	sarcosine oxidase-like protein	1.65	129.86	29.53	K00306	KEGG	3.79262e-88
Primary metabolism	Amino acid metabolism	Lys metabolism	MN608_06260	aromatic amino acid aminotransferase I	1.5	23.14	7.94	K00838	KEGG	6.22405e-127
Primary metabolism	Amino acid metabolism	Lys metabolism	MN608_07742	homoaconitase	1.05	16.73	9.3	K17450	KEGG	0
Primary metabolism	Amino acid metabolism	Lys metabolism	MN608_07575	5-aminopentanamidase	-1.47	5.87	19.91	K01506	KEGG	3.38865e-44
Primary metabolism	Amino acid metabolism	Lys metabolism	MN608_02937	sarcosine oxidase-like protein		0	0.06	K00306	KEGG	2.51692e-29
Primary metabolism	Amino acid metabolism	Lys metabolism	MN608_07519	homocitrate synthase		0.04	0.02	K01655	KEGG	8.29873e-158
Primary metabolism	Amino acid metabolism	Phe, Tyr, and Trp metabolism	MN608_00139	prephenate dehydrogenase (NADP+)	nonDEG	35.33	43.71	K00211	KEGG	1.58601e-229
Primary metabolism	Amino acid metabolism	Phe, Tyr, and Trp metabolism	MN608_00306	phenylpyruvate tautomerase	nonDEG	8.13	12.95	K07253	KEGG	4.82697e-15
Primary metabolism	Amino acid metabolism	Phe, Tyr, and Trp metabolism	MN608_00348	tyrosinase	nonDEG	22.36	30.31	K00505	KEGG	1.79288e-60
Primary metabolism	Amino acid metabolism	Phe, Tyr, and Trp metabolism	MN608_00362	anthranilate synthase	nonDEG	23.58	29.42	K13501	KEGG	0
Primary metabolism	Amino acid metabolism	Phe, Tyr, and Trp metabolism	MN608_00514	tyrosinase	nonDEG	2.33	0.43	K00505	KEGG	4.82697e-53
Primary metabolism	Amino acid metabolism	Phe, Tyr, and Trp metabolism	MN608_00585	prephenate dehydratase	nonDEG	14.38	15.19	K04518	KEGG	5.18671e-105
Primary metabolism	Amino acid metabolism	Phe, Tyr, and Trp metabolism	MN608_01360	anthranilate synthase component I	nonDEG	14.55	12.79	K01657	KEGG	1.03435e-192
Primary metabolism	Amino acid metabolism	Phe, Tyr, and Trp metabolism	MN608_01441	L-tryptophan decarboxylase	nonDEG	9.74	4.59	K22433	KEGG	1.31018e-51
Primary metabolism	Amino acid metabolism	Phe, Tyr, and Trp metabolism	MN608_01904	aminocarboxymuconate-semialdehyde decarboxylase	nonDEG	31.4	56.53	K03392	KEGG	2.2411e-96
Primary metabolism	Amino acid metabolism	Phe, Tyr, and Trp metabolism	MN608_02544	primary-amine oxidase	nonDEG	197.45	290.29	K00276	KEGG	9.65395e-198
Primary metabolism	Amino acid metabolism	Phe, Tyr, and Trp metabolism	MN608_02889	kynureninase	nonDEG	6.49	6.75	K01556	KEGG	2.58588e-207
Primary metabolism	Amino acid metabolism	Phe, Tyr, and Trp metabolism	MN608_03274	tyrosinase	nonDEG	7.28	9.27	K00505	KEGG	4.48219e-73
Primary metabolism	Amino acid metabolism	Phe, Tyr, and Trp metabolism	MN608_03294	arylalkylamine N-acetyltransferase	nonDEG	27.72	19.73	K00669	KEGG	6.55089e-18
Primary metabolism	Amino acid metabolism	Phe, Tyr, and Trp metabolism	MN608_03306	tyrosinase	nonDEG	2.67	3.77	K00505	KEGG	2.65484e-74
Primary metabolism	Amino acid metabolism	Phe, Tyr, and Trp metabolism	MN608_03355	chorismate mutase	nonDEG	26.77	35.75	K01850	KEGG	1.06883e-118
Primary metabolism	Amino acid metabolism	Phe, Tyr, and Trp metabolism	MN608_04154	2-hydroxy-6-oxonona-2,4-dienedioate hydrolase	nonDEG	7.72	5.76	K05714	KEGG	9.65395e-14
Primary metabolism	Amino acid metabolism	Phe, Tyr, and Trp metabolism	MN608_04228	anthranilate phosphoribosyltransferase	nonDEG	27.89	44.77	K00766	KEGG	7.24046e-111
Primary metabolism	Amino acid metabolism	Phe, Tyr, and Trp metabolism	MN608_04249	tyrosinase	nonDEG	271.61	282.11	K00505	KEGG	3.25034e-52
Primary metabolism	Amino acid metabolism	Phe, Tyr, and Trp metabolism	MN608_04471	3-(3-hydroxy-phenyl)propionate hydroxylase	nonDEG	28.07	44.15	K05712	KEGG	3.0341e-92
Primary metabolism	Amino acid metabolism	Phe, Tyr, and Trp metabolism	MN608_04648	tyrosinase	nonDEG	0.33	0.3	K00505	KEGG	6.55089e-55
Primary metabolism	Amino acid metabolism	Phe, Tyr, and Trp metabolism	MN608_04697	tryptophan-rich sensory protein	nonDEG	444.88	515.74	PF03073.18	EBI-EMBL	1.24122e-49
Primary metabolism	Amino acid metabolism	Phe, Tyr, and Trp metabolism	MN608_05005	2-hydroxy-6-oxonona-2,4-dienedioate hydrolase	nonDEG	7.13	12.47	K05714	KEGG	2.45504e-22
Primary metabolism	Amino acid metabolism	Phe, Tyr, and Trp metabolism	MN608_05052	aromatic-L-amino-acid/L-tryptophan decarboxylase	nonDEG	24.16	28.22	K01593	KEGG	7.93003e-165
Primary metabolism	Amino acid metabolism	Phe, Tyr, and Trp metabolism	MN608_05279	histidinol-phosphate aminotransferase	nonDEG	19.82	36.89	K00817	KEGG	1.79288e-117
Primary metabolism	Amino acid metabolism	Phe, Tyr, and Trp metabolism	MN608_05315	pentafunctional AROM polypeptide	nonDEG	5.59	6.42	K13830	KEGG	4.82697e-96
Primary metabolism	Amino acid metabolism	Phe, Tyr, and Trp metabolism	MN608_05419	3-dehydroquinate dehydratase I	nonDEG	3.61	2.98	K03785	KEGG	3.10305e-127
Primary metabolism	Amino acid metabolism	Phe, Tyr, and Trp metabolism	MN608_05420	pentafunctional AROM polypeptide	nonDEG	1.68	1.68	K13830	KEGG	1.51705e-79
Primary metabolism	Amino acid metabolism	Phe, Tyr, and Trp metabolism	MN608_05550	tyrosinase	nonDEG	0.34	0.57	K00505	KEGG	5.86133e-35
Primary metabolism	Amino acid metabolism	Phe, Tyr, and Trp metabolism	MN608_05678	tyrosinase	nonDEG	0.48	0.58	K00505	KEGG	5.86133e-48
Primary metabolism	Amino acid metabolism	Phe, Tyr, and Trp metabolism	MN608_05866	3-hydroxybutyryl-CoA dehydrogenase	nonDEG	30.22	36.53	K00074	KEGG	9.65395e-134
Primary metabolism	Amino acid metabolism	Phe, Tyr, and Trp metabolism	MN608_06391	phenylalanine ammonia-lyase	nonDEG	2.24	2.62	K10775	KEGG	2.07468e-212
Primary metabolism	Amino acid metabolism	Phe, Tyr, and Trp metabolism	MN608_06451	tryptophan--tRNA ligase	nonDEG	43.63	72.05	TIGR00233.1	JCVI	1.1065e-85
Primary metabolism	Amino acid metabolism	Phe, Tyr, and Trp metabolism	MN608_06592	homogentisate 1,2-dioxygenase	nonDEG	0.02	0.05	K00451	KEGG	3.44784e-177
Primary metabolism	Amino acid metabolism	Phe, Tyr, and Trp metabolism	MN608_06703	homogentisate 1,2-dioxygenase	nonDEG	15.85	35.1	K00451	KEGG	1.51705e-200
Primary metabolism	Amino acid metabolism	Phe, Tyr, and Trp metabolism	MN608_06739	2-hydroxy-6-oxonona-2,4-dienedioate hydrolase	nonDEG	3.81	9.09	K05714	KEGG	7.93003e-19
Primary metabolism	Amino acid metabolism	Phe, Tyr, and Trp metabolism	MN608_06769	tyrosinase	nonDEG	4.6	6.38	K00505	KEGG	7.26139e-60
Primary metabolism	Amino acid metabolism	Phe, Tyr, and Trp metabolism	MN608_07379	homogentisate 1,2-dioxygenase	nonDEG	7.06	6.58	K00451	KEGG	4.48219e-218
Primary metabolism	Amino acid metabolism	Phe, Tyr, and Trp metabolism	MN608_07420	fumarylacetoacetase	nonDEG	22.23	38.51	K01555	KEGG	1.52143e-201
Primary metabolism	Amino acid metabolism	Phe, Tyr, and Trp metabolism	MN608_07634	aryl-alcohol dehydrogenase	nonDEG	18.24	36.75	K00055	KEGG	1.72392e-109
Primary metabolism	Amino acid metabolism	Phe, Tyr, and Trp metabolism	MN608_07640	tyrosinase	nonDEG	7.8	3.58	K00505	KEGG	1.79806e-56
Primary metabolism	Amino acid metabolism	Phe, Tyr, and Trp metabolism	MN608_07961	kynurenine 3-monooxygenase	nonDEG	4.01	5.66	K00486	KEGG	3.21576e-13
Primary metabolism	Amino acid metabolism	Phe, Tyr, and Trp metabolism	MN608_07966	aromatic-L-amino-acid/L-tryptophan decarboxylase	nonDEG	5.69	7.69	K01593	KEGG	1.37914e-58
Primary metabolism	Amino acid metabolism	Phe, Tyr, and Trp metabolism	MN608_08422	homogentisate 1,2-dioxygenase	nonDEG	1.22	1.41	K00451	KEGG	3.06858e-78
Primary metabolism	Amino acid metabolism	Phe, Tyr, and Trp metabolism	MN608_09030	tyrosinase	nonDEG	57.48	83.83	K00505	KEGG	2.24757e-59
Primary metabolism	Amino acid metabolism	Phe, Tyr, and Trp metabolism	MN608_09056	aromatic-L-amino-acid/L-tryptophan decarboxylase	nonDEG	11.36	19.05	K01593	KEGG	2.27557e-207
Primary metabolism	Amino acid metabolism	Phe, Tyr, and Trp metabolism	MN608_09233	2-aminomuconate deaminase	nonDEG	0.38	0.06	K15067	KEGG	4.48219e-33
Primary metabolism	Amino acid metabolism	Phe, Tyr, and Trp metabolism	MN608_09461	aminomuconate-semialdehyde dehydrogenase	nonDEG	4.1	9.07	K23234	KEGG	2.0687e-213
Primary metabolism	Amino acid metabolism	Phe, Tyr, and Trp metabolism	MN608_09475	aminocarboxymuconate-semialdehyde decarboxylase	nonDEG	0.55	0.5	K03392	KEGG	9.65395e-135
Primary metabolism	Amino acid metabolism	Phe, Tyr, and Trp metabolism	MN608_09694	tyrosinase	nonDEG	0.76	0.44	K00505	KEGG	1.86183e-66
Primary metabolism	Amino acid metabolism	Phe, Tyr, and Trp metabolism	MN608_09746	chorismate synthase	nonDEG	27.94	29.02	K01736	KEGG	1.52143e-174
Primary metabolism	Amino acid metabolism	Phe, Tyr, and Trp metabolism	MN608_09915	tryptophan synthase	nonDEG	25.5	22.25	K01694	KEGG	0
Primary metabolism	Amino acid metabolism	Phe, Tyr, and Trp metabolism	MN608_10408	fumarylacetoacetase	nonDEG	0.99	1.15	K01555	KEGG	2.86171e-209
Primary metabolism	Amino acid metabolism	Phe, Tyr, and Trp metabolism	MN608_10409	homogentisate 1,2-dioxygenase	nonDEG	0.11	0.28	K00451	KEGG	1.03435e-120
Primary metabolism	Amino acid metabolism	Phe, Tyr, and Trp metabolism	MN608_10671	kynurenine 3-monooxygenase	nonDEG	5.31	5.03	K00486	KEGG	4.48219e-179
Primary metabolism	Amino acid metabolism	Phe, Tyr, and Trp metabolism	MN608_10759	fumarylacetoacetase	nonDEG	1.84	1.3	K01555	KEGG	2.5242e-145
Primary metabolism	Amino acid metabolism	Phe, Tyr, and Trp metabolism	MN608_11029	3-dehydroquinate dehydratase II	nonDEG	10.5	16.48	K03786	KEGG	6.89568e-73
Primary metabolism	Amino acid metabolism	Phe, Tyr, and Trp metabolism	MN608_11032	quinate dehydrogenase	nonDEG	5.52	6.71	K09484	KEGG	6.20611e-138
Primary metabolism	Amino acid metabolism	Phe, Tyr, and Trp metabolism	MN608_11034	pentafunctional AROM polypeptide	nonDEG	5.51	5.17	K13830	KEGG	6.22405e-99
Primary metabolism	Amino acid metabolism	Phe, Tyr, and Trp metabolism	MN608_11281	fumarylacetoacetase	nonDEG	0.28	0.45	K01555	KEGG	5.86133e-127
Primary metabolism	Amino acid metabolism	Phe, Tyr, and Trp metabolism	MN608_11476	tyrosinase	nonDEG	14.33	11.57	K00505	KEGG	5.51654e-48
Primary metabolism	Amino acid metabolism	Phe, Tyr, and Trp metabolism	MN608_11497	tyrosinase	nonDEG	12.64	11.53	K00505	KEGG	8.6196e-49
Primary metabolism	Amino acid metabolism	Phe, Tyr, and Trp metabolism	MN608_11535	tyrosinase	nonDEG	42.42	35.67	K00505	KEGG	5.86133e-48
Primary metabolism	Amino acid metabolism	Phe, Tyr, and Trp metabolism	MN608_11641	tyrosinase	nonDEG	24.74	38.75	K00505	KEGG	1.24122e-76
Primary metabolism	Amino acid metabolism	Phe, Tyr, and Trp metabolism	MN608_11756	indoleamine 2,3-dioxygenase	nonDEG	8.69	1.85	K00463	KEGG	3.07745e-80
Primary metabolism	Amino acid metabolism	Phe, Tyr, and Trp metabolism	MN608_11880	tyrosinase	nonDEG	2.02	0.34	K00505	KEGG	1.17227e-29
Primary metabolism	Amino acid metabolism	Phe, Tyr, and Trp metabolism	MN608_11920	tyrosinase	nonDEG	3662.84	3974.16	K00505	KEGG	5.51654e-46
Primary metabolism	Amino acid metabolism	Phe, Tyr, and Trp metabolism	MN608_11942	primary-amine oxidase	nonDEG	2.49	2.62	K00276	KEGG	7.58524e-211
Primary metabolism	Amino acid metabolism	Phe, Tyr, and Trp metabolism	MN608_09234	3-hydroxyanthranilate 3,4-dioxygenase	4.43	6.42	0.23	K00452	KEGG	2.17214e-82
Primary metabolism	Amino acid metabolism	Phe, Tyr, and Trp metabolism	MN608_08536	primary-amine oxidase	2.4	30.55	7.76	K00276	KEGG	3.44784e-208
Primary metabolism	Amino acid metabolism	Phe, Tyr, and Trp metabolism	MN608_09659	3-phosphoshikimate 1-carboxyvinyltransferase	1.64	42.08	11.36	K00800	KEGG	4.82697e-140
Primary metabolism	Amino acid metabolism	Phe, Tyr, and Trp metabolism	MN608_11655	tyrosinase	1.63	6.84	2.48	K00505	KEGG	7.24046e-77
Primary metabolism	Amino acid metabolism	Phe, Tyr, and Trp metabolism	MN608_09197	primary-amine oxidase	1.44	5.86	2.28	K00276	KEGG	4.13741e-202
Primary metabolism	Amino acid metabolism	Phe, Tyr, and Trp metabolism	MN608_00670	primary-amine oxidase	1.36	3.3	1.5	K00276	KEGG	1.68944e-224
Primary metabolism	Amino acid metabolism	Phe, Tyr, and Trp metabolism	MN608_01022	4-hydroxyphenylpyruvate dioxygenase	1.07	2.98	1.78	K00457	KEGG	3.20649e-153
Primary metabolism	Amino acid metabolism	Phe, Tyr, and Trp metabolism	MN608_09837	kynurenine aminotransferase	-1.01	12.95	34.16	K14264	KEGG	9.65395e-225
Primary metabolism	Amino acid metabolism	Phe, Tyr, and Trp metabolism	MN608_09474	3-hydroxyanthranilate 3,4-dioxygenase	-1.06	13.86	29.6	K00452	KEGG	3.44784e-83
Primary metabolism	Amino acid metabolism	Phe, Tyr, and Trp metabolism	MN608_09462	2-aminomuconate deaminase	-1.26	16.86	43.71	K15067	KEGG	2.5514e-30
Primary metabolism	Amino acid metabolism	Phe, Tyr, and Trp metabolism	MN608_02906	tyrosinase	-1.45	6.86	18.56	K00505	KEGG	6.20611e-70
Primary metabolism	Amino acid metabolism	Phe, Tyr, and Trp metabolism	MN608_08433	phenylacetate 2-hydroxylase	-1.47	3.03	16.67	K10437	KEGG	2.79275e-234
Primary metabolism	Amino acid metabolism	Phe, Tyr, and Trp metabolism	MN608_00109	tyrosinase	-1.64	15.61	61.62	K00505	KEGG	1.13779e-67
Primary metabolism	Amino acid metabolism	Phe, Tyr, and Trp metabolism	MN608_02545	tyrosinase	-1.75	133.58	371.27	K00505	KEGG	5.53249e-52
Primary metabolism	Amino acid metabolism	Phe, Tyr, and Trp metabolism	MN608_11454	tyrosinase	-1.95	3.75	14.35	K00505	KEGG	2.65484e-70
Primary metabolism	Amino acid metabolism	Phe, Tyr, and Trp metabolism	MN608_08524	tyrosinase	-2.14	5.65	19.68	K00505	KEGG	3.79262e-60
Primary metabolism	Amino acid metabolism	Phe, Tyr, and Trp metabolism	MN608_10971	tyrosinase	-2.52	0.08	0.69	K00505	KEGG	2.31673e-75
Primary metabolism	Amino acid metabolism	Phe, Tyr, and Trp metabolism	MN608_04271	Tryptophan dimethylallyltransferase		0	0.05	PF11991.11	EBI-EMBL	3.1466e-36
Primary metabolism	Amino acid metabolism	Phe, Tyr, and Trp metabolism	MN608_05595	fumarylacetoacetase		0.15	0.06	K01555	KEGG	3.79262e-58
Primary metabolism	Amino acid metabolism	Phe, Tyr, and Trp metabolism	MN608_07431	aralkylamine N-acetyltransferase		1.45	2.97	K22450	KEGG	5.86133e-10
Primary metabolism	Amino acid metabolism	Phe, Tyr, and Trp metabolism	MN608_08430	tyrosinase		0.03	0	K00505	KEGG	3.20649e-45
Primary metabolism	Amino acid metabolism	Phe, Tyr, and Trp metabolism	MN608_09254	tyrosinase		0.17	0.29	K00505	KEGG	2.65484e-66
Primary metabolism	Amino acid metabolism	Phe, Tyr, and Trp metabolism	MN608_09650	indoleamine 2,3-dioxygenase		0.05	0.03	K00463	KEGG	4.13741e-16
Primary metabolism	Amino acid metabolism	Phe, Tyr, and Trp metabolism	MN608_10175	tyrosinase		0	0	K00505	KEGG	2.00553e-50
Primary metabolism	Amino acid metabolism	Phe, Tyr, and Trp metabolism	MN608_10730	aryl-alcohol dehydrogenase		0	0.07	K00055	KEGG	9.33607e-68
Primary metabolism	Amino acid metabolism	Phe, Tyr, and Trp metabolism	MN608_10732	fumarylacetoacetase		0.17	0	K01555	KEGG	6.91561e-49
Primary metabolism	Amino acid metabolism	Phe, Tyr, and Trp metabolism	MN608_11117	tyrosinase		0	0	K00505	KEGG	2.86171e-56
Primary metabolism	Amino acid metabolism	Val, Leu, and Ile metabolism	MN608_02461	2-isopropylmalate synthase	nonDEG	27.9	25.53	K01649	KEGG	1.10331e-198
Primary metabolism	Amino acid metabolism	Val, Leu, and Ile metabolism	MN608_02673	3-methylcrotonyl-CoA carboxylase beta subunit	nonDEG	16.96	13.83	K01969	KEGG	2.51692e-291
Primary metabolism	Amino acid metabolism	Val, Leu, and Ile metabolism	MN608_02674	isovaleryl-CoA dehydrogenase	nonDEG	14.51	18.01	K00253	KEGG	2.0401e-215
Primary metabolism	Amino acid metabolism	Val, Leu, and Ile metabolism	MN608_02818	3-methylcrotonyl-CoA carboxylase alpha subunit	nonDEG	9.67	10.4	K01968	KEGG	5.86133e-286
Primary metabolism	Amino acid metabolism	Val, Leu, and Ile metabolism	MN608_03193	3-hydroxyisobutyrate dehydrogenase	nonDEG	4.58	8.1	K00020	KEGG	1.27939e-34
Primary metabolism	Amino acid metabolism	Val, Leu, and Ile metabolism	MN608_03340	3-hydroxyisobutyrate dehydrogenase	nonDEG	7.43	16.97	K00020	KEGG	6.20611e-52
Primary metabolism	Amino acid metabolism	Val, Leu, and Ile metabolism	MN608_03689	3-isopropylmalate dehydratase	nonDEG	27.55	20.87	K01702	KEGG	0
Primary metabolism	Amino acid metabolism	Val, Leu, and Ile metabolism	MN608_05501	3-hydroxyisobutyrate dehydrogenase	nonDEG	64.59	51.28	K00020	KEGG	4.84092e-77
Primary metabolism	Amino acid metabolism	Val, Leu, and Ile metabolism	MN608_08904	methylglutaconyl-CoA hydratase	nonDEG	11.24	17.91	K05607	KEGG	1.31397e-110
Primary metabolism	Amino acid metabolism	Val, Leu, and Ile metabolism	MN608_10100	3-methylcrotonyl-CoA carboxylase alpha subunit	nonDEG	2.47	2.07	K01968	KEGG	1.17227e-213
Primary metabolism	Amino acid metabolism	Val, Leu, and Ile metabolism	MN608_04422	3-hydroxyacyl-CoA dehydrogenase	-1.11	7.46	16.2	K08683	KEGG	9.33607e-85
Primary metabolism	Amino acid metabolism	Val, Leu, and Ile metabolism	MN608_11431	2-iminobutanoate/2-iminopropanoate deaminase	-1.56	3.93	9.64	K09022	KEGG	4.82697e-47
Primary metabolism	Anaerobic respiration	Alcohol dehydrogenases	MN608_01050	alcohol dehydrogenase (NADP+)	nonDEG	7.26	13.72	K00002	KEGG	8.29873e-14
Primary metabolism	Anaerobic respiration	Alcohol dehydrogenases	MN608_01265	propanol-preferring alcohol dehydrogenase	nonDEG	21.26	7.84	K13953	KEGG	1.2757e-78
Primary metabolism	Anaerobic respiration	Alcohol dehydrogenases	MN608_03750	alcohol dehydrogenase	nonDEG	246.25	515.11	K18369	KEGG	1.51705e-79
Primary metabolism	Anaerobic respiration	Alcohol dehydrogenases	MN608_03956	propanol-preferring alcohol dehydrogenase	nonDEG	281.44	148.18	K13953	KEGG	1.62048e-84
Primary metabolism	Anaerobic respiration	Alcohol dehydrogenases	MN608_05988	alcohol dehydrogenase (NADP+)	nonDEG	4.75	9.78	K13979	KEGG	3.11202e-104
Primary metabolism	Anaerobic respiration	Alcohol dehydrogenases	MN608_06512	propanol-preferring alcohol dehydrogenase	nonDEG	12.36	21.15	K13953	KEGG	1.17227e-99
Primary metabolism	Anaerobic respiration	Alcohol dehydrogenases	MN608_07598	propanol-preferring alcohol dehydrogenase	nonDEG	1.66	2.47	K13953	KEGG	6.55089e-90
Primary metabolism	Anaerobic respiration	Alcohol dehydrogenases	MN608_08875	propanol-preferring alcohol dehydrogenase	nonDEG	0.8	0.39	K13953	KEGG	6.55089e-115
Primary metabolism	Anaerobic respiration	Alcohol dehydrogenases	MN608_09118	alcohol dehydrogenase (NADP+)	nonDEG	15.85	14.32	K13979	KEGG	3.44784e-104
Primary metabolism	Anaerobic respiration	Alcohol dehydrogenases	MN608_11526	alcohol dehydrogenase (NADP+)	nonDEG	1.92	1.53	K13979	KEGG	8.96438e-109
Primary metabolism	Anaerobic respiration	Alcohol dehydrogenases	MN608_11638	propanol-preferring alcohol dehydrogenase	nonDEG	3197.46	5006.93	K13953	KEGG	1.2757e-143
Primary metabolism	Anaerobic respiration	Alcohol dehydrogenases	MN608_00450	propanol-preferring alcohol dehydrogenase	1.56	3.44	0.95	K13953	KEGG	5.17176e-97
Primary metabolism	Anaerobic respiration	Alcohol dehydrogenases	MN608_08575	propanol-preferring alcohol dehydrogenase	-1.11	3.94	11.69	K13953	KEGG	6.89568e-103
Primary metabolism	Anaerobic respiration	Alcohol dehydrogenases	MN608_01989	alcohol dehydrogenase	-1.29	10.65	29.91	K18369	KEGG	9.68185e-97
Primary metabolism	Anaerobic respiration	Alcohol dehydrogenases	MN608_02318	alcohol dehydrogenase (NADP+)	-1.32	13.33	37.73	K13979	KEGG	3.79262e-92
Primary metabolism	Anaerobic respiration	Alcohol dehydrogenases	MN608_04486	propanol-preferring alcohol dehydrogenase	-3.08	0.23	3.22	K13953	KEGG	2.93066e-92
Primary metabolism	Anaerobic respiration	Alcohol dehydrogenases	MN608_09011	alcohol dehydrogenase (NADP+)		0	0	K00002	KEGG	2.10318e-60
Primary metabolism	Anaerobic respiration	Alcohol dehydrogenases	MN608_09179	propanol-preferring alcohol dehydrogenase		0	0	K13953	KEGG	1.90179e-26
Primary metabolism	Anaerobic respiration	Lactate dehydrogenases	MN608_00156	L-lactate dehydrogenase (cytochrome)	nonDEG	0.94	1.14	K00101	KEGG	2.00553e-143
Primary metabolism	Anaerobic respiration	Lactate dehydrogenases	MN608_02789	D-lactate dehydrogenase (cytochrome)	nonDEG	20.15	13.55	K00102	KEGG	6.56983e-224
Primary metabolism	Anaerobic respiration	Lactate dehydrogenases	MN608_04456	D-lactate dehydrogenase	nonDEG	3.04	4.69	K03778	KEGG	2.20662e-156
Primary metabolism	Anaerobic respiration	Lactate dehydrogenases	MN608_04495	D-lactate dehydrogenase (cytochrome)	nonDEG	14.97	18.54	K00102	KEGG	5.51654e-259
Primary metabolism	Anaerobic respiration	Lactate dehydrogenases	MN608_04826	L-lactate dehydrogenase (cytochrome)	nonDEG	14.23	17.64	K00101	KEGG	2.00553e-160
Primary metabolism	Anaerobic respiration	Lactate dehydrogenases	MN608_05067	L-lactate dehydrogenase (cytochrome)	nonDEG	16.58	16.51	K00101	KEGG	1.51705e-208
Primary metabolism	Anaerobic respiration	Lactate dehydrogenases	MN608_06250	L-lactate dehydrogenase (cytochrome)	nonDEG	2.36	3.13	K00101	KEGG	5.51654e-159
Primary metabolism	Anaerobic respiration	Lactate dehydrogenases	MN608_06580	D-lactate dehydrogenase (cytochrome)	nonDEG	0.05	0.09	K00102	KEGG	1.48686e-220
Primary metabolism	Anaerobic respiration	Lactate dehydrogenases	MN608_08850	D-lactate dehydratase	nonDEG	74.13	150.22	K22211	KEGG	1.58601e-38
Primary metabolism	Anaerobic respiration	Lactate dehydrogenases	MN608_10382	L-lactate dehydrogenase (cytochrome)	nonDEG	2.26	1.97	K00101	KEGG	1.7289e-96
Primary metabolism	Anaerobic respiration	Lactate dehydrogenases	MN608_11482	L-lactate dehydrogenase (cytochrome)	nonDEG	1.29	2.36	K00101	KEGG	1.20674e-163
Primary metabolism	Anaerobic respiration	Lactate dehydrogenases	MN608_09210	L-lactate dehydrogenase (cytochrome)	-1.5	2.46	7.11	K00101	KEGG	1.34466e-167
Primary metabolism	Anaerobic respiration	Pyruvate decarboxylase	MN608_08542	pyruvate decarboxylase	nonDEG	2.18	2.89	K01568	KEGG	7.26139e-108
Primary metabolism	Anaerobic respiration	Pyruvate decarboxylase	MN608_08782	pyruvate decarboxylase	nonDEG	2942.64	2170.61	K01568	KEGG	1.96527e-247
Primary metabolism	Carbohydrate metabolism	Fructose and mannose metabolism	MN608_00834	mannose-1-phosphate guanylyltransferase	nonDEG	87.85	115.81	K00966	KEGG	1.69432e-162
Primary metabolism	Carbohydrate metabolism	Fructose and mannose metabolism	MN608_00982	ketohexokinase	nonDEG	1.73	2.54	K00846	KEGG	1.62048e-93
Primary metabolism	Carbohydrate metabolism	Fructose and mannose metabolism	MN608_01592	mannosyl-3-phosphoglycerate synthase	nonDEG	7.67	5.72	K05947	KEGG	3.79262e-152
Primary metabolism	Carbohydrate metabolism	Fructose and mannose metabolism	MN608_03044	mannitol-1-phosphate 5-dehydrogenase	nonDEG	103.32	126.26	K00009	KEGG	1.79288e-178
Primary metabolism	Carbohydrate metabolism	Fructose and mannose metabolism	MN608_04248	phosphomannomutase	nonDEG	25.57	46.18	K17497	KEGG	8.96438e-36
Primary metabolism	Carbohydrate metabolism	Fructose and mannose metabolism	MN608_04717	phosphomannomutase	nonDEG	60.31	121.91	K17497	KEGG	1.00276e-128
Primary metabolism	Carbohydrate metabolism	Fructose and mannose metabolism	MN608_07400	mannose-1-phosphate guanylyltransferase	nonDEG	66.31	92.59	K00966	KEGG	3.3444e-135
Primary metabolism	Carbohydrate metabolism	Fructose and mannose metabolism	MN608_07656	mannose-6-phosphate isomerase	nonDEG	59.8	70.06	K01809	KEGG	7.58524e-139
Primary metabolism	Carbohydrate metabolism	Fructose and mannose metabolism	MN608_10262	mannose-6-phosphate isomerase	-1.33	6.15	18.67	K01809	KEGG	3.00829e-111
Primary metabolism	Carbohydrate metabolism	Fructose and mannose metabolism	MN608_11169	2,4-didehydro-3-deoxy-L-rhamnonate hydrolase		0	0	K18336	KEGG	1.34466e-80
Primary metabolism	Carbohydrate metabolism	Galactose metabolism	MN608_03098	UDP-glucose 4-epimerase	nonDEG	73.98	110.76	K01784	KEGG	7.95295e-122
Primary metabolism	Carbohydrate metabolism	Galactose metabolism	MN608_04854	galactonate dehydratase	nonDEG	5.04	9.76	K01684	KEGG	2.5242e-178
Primary metabolism	Carbohydrate metabolism	Galactose metabolism	MN608_05767	UDP-glucose 4-epimerase	nonDEG	18.73	8.61	K01784	KEGG	1.00276e-16
Primary metabolism	Carbohydrate metabolism	Galactose metabolism	MN608_06783	UDP-glucose 4-epimerase	nonDEG	31.74	29.67	K01784	KEGG	7.24046e-21
Primary metabolism	Carbohydrate metabolism	Galactose metabolism	MN608_09969	alpha-galactosidase	nonDEG	0.32	0.53	K07407	KEGG	1.86183e-101
Primary metabolism	Carbohydrate metabolism	Galactose metabolism	MN608_10606	alpha-galactosidase	nonDEG	7.87	5.33	K07407	KEGG	1.68944e-85
Primary metabolism	Carbohydrate metabolism	Galactose metabolism	MN608_11675	galactose oxidase	2.89	40.92	5.49	K04618	KEGG	3.79262e-222
Primary metabolism	Carbohydrate metabolism	Galactose metabolism	MN608_09851	inositol 3-alpha-galactosyltransferase	-1.1	25.09	70.31	K18819	KEGG	3.79262e-59
Primary metabolism	Carbohydrate metabolism	GH domain proteins	MN608_00105	beta-glucosidase	nonDEG	0.84	1.1	K05349	KEGG	2.0687e-212
Primary metabolism	Carbohydrate metabolism	GH domain proteins	MN608_00264	Glycosyl hydrolases family 18	nonDEG	17.34	28.19	PF00704.31	EBI-EMBL	2.96514e-60
Primary metabolism	Carbohydrate metabolism	GH domain proteins	MN608_00571	glycosyl hydrolase	nonDEG	4176.41	3015.52	PF11790.11	EBI-EMBL	2.93066e-31
Primary metabolism	Carbohydrate metabolism	GH domain proteins	MN608_01044	glycosyl hydrolase	nonDEG	81.63	49.05	PF11790.11	EBI-EMBL	3.10305e-55
Primary metabolism	Carbohydrate metabolism	GH domain proteins	MN608_01235	beta-glucosidase	nonDEG	0.27	0.1	K05349	KEGG	2.2411e-215
Primary metabolism	Carbohydrate metabolism	GH domain proteins	MN608_01942	Glycosyl hydrolases family 18	nonDEG	4.79	5.04	PF00704.31	EBI-EMBL	3.18118e-06
Primary metabolism	Carbohydrate metabolism	GH domain proteins	MN608_02002	beta-glucosidase	nonDEG	7.66	15.25	K05349	KEGG	6.20611e-199
Primary metabolism	Carbohydrate metabolism	GH domain proteins	MN608_02538	beta-glucosidase	nonDEG	0.75	0.33	K05349	KEGG	2.68931e-198
Primary metabolism	Carbohydrate metabolism	GH domain proteins	MN608_02548	beta-glucosidase	nonDEG	16.55	18.21	K05349	KEGG	6.91561e-215
Primary metabolism	Carbohydrate metabolism	GH domain proteins	MN608_03278	beta-glucosidase	nonDEG	2.68	3.82	K05350	KEGG	1.10331e-88
Primary metabolism	Carbohydrate metabolism	GH domain proteins	MN608_03498	glycoside hydrolase family 92 protein	nonDEG	2.45	2.66	PF07971.15	EBI-EMBL	1.31018e-135
Primary metabolism	Carbohydrate metabolism	GH domain proteins	MN608_04298	beta-glucosidase	nonDEG	7.26	8.3	K05349	KEGG	2.17214e-202
Primary metabolism	Carbohydrate metabolism	GH domain proteins	MN608_05474	beta-glucosidase	nonDEG	5	6	K05349	KEGG	5.17176e-206
Primary metabolism	Carbohydrate metabolism	GH domain proteins	MN608_06031	Glycosyl hydrolases family 18	nonDEG	16.68	34.1	PF00704.31	EBI-EMBL	2.10318e-12
Primary metabolism	Carbohydrate metabolism	GH domain proteins	MN608_06306	beta-glucosidase	nonDEG	5.84	3.31	K05349	KEGG	4.13741e-185
Primary metabolism	Carbohydrate metabolism	GH domain proteins	MN608_06403	glycosyl hydrolase 115 family protein	nonDEG	6.05	7.95	PF15979.8	EBI-EMBL	7.24046e-125
Primary metabolism	Carbohydrate metabolism	GH domain proteins	MN608_06632	beta-glucosidase	nonDEG	3.89	4.49	K05349	KEGG	1.34466e-200
Primary metabolism	Carbohydrate metabolism	GH domain proteins	MN608_06664	glycosyl hydrolase 115 family protein	nonDEG	1.78	3.49	PF15979.8	EBI-EMBL	5.86133e-131
Primary metabolism	Carbohydrate metabolism	GH domain proteins	MN608_06700	Glycosyl hydrolases family 28	nonDEG	0.69	1.21	PF00295.20	EBI-EMBL	1.7584e-115
Primary metabolism	Carbohydrate metabolism	GH domain proteins	MN608_06746	glycoside hydrolase 131 catalytic N-terminal domain-containing protein	nonDEG	1.05	3.85	PF18271.4	Pfam	1.93637e-68
Primary metabolism	Carbohydrate metabolism	GH domain proteins	MN608_06968	Glycosyl hydrolase family 76	nonDEG	4.63	8.19	PF03663.17	EBI-EMBL	3.79262e-09
Primary metabolism	Carbohydrate metabolism	GH domain proteins	MN608_07065	glycosyl hydrolase family protein	nonDEG	5.77	5.12	PF16862.8	EBI-EMBL	2.80082e-16
Primary metabolism	Carbohydrate metabolism	GH domain proteins	MN608_07315	glycosyl hydrolase family protein	nonDEG	7.86	6.46	PF16862.8	EBI-EMBL	1.79806e-13
Primary metabolism	Carbohydrate metabolism	GH domain proteins	MN608_07425	Glycosyl hydrolases family 18	nonDEG	9.03	27.93	PF00704.31	EBI-EMBL	2.41349e-82
Primary metabolism	Carbohydrate metabolism	GH domain proteins	MN608_07980	beta-glucosidase	nonDEG	4.27	3.8	K05349	KEGG	1.72392e-191
Primary metabolism	Carbohydrate metabolism	GH domain proteins	MN608_08282	glycoside hydrolase family 92 protein	nonDEG	1.66	1.77	PF07971.15	EBI-EMBL	1.13779e-144
Primary metabolism	Carbohydrate metabolism	GH domain proteins	MN608_08368	glycosyl hydrolase	nonDEG	215.07	240.09	PF11790.11	EBI-EMBL	4.48219e-70
Primary metabolism	Carbohydrate metabolism	GH domain proteins	MN608_08451	beta-glucosidase	nonDEG	0.29	0.2	K05349	KEGG	5.17176e-181
Primary metabolism	Carbohydrate metabolism	GH domain proteins	MN608_09055	glycoside hydrolase family 11 protein	nonDEG	3.63	11.9	PF00457.20	EBI-EMBL	7.24046e-60
Primary metabolism	Carbohydrate metabolism	GH domain proteins	MN608_09117	Glycosyl hydrolase family 45	nonDEG	1.07	1.32	PF02015.19	EBI-EMBL	3.79262e-82
Primary metabolism	Carbohydrate metabolism	GH domain proteins	MN608_09161	glycoside hydrolase family 5 C-terminal domain-containing protein	nonDEG	33.49	28.33	PF18564.4	EBI-EMBL	3.79262e-21
Primary metabolism	Carbohydrate metabolism	GH domain proteins	MN608_09265	beta-glucosidase	nonDEG	1.33	1.19	K05349	KEGG	8.96438e-213
Primary metabolism	Carbohydrate metabolism	GH domain proteins	MN608_09299	Glycosyl hydrolases family 18	nonDEG	25.42	35.01	PF00704.31	EBI-EMBL	3.4578e-91
Primary metabolism	Carbohydrate metabolism	GH domain proteins	MN608_09593	glycoside hydrolase 131 catalytic N-terminal domain-containing protein	nonDEG	4.27	13.49	PF18271.4	Pfam	1.24481e-64
Primary metabolism	Carbohydrate metabolism	GH domain proteins	MN608_09920	beta-glucosidase	nonDEG	8.82	6.92	K05349	KEGG	3.27545e-188
Primary metabolism	Carbohydrate metabolism	GH domain proteins	MN608_10031	Glycosyl hydrolase family 62	nonDEG	0.54	0.12	PF03664.16	EBI-EMBL	1.34466e-143
Primary metabolism	Carbohydrate metabolism	GH domain proteins	MN608_10403	beta-glucosidase	nonDEG	0.11	0.07	K05349	KEGG	1.69432e-202
Primary metabolism	Carbohydrate metabolism	GH domain proteins	MN608_10594	Glycosyl hydrolases family 18	nonDEG	4.62	7.76	PF00704.31	EBI-EMBL	1.41361e-68
Primary metabolism	Carbohydrate metabolism	GH domain proteins	MN608_10665	Glycosyl hydrolases family 18	nonDEG	0.73	0.72	PF00704.31	EBI-EMBL	4.48219e-63
Primary metabolism	Carbohydrate metabolism	GH domain proteins	MN608_10763	Glycosyl hydrolases family 18	nonDEG	1.94	2.65	PF00704.31	EBI-EMBL	2.82723e-31
Primary metabolism	Carbohydrate metabolism	GH domain proteins	MN608_11024	glycosyl hydrolase	nonDEG	5.22	11.36	PF11790.11	EBI-EMBL	9.33607e-46
Primary metabolism	Carbohydrate metabolism	GH domain proteins	MN608_11574	beta-glucosidase	nonDEG	0.32	0.53	K05349	KEGG	4.49514e-84
Primary metabolism	Carbohydrate metabolism	GH domain proteins	MN608_11592	glycoside hydrolase 131 catalytic N-terminal domain-containing protein	nonDEG	1.45	1.77	PF18271.4	Pfam	3.79262e-66
Primary metabolism	Carbohydrate metabolism	GH domain proteins	MN608_11835	glycoside hydrolase family 5 C-terminal domain-containing protein	nonDEG	6.02	7.03	PF18564.4	EBI-EMBL	8.29873e-22
Primary metabolism	Carbohydrate metabolism	GH domain proteins	MN608_10307	glycoside hydrolase family 11 protein	1.81	2.43	0.62	PF00457.20	EBI-EMBL	6.20611e-76
Primary metabolism	Carbohydrate metabolism	GH domain proteins	MN608_04339	glycosyl hydrolase	1.76	5.39	1.45	PF11790.11	EBI-EMBL	5.51654e-34
Primary metabolism	Carbohydrate metabolism	GH domain proteins	MN608_02186	beta-glucosidase	1.56	81.62	24.53	K01188	KEGG	3.4578e-181
Primary metabolism	Carbohydrate metabolism	GH domain proteins	MN608_10924	Glycosyl hydrolases family 31	1.33	0.88	0.33	PF01055.29	EBI-EMBL	4.48219e-104
Primary metabolism	Carbohydrate metabolism	GH domain proteins	MN608_04118	glycosyl hydrolase	-2.15	4.18	14.78	PF11790.11	EBI-EMBL	5.17176e-31
Primary metabolism	Carbohydrate metabolism	GH domain proteins	MN608_11789	glycoside hydrolase family 11 protein	-2.2	20.31	64.94	PF00457.20	EBI-EMBL	3.30993e-61
Primary metabolism	Carbohydrate metabolism	GH domain proteins	MN608_10192	Glycosyl hydrolase family 71		0	0	PF03659.17	EBI-EMBL	8.96438e-122
Primary metabolism	Carbohydrate metabolism	GH domain proteins	MN608_11101	glycosyl hydrolase 115 family protein		0	0	PF15979.8	EBI-EMBL	8.99029e-131
Primary metabolism	Carbohydrate metabolism	GH domain proteins	MN608_11305	Glycosyl hydrolases family 18		0.01	0	PF00704.31	EBI-EMBL	4.82697e-45
Primary metabolism	Carbohydrate metabolism	GH domain proteins	MN608_11337	beta-glucosidase		0.03	0.03	K05350	KEGG	6.89568e-88
Primary metabolism	Carbohydrate metabolism	GH domain proteins	MN608_11575	beta-glucosidase		0.1	0	K05349	KEGG	4.48219e-39
Primary metabolism	Carbohydrate metabolism	Glycolysis/Gluconeogenesis	MN608_00725	fructose-1,6-bisphosphatase I	nonDEG	29.75	40.38	K03841	KEGG	7.24046e-149
Primary metabolism	Carbohydrate metabolism	Glycolysis/Gluconeogenesis	MN608_00749	aldose 1-epimerase	nonDEG	14.59	16.68	K01785	KEGG	2.51692e-88
Primary metabolism	Carbohydrate metabolism	Glycolysis/Gluconeogenesis	MN608_00849	2,3-bisphosphoglycerate-dependent phosphoglycerate mutase	nonDEG	27.64	27.59	K15634	KEGG	1.51705e-26
Primary metabolism	Carbohydrate metabolism	Glycolysis/Gluconeogenesis	MN608_00930	2,3-bisphosphoglycerate-dependent phosphoglycerate mutase	nonDEG	31.3	46.57	K15634	KEGG	2.07468e-30
Primary metabolism	Carbohydrate metabolism	Glycolysis/Gluconeogenesis	MN608_01039	6-phosphofructo-2-kinase	nonDEG	17.99	17.7	K00900	KEGG	5.53249e-258
Primary metabolism	Carbohydrate metabolism	Glycolysis/Gluconeogenesis	MN608_01238	hexokinase	nonDEG	24.59	10.63	K00844	KEGG	8.29873e-105
Primary metabolism	Carbohydrate metabolism	Glycolysis/Gluconeogenesis	MN608_01284	glyceraldehyde 3-phosphate dehydrogenase (phosphorylating)	nonDEG	1325.93	1529.86	K00134	KEGG	2.99962e-201
Primary metabolism	Carbohydrate metabolism	Glycolysis/Gluconeogenesis	MN608_01351	acetyl-CoA synthetase	nonDEG	48.76	59.27	K01895	KEGG	0
Primary metabolism	Carbohydrate metabolism	Glycolysis/Gluconeogenesis	MN608_01433	6-phosphofructo-2-kinase	nonDEG	41.58	40.26	K19029	KEGG	9.99873e-220
Primary metabolism	Carbohydrate metabolism	Glycolysis/Gluconeogenesis	MN608_02682	hexokinase	nonDEG	21.9	27.34	K00844	KEGG	2.75827e-165
Primary metabolism	Carbohydrate metabolism	Glycolysis/Gluconeogenesis	MN608_02855	6-phosphofructokinase 1	nonDEG	109.87	102.26	K00850	KEGG	1.7584e-152
Primary metabolism	Carbohydrate metabolism	Glycolysis/Gluconeogenesis	MN608_03249	glucose-6-phosphate isomerase	nonDEG	132	120.49	K01810	KEGG	1.1065e-274
Primary metabolism	Carbohydrate metabolism	Glycolysis/Gluconeogenesis	MN608_04023	fructose-bisphosphate aldolase class II	nonDEG	369.26	408.62	K01624	KEGG	3.28491e-132
Primary metabolism	Carbohydrate metabolism	Glycolysis/Gluconeogenesis	MN608_04037	phosphoglucomutase	nonDEG	158.35	213.47	K01835	KEGG	2.34453e-237
Primary metabolism	Carbohydrate metabolism	Glycolysis/Gluconeogenesis	MN608_04150	phosphoglycerate kinase	nonDEG	301.65	493.21	K00927	KEGG	1.24122e-197
Primary metabolism	Carbohydrate metabolism	Glycolysis/Gluconeogenesis	MN608_04532	hexokinase	nonDEG	64.55	127.06	K00844	KEGG	3.79262e-173
Primary metabolism	Carbohydrate metabolism	Glycolysis/Gluconeogenesis	MN608_04693	enolase	nonDEG	213.37	328.73	K01689	KEGG	6.56983e-214
Primary metabolism	Carbohydrate metabolism	Glycolysis/Gluconeogenesis	MN608_05059	hexokinase	nonDEG	17.53	12.18	K00844	KEGG	8.96438e-73
Primary metabolism	Carbohydrate metabolism	Glycolysis/Gluconeogenesis	MN608_06066	6-phosphofructo-2-kinase	nonDEG	17.14	17.57	K19030	KEGG	1.48686e-211
Primary metabolism	Carbohydrate metabolism	Glycolysis/Gluconeogenesis	MN608_07250	glucose-6-phosphate 1-epimerase	nonDEG	68.46	111.31	K01792	KEGG	5.86133e-99
Primary metabolism	Carbohydrate metabolism	Glycolysis/Gluconeogenesis	MN608_07788	S-(hydroxymethyl)glutathione dehydrogenase	nonDEG	98.01	149.84	K00121	KEGG	8.29873e-211
Primary metabolism	Carbohydrate metabolism	Glycolysis/Gluconeogenesis	MN608_08162	glucose-1-phosphatase	nonDEG	8.66	13.4	K20866	KEGG	1.55153e-23
Primary metabolism	Carbohydrate metabolism	Glycolysis/Gluconeogenesis	MN608_08920	2,3-bisphosphoglycerate-independent phosphoglycerate mutase	nonDEG	75.76	121.19	K15633	KEGG	1.48686e-238
Primary metabolism	Carbohydrate metabolism	Glycolysis/Gluconeogenesis	MN608_09085	aldose 1-epimerase	nonDEG	30.12	40.1	K01785	KEGG	2.17842e-82
Primary metabolism	Carbohydrate metabolism	Glycolysis/Gluconeogenesis	MN608_09523	phosphoenolpyruvate carboxykinase (ATP)	nonDEG	32.82	21.08	K01610	KEGG	4.14936e-291
Primary metabolism	Carbohydrate metabolism	Glycolysis/Gluconeogenesis	MN608_10638	pyruvate kinase	nonDEG	75.76	88.37	K00873	KEGG	5.17176e-216
Primary metabolism	Carbohydrate metabolism	Glycolysis/Gluconeogenesis	MN608_11256	hexokinase	nonDEG	8.11	3.31	K00844	KEGG	4.49514e-135
Primary metabolism	Carbohydrate metabolism	Glycolysis/Gluconeogenesis	MN608_00350	triosephosphate isomerase (TIM)	-1.19	225.06	543.77	K01803	KEGG	1.20674e-117
Primary metabolism	Carbohydrate metabolism	Glycolysis/Gluconeogenesis	MN608_00933	aldose 1-epimerase	-1.41	1.8	4.8	K01785	KEGG	6.55089e-82
Primary metabolism	Carbohydrate metabolism	Glycolysis/Gluconeogenesis	MN608_11009	glucose-1-phosphatase		0.02	0	K20866	KEGG	5.87827e-35
Primary metabolism	Carbohydrate metabolism	Glyoxylate metabolism	MN608_02369	malate synthase	nonDEG	22.39	23.55	K01638	KEGG	7.24046e-256
Primary metabolism	Carbohydrate metabolism	Glyoxylate metabolism	MN608_02867	isocitrate lyase	nonDEG	30.32	41.03	K01637	KEGG	6.55089e-204
Primary metabolism	Carbohydrate metabolism	Glyoxylate metabolism	MN608_03935	glyoxylate reductase	nonDEG	4.85	9.26	K00015	KEGG	2.89618e-130
Primary metabolism	Carbohydrate metabolism	Glyoxylate metabolism	MN608_06522	glyoxylate reductase	nonDEG	8.23	12.59	K00015	KEGG	9.30916e-66
Primary metabolism	Carbohydrate metabolism	Glyoxylate metabolism	MN608_08014	oxalate--CoA ligase	nonDEG	22.36	18.25	K22133	KEGG	1.17565e-219
Primary metabolism	Carbohydrate metabolism	Glyoxylate metabolism	MN608_08166	phosphoglycolate phosphatase	nonDEG	12.64	23.64	K01091	KEGG	2.2411e-26
Primary metabolism	Carbohydrate metabolism	Glyoxylate metabolism	MN608_03013	phosphoglycolate phosphatase	-1.12	132.14	307.78	K01091	KEGG	3.00829e-31
Primary metabolism	Carbohydrate metabolism	Glyoxylate metabolism	MN608_02940	isocitrate lyase		0	0	K01637	KEGG	2.69709e-20
Primary metabolism	Carbohydrate metabolism	GT domain proteins	MN608_04731	Glycosyl transferase family group 2	nonDEG	80.79	41.08	PF13632.9	EBI-EMBL	4.14936e-19
Primary metabolism	Carbohydrate metabolism	GT domain proteins	MN608_05398	glycosyl transferase family 25	nonDEG	10.69	11.81	K07270	KEGG	6.89568e-18
Primary metabolism	Carbohydrate metabolism	GT domain proteins	MN608_06345	glycosyltransferase 2 family protein	nonDEG	5.83	8	K07027	KEGG	0.000155601
Primary metabolism	Carbohydrate metabolism	GT domain proteins	MN608_08683	glycosyl transferase family 25	nonDEG	1.1	1.28	K07270	KEGG	1.34466e-18
Primary metabolism	Carbohydrate metabolism	GT domain proteins	MN608_10884	glycosyltransferase 61 family protein	nonDEG	1.47	2.07	PF04577.17	EBI-EMBL	1.34466e-14
Primary metabolism	Carbohydrate metabolism	GT domain proteins	MN608_04773	galactoside 2-L-fucosyltransferase 1/2	1.19	3.65	1.91	K00718	KEGG	3.24097e-07
Primary metabolism	Carbohydrate metabolism	GT domain proteins	MN608_09252	glycosyltransferase family 25 protein		0.04	0.02	PF01755.20	EBI-EMBL	2.58588e-05
Primary metabolism	Carbohydrate metabolism	GT domain proteins	MN608_11159	glycosyl transferase family 25		0	0	K07270	KEGG	1.27939e-18
Primary metabolism	Carbohydrate metabolism	Other glycan degradation	MN608_00157	beta-mannosidase	nonDEG	0.15	0.26	K01192	KEGG	6.20611e-256
Primary metabolism	Carbohydrate metabolism	Other glycan degradation	MN608_00695	N4-(beta-N-acetylglucosaminyl)-L-asparaginase	nonDEG	1.5	3.08	K01444	KEGG	1.24122e-148
Primary metabolism	Carbohydrate metabolism	Other glycan degradation	MN608_01308	sialidase-1	nonDEG	5.48	5.95	K01186	KEGG	2.99962e-05
Primary metabolism	Carbohydrate metabolism	Other glycan degradation	MN608_04424	beta-mannosidase	nonDEG	3.81	4.79	K01192	KEGG	2.5242e-258
Primary metabolism	Carbohydrate metabolism	Other glycan degradation	MN608_04524	beta-galactosidase	nonDEG	0.97	1.59	K01190	KEGG	1.20674e-63
Primary metabolism	Carbohydrate metabolism	Other glycan degradation	MN608_04608	alpha-mannosidase	nonDEG	18.79	24.27	K01191	KEGG	3.06858e-278
Primary metabolism	Carbohydrate metabolism	Other glycan degradation	MN608_05309	evolved beta-galactosidase subunit alpha	nonDEG	9.25	9.18	K12111	KEGG	0
Primary metabolism	Carbohydrate metabolism	Other glycan degradation	MN608_05418	beta-galactosidase	nonDEG	1.81	2.38	K01190	KEGG	1.24481e-74
Primary metabolism	Carbohydrate metabolism	Other glycan degradation	MN608_06294	alpha-L-fucosidase 2	nonDEG	1.83	1.26	K15923	KEGG	3.79262e-203
Primary metabolism	Carbohydrate metabolism	Other glycan degradation	MN608_07485	evolved beta-galactosidase subunit alpha	nonDEG	11.83	9.86	K12111	KEGG	1.06883e-291
Primary metabolism	Carbohydrate metabolism	Other glycan degradation	MN608_08553	alpha-L-fucosidase 2	nonDEG	0.39	0.45	K15923	KEGG	2.2411e-241
Primary metabolism	Carbohydrate metabolism	Other glycan degradation	MN608_08899	beta-galactosidase	nonDEG	7.88	4.98	K01190	KEGG	2.38588e-217
Primary metabolism	Carbohydrate metabolism	Other glycan degradation	MN608_09911	alpha-mannosidase	nonDEG	1.1	1.21	K01191	KEGG	3.79262e-269
Primary metabolism	Carbohydrate metabolism	Other glycan degradation	MN608_11487	sialidase-1	nonDEG	0.08	0.21	K01186	KEGG	1.24122e-05
Primary metabolism	Carbohydrate metabolism	Other glycan degradation	MN608_11573	beta-galactosidase	nonDEG	0.12	0.12	K01190	KEGG	6.20611e-160
Primary metabolism	Carbohydrate metabolism	Other glycan degradation	MN608_08933	sialidase-1	-1.16	4.02	9.91	K01186	KEGG	2.2411e-10
Primary metabolism	Carbohydrate metabolism	Other glycan degradation	MN608_03081	alpha-L-fucosidase	-1.62	0.72	2.54	K01206	KEGG	3.13753e-101
Primary metabolism	Carbohydrate metabolism	Other glycan degradation	MN608_09372	beta-mannosidase		0.01	0	K01192	KEGG	5.17176e-255
Primary metabolism	Carbohydrate metabolism	Other monosaccharide metabolism-related	MN608_01241	beta-N-acetylhexosaminidase	nonDEG	7.7	4.38	K01207	KEGG	2.38588e-133
Primary metabolism	Carbohydrate metabolism	Other monosaccharide metabolism-related	MN608_01242	N-acetylglucosamine-6-phosphate deacetylase	nonDEG	21.59	10.2	K01443	KEGG	2.82723e-152
Primary metabolism	Carbohydrate metabolism	Other monosaccharide metabolism-related	MN608_01254	sorbose reductase	nonDEG	63.06	52.31	K17742	KEGG	2.44797e-93
Primary metabolism	Carbohydrate metabolism	Other monosaccharide metabolism-related	MN608_01899	UDP-glucose 4,6-dehydratase	nonDEG	6.47	7.13	K12450	KEGG	1.34466e-151
Primary metabolism	Carbohydrate metabolism	Other monosaccharide metabolism-related	MN608_03000	UDP-glucose 6-dehydrogenase	nonDEG	2.94	3.79	K00012	KEGG	4.48219e-192
Primary metabolism	Carbohydrate metabolism	Other monosaccharide metabolism-related	MN608_03753	L-rhamnose 1-dehydrogenase	nonDEG	8.92	19.36	K18337	KEGG	5.86133e-148
Primary metabolism	Carbohydrate metabolism	Other monosaccharide metabolism-related	MN608_03754	L-rhamnonate dehydratase	nonDEG	4.61	8.43	K12661	KEGG	5.18671e-201
Primary metabolism	Carbohydrate metabolism	Other monosaccharide metabolism-related	MN608_04449	2,4-didehydro-3-deoxy-L-rhamnonate hydrolase	nonDEG	9.95	20.67	K18336	KEGG	5.51654e-67
Primary metabolism	Carbohydrate metabolism	Other monosaccharide metabolism-related	MN608_04642	phosphoacetylglucosamine mutase	nonDEG	88.24	122.11	K01836	KEGG	2.41349e-246
Primary metabolism	Carbohydrate metabolism	Other monosaccharide metabolism-related	MN608_04911	N-acetylgalactosamine kinase	nonDEG	20.54	24.55	K18674	KEGG	2.96514e-136
Primary metabolism	Carbohydrate metabolism	Other monosaccharide metabolism-related	MN608_04946	2,4-didehydro-3-deoxy-L-rhamnonate hydrolase	nonDEG	0.4	0.5	K18336	KEGG	2.96514e-75
Primary metabolism	Carbohydrate metabolism	Other monosaccharide metabolism-related	MN608_04992	2,4-didehydro-3-deoxy-L-rhamnonate hydrolase	nonDEG	3.88	5.75	K18336	KEGG	1.38312e-14
Primary metabolism	Carbohydrate metabolism	Other monosaccharide metabolism-related	MN608_06943	hexosaminidase	nonDEG	180.63	141.29	K12373	KEGG	5.86133e-115
Primary metabolism	Carbohydrate metabolism	Other monosaccharide metabolism-related	MN608_07014	UDP-N-acetylglucosamine/UDP-N-acetylgalactosamine diphosphorylase	nonDEG	68.73	157.74	K00972	KEGG	3.20649e-198
Primary metabolism	Carbohydrate metabolism	Other monosaccharide metabolism-related	MN608_07165	3,5-epimerase/4-reductase	nonDEG	4.13	8.34	K12451	KEGG	6.20611e-148
Primary metabolism	Carbohydrate metabolism	Other monosaccharide metabolism-related	MN608_08143	L-rhamnono-1,4-lactonase	nonDEG	42.24	85.76	K18338	KEGG	4.13741e-161
Primary metabolism	Carbohydrate metabolism	Other monosaccharide metabolism-related	MN608_08887	sorbose reductase	nonDEG	430.27	909.16	K17742	KEGG	4.14936e-131
Primary metabolism	Carbohydrate metabolism	Other monosaccharide metabolism-related	MN608_08888	N-acetylglucosamine-6-phosphate deacetylase	nonDEG	11.2	12.1	K01443	KEGG	1.93079e-10
Primary metabolism	Carbohydrate metabolism	Other monosaccharide metabolism-related	MN608_09204	sorbose reductase	nonDEG	0.15	0.37	K17742	KEGG	5.17176e-75
Primary metabolism	Carbohydrate metabolism	Other monosaccharide metabolism-related	MN608_09207	2,4-didehydro-3-deoxy-L-rhamnonate hydrolase	nonDEG	30.11	45.27	K18336	KEGG	2.37901e-70
Primary metabolism	Carbohydrate metabolism	Other monosaccharide metabolism-related	MN608_10347	glucosamine-phosphate N-acetyltransferase	nonDEG	34.64	59.95	K00621	KEGG	2.89618e-79
Primary metabolism	Carbohydrate metabolism	Other monosaccharide metabolism-related	MN608_10688	sorbose reductase	nonDEG	0.06	0.27	K17742	KEGG	7.93003e-127
Primary metabolism	Carbohydrate metabolism	Other monosaccharide metabolism-related	MN608_01237	glucosamine-6-phosphate deaminase	1.62	49.24	11.33	K02564	KEGG	3.20649e-141
Primary metabolism	Carbohydrate metabolism	Other monosaccharide metabolism-related	MN608_07387	sorbose reductase	-1.12	29.12	65.01	K17742	KEGG	2.31005e-78
Primary metabolism	Carbohydrate metabolism	Other monosaccharide metabolism-related	MN608_10689	sorbose reductase	-1.13	2.13	5.46	K17742	KEGG	1.65496e-81
Primary metabolism	Carbohydrate metabolism	Other monosaccharide metabolism-related	MN608_07885	glucosyl-3-phosphoglycerate phosphatase	-1.27	12.5	33.52	K22306	KEGG	1.96527e-12
Primary metabolism	Carbohydrate metabolism	Other monosaccharide metabolism-related	MN608_11496	maltose O-acetyltransferase	-1.49	9.56	27.8	K00661	KEGG	5.51654e-78
Primary metabolism	Carbohydrate metabolism	Other monosaccharide metabolism-related	MN608_07160	glucosamine-phosphate N-acetyltransferase	-1.73	28.48	97.85	K00621	KEGG	3.44784e-59
Primary metabolism	Carbohydrate metabolism	Other monosaccharide metabolism-related	MN608_03071	sorbose reductase	-2.01	1.67	5.08	K17742	KEGG	4.84092e-75
Primary metabolism	Carbohydrate metabolism	Other monosaccharide metabolism-related	MN608_00704	UDP-N-acetyl-D-glucosamine dehydrogenase		0	0	K13015	KEGG	8.96438e-83
Primary metabolism	Carbohydrate metabolism	Other oligosaccharide metabolism-related	MN608_04340	fructan beta-fructosidase	nonDEG	0.21	0.18	K03332	KEGG	2.73166e-136
Primary metabolism	Carbohydrate metabolism	Other oligosaccharide metabolism-related	MN608_04463	trehalose 6-phosphate synthase complex regulatory subunit	nonDEG	56.86	47.5	K22337	KEGG	0
Primary metabolism	Carbohydrate metabolism	Other oligosaccharide metabolism-related	MN608_05504	triose/dihydroxyacetone kinase	nonDEG	6.31	12.45	K00863	KEGG	7.60717e-202
Primary metabolism	Carbohydrate metabolism	Other oligosaccharide metabolism-related	MN608_06192	triose/dihydroxyacetone kinase	nonDEG	8.37	10.26	K00863	KEGG	3.28491e-225
Primary metabolism	Carbohydrate metabolism	Other oligosaccharide metabolism-related	MN608_07033	raffinose synthase	nonDEG	3	2.68	K06617	KEGG	3.79262e-87
Primary metabolism	Carbohydrate metabolism	Other oligosaccharide metabolism-related	MN608_09035	trehalose 6-phosphate synthase	nonDEG	37.17	44.21	K00697	KEGG	5.87827e-221
Primary metabolism	Carbohydrate metabolism	Other oligosaccharide metabolism-related	MN608_09143	trehalose 6-phosphate synthase/phosphatase	nonDEG	36.41	35.66	K16055	KEGG	7.58524e-285
Primary metabolism	Carbohydrate metabolism	Pentose and glucuronate interconversions	MN608_00515	xylulokinase	nonDEG	7.96	16.83	K00854	KEGG	9.65395e-129
Primary metabolism	Carbohydrate metabolism	Pentose and glucuronate interconversions	MN608_01049	D-xylose 1-dehydrogenase (NADP)	nonDEG	9.57	16.59	K00078	KEGG	1.96527e-100
Primary metabolism	Carbohydrate metabolism	Pentose and glucuronate interconversions	MN608_01215	L-galactonate dehydratase	nonDEG	11.38	16.8	K18102	KEGG	1.17227e-265
Primary metabolism	Carbohydrate metabolism	Pentose and glucuronate interconversions	MN608_02664	D-arabinitol 2-dehydrogenase	nonDEG	48.99	69.36	K17738	KEGG	2.21299e-149
Primary metabolism	Carbohydrate metabolism	Pentose and glucuronate interconversions	MN608_03215	L-glyceraldehyde reductase	nonDEG	2.26	3.98	K18107	KEGG	2.96514e-130
Primary metabolism	Carbohydrate metabolism	Pentose and glucuronate interconversions	MN608_03562	D-xylose reductase	nonDEG	2.53	3.68	K17743	KEGG	1.89631e-147
Primary metabolism	Carbohydrate metabolism	Pentose and glucuronate interconversions	MN608_03675	L-iditol 2-dehydrogenase	nonDEG	4.07	3.33	K00008	KEGG	1.44809e-129
Primary metabolism	Carbohydrate metabolism	Pentose and glucuronate interconversions	MN608_04312	L-iditol 2-dehydrogenase	nonDEG	0.38	0.62	K00008	KEGG	7.93003e-144
Primary metabolism	Carbohydrate metabolism	Pentose and glucuronate interconversions	MN608_04426	D-xylulose reductase	nonDEG	8.77	15.07	K05351	KEGG	5.87827e-193
Primary metabolism	Carbohydrate metabolism	Pentose and glucuronate interconversions	MN608_04780	ribulose-phosphate 3-epimerase	nonDEG	24.53	47.62	K01783	KEGG	1.86183e-109
Primary metabolism	Carbohydrate metabolism	Pentose and glucuronate interconversions	MN608_06114	D-galacturonate reductase	nonDEG	7.07	13.14	K18106	KEGG	1.24122e-231
Primary metabolism	Carbohydrate metabolism	Pentose and glucuronate interconversions	MN608_06115	L-threo-3-deoxy-hexylosonate aldolase	nonDEG	2.65	5.64	K18103	KEGG	6.20611e-172
Primary metabolism	Carbohydrate metabolism	Pentose and glucuronate interconversions	MN608_07034	D-xylose reductase	nonDEG	52.54	67.36	K17743	KEGG	5.53249e-158
Primary metabolism	Carbohydrate metabolism	Pentose and glucuronate interconversions	MN608_07100	D-arabinitol 2-dehydrogenase	nonDEG	7.05	9.39	K17738	KEGG	1.17227e-85
Primary metabolism	Carbohydrate metabolism	Pentose and glucuronate interconversions	MN608_07129	L-iditol 2-dehydrogenase	nonDEG	17.3	32.53	K00008	KEGG	2.8354e-148
Primary metabolism	Carbohydrate metabolism	Pentose and glucuronate interconversions	MN608_08425	xylonate dehydratase	nonDEG	4.46	3.22	K22186	KEGG	0
Primary metabolism	Carbohydrate metabolism	Pentose and glucuronate interconversions	MN608_10338	D-galacturonate reductase	nonDEG	74.43	109.88	K19634	KEGG	2.0687e-150
Primary metabolism	Carbohydrate metabolism	Pentose and glucuronate interconversions	MN608_10339	L-iditol 2-dehydrogenase	nonDEG	18.93	23.08	K00008	KEGG	8.6196e-118
Primary metabolism	Carbohydrate metabolism	Pentose and glucuronate interconversions	MN608_11801	D-xylose 1-dehydrogenase (NADP)	nonDEG	21.88	41.49	K00078	KEGG	1.1065e-76
Primary metabolism	Carbohydrate metabolism	Pentose and glucuronate interconversions	MN608_10344	2-dehydro-3-deoxy-D-gluconate 5-dehydrogenase	-1.13	14.34	35.54	K00065	KEGG	6.91561e-117
Primary metabolism	Carbohydrate metabolism	Pentose and glucuronate interconversions	MN608_03745	D-xylose 1-dehydrogenase	-1.16	7.14	17.47	K22185	KEGG	6.89568e-97
Primary metabolism	Carbohydrate metabolism	Pentose and glucuronate interconversions	MN608_01142	D-arabinitol dehydrogenase (NADP+)	-1.23	77.7	211.26	K17818	KEGG	1.7289e-164
Primary metabolism	Carbohydrate metabolism	Pentose and glucuronate interconversions	MN608_11225	glucuronosyltransferase		0	0	K00699	KEGG	2.13766e-35
Primary metabolism	Carbohydrate metabolism	Pentose and glucuronate interconversions	MN608_11342	pectate disaccharide-lyase		0	0	K22994	KEGG	8.6196e-76
Primary metabolism	Carbohydrate metabolism	Pentose phosphate pathway	MN608_00775	ribose-phosphate pyrophosphokinase	nonDEG	19.03	16.21	K00948	KEGG	3.06858e-163
Primary metabolism	Carbohydrate metabolism	Pentose phosphate pathway	MN608_01185	ribose-phosphate pyrophosphokinase	nonDEG	15.53	12.06	K00948	KEGG	9.30916e-153
Primary metabolism	Carbohydrate metabolism	Pentose phosphate pathway	MN608_01597	gluconolactonase	nonDEG	0.64	0.96	K01053	KEGG	5.53249e-65
Primary metabolism	Carbohydrate metabolism	Pentose phosphate pathway	MN608_02158	6-phosphogluconolactonase	nonDEG	92.25	92.02	K01057	KEGG	1.51705e-95
Primary metabolism	Carbohydrate metabolism	Pentose phosphate pathway	MN608_02653	transaldolase	nonDEG	1196.03	776.76	K00616	KEGG	3.28491e-105
Primary metabolism	Carbohydrate metabolism	Pentose phosphate pathway	MN608_02708	glucose 1-dehydrogenase	nonDEG	20.15	33.27	K00034	KEGG	3.20649e-55
Primary metabolism	Carbohydrate metabolism	Pentose phosphate pathway	MN608_03315	6-phosphogluconate dehydrogenase	nonDEG	712.23	454.75	K00033	KEGG	3.28491e-256
Primary metabolism	Carbohydrate metabolism	Pentose phosphate pathway	MN608_03773	gluconolactonase	nonDEG	6.84	8.53	K01053	KEGG	9.99873e-67
Primary metabolism	Carbohydrate metabolism	Pentose phosphate pathway	MN608_05133	ribose 5-phosphate isomerase A	nonDEG	16.96	31.21	K01807	KEGG	5.87827e-80
Primary metabolism	Carbohydrate metabolism	Pentose phosphate pathway	MN608_05163	ribose-phosphate pyrophosphokinase	nonDEG	27.38	23.1	K00948	KEGG	1.68944e-138
Primary metabolism	Carbohydrate metabolism	Pentose phosphate pathway	MN608_05204	ribokinase	nonDEG	11.39	13.4	K00852	KEGG	1.79288e-13
Primary metabolism	Carbohydrate metabolism	Pentose phosphate pathway	MN608_05254	gluconolactonase	nonDEG	2.52	3.09	K01053	KEGG	4.82697e-48
Primary metabolism	Carbohydrate metabolism	Pentose phosphate pathway	MN608_06937	glucose-6-phosphate 1-dehydrogenase	nonDEG	103.15	98.96	K00036	KEGG	1.13779e-224
Primary metabolism	Carbohydrate metabolism	Pentose phosphate pathway	MN608_07613	gluconolactonase	nonDEG	4.31	8.7	K01053	KEGG	9.30916e-57
Primary metabolism	Carbohydrate metabolism	Pentose phosphate pathway	MN608_09326	deoxyribose-phosphate aldolase	nonDEG	8.5	14.47	K01619	KEGG	1.68944e-78
Primary metabolism	Carbohydrate metabolism	Pentose phosphate pathway	MN608_10257	ribokinase	nonDEG	13.82	26.32	K00852	KEGG	3.4578e-102
Primary metabolism	Carbohydrate metabolism	Pentose phosphate pathway	MN608_10795	6-phosphogluconolactonase	nonDEG	169.52	331.22	K07404	KEGG	8.27481e-10
Primary metabolism	Carbohydrate metabolism	Pentose phosphate pathway	MN608_11664	gluconolactonase	nonDEG	2.14	3.3	K01053	KEGG	7.26139e-06
Primary metabolism	Carbohydrate metabolism	Pentose phosphate pathway	MN608_04972	gluconokinase	1.17	18.76	7.63	K00851	KEGG	7.24046e-70
Primary metabolism	Carbohydrate metabolism	Pentose phosphate pathway	MN608_11631	6-phosphogluconate dehydrogenase	-1.47	49.72	146.61	K00033	KEGG	4.14936e-154
Primary metabolism	Carbohydrate metabolism	Pentose phosphate pathway	MN608_05503	ribose 5-phosphate isomerase B	-1.88	23.9	104.53	K01808	KEGG	1.38312e-58
Primary metabolism	Carbohydrate metabolism	Plant-derived carbon assimilation	MN608_00332	beta-1,3-glucanase family protein	nonDEG	0.89	1.37	PF16483.8	EBI-EMBL	3.79262e-134
Primary metabolism	Carbohydrate metabolism	Plant-derived carbon assimilation	MN608_00370	oligo-1,6-glucosidase	nonDEG	30.21	52.98	K01182	KEGG	1.20674e-234
Primary metabolism	Carbohydrate metabolism	Plant-derived carbon assimilation	MN608_00630	sedoheptulose-bisphosphatase	nonDEG	8.78	14.5	K22315	KEGG	3.20649e-97
Primary metabolism	Carbohydrate metabolism	Plant-derived carbon assimilation	MN608_00784	alpha-L-rhamnosidase	nonDEG	2.78	2.21	K05989	KEGG	0
Primary metabolism	Carbohydrate metabolism	Plant-derived carbon assimilation	MN608_01085	glucoamylase	nonDEG	30.4	46.59	K01178	KEGG	5.53249e-144
Primary metabolism	Carbohydrate metabolism	Plant-derived carbon assimilation	MN608_01614	alpha-amylase	nonDEG	3.11	5.22	NF006970.0	NCBI Protein Cluster (PRK)	1.13779e-82
Primary metabolism	Carbohydrate metabolism	Plant-derived carbon assimilation	MN608_01707	Carbohydrate/starch-binding module (family 21)	nonDEG	82.55	49.78	PF03370.16	EBI-EMBL	5.51654e-33
Primary metabolism	Carbohydrate metabolism	Plant-derived carbon assimilation	MN608_02055	beta-1,3-glucanase family protein	nonDEG	0.84	1.56	PF16483.8	EBI-EMBL	4.13741e-130
Primary metabolism	Carbohydrate metabolism	Plant-derived carbon assimilation	MN608_02069	beta-1,2-xylosyltransferase	nonDEG	19.85	16.27	K11702	KEGG	2.82723e-33
Primary metabolism	Carbohydrate metabolism	Plant-derived carbon assimilation	MN608_02106	Glycogen recognition site of AMP-activated protein kinase	nonDEG	192.8	174.25	PF16561.8	EBI-EMBL	0.000380358
Primary metabolism	Carbohydrate metabolism	Plant-derived carbon assimilation	MN608_02551	ADP-sugar diphosphatase	nonDEG	6.35	7.63	K18447	KEGG	5.53249e-103
Primary metabolism	Carbohydrate metabolism	Plant-derived carbon assimilation	MN608_02671	Anp1	nonDEG	13.76	17.21	PF03452.17	EBI-EMBL	1.37914e-27
Primary metabolism	Carbohydrate metabolism	Plant-derived carbon assimilation	MN608_02809	sedoheptulose-bisphosphatase	nonDEG	3.94	6.42	K01100	KEGG	9.68185e-111
Primary metabolism	Carbohydrate metabolism	Plant-derived carbon assimilation	MN608_02907	beta-1,2-xylosyltransferase	nonDEG	9.4	11.79	K11702	KEGG	8.96438e-31
Primary metabolism	Carbohydrate metabolism	Plant-derived carbon assimilation	MN608_03090	beta-1,2-xylosyltransferase	nonDEG	7.22	7.34	K11702	KEGG	6.55089e-30
Primary metabolism	Carbohydrate metabolism	Plant-derived carbon assimilation	MN608_03521	glucan endo-1,3-beta-D-glucosidase	nonDEG	255.46	115.24	K01199	KEGG	1.31018e-164
Primary metabolism	Carbohydrate metabolism	Plant-derived carbon assimilation	MN608_03879	alpha,alpha-trehalase	nonDEG	1.35	1.46	K01194	KEGG	7.95295e-192
Primary metabolism	Carbohydrate metabolism	Plant-derived carbon assimilation	MN608_03986	glucan endo-1,3-beta-D-glucosidase	nonDEG	266.92	283.25	K01199	KEGG	7.60717e-156
Primary metabolism	Carbohydrate metabolism	Plant-derived carbon assimilation	MN608_04107	alpha-amylase	nonDEG	76.58	38.27	K01176	KEGG	2.41349e-73
Primary metabolism	Carbohydrate metabolism	Plant-derived carbon assimilation	MN608_04218	oligo-1,6-glucosidase	nonDEG	7.1	9.92	K01182	KEGG	9.99873e-98
Primary metabolism	Carbohydrate metabolism	Plant-derived carbon assimilation	MN608_04219	oligo-1,6-glucosidase	nonDEG	3.1	4.11	K01182	KEGG	1.34466e-134
Primary metabolism	Carbohydrate metabolism	Plant-derived carbon assimilation	MN608_04787	alpha,alpha-trehalase	nonDEG	19.69	18.39	K22934	KEGG	1.17227e-174
Primary metabolism	Carbohydrate metabolism	Plant-derived carbon assimilation	MN608_04847	glucan endo-1,3-beta-D-glucosidase	nonDEG	138.91	181.99	K01199	KEGG	8.6196e-127
Primary metabolism	Carbohydrate metabolism	Plant-derived carbon assimilation	MN608_05023	glucan endo-1,3-beta-D-glucosidase	nonDEG	1102.12	1237.71	K01199	KEGG	3.80358e-13
Primary metabolism	Carbohydrate metabolism	Plant-derived carbon assimilation	MN608_05394	Glycogen recognition site of AMP-activated protein kinase	nonDEG	69.3	61.2	PF16561.8	EBI-EMBL	1.06883e-19
Primary metabolism	Carbohydrate metabolism	Plant-derived carbon assimilation	MN608_05417	beta-1,3-glucanase family protein	nonDEG	0.13	0.15	PF16483.8	EBI-EMBL	9.99873e-81
Primary metabolism	Carbohydrate metabolism	Plant-derived carbon assimilation	MN608_06660	alpha-L-rhamnosidase	nonDEG	0.14	0.21	K05989	KEGG	1.20674e-42
Primary metabolism	Carbohydrate metabolism	Plant-derived carbon assimilation	MN608_07099	beta-1,2-xylosyltransferase	nonDEG	1.47	1.88	K11702	KEGG	4.84092e-13
Primary metabolism	Carbohydrate metabolism	Plant-derived carbon assimilation	MN608_07466	glucan 1,3-beta-glucosidase	nonDEG	13.39	7.9	K01210	KEGG	3.27545e-152
Primary metabolism	Carbohydrate metabolism	Plant-derived carbon assimilation	MN608_07827	Cytochrome domain of cellobiose dehydrogenase	nonDEG	14.66	24.69	PF16010.8	Pfam	2.31673e-16
Primary metabolism	Carbohydrate metabolism	Plant-derived carbon assimilation	MN608_07978	alpha-L-rhamnosidase	nonDEG	1.64	0.84	K05989	KEGG	7.58524e-136
Primary metabolism	Carbohydrate metabolism	Plant-derived carbon assimilation	MN608_08142	Glycogen recognition site of AMP-activated protein kinase	nonDEG	974.42	695.55	PF16561.8	EBI-EMBL	1.65496e-05
Primary metabolism	Carbohydrate metabolism	Plant-derived carbon assimilation	MN608_08316	oligo-1,6-glucosidase	nonDEG	5.18	9.34	K01182	KEGG	9.30916e-254
Primary metabolism	Carbohydrate metabolism	Plant-derived carbon assimilation	MN608_08329	oligo-1,6-glucosidase	nonDEG	2.88	1.5	K01182	KEGG	1.90179e-36
Primary metabolism	Carbohydrate metabolism	Plant-derived carbon assimilation	MN608_08701	glucan endo-1,3-beta-D-glucosidase	nonDEG	70.2	75.01	K01199	KEGG	1.07192e-11
Primary metabolism	Carbohydrate metabolism	Plant-derived carbon assimilation	MN608_08841	glucan endo-1,3-beta-D-glucosidase	nonDEG	0.67	0.73	K01199	KEGG	5.17176e-17
Primary metabolism	Carbohydrate metabolism	Plant-derived carbon assimilation	MN608_09170	beta-fructofuranosidase	nonDEG	0.16	0.17	K01193	KEGG	2.10318e-101
Primary metabolism	Carbohydrate metabolism	Plant-derived carbon assimilation	MN608_09318	beta-1,2-xylosyltransferase	nonDEG	39.19	40.62	K11702	KEGG	1.62048e-40
Primary metabolism	Carbohydrate metabolism	Plant-derived carbon assimilation	MN608_10224	beta-1,2-xylosyltransferase	nonDEG	7.75	6.62	K11702	KEGG	1.20674e-29
Primary metabolism	Carbohydrate metabolism	Plant-derived carbon assimilation	MN608_10738	alpha-L-rhamnosidase	nonDEG	0.27	0.25	K05989	KEGG	4.82697e-48
Primary metabolism	Carbohydrate metabolism	Plant-derived carbon assimilation	MN608_11841	alpha-L-fucosidase	nonDEG	0.09	0.16	PF01120.20	EBI-EMBL	1.14108e-94
Primary metabolism	Carbohydrate metabolism	Plant-derived carbon assimilation	MN608_08839	1,3-beta-glucan synthase	1.24	44.71	20.41	K00706	KEGG	0
Primary metabolism	Carbohydrate metabolism	Plant-derived carbon assimilation	MN608_05995	oligo-1,6-glucosidase	1.23	33.08	15.6	K01182	KEGG	1.76348e-39
Primary metabolism	Carbohydrate metabolism	Plant-derived carbon assimilation	MN608_08757	sedoheptulose-bisphosphatase	-1.44	14.4	40.42	K22315	KEGG	2.96514e-115
Primary metabolism	Carbohydrate metabolism	Plant-derived carbon assimilation	MN608_04143	Cytochrome domain of cellobiose dehydrogenase	-1.68	6.46	22.05	PF16010.8	Pfam	4.13741e-22
Primary metabolism	Carbohydrate metabolism	Plant-derived carbon assimilation	MN608_10215	sedoheptulose-bisphosphatase	-2.16	227.4	866.5	K22315	KEGG	1.82735e-98
Primary metabolism	Carbohydrate metabolism	Plant-derived carbon assimilation	MN608_10444	galacturonic acid uptake porter		0	0	A2R3H2	TCDB	7.50548e-145
Primary metabolism	Carbohydrate metabolism	Plant-derived carbon assimilation	MN608_10879	maltose 6'-phosphate phosphatase		0	0.04	K06896	KEGG	6.20611e-08
Primary metabolism	Carbohydrate metabolism	Plant-derived carbon assimilation	MN608_11190	glucan 1,3-beta-glucosidase		0	0	K01210	KEGG	8.27481e-136
Primary metabolism	Carbohydrate metabolism	Plant-derived carbon assimilation	MN608_11234	Cytochrome domain of cellobiose dehydrogenase		0	0	PF16010.8	Pfam	7.58524e-45
Primary metabolism	Energy metabolism	ETC and ATP synthesis	MN608_00193	NADH dehydrogenase [ubiquinone] 1 alpha subcomplex assembly factor 6	nonDEG	5.9	5.92	K18163	KEGG	1.59059e-105
Primary metabolism	Energy metabolism	ETC and ATP synthesis	MN608_00603	NADH-ubiquinone oxidoreductase subunit	nonDEG	95.69	153.09	P42114	TCDB	3.35401e-63
Primary metabolism	Energy metabolism	ETC and ATP synthesis	MN608_00748	V-type H+-transporting ATPase subunit B	nonDEG	86.43	97	K02147	KEGG	1.03435e-291
Primary metabolism	Energy metabolism	ETC and ATP synthesis	MN608_00955	adenylate kinase	nonDEG	89.15	92.99	TIGR01351.1	JCVI	3.1466e-78
Primary metabolism	Energy metabolism	ETC and ATP synthesis	MN608_01157	NADH-ubiquinone oxidoreductase subunit	nonDEG	57.75	76.49	P23710	TCDB	2.44515e-154
Primary metabolism	Energy metabolism	ETC and ATP synthesis	MN608_01502	V-type H+-transporting ATPase subunit d	nonDEG	42.76	50.73	K02146	KEGG	3.42323e-168
Primary metabolism	Energy metabolism	ETC and ATP synthesis	MN608_01872	V-type H+-transporting ATPase proteolipid subunit	nonDEG	1.46	1.21	K02155	KEGG	2.31673e-80
Primary metabolism	Energy metabolism	ETC and ATP synthesis	MN608_01955	NADH dehydrogenase [ubiquinone] 1 alpha subcomplex assembly factor 3	nonDEG	23.36	46.33	K09008	KEGG	5.17176e-42
Primary metabolism	Energy metabolism	ETC and ATP synthesis	MN608_02167	NADH dehydrogenase [ubiquinone] 1 alpha subcomplex assembly factor 7	nonDEG	10.94	11.94	K18164	KEGG	8.29873e-157
Primary metabolism	Energy metabolism	ETC and ATP synthesis	MN608_02364	V-type H+-transporting ATPase subunit E	nonDEG	51.22	68.98	K02150	KEGG	2.35131e-92
Primary metabolism	Energy metabolism	ETC and ATP synthesis	MN608_02422	ATP synthase epsilon chain	nonDEG	331.27	474.76	P30902	TCDB	1.25482e-60
Primary metabolism	Energy metabolism	ETC and ATP synthesis	MN608_02464	NADH dehydrogenase [ubiquinone] 1 alpha subcomplex assembly factor 1	nonDEG	17.75	21.63	K18159	KEGG	4.14936e-78
Primary metabolism	Energy metabolism	ETC and ATP synthesis	MN608_02469	Cytochrome c oxidase subunit VIa	nonDEG	194.76	346.03	PF02046.18	Pfam	2.90455e-46
Primary metabolism	Energy metabolism	ETC and ATP synthesis	MN608_02656	cytochrome c oxidase assembly factor 5	nonDEG	18.29	27.44	K18178	KEGG	9.99873e-41
Primary metabolism	Energy metabolism	ETC and ATP synthesis	MN608_02698	V-type H+-transporting ATPase proteolipid subunit	nonDEG	39.63	55.76	K02155	KEGG	1.24122e-83
Primary metabolism	Energy metabolism	ETC and ATP synthesis	MN608_02711	Cytochrome c oxidase assembly protein COX16	nonDEG	6.23	6.88	PF14138.9	Pfam	5.86133e-34
Primary metabolism	Energy metabolism	ETC and ATP synthesis	MN608_02804	NADH-ubiquinone oxidoreductase subunit	nonDEG	101.85	204.31	Q07842	TCDB	2.04642e-43
Primary metabolism	Energy metabolism	ETC and ATP synthesis	MN608_02827	ATP synthase j chain	nonDEG	238.38	479.4	PF04911.15	Pfam	1.99975e-29
Primary metabolism	Energy metabolism	ETC and ATP synthesis	MN608_03339	V-type H+-transporting ATPase subunit e	nonDEG	53	103.45	K02153	KEGG	2.27557e-24
Primary metabolism	Energy metabolism	ETC and ATP synthesis	MN608_03446	V-type H+-transporting ATPase proteolipid subunit	nonDEG	39.36	49.94	K03661	KEGG	4.82697e-94
Primary metabolism	Energy metabolism	ETC and ATP synthesis	MN608_03463	V-type H+-transporting ATPase subunit H	nonDEG	69.59	111.35	K02144	KEGG	9.99873e-139
Primary metabolism	Energy metabolism	ETC and ATP synthesis	MN608_03535	electron transfer flavoprotein beta subunit	nonDEG	40.6	80.46	K03521	KEGG	5.17176e-112
Primary metabolism	Energy metabolism	ETC and ATP synthesis	MN608_03596	electron transfer flavoprotein alpha subunit	nonDEG	26.81	31.16	K03522	KEGG	1.10331e-127
Primary metabolism	Energy metabolism	ETC and ATP synthesis	MN608_03686	V-type H+-transporting ATPase subunit F	nonDEG	33.65	61.01	K02151	KEGG	4.13741e-57
Primary metabolism	Energy metabolism	ETC and ATP synthesis	MN608_04325	NADPH:quinone reductase	nonDEG	1.58	2.48	K00344	KEGG	2.72379e-74
Primary metabolism	Energy metabolism	ETC and ATP synthesis	MN608_04335	NADPH2 dehydrogenase	nonDEG	0.93	1.3	K00354	KEGG	7.60717e-130
Primary metabolism	Energy metabolism	ETC and ATP synthesis	MN608_04526	NADH-ubiquinone oxidoreductase subunit	nonDEG	41.89	63.13	P22142	TCDB	8.3264e-277
Primary metabolism	Energy metabolism	ETC and ATP synthesis	MN608_04820	succinate dehydrogenase assembly factor 1	nonDEG	5.63	10.07	K18167	KEGG	1.55601e-31
Primary metabolism	Energy metabolism	ETC and ATP synthesis	MN608_04951	Cytochrome C oxidase copper chaperone (COX17)	nonDEG	40.81	46.57	PF05051.16	Pfam	1.55153e-21
Primary metabolism	Energy metabolism	ETC and ATP synthesis	MN608_05061	cytochrome c oxidase assembly factor 2	nonDEG	16.79	34.28	K18174	KEGG	4.48219e-40
Primary metabolism	Energy metabolism	ETC and ATP synthesis	MN608_05140	NADH-ubiquinone oxidoreductase subunit	nonDEG	84.39	131.73	P25711	TCDB	5.21279e-76
Primary metabolism	Energy metabolism	ETC and ATP synthesis	MN608_05392	NADH-ubiquinone oxidoreductase subunit	nonDEG	58.62	69.43	O47950	TCDB	6.09821e-128
Primary metabolism	Energy metabolism	ETC and ATP synthesis	MN608_05808	V-type H+-transporting ATPase subunit A	nonDEG	75.17	55.22	K02145	KEGG	0
Primary metabolism	Energy metabolism	ETC and ATP synthesis	MN608_06142	V0 complex accessory subunit Ac45/VOA1-like protein	nonDEG	74.23	73.41	PF20520.1	Pfam	2.96514e-16
Primary metabolism	Energy metabolism	ETC and ATP synthesis	MN608_07071	cytochrome c oxidase assembly protein subunit 23	nonDEG	23.04	30.49	K18185	KEGG	2.20662e-30
Primary metabolism	Energy metabolism	ETC and ATP synthesis	MN608_07150	NADPH:quinone reductase	nonDEG	5.08	7.76	K00344	KEGG	3.79262e-46
Primary metabolism	Energy metabolism	ETC and ATP synthesis	MN608_07209	cytochrome c oxidase assembly factor 4	nonDEG	19.48	18.75	K18177	KEGG	0.000829873
Primary metabolism	Energy metabolism	ETC and ATP synthesis	MN608_07372	Cytochrome c/c1 heme lyase	nonDEG	182.46	139.07	PF01265.20	Pfam	6.55089e-119
Primary metabolism	Energy metabolism	ETC and ATP synthesis	MN608_07447	NADH-ubiquinone oxidoreductase subunit	nonDEG	80.59	97.06	P24917	TCDB	0
Primary metabolism	Energy metabolism	ETC and ATP synthesis	MN608_07835	succinate dehydrogenase assembly factor 2	nonDEG	19.35	28.4	K18168	KEGG	5.17176e-42
Primary metabolism	Energy metabolism	ETC and ATP synthesis	MN608_08071	NADH-ubiquinone oxidoreductase subunit	nonDEG	67.74	116.47	P40915	TCDB	9.08867e-139
Primary metabolism	Energy metabolism	ETC and ATP synthesis	MN608_08113	V-type H+-transporting ATPase proteolipid subunit	nonDEG	129.65	162.42	K02155	KEGG	6.55089e-99
Primary metabolism	Energy metabolism	ETC and ATP synthesis	MN608_08546	NADPH:quinone reductase	nonDEG	0.86	1.45	K00359	KEGG	8.64451e-80
Primary metabolism	Energy metabolism	ETC and ATP synthesis	MN608_08589	NADPH2 dehydrogenase	nonDEG	450.45	273.1	K00354	KEGG	7.93003e-144
Primary metabolism	Energy metabolism	ETC and ATP synthesis	MN608_08828	NADH-ubiquinone oxidoreductase subunit	nonDEG	88.14	97.22	P25284	TCDB	3.00219e-197
Primary metabolism	Energy metabolism	ETC and ATP synthesis	MN608_09018	NADH-ubiquinone oxidoreductase subunit	nonDEG	60.29	97.83	P25710	TCDB	1.51282e-58
Primary metabolism	Energy metabolism	ETC and ATP synthesis	MN608_09024	NADPH:quinone reductase	nonDEG	52.11	92.88	K00344	KEGG	1.03435e-113
Primary metabolism	Energy metabolism	ETC and ATP synthesis	MN608_09040	cytochrome c oxidase assembly factor 6	nonDEG	35.98	58.84	K18179	KEGG	4.14936e-27
Primary metabolism	Energy metabolism	ETC and ATP synthesis	MN608_09074	NADPH:quinone reductase	nonDEG	8.67	16.48	K00344	KEGG	6.20611e-86
Primary metabolism	Energy metabolism	ETC and ATP synthesis	MN608_09087	cytochrome c oxidase assembly protein subunit 20	nonDEG	14.53	23.4	K18184	KEGG	3.79262e-38
Primary metabolism	Energy metabolism	ETC and ATP synthesis	MN608_09334	NADPH2 dehydrogenase	nonDEG	4.08	6.58	K00354	KEGG	6.89568e-142
Primary metabolism	Energy metabolism	ETC and ATP synthesis	MN608_09463	NADPH:quinone reductase	nonDEG	4.29	8.99	K00344	KEGG	8.29873e-113
Primary metabolism	Energy metabolism	ETC and ATP synthesis	MN608_09587	electron-transferring-flavoprotein dehydrogenase	nonDEG	16.4	14.72	K00311	KEGG	1.03435e-291
Primary metabolism	Energy metabolism	ETC and ATP synthesis	MN608_09676	NADH-ubiquinone oxidoreductase subunit	nonDEG	57.28	68.61	P24918	TCDB	0
Primary metabolism	Energy metabolism	ETC and ATP synthesis	MN608_09712	Cytochrome c oxidase subunit IV	nonDEG	193.36	282.02	PF02936.17	Pfam	7.58524e-49
Primary metabolism	Energy metabolism	ETC and ATP synthesis	MN608_09728	V-type H+-transporting ATPase subunit a	nonDEG	61.77	45.77	K02154	KEGG	0
Primary metabolism	Energy metabolism	ETC and ATP synthesis	MN608_09833	Cytochrome c oxidase subunit VIIc	nonDEG	166.06	210.91	PF02935.19	Pfam	2.65484e-26
Primary metabolism	Energy metabolism	ETC and ATP synthesis	MN608_09854	NADH dehydrogenase [ubiquinone] 1 alpha subcomplex assembly factor 5	nonDEG	16.74	29	K18162	KEGG	1.03734e-150
Primary metabolism	Energy metabolism	ETC and ATP synthesis	MN608_10237	NADH-ubiquinone oxidoreductase subunit	nonDEG	39.32	78.71	Q7S1I2	TCDB	1.63596e-52
Primary metabolism	Energy metabolism	ETC and ATP synthesis	MN608_10617	NADPH:quinone reductase	nonDEG	19.96	24.73	K00344	KEGG	1.24122e-121
Primary metabolism	Energy metabolism	ETC and ATP synthesis	MN608_10651	NADPH:quinone reductase	nonDEG	0.28	0.29	K00344	KEGG	9.99873e-79
Primary metabolism	Energy metabolism	ETC and ATP synthesis	MN608_10663	succinate dehydrogenase cytochrome B small subunit	nonDEG	53.73	59.88	PF05328.15	EBI-EMBL	1.34854e-49
Primary metabolism	Energy metabolism	ETC and ATP synthesis	MN608_10743	NADPH:quinone reductase	nonDEG	0.13	0.09	K00344	KEGG	1.27939e-28
Primary metabolism	Energy metabolism	ETC and ATP synthesis	MN608_10802	NADPH:quinone reductase	nonDEG	15.82	11.42	K00344	KEGG	1.31018e-45
Primary metabolism	Energy metabolism	ETC and ATP synthesis	MN608_10864	NADPH:quinone reductase	nonDEG	13.9	13.37	K00344	KEGG	2.66251e-45
Primary metabolism	Energy metabolism	ETC and ATP synthesis	MN608_10900	NADPH:quinone reductase	nonDEG	185.11	287.84	K00344	KEGG	4.48219e-63
Primary metabolism	Energy metabolism	ETC and ATP synthesis	MN608_11754	NADPH:quinone reductase	nonDEG	41.19	66.27	K00344	KEGG	1.41361e-46
Primary metabolism	Energy metabolism	ETC and ATP synthesis	MN608_02528	NADH-ubiquinone oxidoreductase subunit	-1	88.98	185.45	P21976	TCDB	1.84705e-90
Primary metabolism	Energy metabolism	ETC and ATP synthesis	MN608_07644	NADH-ubiquinone oxidoreductase subunit	-1.01	66.47	139.39	Q7RZ09	TCDB	1.40141e-43
Primary metabolism	Energy metabolism	ETC and ATP synthesis	MN608_08247	cytochrome c oxidase assembly protein subunit 19	-1.01	30.3	60.01	K18183	KEGG	3.20649e-33
Primary metabolism	Energy metabolism	ETC and ATP synthesis	MN608_05345	vacuolar ATP synthase subunit G	-1.02	23.25	48.69	P32610	TCDB	1.42487e-106
Primary metabolism	Energy metabolism	ETC and ATP synthesis	MN608_05369	NADH-ubiquinone oxidoreductase subunit	-1.08	84.6	190.87	P24919	TCDB	2.25165e-66
Primary metabolism	Energy metabolism	ETC and ATP synthesis	MN608_00679	cytochrome c oxidase assembly factor 4	-1.14	14	30.58	K18177	KEGG	2.79275e-23
Primary metabolism	Energy metabolism	ETC and ATP synthesis	MN608_02092	NADH-ubiquinone oxidoreductase subunit	-1.2	59.73	138.19	Q7RWU3	TCDB	2.96701e-67
Primary metabolism	Energy metabolism	ETC and ATP synthesis	MN608_01137	NADH dehydrogenase [ubiquinone] 1 alpha subcomplex assembly factor 8	-1.21	27.86	61.5	K24726	KEGG	3.79262e-20
Primary metabolism	Energy metabolism	ETC and ATP synthesis	MN608_00897	cytochrome c oxidase assembly factor 1	-1.23	22.29	52.2	K18173	KEGG	5.17176e-42
Primary metabolism	Energy metabolism	ETC and ATP synthesis	MN608_03851	cytochrome c oxidase assembly factor 3	-1.27	59.87	136.69	K18176	KEGG	2.99962e-16
Primary metabolism	Energy metabolism	ETC and ATP synthesis	MN608_06297	NADH-ubiquinone oxidoreductase subunit	-1.28	65.95	166.12	Q8X0V6	TCDB	5.76984e-43
Primary metabolism	Energy metabolism	ETC and ATP synthesis	MN608_05252	ATP synthase subunit K family protein	-1.32	364.78	896.78	PF11022.11	EBI-EMBL	1.62048e-28
Primary metabolism	Energy metabolism	ETC and ATP synthesis	MN608_09541	NADH-ubiquinone oxidoreductase MWFE subunit	-1.32	113.93	287.66	PF15879.8	Pfam	9.68185e-34
Primary metabolism	Energy metabolism	ETC and ATP synthesis	MN608_02275	NADH-ubiquinone oxidoreductase B12 subunit family	-1.37	68.01	178.82	PF08122.15	Pfam	0.000262036
Primary metabolism	Energy metabolism	ETC and ATP synthesis	MN608_01766	NADH dehydrogenase [ubiquinone] 1 alpha subcomplex assembly factor 2	-1.38	19.78	52.53	K18160	KEGG	6.89568e-44
Primary metabolism	Energy metabolism	ETC and ATP synthesis	MN608_05895	NADH-ubiquinone oxidoreductase subunit	-1.44	116.69	322.03	Q9P6T9	TCDB	1.10237e-54
Primary metabolism	Energy metabolism	ETC and ATP synthesis	MN608_05883	Cytochrome c oxidase subunit VII	-1.45	314.45	858.53	PF02238.18	Pfam	8.6196e-19
Primary metabolism	Energy metabolism	ETC and ATP synthesis	MN608_10326	NADH-ubiquinone oxidoreductase subunit	-1.56	94.48	272.81	Q02854	TCDB	9.20595e-99
Primary metabolism	Energy metabolism	ETC and ATP synthesis	MN608_04792	NADH-ubiquinone oxidoreductase subunit	-1.64	122.01	372.56	Q03015	TCDB	3.9052e-60
Primary metabolism	Energy metabolism	ETC and ATP synthesis	MN608_04950	NADPH2 dehydrogenase		0.12	0.57	K00354	KEGG	9.30916e-05
Primary metabolism	Energy metabolism	ETC and ATP synthesis	MN608_07628	NADPH:quinone reductase		0	0.02	K00344	KEGG	3.25034e-50
Primary metabolism	Energy metabolism	Glycogen metabolism	MN608_05216	glycogen phosphorylase	nonDEG	111.89	144.39	K00688	KEGG	0
Primary metabolism	Energy metabolism	Glycogen metabolism	MN608_05724	glycogen synthase	nonDEG	140.3	112.91	K00693	KEGG	0
Primary metabolism	Energy metabolism	Glycogen metabolism	MN608_05939	glycogenin	nonDEG	142.48	123.78	K00750	KEGG	8.29873e-123
Primary metabolism	Energy metabolism	Glycogen metabolism	MN608_06979	glycogen debranching enzyme	nonDEG	18.36	13.69	K01196	KEGG	0
Primary metabolism	Energy metabolism	Glycogen metabolism	MN608_09714	1,4-alpha-glucan branching enzyme	nonDEG	96.55	115.74	K00700	KEGG	4.84092e-237
Primary metabolism	Energy metabolism	Mitochondrial biogenesis	MN608_00253	Mitochondrial carrier protein	nonDEG	12.7	14.51	PF00153.30	EBI-EMBL	2.20662e-11
Primary metabolism	Energy metabolism	Mitochondrial biogenesis	MN608_00254	mitochondrial distribution and morphology protein 10	nonDEG	12.47	22.73	K17774	KEGG	1.55153e-171
Primary metabolism	Energy metabolism	Mitochondrial biogenesis	MN608_00268	Mitochondrial ATPase expression	nonDEG	17.32	17.71	PF12921.10	Pfam	3.79262e-13
Primary metabolism	Energy metabolism	Mitochondrial biogenesis	MN608_00387	mitochondrial chaperone BCS1	nonDEG	81.18	88.6	K08900	KEGG	7.24046e-30
Primary metabolism	Energy metabolism	Mitochondrial biogenesis	MN608_00439	mitochondrial inner membrane protease ATP23	nonDEG	14.02	18.55	K18156	KEGG	3.13753e-75
Primary metabolism	Energy metabolism	Mitochondrial biogenesis	MN608_00478	mitochondrial splicing suppressor protein 51	nonDEG	39.81	37.5	K17656	KEGG	4.49514e-124
Primary metabolism	Energy metabolism	Mitochondrial biogenesis	MN608_01096	Mitochondrial protein up-regulated during meiosis	nonDEG	62.29	54.82	PF17119.8	Pfam	1.55153e-56
Primary metabolism	Energy metabolism	Mitochondrial biogenesis	MN608_01210	mitochondrial Rho GTPase 1	nonDEG	8.37	6.59	K07870	KEGG	2.59335e-253
Primary metabolism	Energy metabolism	Mitochondrial biogenesis	MN608_01626	mitochondrial inner membrane protein COX18	nonDEG	20.79	28.38	K17797	KEGG	1.79806e-47
Primary metabolism	Energy metabolism	Mitochondrial biogenesis	MN608_01964	mitochondrial-processing peptidase subunit alpha	nonDEG	26.19	19.47	K01412	KEGG	5.17176e-209
Primary metabolism	Energy metabolism	Mitochondrial biogenesis	MN608_02084	Mitochondrial import receptor subunit Tom22	nonDEG	57.35	84.87	PF04281.16	Pfam	2.2411e-51
Primary metabolism	Energy metabolism	Mitochondrial biogenesis	MN608_02526	Mitochondrial import receptor subunit or translocase	nonDEG	56.91	82.2	PF10642.12	Pfam	1.48257e-13
Primary metabolism	Energy metabolism	Mitochondrial biogenesis	MN608_02590	mitochondrial protein MBA1	nonDEG	28.22	25.75	K17801	KEGG	2.72379e-53
Primary metabolism	Energy metabolism	Mitochondrial biogenesis	MN608_02596	Mitochondrial inner-membrane-bound regulator	nonDEG	9.44	4.73	PF14611.9	Pfam	2.14384e-33
Primary metabolism	Energy metabolism	Mitochondrial biogenesis	MN608_02668	mitochondrial GTPase 1	nonDEG	15.93	13.31	K19828	KEGG	3.44784e-96
Primary metabolism	Energy metabolism	Mitochondrial biogenesis	MN608_02805	mitochondrial pyruvate carrier 2	nonDEG	43.21	78.89	K22139	KEGG	1.37914e-59
Primary metabolism	Energy metabolism	Mitochondrial biogenesis	MN608_02815	Mitochondrial small ribosomal subunit Rsm22	nonDEG	11.73	7.47	PF09243.13	EBI-EMBL	1.06883e-19
Primary metabolism	Energy metabolism	Mitochondrial biogenesis	MN608_03042	mitochondrial translocator assembly and maintenance protein 41	nonDEG	20.26	18.2	K17807	KEGG	6.22405e-149
Primary metabolism	Energy metabolism	Mitochondrial biogenesis	MN608_03302	mitochondrial chaperone BCS1	nonDEG	12.18	14.58	K08900	KEGG	4.48219e-107
Primary metabolism	Energy metabolism	Mitochondrial biogenesis	MN608_03334	Mitochondrial ribosomal protein subunit	nonDEG	53.88	57.91	PF11709.11	Pfam	1.86721e-117
Primary metabolism	Energy metabolism	Mitochondrial biogenesis	MN608_03354	mitochondrial division protein 1	nonDEG	26.2	27.24	K17970	KEGG	3.44784e-269
Primary metabolism	Energy metabolism	Mitochondrial biogenesis	MN608_03634	mitochondrial import receptor subunit	nonDEG	50.32	54.53	TIGR00985.1	JCVI	1.23613e-45
Primary metabolism	Energy metabolism	Mitochondrial biogenesis	MN608_03805	Mitochondrial ribosomal protein subunit L20	nonDEG	27.93	25.89	PF12824.10	Pfam	1.44809e-51
Primary metabolism	Energy metabolism	Mitochondrial biogenesis	MN608_04090	mitochondrial chaperone BCS1	nonDEG	13.99	11.87	K08900	KEGG	3.13753e-119
Primary metabolism	Energy metabolism	Mitochondrial biogenesis	MN608_04511	Mitochondrial ribosomal death-associated protein 3	nonDEG	35.16	43.25	PF10236.12	EBI-EMBL	7.58524e-85
Primary metabolism	Energy metabolism	Mitochondrial biogenesis	MN608_04562	mitochondrial distribution and morphology protein 31	nonDEG	9.12	6.88	K17979	KEGG	2.48962e-265
Primary metabolism	Energy metabolism	Mitochondrial biogenesis	MN608_04737	mitochondrial intermediate peptidase	nonDEG	8.01	7.31	K01410	KEGG	1.99975e-235
Primary metabolism	Energy metabolism	Mitochondrial biogenesis	MN608_04791	Mitochondrial ribosomal protein L37	nonDEG	23.89	33.2	PF08561.13	Pfam	3.30993e-40
Primary metabolism	Energy metabolism	Mitochondrial biogenesis	MN608_04922	mitochondrial ATPase inhibitor	nonDEG	3161.98	6476.66	PF04568.15	Pfam	2.20662e-21
Primary metabolism	Energy metabolism	Mitochondrial biogenesis	MN608_04975	mitochondrial ATPase complex subunit ATP10	nonDEG	19.19	20.03	K18192	KEGG	6.20611e-91
Primary metabolism	Energy metabolism	Mitochondrial biogenesis	MN608_05177	mitochondrial fission 1 protein	nonDEG	1067.16	1235.92	K17969	KEGG	2.31005e-55
Primary metabolism	Energy metabolism	Mitochondrial biogenesis	MN608_05226	Mitochondrial K+-H+ exchange-related	nonDEG	10.43	13.25	PF10173.12	EBI-EMBL	9.99873e-61
Primary metabolism	Energy metabolism	Mitochondrial biogenesis	MN608_05948	mitochondrial chaperone BCS1	nonDEG	3.77	4.1	K08900	KEGG	7.58524e-114
Primary metabolism	Energy metabolism	Mitochondrial biogenesis	MN608_06045	mitochondrial import receptor subunit TOM7	nonDEG	85.68	128.71	K17771	KEGG	4.14936e-12
Primary metabolism	Energy metabolism	Mitochondrial biogenesis	MN608_06350	mitochondrial chaperone BCS1	nonDEG	3.99	4.17	K08900	KEGG	2.80082e-108
Primary metabolism	Energy metabolism	Mitochondrial biogenesis	MN608_06829	mitochondrial protein import protein ZIM17	nonDEG	33.2	28.83	K17808	KEGG	2.73166e-49
Primary metabolism	Energy metabolism	Mitochondrial biogenesis	MN608_06990	mitochondrial pyruvate carrier 1	nonDEG	74.97	154.57	K22138	KEGG	5.53249e-68
Primary metabolism	Energy metabolism	Mitochondrial biogenesis	MN608_07031	mitochondrial mRNA-processing protein COX24	nonDEG	38.6	32.86	PF08213.14	Pfam	4.13741e-07
Primary metabolism	Energy metabolism	Mitochondrial biogenesis	MN608_07032	mitochondrial-processing peptidase subunit beta	nonDEG	109.85	96.18	K17732	KEGG	1.72392e-221
Primary metabolism	Energy metabolism	Mitochondrial biogenesis	MN608_07130	Mitochondrial ATP synthase g subunit	nonDEG	138.76	157.69	PF04718.18	Pfam	2.20662e-33
Primary metabolism	Energy metabolism	Mitochondrial biogenesis	MN608_07198	mitochondrial distribution and morphology protein 12	nonDEG	7.11	7	K17765	KEGG	2.17842e-137
Primary metabolism	Energy metabolism	Mitochondrial biogenesis	MN608_07299	mitochondrial chaperone BCS1	nonDEG	26.59	24.54	K08900	KEGG	3.13753e-140
Primary metabolism	Energy metabolism	Mitochondrial biogenesis	MN608_08105	mitochondrial precursor proteins import receptor	nonDEG	48.75	33.31	TIGR00990.1	JCVI	1.72209e-283
Primary metabolism	Energy metabolism	Mitochondrial biogenesis	MN608_08315	mitochondrial intermembrane space import and assembly protein 40	nonDEG	82.51	98.43	K17782	KEGG	2.75827e-09
Primary metabolism	Energy metabolism	Mitochondrial biogenesis	MN608_08328	mitochondrial intermembrane space import and assembly protein 40	nonDEG	44.54	37.31	K17782	KEGG	9.99873e-59
Primary metabolism	Energy metabolism	Mitochondrial biogenesis	MN608_08783	mitochondrial FAD-linked sulfhydryl oxidase	nonDEG	54.97	58.49	K17783	KEGG	6.55089e-67
Primary metabolism	Energy metabolism	Mitochondrial biogenesis	MN608_09271	mitochondrial chaperone BCS1	nonDEG	9.32	8.11	K08900	KEGG	2.99962e-104
Primary metabolism	Energy metabolism	Mitochondrial biogenesis	MN608_09831	Mitochondrial ribosomal protein S25	nonDEG	47.86	82.02	PF13741.9	Pfam	5.51654e-65
Primary metabolism	Energy metabolism	Mitochondrial biogenesis	MN608_02222	Mitochondrial protein from FMP27	2.34	20.87	4.43	PF10344.12	Pfam	4.48219e-203
Primary metabolism	Energy metabolism	Mitochondrial biogenesis	MN608_00456	mitochondrial distribution and morphology protein 34	1.21	96.22	41.77	K17775	KEGG	1.65496e-167
Primary metabolism	Energy metabolism	Mitochondrial biogenesis	MN608_06290	Mitochondrial protein Pet127	1.03	9.56	4.71	PF08634.13	Pfam	1.52143e-117
Primary metabolism	Energy metabolism	Mitochondrial biogenesis	MN608_07897	Mitochondrial import 2	-1.05	22.9	46.07	PF19117.3	Pfam	1.99975e-25
Primary metabolism	Energy metabolism	Mitochondrial biogenesis	MN608_00889	LYR motif-containing protein 4	-1.07	19.18	42.84	K22069	KEGG	0.000413741
Primary metabolism	Energy metabolism	Mitochondrial biogenesis	MN608_08711	complex III assembly factor LYRM7	-1.23	30.83	72.89	K18170	KEGG	2.79275e-25
Primary metabolism	Energy metabolism	Mitochondrial biogenesis	MN608_09688	Mitochondrial ribosomal subunit S27	-1.3	72.29	171.41	PF08293.14	Pfam	3.4578e-30
Primary metabolism	Energy metabolism	Mitochondrial biogenesis	MN608_01413	Mitochondrial ATP synthase epsilon chain	-1.31	366.53	908.74	PF04627.16	Pfam	3.79262e-22
Primary metabolism	Energy metabolism	Mitochondrial biogenesis	MN608_04589	LYR motif-containing protein	-1.67	22.45	63.31	PF13233.9	EBI-EMBL	3.4578e-19
Primary metabolism	Energy metabolism	Mitochondrial biogenesis	MN608_05458	Mitochondrial export protein Som1	-1.8	4.98	15.42	PF11093.11	Pfam	1.52143e-23
Primary metabolism	Energy metabolism	Oxidative phosphorylation	MN608_00274	cytochrome c oxidase subunit 5b	nonDEG	149.76	236.65	K02265	KEGG	1.65975e-58
Primary metabolism	Energy metabolism	Oxidative phosphorylation	MN608_00864	cytochrome c oxidase assembly protein subunit 11	nonDEG	15.53	9.16	K02258	KEGG	3.79262e-98
Primary metabolism	Energy metabolism	Oxidative phosphorylation	MN608_00873	F-type H+-transporting ATPase subunit O	nonDEG	171.38	221.97	K02137	KEGG	1.06883e-76
Primary metabolism	Energy metabolism	Oxidative phosphorylation	MN608_00877	cytochrome c	nonDEG	626.54	1034.37	K08738	KEGG	1.34854e-36
Primary metabolism	Energy metabolism	Oxidative phosphorylation	MN608_01145	cytochrome c oxidase subunit 6b	nonDEG	282.82	371.91	K02267	KEGG	3.30993e-41
Primary metabolism	Energy metabolism	Oxidative phosphorylation	MN608_01327	F-type H+-transporting ATPase subunit beta	nonDEG	304.4	348	K02133	KEGG	0
Primary metabolism	Energy metabolism	Oxidative phosphorylation	MN608_01412	ubiquinol-cytochrome c reductase core subunit 2	nonDEG	133.58	111.44	K00415	KEGG	2.35131e-148
Primary metabolism	Energy metabolism	Oxidative phosphorylation	MN608_01670	ubiquinol-cytochrome c reductase subunit 8	nonDEG	0.5	0.33	K00418	KEGG	9.30916e-22
Primary metabolism	Energy metabolism	Oxidative phosphorylation	MN608_02247	F-type H+-transporting ATPase subunit delta	nonDEG	215.43	288.31	K02134	KEGG	1.89631e-68
Primary metabolism	Energy metabolism	Oxidative phosphorylation	MN608_03589	F-type H+-transporting ATPase subunit b	nonDEG	229.39	293.66	K02127	KEGG	2.00553e-59
Primary metabolism	Energy metabolism	Oxidative phosphorylation	MN608_03882	F-type H+-transporting ATP synthase subunit e	nonDEG	84.6	129.81	K01549	KEGG	4.13741e-38
Primary metabolism	Energy metabolism	Oxidative phosphorylation	MN608_03898	nucleosome-remodeling factor subunit	nonDEG	305.58	467.79	K11726	KEGG	2.34453e-135
Primary metabolism	Energy metabolism	Oxidative phosphorylation	MN608_03909	ubiquinol-cytochrome c reductase cytochrome c1 subunit	nonDEG	140.8	168.14	K00413	KEGG	3.79262e-132
Primary metabolism	Energy metabolism	Oxidative phosphorylation	MN608_04135	F-type H+-transporting ATPase subunit h	nonDEG	144.01	147.71	K02141	KEGG	2.66251e-42
Primary metabolism	Energy metabolism	Oxidative phosphorylation	MN608_05141	F-type H+-transporting ATPase subunit f	nonDEG	187.99	266.6	K02139	KEGG	4.84092e-57
Primary metabolism	Energy metabolism	Oxidative phosphorylation	MN608_05256	ubiquinol-cytochrome c reductase iron-sulfur subunit	nonDEG	210.06	210.13	K00411	KEGG	5.18671e-102
Primary metabolism	Energy metabolism	Oxidative phosphorylation	MN608_05457	cytochrome c oxidase subunit 7	nonDEG	151.2	277.02	K02269	KEGG	3.44784e-28
Primary metabolism	Energy metabolism	Oxidative phosphorylation	MN608_06459	cytochrome c oxidase subunit 5a	nonDEG	218.57	261.97	K02264	KEGG	7.58524e-51
Primary metabolism	Energy metabolism	Oxidative phosphorylation	MN608_06948	F-type H+-transporting ATPase subunit gamma	nonDEG	187.23	186.87	K02136	KEGG	4.48219e-126
Primary metabolism	Energy metabolism	Oxidative phosphorylation	MN608_06958	F-type H+-transporting ATPase subunit alpha	nonDEG	348.11	296.61	K02132	KEGG	0
Primary metabolism	Energy metabolism	Oxidative phosphorylation	MN608_07308	ubiquinol-cytochrome c reductase subunit 6	nonDEG	110.66	171.48	K00416	KEGG	2.34453e-12
Primary metabolism	Energy metabolism	Oxidative phosphorylation	MN608_08416	nucleosome-remodeling factor subunit	nonDEG	0.89	0.94	K11726	KEGG	4.82697e-82
Primary metabolism	Energy metabolism	Oxidative phosphorylation	MN608_08814	NADH dehydrogenase (ubiquinone) 1 beta subcomplex subunit 9	nonDEG	46.46	46.8	K03965	KEGG	1.34466e-45
Primary metabolism	Energy metabolism	Oxidative phosphorylation	MN608_08982	F-type H+-transporting ATPase subunit c	nonDEG	599.55	367.08	K02128	KEGG	5.51654e-42
Primary metabolism	Energy metabolism	Oxidative phosphorylation	MN608_09599	heme a synthase	nonDEG	45.68	47.28	K02259	KEGG	1.55601e-123
Primary metabolism	Energy metabolism	Oxidative phosphorylation	MN608_10069	NADH dehydrogenase (ubiquinone) 1 alpha/beta subcomplex 1, acyl-carrier protein	nonDEG	54.91	52.31	K03955	KEGG	1.10331e-47
Primary metabolism	Energy metabolism	Oxidative phosphorylation	MN608_10070	NADH dehydrogenase (ubiquinone) Fe-S protein 8	nonDEG	66.72	108.9	K03941	KEGG	1.65975e-115
Primary metabolism	Energy metabolism	Oxidative phosphorylation	MN608_10589	heme o synthase	nonDEG	14.5	17.66	K02257	KEGG	7.58524e-120
Primary metabolism	Energy metabolism	Oxidative phosphorylation	MN608_06742	NADH dehydrogenase (ubiquinone) 1 beta subcomplex subunit 8	-1.12	82.66	177.46	K03964	KEGG	1.58601e-46
Primary metabolism	Energy metabolism	Oxidative phosphorylation	MN608_07672	ubiquinol-cytochrome c reductase subunit 8	-1.13	222.49	478.06	K00418	KEGG	1.59059e-40
Primary metabolism	Energy metabolism	Oxidative phosphorylation	MN608_00302	NADH dehydrogenase (ubiquinone) 1 beta subcomplex subunit 4	-1.67	48.93	150.1	K03960	KEGG	1.52143e-05
Primary metabolism	Energy metabolism	Pyruvate dehydrogenase complex-related	MN608_00586	pyruvate dehydrogenase E1 component alpha subunit	nonDEG	196.15	231.37	K00161	KEGG	1.86183e-165
Primary metabolism	Energy metabolism	Pyruvate dehydrogenase complex-related	MN608_01391	pyruvate dehydrogenase kinase 2/3/4	nonDEG	30.3	30.51	K00898	KEGG	1.2757e-180
Primary metabolism	Energy metabolism	Pyruvate dehydrogenase complex-related	MN608_02301	pyruvate dehydrogenase phosphatase	nonDEG	7.68	11.51	K01102	KEGG	3.4578e-104
Primary metabolism	Energy metabolism	Pyruvate dehydrogenase complex-related	MN608_05416	pyruvate dehydrogenase complex dihydrolipoamide acetyltransferase	nonDEG	142.84	138.2	TIGR01349.1	JCVI	2.65867e-162
Primary metabolism	Energy metabolism	Pyruvate dehydrogenase complex-related	MN608_05828	pyruvate dehydrogenase kinase 2/3/4	nonDEG	12.55	14.32	K00898	KEGG	6.89568e-117
Primary metabolism	Energy metabolism	Pyruvate dehydrogenase complex-related	MN608_08618	pyruvate dehydrogenase E1 component beta subunit	nonDEG	132.37	164.58	K00162	KEGG	2.58588e-180
Primary metabolism	Energy metabolism	Pyruvate dehydrogenase complex-related	MN608_09693	pyruvate dehydrogenase phosphatase	nonDEG	26.69	26.72	K01102	KEGG	1.03435e-126
Primary metabolism	Energy metabolism	Pyruvate dehydrogenase complex-related	MN608_10513	pyruvate dehydrogenase phosphatase	nonDEG	1.81	1.17	K01102	KEGG	5.51654e-27
Primary metabolism	Energy metabolism	Pyruvate metabolism	MN608_00974	acetyl-CoA hydrolase	nonDEG	82.5	72.18	K01067	KEGG	1.34466e-210
Primary metabolism	Energy metabolism	Pyruvate metabolism	MN608_05857	malate dehydrogenase (oxaloacetate-decarboxylating)(NADP+)	nonDEG	376.89	275.85	K00029	KEGG	7.24046e-233
Primary metabolism	Energy metabolism	Pyruvate metabolism	MN608_02964	lactate 2-monooxygenase	2.4	4.99	0.77	K00467	KEGG	1.99975e-06
Primary metabolism	Energy metabolism	Pyruvate metabolism	MN608_02966	lactate 2-monooxygenase		3.41	0	K00467	KEGG	2.37901e-13
Primary metabolism	Energy metabolism	TCA	MN608_00465	malate dehydrogenase	nonDEG	271.92	523.9	K00026	KEGG	1.13779e-161
Primary metabolism	Energy metabolism	TCA	MN608_01008	citrate synthase	nonDEG	232.42	162.23	K01647	KEGG	2.17214e-142
Primary metabolism	Energy metabolism	TCA	MN608_01088	succinyl-CoA synthetase beta subunit	nonDEG	66.22	62.66	K01900	KEGG	1.20674e-226
Primary metabolism	Energy metabolism	TCA	MN608_01540	ATP citrate (pro-S)-lyase	nonDEG	189.99	275.37	K01648	KEGG	0
Primary metabolism	Energy metabolism	TCA	MN608_01541	ATP citrate (pro-S)-lyase	nonDEG	161.61	273.59	K01648	KEGG	2.99962e-188
Primary metabolism	Energy metabolism	TCA	MN608_02370	fumarate hydratase class II	nonDEG	134.46	111.07	K01679	KEGG	8.96438e-281
Primary metabolism	Energy metabolism	TCA	MN608_02866	citrate synthase	nonDEG	58.15	79.05	K01647	KEGG	6.55089e-136
Primary metabolism	Energy metabolism	TCA	MN608_03506	isocitrate dehydrogenase (NAD+)	nonDEG	55.96	37.56	K00030	KEGG	1.65975e-171
Primary metabolism	Energy metabolism	TCA	MN608_03828	isocitrate dehydrogenase	nonDEG	58.1	43.84	K00031	KEGG	2.86171e-204
Primary metabolism	Energy metabolism	TCA	MN608_04430	isocitrate dehydrogenase (NAD+)	nonDEG	61.03	40.36	K00030	KEGG	4.13741e-175
Primary metabolism	Energy metabolism	TCA	MN608_04596	succinate dehydrogenase (ubiquinone) iron-sulfur subunit	nonDEG	96.85	81.07	K00235	KEGG	1.06883e-146
Primary metabolism	Energy metabolism	TCA	MN608_05004	succinate dehydrogenase (ubiquinone) flavoprotein subunit	nonDEG	71.25	52.33	K00234	KEGG	0
Primary metabolism	Energy metabolism	TCA	MN608_05709	succinyl-CoA synthetase alpha subunit	nonDEG	42.97	49.82	K01899	KEGG	3.79262e-182
Primary metabolism	Energy metabolism	TCA	MN608_06604	succinate dehydrogenase (ubiquinone) cytochrome b560 subunit	nonDEG	108.47	222.85	K00236	KEGG	8.96438e-38
Primary metabolism	Energy metabolism	TCA	MN608_06992	pyruvate carboxylase	nonDEG	48.97	49.35	K01958	KEGG	0
Primary metabolism	Energy metabolism	TCA	MN608_08248	succinyl-CoA synthetase alpha subunit	nonDEG	8.1	10.03	K01899	KEGG	4.84092e-145
Primary metabolism	Energy metabolism	TCA	MN608_08405	malate dehydrogenase	nonDEG	371.04	384.93	K00026	KEGG	6.55089e-161
Primary metabolism	Energy metabolism	TCA	MN608_08832	aconitate hydratase	nonDEG	172.39	117.29	TIGR01340.1	JCVI	0
Primary metabolism	Energy metabolism	TCA	MN608_09795	2-oxoglutarate dehydrogenase E1 component	nonDEG	38.77	23.38	K00164	KEGG	0
Primary metabolism	Energy metabolism	TCA	MN608_06539	citrate synthase	1.17	60.14	34.41	K01647	KEGG	2.73166e-129
Primary metabolism	Inositol metabolism	Inositol metabolism	MN608_00267	N-acetylglucosaminylphosphatidylinositol deacetylase	nonDEG	14.26	12.16	K03434	KEGG	1.24122e-87
Primary metabolism	Inositol metabolism	Inositol metabolism	MN608_00454	inositol-pentakisphosphate 2-kinase	nonDEG	18.26	34.03	K19786	KEGG	1.06883e-76
Primary metabolism	Inositol metabolism	Inositol metabolism	MN608_00511	phosphatidylinositol 4-kinase B	nonDEG	14.83	8.61	K19801	KEGG	5.17176e-229
Primary metabolism	Inositol metabolism	Inositol metabolism	MN608_01335	phosphatidylinositol N-acetylglucosaminyltransferase subunit H	nonDEG	11.88	16.38	K03858	KEGG	6.55089e-49
Primary metabolism	Inositol metabolism	Inositol metabolism	MN608_01446	phosphatidylinositol N-acetylglucosaminyltransferase subunit A	nonDEG	7.85	10.81	K03857	KEGG	5.51654e-235
Primary metabolism	Inositol metabolism	Inositol metabolism	MN608_02179	myotubularin-related protein 6/7/8	nonDEG	13.47	19.51	K18083	KEGG	2.0687e-209
Primary metabolism	Inositol metabolism	Inositol metabolism	MN608_02563	phosphatidylinositol N-acetylglucosaminyltransferase subunit C	nonDEG	12.36	12.6	K03859	KEGG	3.44784e-156
Primary metabolism	Inositol metabolism	Inositol metabolism	MN608_02703	phosphatidylinositol 3-kinase	nonDEG	8.29	7.09	K00914	KEGG	0
Primary metabolism	Inositol metabolism	Inositol metabolism	MN608_02724	inositol polyphosphate 5-phosphatase INPP5B/F	nonDEG	8.89	12.54	K01099	KEGG	6.20611e-49
Primary metabolism	Inositol metabolism	Inositol metabolism	MN608_03257	phosphatidylinositol-3,4,5-trisphosphate 3-phosphatase and dual-specificity protein phosphatase PTEN	nonDEG	9.88	7.75	K01110	KEGG	1.79288e-34
Primary metabolism	Inositol metabolism	Inositol metabolism	MN608_03308	1-phosphatidylinositol phosphodiesterase	nonDEG	6.09	5.58	K01771	KEGG	5.53249e-99
Primary metabolism	Inositol metabolism	Inositol metabolism	MN608_03611	phosphatidylinositol 4-kinase type 2	nonDEG	24.5	23.34	K13711	KEGG	4.48219e-166
Primary metabolism	Inositol metabolism	Inositol metabolism	MN608_04116	myo-inositol 2-dehydrogenase-like protein	nonDEG	6.19	8	K00010	KEGG	5.53249e-21
Primary metabolism	Inositol metabolism	Inositol metabolism	MN608_04452	myo-inositol 2-dehydrogenase-like protein	nonDEG	4.7	9.88	K00010	KEGG	3.25034e-50
Primary metabolism	Inositol metabolism	Inositol metabolism	MN608_04493	glucosaminylphosphatidylinositol acyltransferase	nonDEG	12.16	14.52	K05283	KEGG	3.06858e-176
Primary metabolism	Inositol metabolism	Inositol metabolism	MN608_04853	phosphatidylinositol 4-kinase A	nonDEG	10.67	6.14	K00888	KEGG	0
Primary metabolism	Inositol metabolism	Inositol metabolism	MN608_05037	synaptojanin	nonDEG	9.54	8.65	K20279	KEGG	0
Primary metabolism	Inositol metabolism	Inositol metabolism	MN608_05339	phosphatidylinositol 3,5-bisphosphate 5-phosphatase	nonDEG	14.63	7.35	K22913	KEGG	0
Primary metabolism	Inositol metabolism	Inositol metabolism	MN608_05615	inositol polyphosphate 5-phosphatase INPP5B/F	nonDEG	6.34	7.38	K01099	KEGG	1.31018e-172
Primary metabolism	Inositol metabolism	Inositol metabolism	MN608_05989	3-phytase	nonDEG	5.88	6.09	K01083	KEGG	1.62048e-105
Primary metabolism	Inositol metabolism	Inositol metabolism	MN608_06353	inositol polyphosphate 5-phosphatase INPP5B/F	nonDEG	12.63	8.5	K01099	KEGG	2.17214e-101
Primary metabolism	Inositol metabolism	Inositol metabolism	MN608_06853	phosphatidylinositol N-acetylglucosaminyltransferase subunit P	nonDEG	8.44	10.13	K03861	KEGG	2.58588e-66
Primary metabolism	Inositol metabolism	Inositol metabolism	MN608_07868	myo-inositol-1-phosphate synthase	nonDEG	5.1	3.93	K01858	KEGG	1.4177e-256
Primary metabolism	Inositol metabolism	Inositol metabolism	MN608_08111	phosphatidylinositol 4-phosphatase	nonDEG	8.48	7.14	K21798	KEGG	2.62036e-167
Primary metabolism	Inositol metabolism	Inositol metabolism	MN608_08145	1-phosphatidylinositol phosphodiesterase	nonDEG	18.91	21.1	K01771	KEGG	0.000134466
Primary metabolism	Inositol metabolism	Inositol metabolism	MN608_08680	inositol polyphosphate 1-phosphatase	nonDEG	35.12	69.84	K15422	KEGG	1.62048e-120
Primary metabolism	Inositol metabolism	Inositol metabolism	MN608_08730	IMP and pyridine-specific 5'-nucleotidase	nonDEG	8.63	12.53	K18550	KEGG	2.51692e-199
Primary metabolism	Inositol metabolism	Inositol metabolism	MN608_09039	1-phosphatidylinositol-4-phosphate 5-kinase	nonDEG	22.71	15.9	K00889	KEGG	1.10331e-153
Primary metabolism	Inositol metabolism	Inositol metabolism	MN608_09082	phosphatidylinositol N-acetylglucosaminyltransferase subunit Q	nonDEG	2.4	2.17	K03860	KEGG	8.6196e-06
Primary metabolism	Inositol metabolism	Inositol metabolism	MN608_09083	phosphatidylinositol N-acetylglucosaminyltransferase subunit Q	nonDEG	9.48	7.89	K03860	KEGG	1.4177e-205
Primary metabolism	Inositol metabolism	Inositol metabolism	MN608_09886	phosphatidylinositol-3-phosphatase	nonDEG	25.01	29.06	K21302	KEGG	3.79262e-49
Primary metabolism	Inositol metabolism	Inositol metabolism	MN608_10429	phosphatidylinositol 4-phosphatase	nonDEG	20.18	15.25	K21797	KEGG	1.03734e-211
Primary metabolism	Inositol metabolism	Inositol metabolism	MN608_11019	myo-inositol-1(or 4)-monophosphatase	nonDEG	1.04	0.6	K01092	KEGG	1.7584e-72
Primary metabolism	Inositol metabolism	Inositol metabolism	MN608_02132	1-phosphatidylinositol phosphodiesterase	1.78	4.81	1.02	K01771	KEGG	0.000220662
Primary metabolism	Inositol metabolism	Inositol metabolism	MN608_07199	1-phosphatidylinositol-3-phosphate 5-kinase	1.76	8.16	2.56	K00921	KEGG	0
Primary metabolism	Inositol metabolism	Inositol metabolism	MN608_03221	inositol-polyphosphate multikinase	1.3	86	27.69	K00915	KEGG	1.06883e-69
Primary metabolism	Inositol metabolism	Inositol metabolism	MN608_03487	inositol-hexakisphosphate/diphosphoinositol-pentakisphosphate 1-kinase	1.27	7.2	3.25	K13024	KEGG	0
Primary metabolism	Inositol metabolism	Inositol metabolism	MN608_05602	scyllo-inositol 2-dehydrogenase (NADP+)	-1.05	68.44	139.61	K16044	KEGG	4.13741e-96
Primary metabolism	Inositol metabolism	Inositol metabolism	MN608_03656	myo-inositol-1(or 4)-monophosphatase	-1.5	21.82	64.97	K01092	KEGG	1.58601e-74
Primary metabolism	Inositol metabolism	Inositol metabolism	MN608_05465	inositol oxygenase	-1.5	82.04	275.36	K00469	KEGG	7.60717e-131
Primary metabolism	Inositol metabolism	Inositol metabolism	MN608_06576	phosphatidylinositol-3-phosphatase	-1.95	0.15	0.47	K21302	KEGG	8.99029e-62
Primary metabolism	Inositol metabolism	Inositol metabolism	MN608_09238	scyllo-inositol 2-dehydrogenase (NADP+)		0.04	0.04	K16044	KEGG	3.24097e-87
Primary metabolism	Lipid degradation	Lipid oxidation	MN608_00807	acetyl-CoA acyltransferase 1	nonDEG	9.77	8.94	K07513	KEGG	1.59059e-58
Primary metabolism	Lipid degradation	Lipid oxidation	MN608_00808	acetyl-CoA acyltransferase 1	nonDEG	26.32	20.12	K07513	KEGG	8.29873e-207
Primary metabolism	Lipid degradation	Lipid oxidation	MN608_02200	acyl-CoA dehydrogenase	nonDEG	3.27	3.6	K18244	KEGG	1.13779e-97
Primary metabolism	Lipid degradation	Lipid oxidation	MN608_02353	long-chain-alcohol oxidase	nonDEG	8.18	11.91	K17756	KEGG	3.41336e-145
Primary metabolism	Lipid degradation	Lipid oxidation	MN608_02968	acyl-CoA dehydrogenase	nonDEG	9.31	11.54	K15389	KEGG	3.4578e-246
Primary metabolism	Lipid degradation	Lipid oxidation	MN608_03573	acyl-CoA dehydrogenase family member 11	nonDEG	8.98	9.73	K11730	KEGG	1.13779e-93
Primary metabolism	Lipid degradation	Lipid oxidation	MN608_05512	alpha-methylacyl-CoA racemase	nonDEG	0.05	0.08	K01796	KEGG	6.55089e-05
Primary metabolism	Lipid degradation	Lipid oxidation	MN608_05542	acyl-CoA dehydrogenase family member 11	nonDEG	0.48	1.17	K11730	KEGG	4.49514e-91
Primary metabolism	Lipid degradation	Lipid oxidation	MN608_05965	alpha-methylacyl-CoA racemase	nonDEG	9.42	17.43	K01796	KEGG	2.72379e-155
Primary metabolism	Lipid degradation	Lipid oxidation	MN608_06081	alpha-methylacyl-CoA racemase	nonDEG	4.34	8.26	K01796	KEGG	0.000268931
Primary metabolism	Lipid degradation	Lipid oxidation	MN608_06111	acyl-CoA dehydrogenase family member 11	nonDEG	49.15	43.44	K11730	KEGG	2.31673e-161
Primary metabolism	Lipid degradation	Lipid oxidation	MN608_06549	15-hydroxyprostaglandin dehydrogenase (NAD)	nonDEG	4.96	9.91	K00069	KEGG	8.99029e-45
Primary metabolism	Lipid degradation	Lipid oxidation	MN608_06596	acetyl-CoA acyltransferase 1	nonDEG	0.33	0.53	K07513	KEGG	8.27481e-181
Primary metabolism	Lipid degradation	Lipid oxidation	MN608_06673	15-hydroxyprostaglandin dehydrogenase (NAD)	nonDEG	0.54	1.65	K00069	KEGG	1.2757e-38
Primary metabolism	Lipid degradation	Lipid oxidation	MN608_06758	alpha-methylacyl-CoA racemase	nonDEG	0.88	2.12	K01796	KEGG	4.48219e-05
Primary metabolism	Lipid degradation	Lipid oxidation	MN608_06881	acyl-CoA dehydrogenase	nonDEG	2.78	4.63	K15389	KEGG	3.80358e-113
Primary metabolism	Lipid degradation	Lipid oxidation	MN608_08612	alpha-methylacyl-CoA racemase	nonDEG	14.22	16.38	K01796	KEGG	2.13766e-07
Primary metabolism	Lipid degradation	Lipid oxidation	MN608_08817	alpha-methylacyl-CoA racemase	nonDEG	14.85	6.06	K01796	KEGG	3.79262e-06
Primary metabolism	Lipid degradation	Lipid oxidation	MN608_09076	acyl-CoA dehydrogenase family member 11	nonDEG	0.78	1.46	K11730	KEGG	7.26139e-89
Primary metabolism	Lipid degradation	Lipid oxidation	MN608_09396	alpha-methylacyl-CoA racemase	nonDEG	2.9	4.04	K01796	KEGG	0.000296514
Primary metabolism	Lipid degradation	Lipid oxidation	MN608_09502	alpha-methylacyl-CoA racemase	nonDEG	0.1	0.22	K01796	KEGG	4.49514e-07
Primary metabolism	Lipid degradation	Lipid oxidation	MN608_09537	acetyl-CoA acyltransferase 1	nonDEG	102.72	108.71	K07513	KEGG	5.86133e-195
Primary metabolism	Lipid degradation	Lipid oxidation	MN608_10104	acyl-CoA dehydrogenase	nonDEG	1.37	1.6	K15389	KEGG	5.53249e-129
Primary metabolism	Lipid degradation	Lipid oxidation	MN608_10537	acyl-CoA dehydrogenase family member 11	nonDEG	3.38	5.31	K11730	KEGG	2.51692e-123
Primary metabolism	Lipid degradation	Lipid oxidation	MN608_10696	long-chain-alcohol oxidase	nonDEG	1.9	2.19	K17756	KEGG	8.6196e-157
Primary metabolism	Lipid degradation	Lipid oxidation	MN608_10832	alpha-methylacyl-CoA racemase	nonDEG	0.29	0.61	K01796	KEGG	0.000379262
Primary metabolism	Lipid degradation	Lipid oxidation	MN608_10919	acyl-CoA dehydrogenase	nonDEG	4.91	7.59	K15389	KEGG	3.44784e-140
Primary metabolism	Lipid degradation	Lipid oxidation	MN608_10927	alpha-methylacyl-CoA racemase	nonDEG	2.27	0.82	K01796	KEGG	7.93003e-07
Primary metabolism	Lipid degradation	Lipid oxidation	MN608_11425	alpha-methylacyl-CoA racemase	nonDEG	0.8	0.56	K01796	KEGG	1.82735e-06
Primary metabolism	Lipid degradation	Lipid oxidation	MN608_11672	alpha-methylacyl-CoA racemase	nonDEG	1.79	0.72	K01796	KEGG	2.0687e-17
Primary metabolism	Lipid degradation	Lipid oxidation	MN608_11951	alpha-methylacyl-CoA racemase	nonDEG	0.07	0.23	K01796	KEGG	9.65395e-07
Primary metabolism	Lipid degradation	Lipid oxidation	MN608_10973	fatty acid alpha-dioxygenase	2.45	8.02	0.99	K10529	KEGG	8.29873e-126
Primary metabolism	Lipid degradation	Lipid oxidation	MN608_08367	acetyl-CoA acyltransferase 1	1.68	74.77	26.07	K07513	KEGG	2.89618e-178
Primary metabolism	Lipid degradation	Lipid oxidation	MN608_02670	15-hydroxyprostaglandin dehydrogenase (NAD)	-1.12	6.02	13.69	K00069	KEGG	8.6196e-37
Primary metabolism	Lipid degradation	Lipid oxidation	MN608_11261	15-hydroxyprostaglandin dehydrogenase (NAD)	-1.46	13.14	47.31	K00069	KEGG	1.96527e-41
Primary metabolism	Lipid degradation	Lipid oxidation	MN608_03133	alpha-methylacyl-CoA racemase	-1.48	0.76	2.17	K01796	KEGG	0.00025514
Primary metabolism	Lipid degradation	Lipid oxidation	MN608_08320	alpha-methylacyl-CoA racemase		0	0.03	K01796	KEGG	5.17176e-05
Primary metabolism	Lipid degradation	Lipid oxidation	MN608_11313	alpha-methylacyl-CoA racemase		0.03	0	K01796	KEGG	3.04287e-06
Primary metabolism	Lipid degradation	Other lipid degradation	MN608_00610	acyl-coenzyme A thioesterase 9	nonDEG	25.09	30	K17361	KEGG	4.82697e-132
Primary metabolism	Lipid degradation	Other lipid degradation	MN608_00618	acyl-coenzyme A thioesterase 13	nonDEG	43.55	78.28	K17362	KEGG	8.27481e-48
Primary metabolism	Lipid degradation	Other lipid degradation	MN608_00771	2-oxoisovalerate dehydrogenase E1 component alpha subunit	nonDEG	7.2	10.93	K00166	KEGG	1.89631e-216
Primary metabolism	Lipid degradation	Other lipid degradation	MN608_01637	acyl-coenzyme A thioesterase 13	nonDEG	10.92	15.74	K17362	KEGG	2.17214e-27
Primary metabolism	Lipid degradation	Other lipid degradation	MN608_04974	2-oxoisovalerate dehydrogenase E2 component (dihydrolipoyl transacylase)	nonDEG	3.69	3.25	K09699	KEGG	7.24046e-153
Primary metabolism	Lipid degradation	Other lipid degradation	MN608_05604	Lipid-droplet associated hydrolase	nonDEG	7.42	8.52	PF10230.12	EBI-EMBL	1.7584e-34
Primary metabolism	Lipid degradation	Other lipid degradation	MN608_06720	fatty acid amide hydrolase	nonDEG	0.06	0.08	K15528	KEGG	6.55089e-79
Primary metabolism	Lipid degradation	Other lipid degradation	MN608_07467	2-oxoisovalerate dehydrogenase E1 component beta subunit	nonDEG	6.42	8.15	K00167	KEGG	1.38312e-185
Primary metabolism	Lipid degradation	Other lipid degradation	MN608_07503	acyl-coenzyme A thioesterase 13	nonDEG	7.06	13.14	K17362	KEGG	5.86133e-36
Primary metabolism	Lipid degradation	Other lipid degradation	MN608_07825	acyl-CoA thioester hydrolase	nonDEG	2.68	4.82	K07107	KEGG	1.37914e-26
Primary metabolism	Lipid degradation	Other lipid degradation	MN608_09501	fatty acid omega-hydroxylase	nonDEG	5.84	11.87	K20769	KEGG	2.20662e-64
Primary metabolism	Lipid degradation	Other lipid degradation	MN608_10101	acyl-CoA carboxylase subunit beta	nonDEG	0.83	1.3	K01970	KEGG	2.75827e-189
Primary metabolism	Lipid degradation	Other lipid degradation	MN608_10615	fatty acid amide hydrolase	nonDEG	15.55	28.85	K15528	KEGG	2.65484e-158
Primary metabolism	Lipid degradation	Other lipid degradation	MN608_11572	fatty acid hydroxylase domain-containing protein 2	nonDEG	1.39	0.69	K22282	KEGG	6.89568e-69
Primary metabolism	Lipid degradation	Other lipid degradation	MN608_11832	fatty acid amide hydrolase	nonDEG	7.91	4.28	K15528	KEGG	3.13753e-94
Primary metabolism	Lipid degradation	Other lipid degradation	MN608_06579	fatty acid amide hydrolase	6.13	1.42	0.03	K15528	KEGG	4.48219e-109
Primary metabolism	Lipid degradation	Other lipid degradation	MN608_01679	fatty acid amide hydrolase	4.5	58.52	2.68	K15528	KEGG	1.24481e-118
Primary metabolism	Lipid degradation	Other lipid degradation	MN608_02689	acyl-CoA thioesterase 8	1.28	14.74	6.72	K11992	KEGG	1.34854e-102
Primary metabolism	Lipid degradation	Other lipid degradation	MN608_01868	isoamyl acetate esterase	-1.26	18.15	45.07	K23978	KEGG	9.68185e-44
Primary metabolism	Lipid degradation	Other lipid degradation	MN608_03961	fatty acid amide hydrolase		0.11	0.01	K15528	KEGG	2.58588e-111
Primary metabolism	Lipid degradation	Other lipid degradation	MN608_11208	Delta3-Delta2-enoyl-CoA isomerase		0	0	K07517	KEGG	3.11202e-11
Primary metabolism	Lipid degradation	Phospholipid degradation	MN608_00127	ethanolamine phosphate transferase 2 subunit G	nonDEG	7.39	4.86	K05310	KEGG	3.30993e-267
Primary metabolism	Lipid degradation	Phospholipid degradation	MN608_00225	cGAMP-activated phospholipase	nonDEG	3.65	6.22	K06900	KEGG	1.72392e-45
Primary metabolism	Lipid degradation	Phospholipid degradation	MN608_00304	triacylglycerol lipase	nonDEG	1.71	1.46	K01046	KEGG	0.000203422
Primary metabolism	Lipid degradation	Phospholipid degradation	MN608_00340	GDSL-type esterase/lipase family protein	nonDEG	4.64	5.98	PF13472.9	EBI-EMBL	1.96527e-11
Primary metabolism	Lipid degradation	Phospholipid degradation	MN608_00828	N-acyl-phosphatidylethanolamine-hydrolysing phospholipase D	nonDEG	19.99	14.53	K13985	KEGG	9.30916e-132
Primary metabolism	Lipid degradation	Phospholipid degradation	MN608_01229	hormone-sensitive lipase	nonDEG	3.66	2.4	K07188	KEGG	1.48257e-24
Primary metabolism	Lipid degradation	Phospholipid degradation	MN608_01297	hormone-sensitive lipase	nonDEG	1.63	1.42	K07188	KEGG	7.95295e-49
Primary metabolism	Lipid degradation	Phospholipid degradation	MN608_02215	GDSL-type esterase/lipase family protein	nonDEG	0.59	0.33	PF13472.9	EBI-EMBL	8.96438e-12
Primary metabolism	Lipid degradation	Phospholipid degradation	MN608_02243	TAG lipase-like protein	nonDEG	27.17	19.18	K14674	KEGG	6.20611e-125
Primary metabolism	Lipid degradation	Phospholipid degradation	MN608_02266	lipase ATG15	nonDEG	27.55	22.78	K17900	KEGG	5.86133e-185
Primary metabolism	Lipid degradation	Phospholipid degradation	MN608_02392	phosphatidylinositol phospholipase C delta	nonDEG	19.88	11.06	K05857	KEGG	1.83264e-146
Primary metabolism	Lipid degradation	Phospholipid degradation	MN608_02807	lysophospholipase I	nonDEG	44.92	77.21	K06128	KEGG	1.20674e-94
Primary metabolism	Lipid degradation	Phospholipid degradation	MN608_03179	outer membrane lipase/esterase	nonDEG	0.06	0.1	K12686	KEGG	1.82735e-19
Primary metabolism	Lipid degradation	Phospholipid degradation	MN608_03368	cardiolipin-specific phospholipase	nonDEG	16.16	10.06	K13535	KEGG	3.0341e-193
Primary metabolism	Lipid degradation	Phospholipid degradation	MN608_03382	phospholipase D1/2	nonDEG	51.71	36.67	K01115	KEGG	4.13741e-238
Primary metabolism	Lipid degradation	Phospholipid degradation	MN608_03405	cytosolic phospholipase A2	nonDEG	26.74	26.1	K16342	KEGG	1.00276e-138
Primary metabolism	Lipid degradation	Phospholipid degradation	MN608_04025	lysophospholipase II	nonDEG	0.55	1.05	K06130	KEGG	5.86133e-48
Primary metabolism	Lipid degradation	Phospholipid degradation	MN608_04086	phosphatidylinositol phospholipase C delta	nonDEG	9.63	15.95	K05857	KEGG	2.97371e-120
Primary metabolism	Lipid degradation	Phospholipid degradation	MN608_04265	lipid-phosphate phosphatase-like protein	nonDEG	0.91	0.1	K08726	KEGG	3.10305e-24
Primary metabolism	Lipid degradation	Phospholipid degradation	MN608_04356	ethanolamine phosphate phosphodiesterase	nonDEG	11.65	11.6	K23362	KEGG	2.73166e-29
Primary metabolism	Lipid degradation	Phospholipid degradation	MN608_04539	TAG lipase-like protein	nonDEG	2.72	2.71	K14675	KEGG	2.5514e-232
Primary metabolism	Lipid degradation	Phospholipid degradation	MN608_04817	Lipase (class 3)	nonDEG	14.25	32.01	PF01764.28	EBI-EMBL	1.76348e-29
Primary metabolism	Lipid degradation	Phospholipid degradation	MN608_05042	lysosomal acid lipase/cholesteryl ester hydrolase	nonDEG	5.31	3.36	K01052	KEGG	1.2757e-66
Primary metabolism	Lipid degradation	Phospholipid degradation	MN608_05232	GDSL-type esterase/lipase family protein	nonDEG	5.35	4.31	PF13472.9	EBI-EMBL	1.1065e-12
Primary metabolism	Lipid degradation	Phospholipid degradation	MN608_05382	triacylglycerol lipase	nonDEG	11.56	15.11	K01046	KEGG	8.64451e-60
Primary metabolism	Lipid degradation	Phospholipid degradation	MN608_05625	Prokaryotic phospholipase A2	nonDEG	121.45	185.29	PF09056.14	EBI-EMBL	1.99975e-42
Primary metabolism	Lipid degradation	Phospholipid degradation	MN608_05753	Lipase (class 3)	nonDEG	7.11	5.85	PF01764.28	EBI-EMBL	1.10331e-19
Primary metabolism	Lipid degradation	Phospholipid degradation	MN608_05888	acylglycerol lipase	nonDEG	34.45	67.23	K01054	KEGG	2.10926e-63
Primary metabolism	Lipid degradation	Phospholipid degradation	MN608_06069	phospholipase/carboxylesterase	nonDEG	7.15	10.78	K06999	KEGG	7.58524e-10
Primary metabolism	Lipid degradation	Phospholipid degradation	MN608_06344	phosphatidylinositol phospholipase C delta	nonDEG	6.45	3.32	K05857	KEGG	4.14936e-205
Primary metabolism	Lipid degradation	Phospholipid degradation	MN608_06354	lysophospholipase-like protein	nonDEG	25.24	25.25	K13278	KEGG	5.87827e-190
Primary metabolism	Lipid degradation	Phospholipid degradation	MN608_06630	cGAMP-activated phospholipase	nonDEG	5.16	7.08	K06900	KEGG	1.10331e-47
Primary metabolism	Lipid degradation	Phospholipid degradation	MN608_06805	lipase	nonDEG	4.65	6.11	K19311	KEGG	9.99873e-15
Primary metabolism	Lipid degradation	Phospholipid degradation	MN608_06966	ethanolamine phosphate phosphodiesterase	nonDEG	16.42	19.09	K23362	KEGG	6.89568e-111
Primary metabolism	Lipid degradation	Phospholipid degradation	MN608_07087	lysophospholipase	nonDEG	8.47	8.53	K13333	KEGG	4.82697e-242
Primary metabolism	Lipid degradation	Phospholipid degradation	MN608_07419	triacylglycerol lipase	nonDEG	10.22	9.29	K01046	KEGG	1.2757e-06
Primary metabolism	Lipid degradation	Phospholipid degradation	MN608_07557	phosphatidylinositol phospholipase C delta	nonDEG	18.38	21.84	K05857	KEGG	1.24122e-147
Primary metabolism	Lipid degradation	Phospholipid degradation	MN608_07755	phospholipase/carboxylesterase	nonDEG	4.58	6.55	K06999	KEGG	2.51692e-09
Primary metabolism	Lipid degradation	Phospholipid degradation	MN608_08039	phosphatidylglycerol phospholipase C	nonDEG	17.1	28.03	K18694	KEGG	3.20649e-107
Primary metabolism	Lipid degradation	Phospholipid degradation	MN608_08180	phospholipase DDHD1	nonDEG	12.83	9.65	K13619	KEGG	1.17227e-100
Primary metabolism	Lipid degradation	Phospholipid degradation	MN608_08269	phospholipase D1/2	nonDEG	89.45	71.41	K01115	KEGG	2.86171e-243
Primary metabolism	Lipid degradation	Phospholipid degradation	MN608_08626	phospholipase A-2-activating protein	nonDEG	77.79	75.65	K14018	KEGG	1.20674e-235
Primary metabolism	Lipid degradation	Phospholipid degradation	MN608_08690	lipid-phosphate phosphatase-like protein	nonDEG	0.29	0.36	K08726	KEGG	3.44784e-68
Primary metabolism	Lipid degradation	Phospholipid degradation	MN608_09698	phospholipase DDHD1	nonDEG	3.77	1.92	K13619	KEGG	7.58524e-60
Primary metabolism	Lipid degradation	Phospholipid degradation	MN608_10056	lysophospholipase	nonDEG	8.5	11.81	K13333	KEGG	7.60717e-239
Primary metabolism	Lipid degradation	Phospholipid degradation	MN608_10077	triacylglycerol lipase	nonDEG	1.38	1.45	K01046	KEGG	1.06883e-05
Primary metabolism	Lipid degradation	Phospholipid degradation	MN608_10449	TAG lipase-like protein	nonDEG	6.02	4.71	K14674	KEGG	9.65395e-239
Primary metabolism	Lipid degradation	Phospholipid degradation	MN608_10583	lipid-phosphate phosphatase-like protein	nonDEG	6.17	8.51	K08726	KEGG	2.10318e-51
Primary metabolism	Lipid degradation	Phospholipid degradation	MN608_10781	GDSL-type esterase/lipase family protein	nonDEG	0.24	0.45	PF13472.9	EBI-EMBL	1.24122e-26
Primary metabolism	Lipid degradation	Phospholipid degradation	MN608_11333	lysophospholipase II	nonDEG	0.97	1.83	K06130	KEGG	4.49514e-46
Primary metabolism	Lipid degradation	Phospholipid degradation	MN608_11598	outer membrane lipase/esterase	nonDEG	4.1	6.45	K12686	KEGG	1.7584e-31
Primary metabolism	Lipid degradation	Phospholipid degradation	MN608_11783	triacylglycerol lipase	nonDEG	0.69	1.81	K01046	KEGG	4.13741e-09
Primary metabolism	Lipid degradation	Phospholipid degradation	MN608_10348	sn1-specific diacylglycerol lipase	1.97	17.16	3.73	K13806	KEGG	8.27481e-50
Primary metabolism	Lipid degradation	Phospholipid degradation	MN608_09468	lipid-phosphate phosphatase-like protein	1.59	0.65	0.24	K08726	KEGG	1.06883e-67
Primary metabolism	Lipid degradation	Phospholipid degradation	MN608_07712	patatin-like phospholipase family protein	1.34	11.75	4.78	PF01734.25	EBI-EMBL	6.56983e-17
Primary metabolism	Lipid degradation	Phospholipid degradation	MN608_02655	lysosomal acid lipase/cholesteryl ester hydrolase	1.23	14.15	6.4	K01052	KEGG	5.86133e-134
Primary metabolism	Lipid degradation	Phospholipid degradation	MN608_07806	phospholipase D1/2	1.09	5.47	2.74	K01115	KEGG	6.20611e-289
Primary metabolism	Lipid degradation	Phospholipid degradation	MN608_00880	lipid-phosphate phosphatase-like protein	-1.09	19.27	53.54	K08726	KEGG	2.03422e-88
Primary metabolism	Lipid degradation	Phospholipid degradation	MN608_06870	lipid-phosphate phosphatase-like protein	-1.23	1.54	3.93	K08726	KEGG	3.44784e-81
Primary metabolism	Lipid degradation	Phospholipid degradation	MN608_04833	acylphosphatase	-1.51	7.84	22.57	PF00708.21	EBI-EMBL	1.2757e-24
Primary metabolism	Lipid degradation	Phospholipid degradation	MN608_08273	GDSL-type esterase/lipase family protein	-1.58	2.27	7.73	PF13472.9	EBI-EMBL	9.99873e-10
Primary metabolism	Lipid degradation	Phospholipid degradation	MN608_02111	lipid-phosphate phosphatase-like protein	-1.6	96.01	367.41	K08726	KEGG	3.07745e-92
Primary metabolism	Lipid degradation	Phospholipid degradation	MN608_06601	N-acyl-phosphatidylethanolamine-hydrolysing phospholipase D	-1.78	3.34	16.23	K13985	KEGG	1.24122e-23
Primary metabolism	Lipid degradation	Phospholipid degradation	MN608_09923	GDSL-type esterase/lipase family protein	-2.46	0.42	1.63	PF13472.9	EBI-EMBL	7.93003e-12
Primary metabolism	Lipid degradation	Phospholipid degradation	MN608_03142	Lipase (class 3)		0.16	0	PF01764.28	EBI-EMBL	2.31005e-08
Primary metabolism	Lipid degradation	Phospholipid degradation	MN608_06583	colipase		0	0.23	K14460	KEGG	2.90455e-05
Primary metabolism	Lipid degradation	Phospholipid degradation	MN608_10822	lipid-phosphate phosphatase-like protein		0.05	0.06	K08726	KEGG	2.65484e-70
Primary metabolism	Lipid degradation	Phospholipid degradation	MN608_10945	lipid-phosphate phosphatase-like protein		0.07	0.02	K08726	KEGG	1.17227e-70
Primary metabolism	Lipid metabolism	Butanoate metabolism	MN608_00355	acetoacetyl-CoA synthetase	nonDEG	32.54	22.35	K01907	KEGG	3.13753e-260
Primary metabolism	Lipid metabolism	Butanoate metabolism	MN608_00747	hydroxymethylglutaryl-CoA lyase	nonDEG	63.37	39.26	K01640	KEGG	5.17176e-142
Primary metabolism	Lipid metabolism	Butanoate metabolism	MN608_01079	acetolactate synthase I/III small subunit	nonDEG	41.66	57.33	K01653	KEGG	4.13741e-77
Primary metabolism	Lipid metabolism	Butanoate metabolism	MN608_01367	(S,S)-butanediol dehydrogenase	nonDEG	14.95	14.3	K03366	KEGG	3.1466e-27
Primary metabolism	Lipid metabolism	Butanoate metabolism	MN608_02378	methyl acetate hydrolase	nonDEG	25.79	27.27	K18372	KEGG	3.37888e-86
Primary metabolism	Lipid metabolism	Butanoate metabolism	MN608_02864	(S,S)-butanediol dehydrogenase	nonDEG	21.11	36.6	K18009	KEGG	1.17227e-77
Primary metabolism	Lipid metabolism	Butanoate metabolism	MN608_03517	2-hydroxyglutarate dehydrogenase	nonDEG	56.2	30.77	K00109	KEGG	1.83264e-149
Primary metabolism	Lipid metabolism	Butanoate metabolism	MN608_04439	maleate isomerase	nonDEG	4.81	5.81	K01799	KEGG	8.96438e-76
Primary metabolism	Lipid metabolism	Butanoate metabolism	MN608_04910	acetolactate synthase I/II/III large subunit	nonDEG	35.75	30.29	K01652	KEGG	3.79262e-237
Primary metabolism	Lipid metabolism	Butanoate metabolism	MN608_05622	(R,R)-butanediol dehydrogenase-like protein	nonDEG	2.29	4.3	K00004	KEGG	4.13741e-127
Primary metabolism	Lipid metabolism	Butanoate metabolism	MN608_05643	succinate dehydrogenase membrane anchor subunit	nonDEG	4.45	4.09	K00242	KEGG	0.000280082
Primary metabolism	Lipid metabolism	Butanoate metabolism	MN608_05969	acetoacetyl-CoA synthetase	nonDEG	2.71	2.99	K01907	KEGG	1.7584e-234
Primary metabolism	Lipid metabolism	Butanoate metabolism	MN608_07222	enoyl-CoA hydratase	nonDEG	3.52	5.72	K01715	KEGG	6.22405e-54
Primary metabolism	Lipid metabolism	Butanoate metabolism	MN608_07298	hydroxymethylglutaryl-CoA synthase	nonDEG	31.27	31.85	K01641	KEGG	1.24481e-209
Primary metabolism	Lipid metabolism	Butanoate metabolism	MN608_07599	(S,S)-butanediol dehydrogenase	nonDEG	1.55	1.92	K18009	KEGG	1.55153e-73
Primary metabolism	Lipid metabolism	Butanoate metabolism	MN608_07844	(S,S)-butanediol dehydrogenase	nonDEG	469.99	530.92	K18009	KEGG	1.93079e-40
Primary metabolism	Lipid metabolism	Butanoate metabolism	MN608_08597	(S,S)-butanediol dehydrogenase	nonDEG	0.14	0.13	K18009	KEGG	2.93066e-83
Primary metabolism	Lipid metabolism	Butanoate metabolism	MN608_08823	maleate isomerase	nonDEG	5.38	11.66	K01799	KEGG	8.96438e-67
Primary metabolism	Lipid metabolism	Butanoate metabolism	MN608_10036	(R,R)-butanediol dehydrogenase-like protein	nonDEG	1.13	2.81	K00004	KEGG	7.24046e-37
Primary metabolism	Lipid metabolism	Butanoate metabolism	MN608_10106	hydroxymethylglutaryl-CoA lyase	nonDEG	1.06	1.61	K01640	KEGG	3.79262e-144
Primary metabolism	Lipid metabolism	Butanoate metabolism	MN608_10214	(S,S)-butanediol dehydrogenase	nonDEG	2.26	1.04	K18009	KEGG	6.55089e-13
Primary metabolism	Lipid metabolism	Butanoate metabolism	MN608_11498	(S,S)-butanediol dehydrogenase	nonDEG	0.48	1.02	K18009	KEGG	4.82697e-74
Primary metabolism	Lipid metabolism	Butanoate metabolism	MN608_08361	3-oxoacid CoA-transferase	3.08	2.19	0.35	K01027	KEGG	2.42046e-239
Primary metabolism	Lipid metabolism	Butanoate metabolism	MN608_10309	3-oxoacid CoA-transferase	2.36	334.88	79.9	K01027	KEGG	5.87827e-268
Primary metabolism	Lipid metabolism	Butanoate metabolism	MN608_01601	(S,S)-butanediol dehydrogenase	1.15	42.31	17.46	K18009	KEGG	2.62036e-72
Primary metabolism	Lipid metabolism	Butanoate metabolism	MN608_10542	(S,S)-butanediol dehydrogenase	-1.07	1.32	2.83	K18009	KEGG	2.86171e-71
Primary metabolism	Lipid metabolism	Butanoate metabolism	MN608_00726	(S,S)-butanediol dehydrogenase	-1.17	9.68	24.39	K03366	KEGG	3.80358e-94
Primary metabolism	Lipid metabolism	Butanoate metabolism	MN608_06717	(S,S)-butanediol dehydrogenase	-1.22	71.86	187.98	K18009	KEGG	1.93637e-82
Primary metabolism	Lipid metabolism	Butanoate metabolism	MN608_03206	(S,S)-butanediol dehydrogenase	-1.28	11.41	31.55	K18009	KEGG	2.58588e-33
Primary metabolism	Lipid metabolism	Butanoate metabolism	MN608_05876	(S,S)-butanediol dehydrogenase	-1.51	21.43	61.31	K18009	KEGG	9.33607e-79
Primary metabolism	Lipid metabolism	Butanoate metabolism	MN608_04484	(S,S)-butanediol dehydrogenase	-1.68	1.67	6.13	K18009	KEGG	1.37914e-74
Primary metabolism	Lipid metabolism	Butanoate metabolism	MN608_10074	methyl acetate hydrolase	-1.72	4.56	13.89	K18372	KEGG	4.48219e-69
Primary metabolism	Lipid metabolism	Butanoate metabolism	MN608_09262	(S,S)-butanediol dehydrogenase	-1.77	0.27	0.92	K18009	KEGG	2.62793e-80
Primary metabolism	Lipid metabolism	Butanoate metabolism	MN608_06594	3-oxoacid CoA-transferase		0	0	K01027	KEGG	2.34453e-261
Primary metabolism	Lipid metabolism	Ether lipid metabolism	MN608_02026	lysophospholipid acyltransferase	nonDEG	13.68	15.9	K13519	KEGG	4.49514e-209
Primary metabolism	Lipid metabolism	Ether lipid metabolism	MN608_04949	1-acylglycerone phosphate reductase	nonDEG	0.84	1.25	K06123	KEGG	6.20611e-91
Primary metabolism	Lipid metabolism	Ether lipid metabolism	MN608_06221	1-acylglycerone phosphate reductase	nonDEG	7.37	6.27	K06123	KEGG	1.55153e-104
Primary metabolism	Lipid metabolism	Ether lipid metabolism	MN608_06505	1-acylglycerone phosphate reductase	nonDEG	23.75	49.98	K06123	KEGG	5.53249e-113
Primary metabolism	Lipid metabolism	Ether lipid metabolism	MN608_09428	1-acylglycerone phosphate reductase	nonDEG	12.19	14.45	K06123	KEGG	5.17176e-97
Primary metabolism	Lipid metabolism	Ether lipid metabolism	MN608_10384	1-acylglycerone phosphate reductase	nonDEG	5.43	11.13	K06123	KEGG	4.13741e-84
Primary metabolism	Lipid metabolism	Fatty acid degradation	MN608_01459	long-chain fatty acid omega-monooxygenase	nonDEG	7.47	10.45	K22887	KEGG	2.80082e-71
Primary metabolism	Lipid metabolism	Fatty acid degradation	MN608_01646	Delta3-Delta2-enoyl-CoA isomerase	nonDEG	2.38	3.42	K07517	KEGG	6.55089e-69
Primary metabolism	Lipid metabolism	Fatty acid degradation	MN608_01749	NADPH-cytochrome P450 reductase	nonDEG	0.04	0.02	K14338	KEGG	0
Primary metabolism	Lipid metabolism	Fatty acid degradation	MN608_02302	Delta3-Delta2-enoyl-CoA isomerase	nonDEG	13	13.86	K13239	KEGG	9.65395e-56
Primary metabolism	Lipid metabolism	Fatty acid degradation	MN608_02709	NADPH-cytochrome P450 reductase	nonDEG	70.14	34.34	K14338	KEGG	0
Primary metabolism	Lipid metabolism	Fatty acid degradation	MN608_04275	NADPH-cytochrome P450 reductase	nonDEG	2.48	4.81	K14338	KEGG	0
Primary metabolism	Lipid metabolism	Fatty acid degradation	MN608_05330	short-chain 2-methylacyl-CoA dehydrogenase	nonDEG	19.66	24.62	K09478	KEGG	1.2757e-198
Primary metabolism	Lipid metabolism	Fatty acid degradation	MN608_05820	Delta3-Delta2-enoyl-CoA isomerase	nonDEG	15.77	22.6	K07517	KEGG	2.55877e-72
Primary metabolism	Lipid metabolism	Fatty acid degradation	MN608_08153	acyl-CoA dehydrogenase	nonDEG	7.69	5.65	K00249	KEGG	1.51705e-57
Primary metabolism	Lipid metabolism	Fatty acid degradation	MN608_08659	NADPH-cytochrome P450 reductase	nonDEG	11.31	18.79	K14338	KEGG	2.14384e-110
Primary metabolism	Lipid metabolism	Fatty acid degradation	MN608_09075	acyl-CoA dehydrogenase	nonDEG	0.68	1.58	K00249	KEGG	1.69432e-83
Primary metabolism	Lipid metabolism	Fatty acid degradation	MN608_10298	acyl-CoA dehydrogenase	nonDEG	4.56	4.72	K00249	KEGG	8.99029e-82
Primary metabolism	Lipid metabolism	Fatty acid synthesis	MN608_02512	acyl-coenzyme A thioesterase THEM4	nonDEG	10.52	16.12	K16339	KEGG	9.65395e-21
Primary metabolism	Lipid metabolism	Fatty acid synthesis	MN608_03265	palmitoyl-protein thioesterase	nonDEG	28.85	43.83	K01074	KEGG	6.89568e-95
Primary metabolism	Lipid metabolism	Fatty acid synthesis	MN608_04032	acyl-coenzyme A thioesterase THEM4	nonDEG	2.77	1.95	K16339	KEGG	4.13741e-21
Primary metabolism	Lipid metabolism	Fatty acid synthesis	MN608_05552	(3R)-3-hydroxyacyl-CoA dehydrogenase	nonDEG	0.97	2.87	K12405	KEGG	1.17565e-54
Primary metabolism	Lipid metabolism	Fatty acid synthesis	MN608_08260	acyl-coenzyme A thioesterase THEM4	nonDEG	13.76	10.19	K16339	KEGG	7.58524e-29
Primary metabolism	Lipid metabolism	Fatty acid synthesis	MN608_09275	acyl-coenzyme A thioesterase THEM4	nonDEG	2.14	1.78	K16339	KEGG	1.03435e-18
Primary metabolism	Lipid metabolism	Fatty acid synthesis	MN608_11292	acyl-coenzyme A thioesterase THEM4	nonDEG	7.55	12.85	K16339	KEGG	1.03435e-14
Primary metabolism	Lipid metabolism	Fatty acid synthesis	MN608_01677	carnitine 3-dehydrogenase	10.88	80.82	0.03	K17735	KEGG	3.17201e-104
Primary metabolism	Lipid metabolism	Glycerolipid metabolism	MN608_00833	glycerol kinase	nonDEG	9.82	8.27	K00864	KEGG	7.95295e-238
Primary metabolism	Lipid metabolism	Glycerolipid metabolism	MN608_01839	diacylglycerol O-acyltransferase 1	nonDEG	18.08	18.56	K11155	KEGG	1.55601e-151
Primary metabolism	Lipid metabolism	Glycerolipid metabolism	MN608_01857	lysophosphatidate acyltransferase	nonDEG	16.01	21.61	K13509	KEGG	7.24046e-86
Primary metabolism	Lipid metabolism	Glycerolipid metabolism	MN608_03313	2-acylglycerol O-acyltransferase 2	nonDEG	104	65.29	K14457	KEGG	8.6196e-138
Primary metabolism	Lipid metabolism	Glycerolipid metabolism	MN608_03929	diacylglycerol diphosphate phosphatase	nonDEG	64.14	62.75	K18693	KEGG	9.68185e-49
Primary metabolism	Lipid metabolism	Glycerolipid metabolism	MN608_05406	glycerol 2-dehydrogenase (NADP+)	nonDEG	8.93	9.1	K18097	KEGG	7.58524e-109
Primary metabolism	Lipid metabolism	Glycerolipid metabolism	MN608_05603	lysocardiolipin and lysophospholipid acyltransferase	nonDEG	22.09	22.62	K13513	KEGG	1.20674e-60
Primary metabolism	Lipid metabolism	Glycerolipid metabolism	MN608_05992	1-acylglycerol-3-phosphate O-acyltransferase	nonDEG	7.02	7.17	K22831	KEGG	1.13779e-125
Primary metabolism	Lipid metabolism	Glycerolipid metabolism	MN608_07233	phosphatidate phosphatase LPIN	nonDEG	32.69	21.55	K15728	KEGG	3.30993e-133
Primary metabolism	Lipid metabolism	Glycerolipid metabolism	MN608_07293	glycerol-3-phosphate O-acyltransferase	nonDEG	46.43	31.07	K13507	KEGG	4.48219e-262
Primary metabolism	Lipid metabolism	Glycerolipid metabolism	MN608_07357	diacylglycerol diphosphate phosphatase	nonDEG	40.24	79.04	K18693	KEGG	2.24757e-97
Primary metabolism	Lipid metabolism	Glycerolipid metabolism	MN608_08906	diacylglycerol diphosphate phosphatase	nonDEG	6.11	4.09	K18693	KEGG	7.58524e-64
Primary metabolism	Lipid metabolism	Glycerolipid metabolism	MN608_09456	glycerol 2-dehydrogenase (NADP+)	nonDEG	47.86	73.96	K18097	KEGG	4.82697e-114
Primary metabolism	Lipid metabolism	Glycerolipid metabolism	MN608_10842	diacylglycerol diphosphate phosphatase	nonDEG	61.95	80.97	K18693	KEGG	5.17176e-71
Primary metabolism	Lipid metabolism	Glycerolipid metabolism	MN608_11657	glycerate 2-kinase	nonDEG	18.4	16.55	K00865	KEGG	6.22405e-121
Primary metabolism	Lipid metabolism	Glycerolipid metabolism	MN608_08779	phospholipid:diacylglycerol acyltransferase	1.12	65.95	38.91	K00679	KEGG	5.86133e-223
Primary metabolism	Lipid metabolism	Glycerolipid metabolism	MN608_03484	D-glycerate 3-kinase	-1.04	8.45	18.86	K15918	KEGG	1.48257e-99
Primary metabolism	Lipid metabolism	Glycerolipid metabolism	MN608_03944	glycerol-1-phosphatase	-1.09	18.44	38.88	K06116	KEGG	5.51654e-108
Primary metabolism	Lipid metabolism	Glycerolipid metabolism	MN608_04199	glycerol 2-dehydrogenase (NADP+)	-1.14	2.97	7.12	K18097	KEGG	5.18671e-127
Primary metabolism	Lipid metabolism	Glycerolipid metabolism	MN608_10314	glycerol-1-phosphatase	-3.03	0.24	1.29	K06116	KEGG	5.17176e-85
Primary metabolism	Lipid metabolism	Glycerophospholipid metabolism	MN608_00315	monolysocardiolipin acyltransferase	nonDEG	5.45	5.48	K13511	KEGG	3.4578e-84
Primary metabolism	Lipid metabolism	Glycerophospholipid metabolism	MN608_00761	glycerophosphodiester phosphodiesterase	nonDEG	10.18	8.29	K18696	KEGG	7.95295e-284
Primary metabolism	Lipid metabolism	Glycerophospholipid metabolism	MN608_00832	phosphatidylethanolamine/phosphatidyl-N-methylethanolamine N-methyltransferase	nonDEG	17.26	19.22	K00551	KEGG	4.84092e-96
Primary metabolism	Lipid metabolism	Glycerophospholipid metabolism	MN608_01427	diacylglycerol kinase (CTP)	nonDEG	19.94	14.33	K16368	KEGG	1.03435e-157
Primary metabolism	Lipid metabolism	Glycerophospholipid metabolism	MN608_01458	protein SERAC1	nonDEG	3.35	2.98	K23504	KEGG	4.13741e-45
Primary metabolism	Lipid metabolism	Glycerophospholipid metabolism	MN608_01460	protein SERAC1	nonDEG	1.76	2.54	K23504	KEGG	1.10331e-68
Primary metabolism	Lipid metabolism	Glycerophospholipid metabolism	MN608_01464	protein SERAC1	nonDEG	1.18	1.16	K23504	KEGG	2.75827e-42
Primary metabolism	Lipid metabolism	Glycerophospholipid metabolism	MN608_02019	cardiolipin synthase (CMP-forming)	nonDEG	7.74	8.73	K08744	KEGG	2.75827e-64
Primary metabolism	Lipid metabolism	Glycerophospholipid metabolism	MN608_02450	choline kinase	nonDEG	11.7	8.24	K00866	KEGG	3.79262e-188
Primary metabolism	Lipid metabolism	Glycerophospholipid metabolism	MN608_02482	ethanolaminephosphotransferase	nonDEG	23.24	24.27	K00993	KEGG	3.44784e-141
Primary metabolism	Lipid metabolism	Glycerophospholipid metabolism	MN608_03019	ethanolamine kinase	nonDEG	14.63	14.42	K00894	KEGG	1.65496e-117
Primary metabolism	Lipid metabolism	Glycerophospholipid metabolism	MN608_03407	phosphatidylethanolamine N-methyltransferase	nonDEG	20.29	19.32	K16369	KEGG	0
Primary metabolism	Lipid metabolism	Glycerophospholipid metabolism	MN608_04020	protein SERAC1	nonDEG	8.83	13.6	K23504	KEGG	2.17214e-46
Primary metabolism	Lipid metabolism	Glycerophospholipid metabolism	MN608_04940	lysophospholipid hydrolase	nonDEG	29.06	17.47	K14676	KEGG	0
Primary metabolism	Lipid metabolism	Glycerophospholipid metabolism	MN608_05326	glycerophosphoryl diester phosphodiesterase	nonDEG	5.19	11.01	K01126	KEGG	0.000620611
Primary metabolism	Lipid metabolism	Glycerophospholipid metabolism	MN608_05399	acetylcholinesterase	nonDEG	1.19	1.26	K01049	KEGG	2.41349e-130
Primary metabolism	Lipid metabolism	Glycerophospholipid metabolism	MN608_05422	choline-phosphate cytidylyltransferase	nonDEG	37.08	26.04	K00968	KEGG	5.17176e-117
Primary metabolism	Lipid metabolism	Glycerophospholipid metabolism	MN608_05497	protein SERAC1	nonDEG	6.36	8.01	K23504	KEGG	1.90179e-51
Primary metabolism	Lipid metabolism	Glycerophospholipid metabolism	MN608_05632	cardiolipin synthase A/B	nonDEG	1.82	1.98	K06131	KEGG	6.56983e-28
Primary metabolism	Lipid metabolism	Glycerophospholipid metabolism	MN608_06296	CDP-diacylglycerol--serine O-phosphatidyltransferase	nonDEG	5.88	5.77	K00998	KEGG	4.48219e-18
Primary metabolism	Lipid metabolism	Glycerophospholipid metabolism	MN608_06362	phosphatidylserine decarboxylase	nonDEG	15.27	11.96	K01613	KEGG	1.31397e-111
Primary metabolism	Lipid metabolism	Glycerophospholipid metabolism	MN608_06485	protein SERAC1	nonDEG	11.82	7.8	K23504	KEGG	5.51654e-31
Primary metabolism	Lipid metabolism	Glycerophospholipid metabolism	MN608_06978	glycerol-3-phosphate dehydrogenase (NAD+)	nonDEG	105.21	146.38	K00006	KEGG	2.13766e-180
Primary metabolism	Lipid metabolism	Glycerophospholipid metabolism	MN608_07018	ethanolaminephosphotransferase	nonDEG	7.12	8.24	K00993	KEGG	6.91561e-153
Primary metabolism	Lipid metabolism	Glycerophospholipid metabolism	MN608_07204	betaine lipid synthase	nonDEG	3.01	2.78	K13621	KEGG	0
Primary metabolism	Lipid metabolism	Glycerophospholipid metabolism	MN608_07879	ethanolamine-phosphate cytidylyltransferase	nonDEG	18.75	28.43	K00967	KEGG	4.14936e-137
Primary metabolism	Lipid metabolism	Glycerophospholipid metabolism	MN608_08036	phosphatidylserine decarboxylase	nonDEG	25.83	23.53	K01613	KEGG	5.17176e-95
Primary metabolism	Lipid metabolism	Glycerophospholipid metabolism	MN608_08486	protein SERAC1	nonDEG	2.56	5.13	K23504	KEGG	1.06883e-53
Primary metabolism	Lipid metabolism	Glycerophospholipid metabolism	MN608_08759	CDP-diacylglycerol--serine O-phosphatidyltransferase	nonDEG	23.41	38.97	K17103	KEGG	9.30916e-58
Primary metabolism	Lipid metabolism	Glycerophospholipid metabolism	MN608_08816	acetylcholinesterase	nonDEG	15.7	7.9	K01049	KEGG	2.58588e-106
Primary metabolism	Lipid metabolism	Glycerophospholipid metabolism	MN608_09026	protein SERAC1	nonDEG	1.76	1.11	K23504	KEGG	5.51654e-71
Primary metabolism	Lipid metabolism	Glycerophospholipid metabolism	MN608_09367	acetylcholinesterase	nonDEG	0.18	0.3	K01049	KEGG	9.65395e-124
Primary metabolism	Lipid metabolism	Glycerophospholipid metabolism	MN608_09452	protein SERAC1	nonDEG	0.54	0.22	K23504	KEGG	1.48686e-39
Primary metabolism	Lipid metabolism	Glycerophospholipid metabolism	MN608_09718	CDP-diacylglycerol--inositol 3-phosphatidyltransferase	nonDEG	13.7	17.65	K00999	KEGG	3.79262e-109
Primary metabolism	Lipid metabolism	Glycerophospholipid metabolism	MN608_09791	glycerol-3-phosphate dehydrogenase	nonDEG	12.6	9.51	K00111	KEGG	3.79262e-233
Primary metabolism	Lipid metabolism	Glycerophospholipid metabolism	MN608_09894	acetylcholinesterase	nonDEG	1.13	0.85	K01049	KEGG	1.41361e-107
Primary metabolism	Lipid metabolism	Glycerophospholipid metabolism	MN608_09976	protein SERAC1	nonDEG	1.79	1.83	K23504	KEGG	2.5514e-51
Primary metabolism	Lipid metabolism	Glycerophospholipid metabolism	MN608_10006	acetylcholinesterase	nonDEG	3.93	3.22	K01049	KEGG	7.58524e-106
Primary metabolism	Lipid metabolism	Glycerophospholipid metabolism	MN608_10138	acetylcholinesterase	nonDEG	1.8	1.6	K01049	KEGG	3.3444e-107
Primary metabolism	Lipid metabolism	Glycerophospholipid metabolism	MN608_10217	protein SERAC1	nonDEG	22.52	13.03	K23504	KEGG	9.65395e-62
Primary metabolism	Lipid metabolism	Glycerophospholipid metabolism	MN608_10582	glycerophosphoryl diester phosphodiesterase	nonDEG	3.38	2.71	K01126	KEGG	1.59059e-30
Primary metabolism	Lipid metabolism	Glycerophospholipid metabolism	MN608_10946	acetylcholinesterase	nonDEG	0.09	0.06	K01049	KEGG	1.03435e-131
Primary metabolism	Lipid metabolism	Glycerophospholipid metabolism	MN608_11255	acetylcholinesterase	nonDEG	1.6	2.86	K01049	KEGG	1.31397e-85
Primary metabolism	Lipid metabolism	Glycerophospholipid metabolism	MN608_11276	protein SERAC1	nonDEG	5.28	7.48	K23504	KEGG	1.13779e-45
Primary metabolism	Lipid metabolism	Glycerophospholipid metabolism	MN608_11385	protein SERAC1	nonDEG	2.42	3.4	K23504	KEGG	1.06883e-54
Primary metabolism	Lipid metabolism	Glycerophospholipid metabolism	MN608_11427	acetylcholinesterase	nonDEG	2.65	2.46	K01049	KEGG	3.80358e-116
Primary metabolism	Lipid metabolism	Glycerophospholipid metabolism	MN608_11522	protein SERAC1	nonDEG	14.15	18.18	K23504	KEGG	4.49514e-34
Primary metabolism	Lipid metabolism	Glycerophospholipid metabolism	MN608_11663	acetylcholinesterase	nonDEG	0.7	1.09	K01049	KEGG	1.52143e-102
Primary metabolism	Lipid metabolism	Glycerophospholipid metabolism	MN608_11844	acetylcholinesterase	nonDEG	0.06	0.1	K01049	KEGG	2.8354e-102
Primary metabolism	Lipid metabolism	Glycerophospholipid metabolism	MN608_00235	acetylcholinesterase	1.88	39.22	10.13	K01049	KEGG	1.03435e-118
Primary metabolism	Lipid metabolism	Glycerophospholipid metabolism	MN608_07493	acetylcholinesterase	1.39	1.35	0.63	K01049	KEGG	8.6196e-94
Primary metabolism	Lipid metabolism	Glycerophospholipid metabolism	MN608_06405	phosphatidylglycerophosphatase GEP4	-1.17	19.81	43.84	K01094	KEGG	2.34453e-75
Primary metabolism	Lipid metabolism	Glycerophospholipid metabolism	MN608_11145	protein SERAC1		0	0	K23504	KEGG	2.73166e-69
Primary metabolism	Lipid metabolism	Glycerophospholipid metabolism	MN608_11467	acetylcholinesterase		0.06	0	K01049	KEGG	5.17176e-35
Primary metabolism	Lipid metabolism	Lipid oxidation	MN608_05403	linoleate 10R-lipoxygenase	nonDEG	14.87	7.58	K17862	KEGG	0
Primary metabolism	Lipid metabolism	Lipoic acid metabolism	MN608_02769	lipoyl synthase	nonDEG	22.3	19.68	K03644	KEGG	5.18671e-162
Primary metabolism	Lipid metabolism	Lipoic acid metabolism	MN608_02820	lipoyl(octanoyl) transferase 2	nonDEG	5.98	5.19	K23735	KEGG	2.72379e-73
Primary metabolism	Lipid metabolism	Lipoic acid metabolism	MN608_09745	lipoate--protein ligase	nonDEG	14.51	14.23	K03800	KEGG	2.80082e-74
Primary metabolism	Lipid synthesis	Biosynthesis of unsaturated fatty acids	MN608_00918	very-long-chain enoyl-CoA reductase	nonDEG	28.99	32.79	K10258	KEGG	1.45228e-110
Primary metabolism	Lipid synthesis	Biosynthesis of unsaturated fatty acids	MN608_07733	acyl-CoA thioesterase I	nonDEG	0.59	0.88	K10804	KEGG	2.10318e-18
Primary metabolism	Lipid synthesis	Biosynthesis of unsaturated fatty acids	MN608_08200	very-long-chain (3R)-3-hydroxyacyl-CoA dehydratase	nonDEG	6.37	4.37	K10703	KEGG	1.99975e-61
Primary metabolism	Lipid synthesis	Biosynthesis of unsaturated fatty acids	MN608_08229	acyl-CoA thioesterase I	nonDEG	7.57	7.7	K10804	KEGG	4.13741e-21
Primary metabolism	Lipid synthesis	Biosynthesis of unsaturated fatty acids	MN608_08230	17beta-estradiol 17-dehydrogenase	nonDEG	2.03	3	K10251	KEGG	3.79262e-49
Primary metabolism	Lipid synthesis	Biosynthesis of unsaturated fatty acids	MN608_09875	sterol carrier protein 2	nonDEG	14.36	13.74	K08764	KEGG	2.42046e-228
Primary metabolism	Lipid synthesis	Biosynthesis of unsaturated fatty acids	MN608_02978	17beta-estradiol 17-dehydrogenase	-1.28	31.21	78.4	K10251	KEGG	4.14936e-108
Primary metabolism	Lipid synthesis	Biosynthesis of unsaturated fatty acids	MN608_01901	very-long-chain (3R)-3-hydroxyacyl-CoA dehydratase	-1.45	32.84	96.66	K10703	KEGG	2.58588e-63
Primary metabolism	Lipid synthesis	Biosynthesis of unsaturated fatty acids	MN608_10400	acyl-CoA thioesterase I		0.02	0	K10804	KEGG	8.99029e-21
Primary metabolism	Lipid synthesis	Biosynthesis of various plant secondary metabolites	MN608_03298	S-adenosylmethionine synthetase	nonDEG	151.29	212.23	K00789	KEGG	4.82697e-192
Primary metabolism	Lipid synthesis	Desaturases	MN608_03620	stearoyl-CoA desaturase (Delta-9 desaturase)	nonDEG	2773	2164.08	K00507	KEGG	5.86133e-121
Primary metabolism	Lipid synthesis	Desaturases	MN608_04005	sphingolipid 8-(E)-desaturase	nonDEG	0.74	0.46	K13076	KEGG	1.03734e-241
Primary metabolism	Lipid synthesis	Desaturases	MN608_06734	omega-6 fatty acid desaturase	nonDEG	165.81	205.6	K10256	KEGG	5.51654e-170
Primary metabolism	Lipid synthesis	Desaturases	MN608_08789	sphingolipid 8-(E)-desaturase	nonDEG	34.27	26.64	K13076	KEGG	4.48219e-260
Primary metabolism	Lipid synthesis	Desaturases	MN608_11719	bifunctional Delta-12/omega-3 fatty acid desaturase	nonDEG	153.41	197.42	K22993	KEGG	1.13779e-187
Primary metabolism	Lipid synthesis	Desaturases	MN608_11386	sphingolipid 8-(E)-desaturase	1.18	21.16	8.67	K13076	KEGG	9.65395e-246
Primary metabolism	Lipid synthesis	Fatty acid synthesis	MN608_00202	acyltransferase family protein	nonDEG	0.14	0.12	PF01757.25	EBI-EMBL	4.48219e-29
Primary metabolism	Lipid synthesis	Fatty acid synthesis	MN608_01011	long-chain acyl-CoA synthetase	nonDEG	20.51	12.75	K01897	KEGG	5.86133e-140
Primary metabolism	Lipid synthesis	Fatty acid synthesis	MN608_01191	long-chain acyl-CoA synthetase	nonDEG	30.82	41.04	K01897	KEGG	3.20649e-127
Primary metabolism	Lipid synthesis	Fatty acid synthesis	MN608_01700	acetyl-CoA carboxylase	nonDEG	38.68	29	K11262	KEGG	0
Primary metabolism	Lipid synthesis	Fatty acid synthesis	MN608_01892	3-hydroxyacyl-thioester dehydratase	nonDEG	33.15	33.22	K22541	KEGG	3.80358e-37
Primary metabolism	Lipid synthesis	Fatty acid synthesis	MN608_02172	fatty-acyl-CoA synthase	nonDEG	8.35	11.22	K00666	KEGG	1.48257e-144
Primary metabolism	Lipid synthesis	Fatty acid synthesis	MN608_02694	trans-2-enoyl-CoA reductase	nonDEG	19.88	38.34	K07512	KEGG	4.82697e-134
Primary metabolism	Lipid synthesis	Fatty acid synthesis	MN608_03699	long-chain acyl-CoA synthetase	nonDEG	79.66	55.71	K01897	KEGG	2.27557e-127
Primary metabolism	Lipid synthesis	Fatty acid synthesis	MN608_05110	acetyl-CoA/propionyl-CoA carboxylase-like protein	nonDEG	2.02	3.27	K11263	KEGG	2.62036e-153
Primary metabolism	Lipid synthesis	Fatty acid synthesis	MN608_05234	fungal fatty acid synthase subunit alpha	nonDEG	68.59	49.19	K00667	KEGG	0
Primary metabolism	Lipid synthesis	Fatty acid synthesis	MN608_05469	fatty-acyl-CoA synthase	nonDEG	4.97	6.34	K00666	KEGG	1.13779e-143
Primary metabolism	Lipid synthesis	Fatty acid synthesis	MN608_06034	fatty acid elongase 3	nonDEG	47.32	41.19	K10246	KEGG	3.44784e-162
Primary metabolism	Lipid synthesis	Fatty acid synthesis	MN608_06326	long-chain acyl-CoA synthetase	nonDEG	52.14	56.44	K01897	KEGG	9.30916e-26
Primary metabolism	Lipid synthesis	Fatty acid synthesis	MN608_08027	[acyl-carrier-protein] S-malonyltransferase	nonDEG	11.18	12.85	K00645	KEGG	5.17176e-92
Primary metabolism	Lipid synthesis	Fatty acid synthesis	MN608_08708	acyltransferase family protein	nonDEG	0.74	0.63	PF01757.25	EBI-EMBL	4.48219e-30
Primary metabolism	Lipid synthesis	Fatty acid synthesis	MN608_11691	acyltransferase family protein	nonDEG	0.98	1.55	PF01757.25	EBI-EMBL	2.75827e-30
Primary metabolism	Lipid synthesis	Fatty acid synthesis	MN608_01680	malonyl-CoA/methylmalonyl-CoA synthetase	6.71	132.04	1.46	K18660	KEGG	7.26139e-196
Primary metabolism	Lipid synthesis	Fatty acid synthesis	MN608_02208	acyltransferase family protein	1.3	5.49	2.56	PF01757.25	EBI-EMBL	1.06883e-23
Primary metabolism	Lipid synthesis	Fatty acid synthesis	MN608_05233	fungal fatty acid synthase subunit beta	1.14	61.43	30.47	K00668	KEGG	0
Primary metabolism	Lipid synthesis	Fatty acid synthesis	MN608_07202	malonyl-CoA/methylmalonyl-CoA synthetase	1.14	27.59	15.48	K18660	KEGG	1.34466e-203
Primary metabolism	Lipid synthesis	Fatty acid synthesis	MN608_11737	acyltransferase family protein	-1.22	4.4	13.22	PF01757.25	EBI-EMBL	6.20611e-27
Primary metabolism	Lipid synthesis	Fatty acid synthesis	MN608_07362	cyclopropane-fatty-acyl-phospholipid synthase	-1.32	3.96	9.51	K00574	KEGG	0.000551654
Primary metabolism	Lipid synthesis	Fatty acid synthesis	MN608_11531	fungal fatty acid synthase subunit beta	-1.73	0.34	1.28	K00668	KEGG	1.17565e-86
Primary metabolism	Lipid synthesis	Fatty acid synthesis	MN608_03158	acyltransferase family protein		0	0	PF01757.25	EBI-EMBL	9.30916e-25
Primary metabolism	Lipid synthesis	Fatty acid synthesis	MN608_06762	acyltransferase family protein		0	0	PF01757.25	EBI-EMBL	5.51654e-29
Primary metabolism	Lipid synthesis	Fatty acid synthesis	MN608_09184	acyltransferase family protein		0.14	0	PF01757.25	EBI-EMBL	7.60717e-32
Primary metabolism	Lipid synthesis	Fatty acid synthesis	MN608_09936	acyltransferase family protein		0.01	0	PF01757.25	EBI-EMBL	6.20611e-36
Primary metabolism	Lipid synthesis	Other lipid degradation	MN608_10736	long-chain fatty acid omega-monooxygenase	nonDEG	0.14	0.07	K07422	KEGG	1.93637e-27
Primary metabolism	Lipid synthesis	Phospholipid synthesis	MN608_00096	Phosphatidate phosphatase APP1-like protein	nonDEG	4.73	3.98	PF09949.12	Pfam	1.27939e-45
Primary metabolism	Lipid synthesis	Phospholipid synthesis	MN608_00767	Phosphatidate phosphatase APP1-like protein	nonDEG	12.88	15.72	PF09949.12	Pfam	1.2757e-35
Primary metabolism	Lipid synthesis	Phospholipid synthesis	MN608_09897	Phosphatidate phosphatase APP1-like protein	nonDEG	33.3	14.42	PF09949.12	Pfam	7.58524e-55
Primary metabolism	Lipid synthesis	Sphingolipid metabolism	MN608_00327	3-dehydrosphinganine reductase	nonDEG	21.88	42.03	K04708	KEGG	1.52143e-101
Primary metabolism	Lipid synthesis	Sphingolipid metabolism	MN608_01236	neutral ceramidase	nonDEG	3.64	3.97	K12349	KEGG	1.37914e-279
Primary metabolism	Lipid synthesis	Sphingolipid metabolism	MN608_01394	sphinganine-1-phosphate aldolase	nonDEG	19.49	14.06	K01634	KEGG	6.22405e-220
Primary metabolism	Lipid synthesis	Sphingolipid metabolism	MN608_01516	dihydrosphingosine 1-phosphate phosphatase	nonDEG	9.21	9.08	K23451	KEGG	2.58588e-209
Primary metabolism	Lipid synthesis	Sphingolipid metabolism	MN608_02249	very-long-chain ceramide synthase	nonDEG	18.32	12.13	K04709	KEGG	3.4578e-151
Primary metabolism	Lipid synthesis	Sphingolipid metabolism	MN608_02346	sphinganine C4-monooxygenase	nonDEG	1080.22	621.91	K04713	KEGG	5.51654e-127
Primary metabolism	Lipid synthesis	Sphingolipid metabolism	MN608_02498	very-long-chain ceramide synthase	nonDEG	31.57	27.5	K04709	KEGG	1.58601e-144
Primary metabolism	Lipid synthesis	Sphingolipid metabolism	MN608_03424	sphingosine kinase	nonDEG	8.3	9.33	K04718	KEGG	1.17227e-13
Primary metabolism	Lipid synthesis	Sphingolipid metabolism	MN608_03739	dihydroceramidase	nonDEG	3.59	5.21	K04711	KEGG	8.27481e-96
Primary metabolism	Lipid synthesis	Sphingolipid metabolism	MN608_04196	sphingosine kinase	nonDEG	15.29	14.41	K04718	KEGG	6.89568e-148
Primary metabolism	Lipid synthesis	Sphingolipid metabolism	MN608_04358	arylsulfatase A	nonDEG	1.56	1.74	K01134	KEGG	5.86133e-85
Primary metabolism	Lipid synthesis	Sphingolipid metabolism	MN608_04746	sphingomyelin phosphodiesterase 2	nonDEG	2.64	2.59	K12351	KEGG	2.2411e-130
Primary metabolism	Lipid synthesis	Sphingolipid metabolism	MN608_05807	sphingomyelin phosphodiesterase	nonDEG	6.39	6.33	K12350	KEGG	1.17227e-167
Primary metabolism	Lipid synthesis	Sphingolipid metabolism	MN608_06571	very-long-chain ceramide synthase	nonDEG	0.05	0.02	K04709	KEGG	2.13766e-124
Primary metabolism	Lipid synthesis	Sphingolipid metabolism	MN608_06650	ceramide glucosyltransferase	nonDEG	16.27	15.81	K00720	KEGG	3.80358e-113
Primary metabolism	Lipid synthesis	Sphingolipid metabolism	MN608_07857	sphingolipid 4-desaturase/C4-monooxygenase	nonDEG	94.27	64.03	K04712	KEGG	2.44797e-164
Primary metabolism	Lipid synthesis	Sphingolipid metabolism	MN608_07874	neutral ceramidase	nonDEG	14.36	14.85	K12349	KEGG	4.13741e-282
Primary metabolism	Lipid synthesis	Sphingolipid metabolism	MN608_08842	serine palmitoyltransferase	nonDEG	16.05	11.65	K00654	KEGG	3.3444e-124
Primary metabolism	Lipid synthesis	Sphingolipid metabolism	MN608_09572	arylsulfatase A	nonDEG	4.39	11.58	K01134	KEGG	1.07192e-87
Primary metabolism	Lipid synthesis	Sphingolipid metabolism	MN608_11403	sphingolipid C9-methyltransferase	nonDEG	43.29	57.85	K20238	KEGG	2.75827e-253
Primary metabolism	Lipid synthesis	Sphingolipid metabolism	MN608_11540	dihydroceramidase	nonDEG	12.29	11.95	K04711	KEGG	1.20674e-62
Primary metabolism	Lipid synthesis	Sphingolipid metabolism	MN608_00353	serine palmitoyltransferase	1.12	180.14	101.69	K00654	KEGG	1.89631e-211
Primary metabolism	Lipid synthesis	Steroid synthesis	MN608_00164	Delta24-sterol reductase	nonDEG	6.88	8.47	K09828	KEGG	4.13741e-139
Primary metabolism	Lipid synthesis	Steroid synthesis	MN608_00468	Delta7-sterol 5-desaturase	nonDEG	273.63	228.22	K00227	KEGG	2.48244e-123
Primary metabolism	Lipid synthesis	Steroid synthesis	MN608_00505	cholestenol Delta-isomerase	nonDEG	24.35	37.13	K01824	KEGG	3.79262e-81
Primary metabolism	Lipid synthesis	Steroid synthesis	MN608_01214	Delta24-sterol reductase	nonDEG	20.78	24.67	K09828	KEGG	4.14936e-116
Primary metabolism	Lipid synthesis	Steroid synthesis	MN608_01726	Delta14-sterol reductase	nonDEG	37.72	33.71	K00222	KEGG	1.41361e-180
Primary metabolism	Lipid synthesis	Steroid synthesis	MN608_01742	sterol 3beta-glucosyltransferase	nonDEG	6.64	4.32	K05841	KEGG	1.99975e-201
Primary metabolism	Lipid synthesis	Steroid synthesis	MN608_04153	sterol desaturase family protein	nonDEG	15.63	23.19	PF04116.16	EBI-EMBL	6.55089e-11
Primary metabolism	Lipid synthesis	Steroid synthesis	MN608_04155	sterol 3beta-glucosyltransferase	nonDEG	12.58	15.15	K05841	KEGG	2.62793e-191
Primary metabolism	Lipid synthesis	Steroid synthesis	MN608_04476	sterol 3beta-glucosyltransferase	nonDEG	11.12	9.94	K05841	KEGG	2.99962e-204
Primary metabolism	Lipid synthesis	Steroid synthesis	MN608_04762	sterol 14alpha-demethylase	nonDEG	147.42	132.3	K05917	KEGG	5.51654e-210
Primary metabolism	Lipid synthesis	Steroid synthesis	MN608_04846	sterol-4alpha-carboxylate 3-dehydrogenase (decarboxylating)	nonDEG	5.91	5.89	K07748	KEGG	1.7289e-31
Primary metabolism	Lipid synthesis	Steroid synthesis	MN608_04957	sterol-4alpha-carboxylate 3-dehydrogenase (decarboxylating)	nonDEG	22.81	27.01	K07748	KEGG	2.0687e-149
Primary metabolism	Lipid synthesis	Steroid synthesis	MN608_05079	methylsterol monooxygenase	nonDEG	229.33	202.2	K07750	KEGG	6.91561e-147
Primary metabolism	Lipid synthesis	Steroid synthesis	MN608_05395	Delta24(24(1))-sterol reductase	nonDEG	34.14	22.31	K00223	KEGG	3.79262e-54
Primary metabolism	Lipid synthesis	Steroid synthesis	MN608_05730	C-8 sterol isomerase	nonDEG	62.75	65.4	K09829	KEGG	2.62036e-119
Primary metabolism	Lipid synthesis	Steroid synthesis	MN608_06494	lanosterol synthase	nonDEG	17.77	13.53	K01852	KEGG	0
Primary metabolism	Lipid synthesis	Steroid synthesis	MN608_07297	Delta24-sterol reductase	nonDEG	12.69	15.15	K09828	KEGG	3.44784e-156
Primary metabolism	Lipid synthesis	Steroid synthesis	MN608_07306	3-keto steroid reductase	nonDEG	13.55	14.51	K09827	KEGG	1.03435e-140
Primary metabolism	Lipid synthesis	Steroid synthesis	MN608_07894	Delta24(24(1))-sterol reductase	nonDEG	22.53	14.88	K00223	KEGG	1.86183e-282
Primary metabolism	Lipid synthesis	Steroid synthesis	MN608_08606	sterol 3beta-glucosyltransferase	nonDEG	7.52	5.68	K05841	KEGG	1.06883e-198
Primary metabolism	Lipid synthesis	Steroid synthesis	MN608_08617	sterol 24-C-methyltransferase	nonDEG	58.54	101.13	K00559	KEGG	8.27481e-160
Primary metabolism	Lipid synthesis	Steroid synthesis	MN608_09043	sterol-4alpha-carboxylate 3-dehydrogenase (decarboxylating)	nonDEG	10.11	8.85	K07748	KEGG	1.37914e-35
Primary metabolism	Lipid synthesis	Steroid synthesis	MN608_10089	sterol 3beta-glucosyltransferase	nonDEG	0.15	0.05	K05841	KEGG	2.2411e-71
Primary metabolism	Lipid synthesis	Steroid synthesis	MN608_10242	sterol 3beta-glucosyltransferase	nonDEG	5.72	3.93	K05841	KEGG	1.62048e-248
Primary metabolism	Lipid synthesis	Steroid synthesis	MN608_10397	Delta14-sterol reductase	nonDEG	6.7	7.06	K00222	KEGG	6.20611e-162
Primary metabolism	Lipid synthesis	Steroid synthesis	MN608_10440	methylsterol monooxygenase	nonDEG	240.16	400.59	K07750	KEGG	3.44784e-136
Primary metabolism	Lipid synthesis	Steroid synthesis	MN608_10737	sterol 3beta-glucosyltransferase	nonDEG	4.11	4.64	K05841	KEGG	3.79262e-181
Primary metabolism	Lipid synthesis	Steroid synthesis	MN608_11299	sterol 3beta-glucosyltransferase	nonDEG	0.02	0.05	K05841	KEGG	7.58524e-203
Primary metabolism	Lipid synthesis	Steroid synthesis	MN608_05943	sterol O-acyltransferase	1.62	9.25	3.35	K00637	KEGG	5.17176e-149
Primary metabolism	Lipid synthesis	Steroid synthesis	MN608_03546	sterol 22-desaturase	1.17	119.91	61.09	K09831	KEGG	1.62048e-264
Primary metabolism	Lipid synthesis	Steroid synthesis	MN608_07506	sterol 14alpha-demethylase	-1.98	17.48	121.7	K05917	KEGG	1.55601e-196
Primary metabolism	Lipid synthesis	Steroid synthesis	MN608_11130	sterol 24-C-methyltransferase		0	0	K00559	KEGG	1.72392e-147
Primary metabolism	Lipid synthesis	Steroid synthesis	MN608_11188	Delta24(24(1))-sterol reductase		0	0	K00223	KEGG	1.89631e-210
Primary metabolism	Nucleic acid metabolism	Chromatin organization-related	MN608_00075	Chromosome condensation protein	nonDEG	5.54	8.64	Q7SB51	TCDB	8.20912e-87
Primary metabolism	Nucleic acid metabolism	Chromatin organization-related	MN608_00076	Chromosome condensation protein	nonDEG	2.53	3.45	Q7SB51	TCDB	9.26458e-24
Primary metabolism	Nucleic acid metabolism	Chromatin organization-related	MN608_00568	chromatin modification-related protein VID21	nonDEG	8.3	5.18	K11397	KEGG	3.79262e-260
Primary metabolism	Nucleic acid metabolism	Chromatin organization-related	MN608_00576	THO complex subunit 1	nonDEG	10.47	9.14	K12878	KEGG	9.30916e-153
Primary metabolism	Nucleic acid metabolism	Chromatin organization-related	MN608_01092	chromosome transmission fidelity protein 4	nonDEG	7.29	8.62	K11274	KEGG	4.49514e-251
Primary metabolism	Nucleic acid metabolism	Chromatin organization-related	MN608_01119	centromere protein C	nonDEG	10.83	7.88	K11497	KEGG	3.10305e-86
Primary metabolism	Nucleic acid metabolism	Chromatin organization-related	MN608_01257	chromatin structure-remodeling complex subunit RSC9	nonDEG	12.32	7.96	K11763	KEGG	2.17214e-241
Primary metabolism	Nucleic acid metabolism	Chromatin organization-related	MN608_01364	THO complex subunit 4	nonDEG	154.59	131.63	K12881	KEGG	1.17227e-44
Primary metabolism	Nucleic acid metabolism	Chromatin organization-related	MN608_01368	chromatin structure-remodeling complex subunit RSC9	nonDEG	5.62	10.26	K11763	KEGG	2.44797e-08
Primary metabolism	Nucleic acid metabolism	Chromatin organization-related	MN608_01386	regulator of chromosome condensation	nonDEG	7.08	7.93	K11493	KEGG	1.68944e-23
Primary metabolism	Nucleic acid metabolism	Chromatin organization-related	MN608_01534	CENP-Q, a CENPA-CAD centromere complex subunit	nonDEG	3.82	5.62	PF13094.9	Pfam	2.5514e-46
Primary metabolism	Nucleic acid metabolism	Chromatin organization-related	MN608_01536	centromere-localized protein 2	nonDEG	29.54	48.74	K11696	KEGG	6.22405e-59
Primary metabolism	Nucleic acid metabolism	Chromatin organization-related	MN608_01667	chromatin structure-remodeling complex subunit RSC3/30	nonDEG	8.06	8.04	K11758	KEGG	9.65395e-23
Primary metabolism	Nucleic acid metabolism	Chromatin organization-related	MN608_02117	chromatin assembly factor 1 subunit A	nonDEG	20.01	15.93	K10750	KEGG	6.56983e-06
Primary metabolism	Nucleic acid metabolism	Chromatin organization-related	MN608_02372	structural maintenance of chromosomes protein 5	nonDEG	6.61	6.56	K22803	KEGG	0
Primary metabolism	Nucleic acid metabolism	Chromatin organization-related	MN608_02851	centrosomal protein CEP83	nonDEG	64.74	33.64	K16754	KEGG	0.000482697
Primary metabolism	Nucleic acid metabolism	Chromatin organization-related	MN608_03058	THO complex subunit 4	nonDEG	25.51	44.83	K12881	KEGG	1.79806e-43
Primary metabolism	Nucleic acid metabolism	Chromatin organization-related	MN608_03377	chromatin assembly factor 1 subunit A	nonDEG	0.47	0.43	K10750	KEGG	7.58524e-09
Primary metabolism	Nucleic acid metabolism	Chromatin organization-related	MN608_03946	chromatin structure-remodeling complex protein RSC7	nonDEG	21.13	11.24	K11761	KEGG	1.62048e-79
Primary metabolism	Nucleic acid metabolism	Chromatin organization-related	MN608_04163	chromatin structure-remodeling complex protein RSC7	nonDEG	9.7	6.51	K11761	KEGG	1.48257e-166
Primary metabolism	Nucleic acid metabolism	Chromatin organization-related	MN608_04489	chromatin assembly factor 1 subunit A	nonDEG	15.97	34.22	K10750	KEGG	8.27481e-07
Primary metabolism	Nucleic acid metabolism	Chromatin organization-related	MN608_04519	THO complex part of transcription export complex	nonDEG	11.59	17.86	PF05615.16	Pfam	5.51654e-42
Primary metabolism	Nucleic acid metabolism	Chromatin organization-related	MN608_04582	centromere protein K	nonDEG	3.09	5.82	K11503	KEGG	8.29873e-16
Primary metabolism	Nucleic acid metabolism	Chromatin organization-related	MN608_04628	chromatin modification-related protein EAF6	nonDEG	9.22	7.62	K11344	KEGG	1.99975e-28
Primary metabolism	Nucleic acid metabolism	Chromatin organization-related	MN608_04729	THO complex subunit 5	nonDEG	5.08	5.54	K13174	KEGG	2.86171e-61
Primary metabolism	Nucleic acid metabolism	Chromatin organization-related	MN608_04775	centromeric protein E	nonDEG	20.35	10.9	K11498	KEGG	2.8354e-175
Primary metabolism	Nucleic acid metabolism	Chromatin organization-related	MN608_04805	telomerase reverse transcriptase	nonDEG	1.78	1.27	K11126	KEGG	1.14108e-278
Primary metabolism	Nucleic acid metabolism	Chromatin organization-related	MN608_05087	chromosome transmission fidelity protein 18	nonDEG	3.76	3.66	K11269	KEGG	1.52143e-218
Primary metabolism	Nucleic acid metabolism	Chromatin organization-related	MN608_05760	chromatin-remodeling ATPase INO80	nonDEG	11.52	6.3	K11665	KEGG	0
Primary metabolism	Nucleic acid metabolism	Chromatin organization-related	MN608_06284	centromere protein I	nonDEG	13.4	8.69	K11501	KEGG	2.89618e-142
Primary metabolism	Nucleic acid metabolism	Chromatin organization-related	MN608_06308	chromatin assembly factor 1 subunit A	nonDEG	7.41	6.03	K10750	KEGG	4.48219e-62
Primary metabolism	Nucleic acid metabolism	Chromatin organization-related	MN608_06848	chromatin structure-remodeling complex subunit RSC4	nonDEG	15.8	11.43	K11759	KEGG	7.24046e-69
Primary metabolism	Nucleic acid metabolism	Chromatin organization-related	MN608_06906	chromatin assembly factor 1 subunit B	nonDEG	10.21	9.22	K10751	KEGG	1.03435e-174
Primary metabolism	Nucleic acid metabolism	Chromatin organization-related	MN608_07217	Centromere protein Scm3	nonDEG	4.78	3.96	PF10384.12	Pfam	1.34466e-18
Primary metabolism	Nucleic acid metabolism	Chromatin organization-related	MN608_07235	centrosomal protein CEP250	nonDEG	14.15	8.19	K16464	KEGG	8.6196e-16
Primary metabolism	Nucleic acid metabolism	Chromatin organization-related	MN608_07582	regulator of chromosome condensation	nonDEG	26.74	20.7	K11493	KEGG	4.82697e-147
Primary metabolism	Nucleic acid metabolism	Chromatin organization-related	MN608_08015	centrosomal protein CEP152	nonDEG	11.34	5.2	K16728	KEGG	5.51654e-12
Primary metabolism	Nucleic acid metabolism	Chromatin organization-related	MN608_08224	chromatin structure-remodeling complex subunit SFH1	nonDEG	11.82	9.78	K11770	KEGG	2.76624e-177
Primary metabolism	Nucleic acid metabolism	Chromatin organization-related	MN608_08799	structural maintenance of chromosomes protein 6	nonDEG	9.13	7.3	K22804	KEGG	1.24122e-267
Primary metabolism	Nucleic acid metabolism	Chromatin organization-related	MN608_08939	chromatin structure-remodeling complex subunit RSC58	nonDEG	11.39	5.92	K11766	KEGG	1.93637e-05
Primary metabolism	Nucleic acid metabolism	Chromatin organization-related	MN608_09122	regulator of chromosome condensation	nonDEG	19.02	12.37	K11493	KEGG	9.68185e-38
Primary metabolism	Nucleic acid metabolism	Chromatin organization-related	MN608_09167	chromosome segregation protein	nonDEG	19.97	15	K03529	KEGG	0.000587827
Primary metabolism	Nucleic acid metabolism	Chromatin organization-related	MN608_09604	chromatin modification-related protein VID21	nonDEG	9.84	15.04	K11397	KEGG	7.58524e-06
Primary metabolism	Nucleic acid metabolism	Chromatin organization-related	MN608_10008	chromatin assembly factor 1 subunit A	nonDEG	0.23	0.07	K10750	KEGG	4.84092e-05
Primary metabolism	Nucleic acid metabolism	Chromatin organization-related	MN608_10240	chromosome transmission fidelity protein 1	nonDEG	2.15	2.4	K11273	KEGG	0
Primary metabolism	Nucleic acid metabolism	Chromatin organization-related	MN608_10394	chromatin structure-remodeling complex subunit RSC1/2	nonDEG	12.8	7.4	K11756	KEGG	6.20611e-289
Primary metabolism	Nucleic acid metabolism	Chromatin organization-related	MN608_10442	chromatin structure-remodeling complex subunit RSC3/30	nonDEG	2.01	1.74	K11758	KEGG	4.48219e-19
Primary metabolism	Nucleic acid metabolism	Chromatin organization-related	MN608_04550	chromatin assembly factor 1 subunit A	2.94	84.03	14.67	K10750	KEGG	3.79262e-07
Primary metabolism	Nucleic acid metabolism	Chromatin organization-related	MN608_00816	centrosomal protein CEP135	2.6	1.03	0.15	K16461	KEGG	8.96438e-10
Primary metabolism	Nucleic acid metabolism	Chromatin organization-related	MN608_07224	Centrosome microtubule-binding domain of Cep57	1.47	26.58	9.31	PF06657.16	Pfam	6.89568e-19
Primary metabolism	Nucleic acid metabolism	Chromatin organization-related	MN608_03679	THO complex subunit 2	1.44	11.81	4.43	K12879	KEGG	0
Primary metabolism	Nucleic acid metabolism	Chromatin organization-related	MN608_00480	centromere protein B	1.27	19.49	7.09	K11496	KEGG	9.65395e-19
Primary metabolism	Nucleic acid metabolism	Chromatin organization-related	MN608_03541	chromatin modification-related protein EAF7	1.05	9.29	4.53	K11399	KEGG	9.30916e-25
Primary metabolism	Nucleic acid metabolism	Chromatin organization-related	MN608_07842	chromodomain-helicase-DNA-binding protein 4	1.04	3.08	1.53	K11643	KEGG	0
Primary metabolism	Nucleic acid metabolism	Chromatin organization-related	MN608_05261	sister chromatid cohesion protein DCC1	-1	17.03	32.23	K11271	KEGG	3.13753e-14
Primary metabolism	Nucleic acid metabolism	Chromatin organization-related	MN608_04046	Centromere protein H (CENP-H)	-1.01	2.89	5.64	PF05837.15	Pfam	6.89568e-32
Primary metabolism	Nucleic acid metabolism	Chromatin organization-related	MN608_03924	THO complex subunit 3	-1.24	18.46	42.08	K12880	KEGG	2.14384e-107
Primary metabolism	Nucleic acid metabolism	Chromatin organization-related	MN608_09653	chromobox protein 1	-1.37	45.4	111.38	K11585	KEGG	1.51705e-38
Primary metabolism	Nucleic acid metabolism	Chromatin organization-related	MN608_05783	centromere protein S	-1.59	10.29	32.19	K11511	KEGG	1.65496e-41
Primary metabolism	Nucleic acid metabolism	Chromatin organization-related	MN608_05712	chromosome segregation protein		0.1	0	K03529	KEGG	2.69709e-06
Primary metabolism	Nucleic acid metabolism	Chromatin organization-related	MN608_08586	chromosome segregation protein		0	0.01	K03529	KEGG	4.82697e-05
Primary metabolism	Nucleic acid metabolism	DNA (de)methylation	MN608_05016	DNA oxidative demethylase	nonDEG	1.36	2.43	K10859	KEGG	6.55089e-42
Primary metabolism	Nucleic acid metabolism	DNA (de)methylation	MN608_08208	DNA methyltransferase 1-associated protein 1	nonDEG	19.33	21.01	K11324	KEGG	1.55153e-113
Primary metabolism	Nucleic acid metabolism	DNA (de)methylation	MN608_08930	DNA (cytosine-5)-methyltransferase 1	nonDEG	3.25	2.77	K00558	KEGG	4.13741e-59
Primary metabolism	Nucleic acid metabolism	DNA (de)methylation	MN608_11025	DNA (cytosine-5)-methyltransferase 1	nonDEG	1.3	2.11	K00558	KEGG	2.68931e-28
Primary metabolism	Nucleic acid metabolism	DNA (de)methylation	MN608_11026	DNA (cytosine-5)-methyltransferase 1	nonDEG	1.01	1.74	K00558	KEGG	1.10331e-15
Primary metabolism	Nucleic acid metabolism	DNA (de)methylation	MN608_00929	methylated-DNA-protein-cysteine methyltransferase related protein	-1.17	14.81	35.64	K07443	KEGG	7.58524e-45
Primary metabolism	Nucleic acid metabolism	DNA polymerases	MN608_00498	DNA recombination	nonDEG	43.19	37.65	PF12829.10	Pfam	9.65395e-20
Primary metabolism	Nucleic acid metabolism	DNA polymerases	MN608_01070	DNA polymerase iota	nonDEG	8.03	9.85	K03510	KEGG	1.79806e-148
Primary metabolism	Nucleic acid metabolism	DNA polymerases	MN608_01520	DNA polymerase delta subunit 4	nonDEG	19	24.11	PF04081.16	Pfam	7.93003e-43
Primary metabolism	Nucleic acid metabolism	DNA polymerases	MN608_02326	DNA polymerase gamma 1	nonDEG	6.18	4.6	K02332	KEGG	0
Primary metabolism	Nucleic acid metabolism	DNA polymerases	MN608_04613	DNA polymerase theta	nonDEG	3.08	2.08	K02349	KEGG	2.17842e-238
Primary metabolism	Nucleic acid metabolism	DNA polymerases	MN608_04759	DNA polymerase alpha-associated DNA helicase A	nonDEG	1.93	2.1	K19783	KEGG	2.44797e-44
Primary metabolism	Nucleic acid metabolism	DNA polymerases	MN608_04760	DNA polymerase alpha-associated DNA helicase A	nonDEG	3.2	4.61	K19783	KEGG	1.48686e-198
Primary metabolism	Nucleic acid metabolism	DNA polymerases	MN608_05413	DNA-directed RNA polymerase III subunit Rpc31	nonDEG	21.5	29.46	PF11705.11	Pfam	7.24046e-39
Primary metabolism	Nucleic acid metabolism	DNA polymerases	MN608_06823	DNA polymerase phi	nonDEG	15.81	9.61	K02331	KEGG	7.26139e-188
Primary metabolism	Nucleic acid metabolism	DNA polymerases	MN608_07090	DNA polymerase Ligase (LigD)	nonDEG	2.74	1.94	PF13298.9	EBI-EMBL	2.37901e-35
Primary metabolism	Nucleic acid metabolism	DNA polymerases	MN608_07254	DNA polymerase kappa	nonDEG	5.75	6.63	K03511	KEGG	7.93003e-224
Primary metabolism	Nucleic acid metabolism	DNA polymerases	MN608_08280	DNA polymerase subunit Cdc27	nonDEG	14.63	20.58	PF09507.13	Pfam	7.26139e-85
Primary metabolism	Nucleic acid metabolism	DNA polymerases	MN608_08733	DNA polymerase eta	nonDEG	5.53	6.08	K03509	KEGG	5.53249e-159
Primary metabolism	Nucleic acid metabolism	DNA polymerases	MN608_08928	DNA-directed RNA polymerase I subunit RPA34.5	nonDEG	17.25	7.68	PF08208.14	Pfam	1.10331e-31
Primary metabolism	Nucleic acid metabolism	DNA polymerases	MN608_02196	RNA recognition motif 2	1.65	4.87	1.3	PF04059.15	Pfam	2.0401e-38
Primary metabolism	Nucleic acid metabolism	DNA polymerases	MN608_06185	DNA recombination	-1.63	20.03	64.41	PF08661.14	Pfam	5.86133e-19
Primary metabolism	Nucleic acid metabolism	DNA reparation	MN608_00192	DNA repair protein RAD5	nonDEG	2.95	2.67	K15505	KEGG	0
Primary metabolism	Nucleic acid metabolism	DNA reparation	MN608_00406	DNA topoisomerase III	nonDEG	5.21	6.67	K03165	KEGG	4.82697e-274
Primary metabolism	Nucleic acid metabolism	DNA reparation	MN608_00553	cullin 4	nonDEG	16.45	11.84	K10609	KEGG	1.10331e-270
Primary metabolism	Nucleic acid metabolism	DNA reparation	MN608_00661	transcription initiation factor TFIIH subunit 4	nonDEG	10.64	9.88	K03144	KEGG	2.89618e-138
Primary metabolism	Nucleic acid metabolism	DNA reparation	MN608_00678	DNA repair protein	nonDEG	40.57	34.06	PF06420.15	Pfam	8.6196e-87
Primary metabolism	Nucleic acid metabolism	DNA reparation	MN608_00728	DNA excision repair protein ERCC-1	nonDEG	5.86	7.71	K10849	KEGG	2.17842e-106
Primary metabolism	Nucleic acid metabolism	DNA reparation	MN608_00905	DNA repair protein	nonDEG	14.89	27.89	PF09415.13	Pfam	7.93003e-24
Primary metabolism	Nucleic acid metabolism	DNA reparation	MN608_01021	transcription initiation factor TFIIH subunit 2	nonDEG	6.27	8.56	K03142	KEGG	7.58524e-187
Primary metabolism	Nucleic acid metabolism	DNA reparation	MN608_01100	DNA repair protein RAD57	nonDEG	11.49	16.17	K10958	KEGG	3.3444e-167
Primary metabolism	Nucleic acid metabolism	DNA reparation	MN608_01186	formamidopyrimidine-DNA glycosylase	nonDEG	10.14	12.17	K10563	KEGG	2.93066e-101
Primary metabolism	Nucleic acid metabolism	DNA reparation	MN608_01243	ATP-dependent DNA helicase UvrD/PcrA	nonDEG	3	2.57	K03657	KEGG	8.96438e-181
Primary metabolism	Nucleic acid metabolism	DNA reparation	MN608_01417	A/G-specific adenine glycosylase	nonDEG	1.13	1.07	K03575	KEGG	7.95295e-129
Primary metabolism	Nucleic acid metabolism	DNA reparation	MN608_01631	transcription initiation factor TFIIH subunit 3	nonDEG	7.2	8.28	K03143	KEGG	1.93079e-102
Primary metabolism	Nucleic acid metabolism	DNA reparation	MN608_01891	DNA ligase 1	nonDEG	11.5	9.12	K10747	KEGG	7.58524e-229
Primary metabolism	Nucleic acid metabolism	DNA reparation	MN608_01943	DNA excision repair protein ERCC-6	nonDEG	7.97	6.19	K10841	KEGG	0
Primary metabolism	Nucleic acid metabolism	DNA reparation	MN608_02142	DNA repair helicase rad25	nonDEG	10.02	8.59	TIGR00603.1	JCVI	0
Primary metabolism	Nucleic acid metabolism	DNA reparation	MN608_02288	UV excision repair protein RAD23	nonDEG	49.61	46.74	K10839	KEGG	1.31018e-126
Primary metabolism	Nucleic acid metabolism	DNA reparation	MN608_02468	AP endonuclease 2	nonDEG	3.81	3.74	K10772	KEGG	2.89618e-168
Primary metabolism	Nucleic acid metabolism	DNA reparation	MN608_02472	DNA polymerase delta subunit 1	nonDEG	2.26	1.35	K02327	KEGG	4.82697e-140
Primary metabolism	Nucleic acid metabolism	DNA reparation	MN608_02620	DNA repair protein (rad1)	nonDEG	10.19	9.58	TIGR00596.1	JCVI	0
Primary metabolism	Nucleic acid metabolism	DNA reparation	MN608_02857	DNA repair protein RAD5	nonDEG	14.95	6.78	K15505	KEGG	2.97371e-114
Primary metabolism	Nucleic acid metabolism	DNA reparation	MN608_03015	DNA mismatch repair protein MSH5	nonDEG	1.36	1.67	K08741	KEGG	1.51705e-231
Primary metabolism	Nucleic acid metabolism	DNA reparation	MN608_03072	DNA helicase IV	nonDEG	0.17	0.13	K03658	KEGG	4.48219e-13
Primary metabolism	Nucleic acid metabolism	DNA reparation	MN608_03160	single-stranded-DNA-specific exonuclease	nonDEG	1.21	1.18	K07462	KEGG	3.4578e-12
Primary metabolism	Nucleic acid metabolism	DNA reparation	MN608_03348	DNA polymerase epsilon subunit 4	nonDEG	8.85	16.02	K03506	KEGG	4.48219e-36
Primary metabolism	Nucleic acid metabolism	DNA reparation	MN608_03469	DNA repair protein RAD51	nonDEG	13.55	15.92	K04482	KEGG	4.48219e-182
Primary metabolism	Nucleic acid metabolism	DNA reparation	MN608_03593	DNA mismatch repair protein PMS2	nonDEG	2.88	3.35	K10858	KEGG	0
Primary metabolism	Nucleic acid metabolism	DNA reparation	MN608_03608	DNA damage-inducible protein 1	nonDEG	33.43	34.85	K11885	KEGG	7.93003e-139
Primary metabolism	Nucleic acid metabolism	DNA reparation	MN608_03661	alpha-ketoglutarate-dependent dioxygenase AlkB	nonDEG	7.36	8.96	PF13532.9	EBI-EMBL	3.41336e-36
Primary metabolism	Nucleic acid metabolism	DNA reparation	MN608_03717	DNA mismatch repair protein MLH1	nonDEG	3.22	5.46	K08734	KEGG	8.27481e-282
Primary metabolism	Nucleic acid metabolism	DNA reparation	MN608_03858	poly [ADP-ribose] polymerase 2/3/4	nonDEG	9.32	8.79	K10798	KEGG	4.82697e-172
Primary metabolism	Nucleic acid metabolism	DNA reparation	MN608_03908	methyl-CpG-binding domain protein 4	nonDEG	4.44	2.8	K10801	KEGG	2.69709e-40
Primary metabolism	Nucleic acid metabolism	DNA reparation	MN608_03954	DNA polymerase epsilon subunit 3	nonDEG	16.25	22.53	K02326	KEGG	2.62793e-42
Primary metabolism	Nucleic acid metabolism	DNA reparation	MN608_04406	CDK-activating kinase assembly factor MAT1	nonDEG	7.69	8.89	K10842	KEGG	3.1466e-80
Primary metabolism	Nucleic acid metabolism	DNA reparation	MN608_04465	DNA mismatch repair protein MSH4	nonDEG	0.21	0.21	K08740	KEGG	7.60717e-190
Primary metabolism	Nucleic acid metabolism	DNA reparation	MN608_04504	DNA mismatch repair protein MSH3	nonDEG	3.27	2.92	K08736	KEGG	0
Primary metabolism	Nucleic acid metabolism	DNA reparation	MN608_04584	proliferating cell nuclear antigen	nonDEG	66.18	117.62	K04802	KEGG	7.24046e-136
Primary metabolism	Nucleic acid metabolism	DNA reparation	MN608_04607	DNA mismatch repair protein MutS	nonDEG	2.7	1.91	K03555	KEGG	1.48257e-171
Primary metabolism	Nucleic acid metabolism	DNA reparation	MN608_04677	deoxyribonuclease IV	nonDEG	16.92	18.85	K01151	KEGG	1.86721e-96
Primary metabolism	Nucleic acid metabolism	DNA reparation	MN608_04684	N-glycosylase/DNA lyase	nonDEG	7.61	14.21	K03660	KEGG	7.58524e-130
Primary metabolism	Nucleic acid metabolism	DNA reparation	MN608_04685	DNA cross-link repair 1A protein	nonDEG	5.3	2.93	K15340	KEGG	4.48219e-184
Primary metabolism	Nucleic acid metabolism	DNA reparation	MN608_04741	DNA repair protein REV1	nonDEG	5.8	7.21	K03515	KEGG	1.20674e-271
Primary metabolism	Nucleic acid metabolism	DNA reparation	MN608_04840	DNA mismatch repair protein PMS1	nonDEG	0.18	0.32	K10864	KEGG	6.55089e-71
Primary metabolism	Nucleic acid metabolism	DNA reparation	MN608_05249	xeroderma pigmentosum group C-complementing protein	nonDEG	4.33	3.44	K10838	KEGG	6.91561e-173
Primary metabolism	Nucleic acid metabolism	DNA reparation	MN608_05255	DNA damage-binding protein 1	nonDEG	13.57	15	K10610	KEGG	1.34854e-292
Primary metabolism	Nucleic acid metabolism	DNA reparation	MN608_05660	cyclin H	nonDEG	12.58	20.13	K06634	KEGG	1.55601e-91
Primary metabolism	Nucleic acid metabolism	DNA reparation	MN608_05953	DNA polymerase delta subunit 2	nonDEG	14.19	19.15	K02328	KEGG	6.20611e-183
Primary metabolism	Nucleic acid metabolism	DNA reparation	MN608_06127	cyclin-dependent kinase 7	nonDEG	42.37	31.77	K02202	KEGG	5.86133e-145
Primary metabolism	Nucleic acid metabolism	DNA reparation	MN608_06303	DNA repair protein RAD7	nonDEG	6.43	4.75	K15082	KEGG	1.44809e-130
Primary metabolism	Nucleic acid metabolism	DNA reparation	MN608_06461	DNA polymerase delta subunit 1	nonDEG	9.11	6.98	K02327	KEGG	0
Primary metabolism	Nucleic acid metabolism	DNA reparation	MN608_06726	poly [ADP-ribose] polymerase 2/3/4	nonDEG	17.61	11.78	K10798	KEGG	3.0341e-36
Primary metabolism	Nucleic acid metabolism	DNA reparation	MN608_06856	uracil-DNA glycosylase	nonDEG	11.21	12.59	K03648	KEGG	1.68944e-41
Primary metabolism	Nucleic acid metabolism	DNA reparation	MN608_06857	uracil-DNA glycosylase	nonDEG	21.8	28.79	K03648	KEGG	2.20662e-54
Primary metabolism	Nucleic acid metabolism	DNA reparation	MN608_07104	DNA excision repair protein ERCC-5	nonDEG	7.2	6.11	K10846	KEGG	7.60717e-254
Primary metabolism	Nucleic acid metabolism	DNA reparation	MN608_07321	xeroderma pigmentosum group C-complementing protein	nonDEG	14.13	10.33	K10838	KEGG	2.31005e-197
Primary metabolism	Nucleic acid metabolism	DNA reparation	MN608_07666	DNA repair and recombination protein RAD52	nonDEG	8.72	10.02	K10873	KEGG	7.26139e-129
Primary metabolism	Nucleic acid metabolism	DNA reparation	MN608_07890	DNA polymerase epsilon subunit 2	nonDEG	5.99	7.7	K02325	KEGG	1.14108e-175
Primary metabolism	Nucleic acid metabolism	DNA reparation	MN608_07958	DNA excision repair protein ERCC-6-like 2	nonDEG	2.13	2.3	K20098	KEGG	0
Primary metabolism	Nucleic acid metabolism	DNA reparation	MN608_08159	DNA excision repair protein ERCC-8	nonDEG	7.99	11.33	K10570	KEGG	2.90455e-124
Primary metabolism	Nucleic acid metabolism	DNA reparation	MN608_08182	DNA repair protein	nonDEG	7.76	6.67	PF08573.13	Pfam	2.17214e-24
Primary metabolism	Nucleic acid metabolism	DNA reparation	MN608_08279	DNA repair protein rad18	nonDEG	5.86	3.77	TIGR00599.1	JCVI	7.91735e-98
Primary metabolism	Nucleic acid metabolism	DNA reparation	MN608_08501	DNA double-strand break repair helicase HerA and related ATPase	nonDEG	0.17	0.22	K06915	KEGG	1.62048e-16
Primary metabolism	Nucleic acid metabolism	DNA reparation	MN608_08822	DNA repair and recombination protein RAD54B	nonDEG	3.81	3.27	K10877	KEGG	5.86133e-247
Primary metabolism	Nucleic acid metabolism	DNA reparation	MN608_08861	flap endonuclease-1	nonDEG	15.95	18.75	K04799	KEGG	8.99029e-190
Primary metabolism	Nucleic acid metabolism	DNA reparation	MN608_09084	DNA ligase 1	nonDEG	4.82	4.71	K10747	KEGG	1.68944e-189
Primary metabolism	Nucleic acid metabolism	DNA reparation	MN608_09091	DNA polymerase epsilon subunit 1	nonDEG	3.67	2.57	K02324	KEGG	0
Primary metabolism	Nucleic acid metabolism	DNA reparation	MN608_09354	thymine-DNA glycosylase	nonDEG	0.32	0.72	K20813	KEGG	3.80358e-72
Primary metabolism	Nucleic acid metabolism	DNA reparation	MN608_09667	DNA excision repair protein ERCC-2	nonDEG	9.09	8.57	K10844	KEGG	7.93003e-264
Primary metabolism	Nucleic acid metabolism	DNA reparation	MN608_09710	DNA repair protein	nonDEG	2.62	1.67	PF09462.13	Pfam	1.24481e-115
Primary metabolism	Nucleic acid metabolism	DNA reparation	MN608_09743	DNA mismatch repair protein MLH3	nonDEG	5.29	6.44	K08739	KEGG	2.20662e-83
Primary metabolism	Nucleic acid metabolism	DNA reparation	MN608_09794	transcription initiation factor TFIIH subunit 1	nonDEG	7.42	7.08	K03141	KEGG	3.79262e-93
Primary metabolism	Nucleic acid metabolism	DNA reparation	MN608_09901	endonuclease III	nonDEG	3.03	3.56	K10773	KEGG	1.17565e-49
Primary metabolism	Nucleic acid metabolism	DNA reparation	MN608_10528	DNA mismatch repair protein MSH2	nonDEG	8.35	8.7	K08735	KEGG	0
Primary metabolism	Nucleic acid metabolism	DNA reparation	MN608_10592	DNA mismatch repair protein MSH6	nonDEG	7.08	5.17	K08737	KEGG	0
Primary metabolism	Nucleic acid metabolism	DNA reparation	MN608_11269	DNA double-strand break repair helicase HerA and related ATPase	nonDEG	0.34	0.18	K06915	KEGG	1.79288e-17
Primary metabolism	Nucleic acid metabolism	DNA reparation	MN608_00496	deoxyribodipyrimidine photo-lyase	3.15	32.88	3.17	K01669	KEGG	1.93079e-120
Primary metabolism	Nucleic acid metabolism	DNA reparation	MN608_07676	endonuclease III	2.62	82.4	9.73	K10773	KEGG	4.82697e-100
Primary metabolism	Nucleic acid metabolism	DNA reparation	MN608_01611	DNA-repair protein	1.87	101.69	24.8	K10847	KEGG	7.24046e-102
Primary metabolism	Nucleic acid metabolism	DNA reparation	MN608_08741	DNA double-strand break repair helicase HerA and related ATPase	1.4	9.67	3.37	K06915	KEGG	8.99029e-20
Primary metabolism	Nucleic acid metabolism	DNA reparation	MN608_06302	DNA repair protein RAD16	1.16	4.52	2.07	K15083	KEGG	4.48219e-238
Primary metabolism	Nucleic acid metabolism	DNA reparation	MN608_05460	alpha-ketoglutarate-dependent dioxygenase AlkB	1.07	6.89	3.08	PF13532.9	EBI-EMBL	3.44784e-27
Primary metabolism	Nucleic acid metabolism	DNA reparation	MN608_07850	DNA-3-methyladenine glycosylase II	-1.05	12.5	32.58	K01247	KEGG	1.2757e-81
Primary metabolism	Nucleic acid metabolism	DNA reparation	MN608_07013	thymine-DNA glycosylase	-1.09	18.22	38.72	K20813	KEGG	2.75827e-77
Primary metabolism	Nucleic acid metabolism	DNA reparation	MN608_11339	tyrosyl-DNA phosphodiesterase 2	-1.75	2.29	7.61	K19619	KEGG	7.58524e-56
Primary metabolism	Nucleic acid metabolism	DNA reparation	MN608_10899	8-oxo-dGTP diphosphatase	-1.78	7.97	27.29	K03574	KEGG	2.99962e-10
Primary metabolism	Nucleic acid metabolism	DNA replication	MN608_00114	DNA replication regulator DPB11	nonDEG	3.65	3.76	K03507	KEGG	2.75827e-199
Primary metabolism	Nucleic acid metabolism	DNA replication	MN608_00579	DNA polymerase alpha subunit A	nonDEG	6.4	5.36	K02320	KEGG	0
Primary metabolism	Nucleic acid metabolism	DNA replication	MN608_01350	replication factor C subunit 3/5	nonDEG	7.54	11.75	K10756	KEGG	2.72379e-148
Primary metabolism	Nucleic acid metabolism	DNA replication	MN608_01375	replication factor C subunit 1	nonDEG	8.69	7.88	K10754	KEGG	2.51692e-283
Primary metabolism	Nucleic acid metabolism	DNA replication	MN608_01607	replication factor C subunit 2/4	nonDEG	4.93	6.31	K10755	KEGG	3.42323e-103
Primary metabolism	Nucleic acid metabolism	DNA replication	MN608_03697	DNA replication initiation	nonDEG	28.62	21.78	PF02724.17	Pfam	4.48219e-250
Primary metabolism	Nucleic acid metabolism	DNA replication	MN608_03720	replication factor A2	nonDEG	56.78	73.95	K10739	KEGG	1.31397e-84
Primary metabolism	Nucleic acid metabolism	DNA replication	MN608_03951	DNA replication regulator SLD3	nonDEG	5.18	3.59	K10731	KEGG	2.0687e-207
Primary metabolism	Nucleic acid metabolism	DNA replication	MN608_04363	DNA replication	nonDEG	4.55	2.56	PF09494.13	Pfam	2.27557e-24
Primary metabolism	Nucleic acid metabolism	DNA replication	MN608_04508	DNA replication licensing factor MCM7	nonDEG	27.18	24.23	K02210	KEGG	0
Primary metabolism	Nucleic acid metabolism	DNA replication	MN608_04523	DNA replication licensing factor MCM4	nonDEG	20.05	20.53	K02212	KEGG	0
Primary metabolism	Nucleic acid metabolism	DNA replication	MN608_04534	DNA replication licensing factor MCM4	nonDEG	15.27	13.2	K02212	KEGG	9.99873e-284
Primary metabolism	Nucleic acid metabolism	DNA replication	MN608_04822	replication factor C subunit 2/4	nonDEG	14.23	26.51	K10755	KEGG	3.79262e-81
Primary metabolism	Nucleic acid metabolism	DNA replication	MN608_04823	replication factor C subunit 2/4	nonDEG	6.64	11.4	K10755	KEGG	1.34854e-13
Primary metabolism	Nucleic acid metabolism	DNA replication	MN608_05143	DNA replication licensing factor MCM6	nonDEG	10.25	12.06	K02542	KEGG	0
Primary metabolism	Nucleic acid metabolism	DNA replication	MN608_05203	DNA replication licensing factor MCM3	nonDEG	18.64	15.53	K02541	KEGG	0
Primary metabolism	Nucleic acid metabolism	DNA replication	MN608_05275	DNA topoisomerase II	nonDEG	9.64	5.29	K03164	KEGG	0
Primary metabolism	Nucleic acid metabolism	DNA replication	MN608_05499	DNA replication licensing factor MCM2	nonDEG	9.71	7.81	K02540	KEGG	0
Primary metabolism	Nucleic acid metabolism	DNA replication	MN608_05858	replication fork protection complex subunit Tof1/Swi1	nonDEG	4.19	4.43	K10997	KEGG	0
Primary metabolism	Nucleic acid metabolism	DNA replication	MN608_06005	DNA primase large subunit	nonDEG	18.89	24.45	K02685	KEGG	1.7584e-150
Primary metabolism	Nucleic acid metabolism	DNA replication	MN608_06179	DNA polymerase alpha subunit B	nonDEG	12.71	12.36	K02321	KEGG	1.4177e-164
Primary metabolism	Nucleic acid metabolism	DNA replication	MN608_06337	DNA replication licensing factor MCM5	nonDEG	18.29	21.47	K02209	KEGG	0
Primary metabolism	Nucleic acid metabolism	DNA replication	MN608_06422	replication factor C subunit 2/4	nonDEG	16.19	25.7	K10755	KEGG	1.99975e-169
Primary metabolism	Nucleic acid metabolism	DNA replication	MN608_06947	DNA topoisomerase I	nonDEG	34.71	19.06	K03163	KEGG	4.82697e-239
Primary metabolism	Nucleic acid metabolism	DNA replication	MN608_07052	DNA replication regulator DPB11	nonDEG	2.74	4.78	K03507	KEGG	1.38312e-13
Primary metabolism	Nucleic acid metabolism	DNA replication	MN608_07819	DNA replication factor Cdt1 C-terminal domain-containing protein	nonDEG	8.6	5.91	PF16679.8	Pfam	1.68944e-19
Primary metabolism	Nucleic acid metabolism	DNA replication	MN608_08076	replication factor-a protein 1 (rpa1)	nonDEG	30.61	41.69	TIGR00617.1	JCVI	1.09963e-208
Primary metabolism	Nucleic acid metabolism	DNA replication	MN608_09016	DNA primase small subunit	nonDEG	7.04	9.44	K02684	KEGG	1.03435e-185
Primary metabolism	Nucleic acid metabolism	DNA replication	MN608_09487	replication termination factor 2	nonDEG	18.54	28.64	K25186	KEGG	1.31018e-56
Primary metabolism	Nucleic acid metabolism	DNA replication	MN608_09605	DNA replication ATP-dependent helicase/nuclease Dna2	nonDEG	2.9	1.99	K10742	KEGG	0
Primary metabolism	Nucleic acid metabolism	DNA replication	MN608_10325	replication fork protection complex subunit Csm3/Swi3	nonDEG	9.64	17.55	K10998	KEGG	4.82697e-78
Primary metabolism	Nucleic acid metabolism	DNA replication	MN608_10525	DNA replication and checkpoint protein	nonDEG	5.85	5.06	PF11719.11	Pfam	7.93003e-98
Primary metabolism	Nucleic acid metabolism	DNA replication	MN608_04987	GINS complex subunit 1	-1.27	17.99	43.4	K10732	KEGG	8.96438e-69
Primary metabolism	Nucleic acid metabolism	Helicases	MN608_00097	ATP-dependent RNA helicase DDX27	nonDEG	13.61	10.11	K13181	KEGG	6.56983e-285
Primary metabolism	Nucleic acid metabolism	Helicases	MN608_00859	ATP-dependent RNA helicase DDX35	nonDEG	1.01	1.05	K13117	KEGG	3.30993e-291
Primary metabolism	Nucleic acid metabolism	Helicases	MN608_01434	ATP-dependent RNA helicase DDX18/HAS1	nonDEG	18.33	13.79	K13179	KEGG	9.33607e-281
Primary metabolism	Nucleic acid metabolism	Helicases	MN608_01445	ATP-dependent RNA helicase DDX51/DBP6	nonDEG	4.11	3.62	K14807	KEGG	1.41361e-171
Primary metabolism	Nucleic acid metabolism	Helicases	MN608_01476	ATP-dependent RNA helicase DDX55/SPB4	nonDEG	5.9	4.31	K14809	KEGG	1.68944e-213
Primary metabolism	Nucleic acid metabolism	Helicases	MN608_01909	ATP-dependent RNA helicase DDX49/DBP8	nonDEG	7.16	5.43	K14778	KEGG	2.44797e-204
Primary metabolism	Nucleic acid metabolism	Helicases	MN608_01965	ATP-dependent RNA helicase DDX56/DBP9	nonDEG	24.09	20.75	K14810	KEGG	4.14936e-242
Primary metabolism	Nucleic acid metabolism	Helicases	MN608_02102	ATP-dependent RNA helicase MRH4	nonDEG	8.53	4.76	K17678	KEGG	3.27545e-207
Primary metabolism	Nucleic acid metabolism	Helicases	MN608_02438	ATP-dependent RNA helicase DDX3X	nonDEG	0.58	0.25	K11594	KEGG	3.3444e-199
Primary metabolism	Nucleic acid metabolism	Helicases	MN608_03344	ATP-dependent DNA helicase	nonDEG	7.03	6.51	K19001	KEGG	7.95295e-269
Primary metabolism	Nucleic acid metabolism	Helicases	MN608_03397	ATP-dependent RNA helicase SUPV3L1/SUV3	nonDEG	21.16	14.77	K17675	KEGG	1.7289e-196
Primary metabolism	Nucleic acid metabolism	Helicases	MN608_03599	ATP-dependent helicase IRC3	nonDEG	11.89	9.89	K17677	KEGG	4.84092e-247
Primary metabolism	Nucleic acid metabolism	Helicases	MN608_03714	ATP-dependent RNA helicase DDX54/DBP10	nonDEG	12.26	9.87	K14808	KEGG	2.68931e-292
Primary metabolism	Nucleic acid metabolism	Helicases	MN608_03748	ATP-dependent RNA helicase DHX29	nonDEG	9.14	6.03	K18995	KEGG	0
Primary metabolism	Nucleic acid metabolism	Helicases	MN608_04213	ATP-dependent RNA helicase DDX47/RRP3	nonDEG	7.6	5.27	K14777	KEGG	2.90455e-225
Primary metabolism	Nucleic acid metabolism	Helicases	MN608_04425	ATP-dependent RNA helicase DDX52/ROK1	nonDEG	4.15	2.74	K14779	KEGG	1.38312e-161
Primary metabolism	Nucleic acid metabolism	Helicases	MN608_04460	ATP-dependent DNA helicase PIF1	nonDEG	3.31	3.07	K15255	KEGG	1.37914e-84
Primary metabolism	Nucleic acid metabolism	Helicases	MN608_04590	ATP-dependent RNA helicase DHR2	nonDEG	7.85	6.67	K14781	KEGG	0
Primary metabolism	Nucleic acid metabolism	Helicases	MN608_04796	ATP-dependent DNA helicase MPH1	nonDEG	1.58	1.95	K14635	KEGG	0
Primary metabolism	Nucleic acid metabolism	Helicases	MN608_05485	ATP-dependent RNA helicase DBP3	nonDEG	26.82	18.28	K14811	KEGG	1.37914e-224
Primary metabolism	Nucleic acid metabolism	Helicases	MN608_05856	ATP-dependent RNA helicase DHX37/DHR1	nonDEG	5.96	4.17	K14780	KEGG	0
Primary metabolism	Nucleic acid metabolism	Helicases	MN608_06273	ATP-dependent RNA helicase DHX57	nonDEG	4.85	4.01	K13026	KEGG	0
Primary metabolism	Nucleic acid metabolism	Helicases	MN608_06741	helicase SWR1	nonDEG	7.05	5.2	K11681	KEGG	0
Primary metabolism	Nucleic acid metabolism	Helicases	MN608_07429	ATP-dependent RNA helicase DDX24/MAK5	nonDEG	6.25	4.66	K14805	KEGG	2.38588e-214
Primary metabolism	Nucleic acid metabolism	Helicases	MN608_07508	ATP-dependent DNA helicase HFM1/MER3	nonDEG	0.7	0.78	K15271	KEGG	0
Primary metabolism	Nucleic acid metabolism	Helicases	MN608_08304	ATP-dependent RNA helicase DDX31/DBP7	nonDEG	7.47	5.89	K14806	KEGG	9.99873e-208
Primary metabolism	Nucleic acid metabolism	Helicases	MN608_08702	helicase required for RNAi-mediated heterochromatin assembly 1	nonDEG	0.55	0.41	K11701	KEGG	0
Primary metabolism	Nucleic acid metabolism	Helicases	MN608_09301	ATP-dependent RNA helicase MSS116	nonDEG	7.39	5.57	K17679	KEGG	6.55089e-195
Primary metabolism	Nucleic acid metabolism	Helicases	MN608_08053	helicase required for RNAi-mediated heterochromatin assembly 1	1.73	4.93	1.09	K11701	KEGG	8.27481e-100
Primary metabolism	Nucleic acid metabolism	Helicases	MN608_01420	DNA polymerase alpha-associated DNA helicase A	1.53	9	2.26	K19783	KEGG	3.44784e-58
Primary metabolism	Nucleic acid metabolism	Helicases	MN608_03671	ATP-dependent RNA helicase MSS116	1.28	57.8	23.31	K17679	KEGG	5.17176e-194
Primary metabolism	Nucleic acid metabolism	Helicases	MN608_02628	senataxin	1.27	3.94	1.74	K10706	KEGG	0
Primary metabolism	Nucleic acid metabolism	Helicases	MN608_06152	ATP-dependent RNA helicase DDX3X	1.26	102.66	40.94	K11594	KEGG	4.82697e-278
Primary metabolism	Nucleic acid metabolism	Helicases	MN608_02202	ATP-dependent helicase STH1/SNF2	1.07	27.41	13.17	K11786	KEGG	0
Primary metabolism	Nucleic acid metabolism	Helicases	MN608_03220	ATP-dependent RNA helicase DDX10/DBP4	1.03	8.37	4.06	K14776	KEGG	0
Primary metabolism	Nucleic acid metabolism	Helicases	MN608_09706	ATP-dependent DNA helicase		0	0	K19001	KEGG	0.000968185
Primary metabolism	Nucleic acid metabolism	Histone-related proteins	MN608_00260	[histone H4]-N-methyl-L-lysine20 N-methyltransferase	nonDEG	12.01	8.03	K11429	KEGG	1.07192e-119
Primary metabolism	Nucleic acid metabolism	Histone-related proteins	MN608_00531	histone H4	nonDEG	236.94	352.92	K11254	KEGG	7.26139e-75
Primary metabolism	Nucleic acid metabolism	Histone-related proteins	MN608_01314	Histone chaperone Rttp106-like	nonDEG	7.94	9.52	PF08512.15	Pfam	3.44784e-27
Primary metabolism	Nucleic acid metabolism	Histone-related proteins	MN608_01617	histone H2A	nonDEG	25.02	24.02	K11251	KEGG	4.13741e-63
Primary metabolism	Nucleic acid metabolism	Histone-related proteins	MN608_01930	histone acetyltransferase 1	nonDEG	13.02	12.28	K11303	KEGG	1.86183e-107
Primary metabolism	Nucleic acid metabolism	Histone-related proteins	MN608_02031	histone H3-like centromeric protein A	nonDEG	9.11	13.07	K11495	KEGG	1.17227e-63
Primary metabolism	Nucleic acid metabolism	Histone-related proteins	MN608_02285	[histone H3]-lysine36 N-trimethyltransferase	nonDEG	11.52	6.77	K23700	KEGG	0
Primary metabolism	Nucleic acid metabolism	Histone-related proteins	MN608_02444	COMPASS component SPP1	nonDEG	9.23	16.98	K14960	KEGG	3.24097e-26
Primary metabolism	Nucleic acid metabolism	Histone-related proteins	MN608_02612	[histone H3]-lysine79 N-trimethyltransferase	nonDEG	15.86	16.19	K11427	KEGG	7.58524e-89
Primary metabolism	Nucleic acid metabolism	Histone-related proteins	MN608_03529	histone H4	nonDEG	4.15	4.32	K11254	KEGG	5.86133e-52
Primary metabolism	Nucleic acid metabolism	Histone-related proteins	MN608_03556	[histone H3]-lysine4 N-trimethyltransferase MLL5	nonDEG	22.51	10.82	K09189	KEGG	3.80358e-48
Primary metabolism	Nucleic acid metabolism	Histone-related proteins	MN608_03627	COMPASS component BRE2	nonDEG	8.01	9.83	K14967	KEGG	1.62048e-176
Primary metabolism	Nucleic acid metabolism	Histone-related proteins	MN608_04691	COMPASS component SDC1	nonDEG	32.95	33.98	K14968	KEGG	1.97095e-35
Primary metabolism	Nucleic acid metabolism	Histone-related proteins	MN608_04745	COMPASS component SWD3	nonDEG	7.89	8.5	K14963	KEGG	1.68944e-145
Primary metabolism	Nucleic acid metabolism	Histone-related proteins	MN608_04893	histone deacetylase HOS2	nonDEG	12.1	16.24	K11483	KEGG	1.2757e-230
Primary metabolism	Nucleic acid metabolism	Histone-related proteins	MN608_04896	[histone H3]-lysine4/36 N-trimethyltransferase SMYD	nonDEG	3.6	3.29	K11426	KEGG	9.65395e-57
Primary metabolism	Nucleic acid metabolism	Histone-related proteins	MN608_05024	COMPASS component SWD3	nonDEG	21.22	14.29	K14963	KEGG	3.4578e-16
Primary metabolism	Nucleic acid metabolism	Histone-related proteins	MN608_05220	histone deacetylase complex subunit SAP30	nonDEG	9.27	9.37	K19202	KEGG	1.96527e-11
Primary metabolism	Nucleic acid metabolism	Histone-related proteins	MN608_05271	histone acetyltransferase HTATIP	nonDEG	672.73	254.96	K11304	KEGG	2.41349e-178
Primary metabolism	Nucleic acid metabolism	Histone-related proteins	MN608_05386	[histone H3]-lysine4/36 N-trimethyltransferase SMYD	nonDEG	7.32	11.13	K11426	KEGG	5.51654e-52
Primary metabolism	Nucleic acid metabolism	Histone-related proteins	MN608_05813	histone-binding protein RBBP4	nonDEG	30.03	43.41	K10752	KEGG	1.99975e-180
Primary metabolism	Nucleic acid metabolism	Histone-related proteins	MN608_06898	COMPASS component SWD1	nonDEG	14.37	23.66	K14961	KEGG	3.24097e-146
Primary metabolism	Nucleic acid metabolism	Histone-related proteins	MN608_06973	histone acetyltransferase	nonDEG	31.4	29.07	K06062	KEGG	1.20674e-190
Primary metabolism	Nucleic acid metabolism	Histone-related proteins	MN608_06993	[histone H3]-lysine27 N-trimethyltransferase EZH2	nonDEG	8.03	7.11	K11430	KEGG	1.1065e-80
Primary metabolism	Nucleic acid metabolism	Histone-related proteins	MN608_07684	[histone H3]-lysine4 N-trimethyltransferase SETD1	nonDEG	3.32	3.16	K11422	KEGG	5.18671e-05
Primary metabolism	Nucleic acid metabolism	Histone-related proteins	MN608_08753	[histone H3]-lysine4 N-trimethyltransferase ASH1L	nonDEG	12.18	6.7	K06101	KEGG	2.17214e-140
Primary metabolism	Nucleic acid metabolism	Histone-related proteins	MN608_08812	histone H2B	nonDEG	1908.72	2881.08	K11252	KEGG	1.38312e-70
Primary metabolism	Nucleic acid metabolism	Histone-related proteins	MN608_08813	histone H2A	nonDEG	717.72	1060	K11251	KEGG	1.41361e-80
Primary metabolism	Nucleic acid metabolism	Histone-related proteins	MN608_08962	histone H1/5	nonDEG	389.71	365.4	K11275	KEGG	1.96527e-22
Primary metabolism	Nucleic acid metabolism	Histone-related proteins	MN608_08990	histone acetyltransferase MYST1	nonDEG	2.84	2.12	K11308	KEGG	6.20611e-74
Primary metabolism	Nucleic acid metabolism	Histone-related proteins	MN608_09542	histone acetyltransferase SAS3	nonDEG	6.93	5.81	K11378	KEGG	0
Primary metabolism	Nucleic acid metabolism	Histone-related proteins	MN608_09662	histone H4	nonDEG	1269.7	2592.35	K11254	KEGG	2.35131e-74
Primary metabolism	Nucleic acid metabolism	Histone-related proteins	MN608_09663	histone H3	nonDEG	1571.78	2150.45	K11253	KEGG	1.93079e-99
Primary metabolism	Nucleic acid metabolism	Histone-related proteins	MN608_09734	histone deacetylase 6	nonDEG	11.15	14.52	K11407	KEGG	5.51654e-213
Primary metabolism	Nucleic acid metabolism	Histone-related proteins	MN608_09960	Histone deacetylation protein Rxt3	nonDEG	5.83	5.38	PF08642.13	Pfam	5.51654e-35
Primary metabolism	Nucleic acid metabolism	Histone-related proteins	MN608_10291	histone chaperone ASF1	nonDEG	50.21	89.17	K10753	KEGG	3.10305e-93
Primary metabolism	Nucleic acid metabolism	Histone-related proteins	MN608_11389	[histone H4]-lysine20 N-methyltransferase PRDM6	nonDEG	0.4	0.76	K20795	KEGG	2.58588e-12
Primary metabolism	Nucleic acid metabolism	Histone-related proteins	MN608_11792	COMPASS component SWD3	nonDEG	0.57	1.58	K14963	KEGG	2.97371e-33
Primary metabolism	Nucleic acid metabolism	Histone-related proteins	MN608_06401	[histone H3]-trimethyl-L-lysine4 demethylase	1.33	11.26	4.87	K11446	KEGG	0
Primary metabolism	Nucleic acid metabolism	Histone-related proteins	MN608_03248	histone deacetylase HOS3	1.11	3.92	1.96	K11484	KEGG	9.99873e-292
Primary metabolism	Nucleic acid metabolism	Histone-related proteins	MN608_07771	PAX-interacting protein 1	1.11	109.67	53.65	K14972	KEGG	6.20611e-12
Primary metabolism	Nucleic acid metabolism	Histone-related proteins	MN608_00756	[histone H3]-trimethyl-L-lysine9/36 demethylase	1.02	16.31	8.33	K06709	KEGG	1.24122e-101
Primary metabolism	Nucleic acid metabolism	Histone-related proteins	MN608_04222	[histone H3]-lysine9 N-trimethyltransferase SUV39H	-1.18	9.03	22.95	K11419	KEGG	3.18118e-97
Primary metabolism	Nucleic acid metabolism	Histone-related proteins	MN608_01032	Histone chaperone domain CHZ	-1.72	134.91	484.9	PF09649.13	Pfam	1.7584e-18
Primary metabolism	Nucleic acid metabolism	Histone-related proteins	MN608_04292	[histone H3]-lysine4/36 N-trimethyltransferase SMYD		0	0	K11426	KEGG	5.51654e-19
Primary metabolism	Nucleic acid metabolism	Histone-related proteins	MN608_05601	COMPASS component SWD3		0	0	K14963	KEGG	4.48219e-56
Primary metabolism	Nucleic acid metabolism	Histone-related proteins	MN608_06760	[histone H3]-lysine4/36 N-trimethyltransferase SMYD		0	0	K11426	KEGG	6.20611e-20
Primary metabolism	Nucleic acid metabolism	Homologous recombination	MN608_00734	crossover junction endonuclease EME1	nonDEG	1.13	1.41	K10882	KEGG	5.86133e-98
Primary metabolism	Nucleic acid metabolism	Homologous recombination	MN608_04641	crossover junction endonuclease MUS81	nonDEG	2.38	2.59	K08991	KEGG	7.24046e-164
Primary metabolism	Nucleic acid metabolism	Homologous recombination	MN608_05094	RAD51-like protein 2	nonDEG	8.47	11.89	K10870	KEGG	1.97095e-24
Primary metabolism	Nucleic acid metabolism	Homologous recombination	MN608_07161	nibrin	nonDEG	3.67	3.82	K10867	KEGG	1.06883e-68
Primary metabolism	Nucleic acid metabolism	Homologous recombination	MN608_02333	serine-protein kinase ATM	1.2	4.54	2.07	K04728	KEGG	0
Primary metabolism	Nucleic acid metabolism	Homologous recombination	MN608_04149	26 proteasome complex subunit DSS1	-1.05	44.8	94.67	K10881	KEGG	3.4578e-30
Primary metabolism	Nucleic acid metabolism	Kinetochore proteins	MN608_00321	kinetochore protein NNF1	nonDEG	7.13	10.96	K11562	KEGG	2.58588e-83
Primary metabolism	Nucleic acid metabolism	Kinetochore proteins	MN608_00892	kinetochore protein Spc25	nonDEG	10.49	19.6	K11558	KEGG	2.48244e-85
Primary metabolism	Nucleic acid metabolism	Kinetochore proteins	MN608_01181	kinetochore protein NDC80	nonDEG	8.76	8.15	K11547	KEGG	8.99029e-158
Primary metabolism	Nucleic acid metabolism	Kinetochore proteins	MN608_02276	kinetochore protein Spc25	nonDEG	14.16	13.1	K11550	KEGG	0.000827481
Primary metabolism	Nucleic acid metabolism	Kinetochore proteins	MN608_02341	kinetochore protein Mis12/MTW1	nonDEG	3.7	4.24	K11559	KEGG	1.24122e-97
Primary metabolism	Nucleic acid metabolism	Kinetochore proteins	MN608_02841	Centromere kinetochore component CENP-T histone fold	nonDEG	2.59	2.51	PF15511.9	EBI-EMBL	5.86133e-46
Primary metabolism	Nucleic acid metabolism	Kinetochore proteins	MN608_05300	kinetochore protein Nuf2	nonDEG	5.32	5.23	K11548	KEGG	1.89631e-136
Primary metabolism	Nucleic acid metabolism	Kinetochore proteins	MN608_07211	kinetochore protein Spc7/SPC105	nonDEG	8.21	4.43	K11563	KEGG	0
Primary metabolism	Nucleic acid metabolism	Kinetochore proteins	MN608_07836	kinetochore protein Mis13/DSN1	nonDEG	8.03	7.23	K11560	KEGG	8.27481e-138
Primary metabolism	Nucleic acid metabolism	Kinetochore proteins	MN608_08290	Kinetochore complex Sim4 subunit Fta1	nonDEG	1.4	1.91	PF13092.9	Pfam	3.06858e-51
Primary metabolism	Nucleic acid metabolism	Kinetochore proteins	MN608_09000	kinetochor protein Mis14/NSL1	nonDEG	6.22	10.37	K11561	KEGG	3.79262e-72
Primary metabolism	Nucleic acid metabolism	Kinetochore proteins	MN608_03830	Mis6-Sim4 complex	-1.19	2.59	5.28	PF13093.9	Pfam	5.17176e-64
Primary metabolism	Nucleic acid metabolism	Kinetochore proteins	MN608_08984	DASH complex subunit Spc34	-1.32	37	90.76	PF08657.13	Pfam	1.17565e-21
Primary metabolism	Nucleic acid metabolism	Kinetochore proteins	MN608_05074	DASH complex subunit DAD4	-1.59	31.77	97.51	K11569	KEGG	2.20662e-39
Primary metabolism	Nucleic acid metabolism	Kinetochore proteins	MN608_02631	central kinetochore subunit Mal2/MCM21	-2.89	1.62	13.45	K11552	KEGG	6.20611e-93
Primary metabolism	Nucleic acid metabolism	Kinetochore proteins	MN608_03225	kinetochore protein Fta7		0	0.06	K11697	KEGG	0.000691561
Primary metabolism	Nucleic acid metabolism	mRNA surveillance pathway	MN608_00025	protein pelota	nonDEG	35.44	37.99	K06965	KEGG	7.58524e-117
Primary metabolism	Nucleic acid metabolism	mRNA surveillance pathway	MN608_00308	poly(A) polymerase	nonDEG	16.55	10.33	K14376	KEGG	1.17227e-186
Primary metabolism	Nucleic acid metabolism	mRNA surveillance pathway	MN608_00445	pre-mRNA 3'-end-processing factor FIP1	nonDEG	1.48	1.29	K14405	KEGG	2.37901e-07
Primary metabolism	Nucleic acid metabolism	mRNA surveillance pathway	MN608_00584	peptide chain release factor subunit 1	nonDEG	95.76	77.46	K03265	KEGG	1.69432e-252
Primary metabolism	Nucleic acid metabolism	mRNA surveillance pathway	MN608_00599	protein SMG7	nonDEG	12.82	8.49	K14409	KEGG	2.5514e-63
Primary metabolism	Nucleic acid metabolism	mRNA surveillance pathway	MN608_01188	elongation factor 1 alpha-like protein	nonDEG	19.65	14.32	K14416	KEGG	5.51654e-203
Primary metabolism	Nucleic acid metabolism	mRNA surveillance pathway	MN608_01204	mRNA (guanine-N7-)-methyltransferase	nonDEG	14	13.71	K00565	KEGG	3.79262e-138
Primary metabolism	Nucleic acid metabolism	mRNA surveillance pathway	MN608_01567	regulator of nonsense transcripts 3	nonDEG	10.99	11.24	K14328	KEGG	3.17201e-45
Primary metabolism	Nucleic acid metabolism	mRNA surveillance pathway	MN608_01840	polyadenylation factor subunit 2	nonDEG	12.94	12.45	K15542	KEGG	1.2757e-193
Primary metabolism	Nucleic acid metabolism	mRNA surveillance pathway	MN608_01939	serine/threonine-protein phosphatase PP1 catalytic subunit	nonDEG	150.1	103.29	K06269	KEGG	1.24122e-202
Primary metabolism	Nucleic acid metabolism	mRNA surveillance pathway	MN608_02068	COMPASS component SWD2	nonDEG	11.13	14.65	K14962	KEGG	4.13741e-117
Primary metabolism	Nucleic acid metabolism	mRNA surveillance pathway	MN608_02183	serine/threonine-protein phosphatase 2A regulatory subunit A	nonDEG	49.54	56.05	K03456	KEGG	3.80358e-268
Primary metabolism	Nucleic acid metabolism	mRNA surveillance pathway	MN608_02338	polyadenylate-binding protein	nonDEG	70.1	41.97	K13126	KEGG	5.86133e-31
Primary metabolism	Nucleic acid metabolism	mRNA surveillance pathway	MN608_02431	ATP-dependent RNA helicase UAP56/SUB2	nonDEG	135.03	112.03	K12812	KEGG	2.0401e-268
Primary metabolism	Nucleic acid metabolism	mRNA surveillance pathway	MN608_02485	polyadenylate-binding protein	nonDEG	1.06	1.09	K13126	KEGG	5.53249e-16
Primary metabolism	Nucleic acid metabolism	mRNA surveillance pathway	MN608_02730	RNA-binding protein with serine-rich domain 1	nonDEG	10.1	12.93	K14325	KEGG	7.58524e-55
Primary metabolism	Nucleic acid metabolism	mRNA surveillance pathway	MN608_02793	cleavage and polyadenylation specificity factor subunit 6/7	nonDEG	19.72	16.5	K14398	KEGG	8.99029e-25
Primary metabolism	Nucleic acid metabolism	mRNA surveillance pathway	MN608_03230	polyribonucleotide 5'-hydroxyl-kinase	nonDEG	8.02	10.34	K14399	KEGG	1.24122e-148
Primary metabolism	Nucleic acid metabolism	mRNA surveillance pathway	MN608_03474	polyadenylate-binding protein	nonDEG	255.36	251	K13126	KEGG	2.42046e-29
Primary metabolism	Nucleic acid metabolism	mRNA surveillance pathway	MN608_03584	cleavage and polyadenylation specificity factor subunit 4	nonDEG	37.31	14.56	K14404	KEGG	2.41349e-19
Primary metabolism	Nucleic acid metabolism	mRNA surveillance pathway	MN608_03636	serine/threonine-protein phosphatase 2A catalytic subunit	nonDEG	110.13	153.57	K04382	KEGG	2.59335e-215
Primary metabolism	Nucleic acid metabolism	mRNA surveillance pathway	MN608_03730	serine/threonine-protein phosphatase 2A regulatory subunit B	nonDEG	38.15	39.73	K04354	KEGG	8.96438e-254
Primary metabolism	Nucleic acid metabolism	mRNA surveillance pathway	MN608_03852	symplekin	nonDEG	6.38	6	K06100	KEGG	2.75827e-104
Primary metabolism	Nucleic acid metabolism	mRNA surveillance pathway	MN608_04234	protein mago nashi	nonDEG	24.19	37.81	K12877	KEGG	2.93066e-91
Primary metabolism	Nucleic acid metabolism	mRNA surveillance pathway	MN608_04387	RNA polymerase II subunit A C-terminal domain phosphatase SSU72	nonDEG	25.55	30.58	K15544	KEGG	6.56983e-94
Primary metabolism	Nucleic acid metabolism	mRNA surveillance pathway	MN608_04629	serine/arginine repetitive matrix protein 1	nonDEG	18.13	15.65	K13171	KEGG	1.34466e-84
Primary metabolism	Nucleic acid metabolism	mRNA surveillance pathway	MN608_04742	partner of Y14 and mago	nonDEG	47.14	89.81	K14294	KEGG	4.14936e-46
Primary metabolism	Nucleic acid metabolism	mRNA surveillance pathway	MN608_04797	nuclear RNA export factor	nonDEG	10.24	6.61	K14284	KEGG	1.51705e-83
Primary metabolism	Nucleic acid metabolism	mRNA surveillance pathway	MN608_05105	regulator of nonsense transcripts 2	nonDEG	14.68	11.35	K14327	KEGG	0
Primary metabolism	Nucleic acid metabolism	mRNA surveillance pathway	MN608_05201	poly(A) polymerase	nonDEG	1.75	0.97	K14376	KEGG	1.65975e-41
Primary metabolism	Nucleic acid metabolism	mRNA surveillance pathway	MN608_05387	polyadenylate-binding protein 2	nonDEG	37.62	65.87	K14396	KEGG	3.06858e-77
Primary metabolism	Nucleic acid metabolism	mRNA surveillance pathway	MN608_06060	nuclear cap-binding protein subunit 1	nonDEG	12.24	9.87	K12882	KEGG	1.10331e-217
Primary metabolism	Nucleic acid metabolism	mRNA surveillance pathway	MN608_06355	serine/threonine-protein phosphatase 2A regulatory subunit B'	nonDEG	20.64	19.41	K11584	KEGG	4.82697e-277
Primary metabolism	Nucleic acid metabolism	mRNA surveillance pathway	MN608_06400	ATP-dependent RNA helicase	nonDEG	15.95	19.49	K13025	KEGG	3.30993e-270
Primary metabolism	Nucleic acid metabolism	mRNA surveillance pathway	MN608_06465	NTF2-related export protein 1/2	nonDEG	17.48	26.04	K14285	KEGG	3.31949e-27
Primary metabolism	Nucleic acid metabolism	mRNA surveillance pathway	MN608_06793	cleavage stimulation factor subunit 2	nonDEG	24.03	20.79	K14407	KEGG	1.89631e-88
Primary metabolism	Nucleic acid metabolism	mRNA surveillance pathway	MN608_06843	cleavage and polyadenylation specificity factor subunit 1	nonDEG	13.84	8.04	K14401	KEGG	0
Primary metabolism	Nucleic acid metabolism	mRNA surveillance pathway	MN608_06994	serine/threonine-protein phosphatase PP1 catalytic subunit	nonDEG	21.69	16.47	K06269	KEGG	1.34854e-185
Primary metabolism	Nucleic acid metabolism	mRNA surveillance pathway	MN608_07694	nucleoporin GLE1	nonDEG	7.93	8.73	K18723	KEGG	4.48219e-08
Primary metabolism	Nucleic acid metabolism	mRNA surveillance pathway	MN608_07882	RNA-binding protein Musashi	nonDEG	17.76	14.27	K14411	KEGG	1.93079e-86
Primary metabolism	Nucleic acid metabolism	mRNA surveillance pathway	MN608_07970	ATP-dependent RNA helicase DDX19/DBP5	nonDEG	57.79	63.93	K18655	KEGG	4.84092e-180
Primary metabolism	Nucleic acid metabolism	mRNA surveillance pathway	MN608_08267	pre-mRNA 3'-end-processing factor FIP1	nonDEG	17.79	22.87	K14405	KEGG	1.58601e-46
Primary metabolism	Nucleic acid metabolism	mRNA surveillance pathway	MN608_08410	nucleoporin GLE1	nonDEG	1.47	0.48	K18723	KEGG	2.0687e-05
Primary metabolism	Nucleic acid metabolism	mRNA surveillance pathway	MN608_08801	polyadenylate-binding protein	nonDEG	95.67	76.22	K13126	KEGG	3.10305e-26
Primary metabolism	Nucleic acid metabolism	mRNA surveillance pathway	MN608_08968	cleavage and polyadenylation specificity factor subunit 2	nonDEG	12.13	11.32	K14402	KEGG	6.20611e-237
Primary metabolism	Nucleic acid metabolism	mRNA surveillance pathway	MN608_09518	peptide chain release factor subunit 3	nonDEG	70.6	77.47	K03267	KEGG	2.86998e-244
Primary metabolism	Nucleic acid metabolism	mRNA surveillance pathway	MN608_09533	polyadenylate-binding protein	nonDEG	98.41	51.48	K13126	KEGG	6.55089e-240
Primary metabolism	Nucleic acid metabolism	mRNA surveillance pathway	MN608_09717	cleavage and polyadenylation specificity factor subunit 4	nonDEG	6.82	5.59	K14404	KEGG	8.96438e-07
Primary metabolism	Nucleic acid metabolism	mRNA surveillance pathway	MN608_09844	cleavage and polyadenylation specificity factor subunit 3	nonDEG	10.82	9.67	K14403	KEGG	0
Primary metabolism	Nucleic acid metabolism	mRNA surveillance pathway	MN608_10290	cleavage stimulation factor subunit 3	nonDEG	7.53	4.16	K14408	KEGG	2.48244e-210
Primary metabolism	Nucleic acid metabolism	mRNA surveillance pathway	MN608_10629	cleavage and polyadenylation specificity factor subunit 4	nonDEG	20.23	37.09	K14404	KEGG	5.51654e-61
Primary metabolism	Nucleic acid metabolism	mRNA surveillance pathway	MN608_10676	nucleoporin GLE1	2.35	6.62	1.03	K18723	KEGG	3.79262e-05
Primary metabolism	Nucleic acid metabolism	mRNA surveillance pathway	MN608_02583	protein SMG6	1.83	90.18	21.14	K11124	KEGG	3.79262e-26
Primary metabolism	Nucleic acid metabolism	mRNA surveillance pathway	MN608_08146	protein MPE1	1.82	56.51	14	K15541	KEGG	2.41349e-183
Primary metabolism	Nucleic acid metabolism	mRNA surveillance pathway	MN608_02393	RNA-binding protein with serine-rich domain 1	1.12	4.07	1.97	K14325	KEGG	2.00553e-06
Primary metabolism	Nucleic acid metabolism	mRNA surveillance pathway	MN608_08102	regulator of nonsense transcripts 1	1.11	13.16	6.31	K14326	KEGG	0
Primary metabolism	Nucleic acid metabolism	mRNA surveillance pathway	MN608_08242	la-related protein 1	1.05	25.7	12.26	K18757	KEGG	5.86133e-29
Primary metabolism	Nucleic acid metabolism	mRNA surveillance pathway	MN608_02090	cleavage and polyadenylation specificity factor subunit 5	-1.01	32.67	61.34	K14397	KEGG	7.24046e-120
Primary metabolism	Nucleic acid metabolism	mRNA surveillance pathway	MN608_07225	RNA-binding protein 8A	-1.03	26.26	52.31	K12876	KEGG	4.82697e-63
Primary metabolism	Nucleic acid metabolism	mRNA surveillance pathway	MN608_00534	nuclear cap-binding protein subunit 2	-1.18	28.52	63.82	K12883	KEGG	2.17214e-91
Primary metabolism	Nucleic acid metabolism	mRNA surveillance pathway	MN608_00711	serine/arginine repetitive matrix protein 1		0.03	0.02	K13171	KEGG	2.37901e-05
Primary metabolism	Nucleic acid metabolism	Non-homologous end-joining	MN608_00377	DNA ligase 4	nonDEG	6.68	8.68	K10777	KEGG	5.86133e-292
Primary metabolism	Nucleic acid metabolism	Non-homologous end-joining	MN608_00410	ATP-dependent DNA helicase 2 subunit 2	nonDEG	7.65	10.19	K10885	KEGG	2.89618e-186
Primary metabolism	Nucleic acid metabolism	Non-homologous end-joining	MN608_00774	double-strand break repair protein MRE11	nonDEG	9.53	9.59	K10865	KEGG	1.44809e-251
Primary metabolism	Nucleic acid metabolism	Non-homologous end-joining	MN608_01399	DNA repair protein RAD50	nonDEG	38.23	29.32	K10866	KEGG	3.80358e-05
Primary metabolism	Nucleic acid metabolism	Non-homologous end-joining	MN608_04447	DNA repair protein RAD50	nonDEG	12.48	18.76	K10866	KEGG	0.000324097
Primary metabolism	Nucleic acid metabolism	Non-homologous end-joining	MN608_04650	DNA polymerase IV	nonDEG	1.25	1.52	K10981	KEGG	2.21299e-173
Primary metabolism	Nucleic acid metabolism	Non-homologous end-joining	MN608_05092	ATP-dependent DNA helicase 2 subunit 1	nonDEG	7.46	7.38	K10884	KEGG	1.79288e-170
Primary metabolism	Nucleic acid metabolism	Non-homologous end-joining	MN608_05810	DNA ligase 4	nonDEG	2.76	2.25	K10777	KEGG	1.24122e-129
Primary metabolism	Nucleic acid metabolism	Non-homologous end-joining	MN608_05931	DNA polymerase IV	nonDEG	5.06	6.43	K10981	KEGG	2.37901e-173
Primary metabolism	Nucleic acid metabolism	Non-homologous end-joining	MN608_07172	DNA repair protein RAD50	nonDEG	3.98	5.04	K10866	KEGG	0
Primary metabolism	Nucleic acid metabolism	Non-homologous end-joining	MN608_07556	DNA cross-link repair 1C protein	nonDEG	0.49	0.45	K10887	KEGG	4.14936e-107
Primary metabolism	Nucleic acid metabolism	Non-homologous end-joining	MN608_09670	DNA-repair protein XRCC4	nonDEG	3.81	3.11	K10886	KEGG	2.0687e-11
Primary metabolism	Nucleic acid metabolism	Nucleases	MN608_00443	ribonuclease P/MRP protein subunit POP3	nonDEG	2.31	3.41	K14522	KEGG	3.10305e-65
Primary metabolism	Nucleic acid metabolism	Nucleases	MN608_00470	ribonuclease MRP protein subunit RMP1	nonDEG	6.54	8.19	K14532	KEGG	3.79262e-37
Primary metabolism	Nucleic acid metabolism	Nucleases	MN608_00923	cruciform cutting endonuclease 1	nonDEG	6.53	10.35	K17676	KEGG	6.20611e-85
Primary metabolism	Nucleic acid metabolism	Nucleases	MN608_01037	ribonuclease HI	nonDEG	16.3	18.31	K03469	KEGG	1.55153e-63
Primary metabolism	Nucleic acid metabolism	Nucleases	MN608_01118	ribonuclease H2 subunit A	nonDEG	11.15	11.45	K10743	KEGG	2.72379e-109
Primary metabolism	Nucleic acid metabolism	Nucleases	MN608_01385	endoribonuclease Dicer	nonDEG	3.04	1.51	K11592	KEGG	2.99962e-189
Primary metabolism	Nucleic acid metabolism	Nucleases	MN608_01791	ribonuclease Z	nonDEG	11.99	14.41	K00784	KEGG	4.82697e-147
Primary metabolism	Nucleic acid metabolism	Nucleases	MN608_01841	endonuclease G	nonDEG	18.34	15.07	K01173	KEGG	5.53249e-82
Primary metabolism	Nucleic acid metabolism	Nucleases	MN608_02004	ribonuclease	nonDEG	2.22	1.15	PF00545.23	EBI-EMBL	4.48219e-09
Primary metabolism	Nucleic acid metabolism	Nucleases	MN608_02404	nuclease S1	nonDEG	18.82	31.66	K05986	KEGG	4.84092e-82
Primary metabolism	Nucleic acid metabolism	Nucleases	MN608_02432	ribonuclease P protein subunit RPR2	nonDEG	9.55	10.11	K03540	KEGG	9.65395e-36
Primary metabolism	Nucleic acid metabolism	Nucleases	MN608_02657	staphylococcal nuclease domain-containing protein 1	nonDEG	42.75	36.17	K15979	KEGG	1.68944e-263
Primary metabolism	Nucleic acid metabolism	Nucleases	MN608_02735	ribonuclease P/MRP protein subunit POP1	nonDEG	9.71	9.02	K01164	KEGG	1.31018e-182
Primary metabolism	Nucleic acid metabolism	Nucleases	MN608_02824	ribonuclease P/MRP protein subunit POP7	nonDEG	8.77	10.45	K14526	KEGG	1.06883e-36
Primary metabolism	Nucleic acid metabolism	Nucleases	MN608_02994	ribonuclease kappa	nonDEG	34.75	38.85	K19770	KEGG	5.17176e-06
Primary metabolism	Nucleic acid metabolism	Nucleases	MN608_03092	Exonuclease V - a 5' deoxyribonuclease	nonDEG	2.64	4.89	PF09810.12	EBI-EMBL	1.07192e-129
Primary metabolism	Nucleic acid metabolism	Nucleases	MN608_03241	RNA exonuclease	nonDEG	7.71	15.14	K14570	KEGG	7.58524e-30
Primary metabolism	Nucleic acid metabolism	Nucleases	MN608_03375	endoribonuclease Dicer	nonDEG	0.1	0.06	K11592	KEGG	5.51654e-287
Primary metabolism	Nucleic acid metabolism	Nucleases	MN608_03393	ribonuclease P/MRP protein subunit POP5	nonDEG	19.14	33.35	K03537	KEGG	8.6196e-42
Primary metabolism	Nucleic acid metabolism	Nucleases	MN608_03659	Ribonuclease T2 family	nonDEG	25.55	34.73	PF00445.21	EBI-EMBL	2.35131e-40
Primary metabolism	Nucleic acid metabolism	Nucleases	MN608_04231	ribonuclease P subunit	nonDEG	2.22	2.8	PF08584.14	Pfam	4.82697e-58
Primary metabolism	Nucleic acid metabolism	Nucleases	MN608_04661	micrococcal nuclease	nonDEG	12.27	20.13	K01174	KEGG	5.86133e-26
Primary metabolism	Nucleic acid metabolism	Nucleases	MN608_04690	fanconi-associated nuclease 1	nonDEG	2.92	3.58	K15363	KEGG	3.44784e-207
Primary metabolism	Nucleic acid metabolism	Nucleases	MN608_04695	Endoribonuclease L-PSP	nonDEG	6.06	7.69	PF01042.24	EBI-EMBL	3.20649e-18
Primary metabolism	Nucleic acid metabolism	Nucleases	MN608_04831	RNA exonuclease	nonDEG	4.41	3.55	K14570	KEGG	7.24046e-90
Primary metabolism	Nucleic acid metabolism	Nucleases	MN608_05269	RNA exonuclease 4	nonDEG	8.02	12.75	K18327	KEGG	2.17214e-95
Primary metabolism	Nucleic acid metabolism	Nucleases	MN608_05270	ribonuclease H2 subunit C	nonDEG	100.24	107.41	K10745	KEGG	9.99873e-35
Primary metabolism	Nucleic acid metabolism	Nucleases	MN608_05739	GIY-YIG nuclease family protein	nonDEG	8.24	10.71	PF10544.12	EBI-EMBL	2.51692e-24
Primary metabolism	Nucleic acid metabolism	Nucleases	MN608_05955	exonuclease 3'-5' domain-containing protein 2	nonDEG	10.36	11.35	K20777	KEGG	6.56983e-47
Primary metabolism	Nucleic acid metabolism	Nucleases	MN608_05962	ribonuclease P/MRP protein subunit POP8	nonDEG	22.81	44.85	K14528	KEGG	4.14936e-50
Primary metabolism	Nucleic acid metabolism	Nucleases	MN608_06402	structure-specific endonuclease subunit SLX1	nonDEG	6.71	12.3	K15078	KEGG	2.89618e-61
Primary metabolism	Nucleic acid metabolism	Nucleases	MN608_06489	UV DNA damage endonuclease	nonDEG	45.99	24.74	K13281	KEGG	6.89568e-164
Primary metabolism	Nucleic acid metabolism	Nucleases	MN608_06672	rRNA endonuclease	nonDEG	0.56	1.35	K01171	KEGG	9.68185e-11
Primary metabolism	Nucleic acid metabolism	Nucleases	MN608_07084	ribonuclease P/MRP protein subunit RPP1	nonDEG	11.6	14.97	K03539	KEGG	1.17227e-71
Primary metabolism	Nucleic acid metabolism	Nucleases	MN608_07674	RNA exonuclease	nonDEG	3.24	2.88	K14570	KEGG	5.17176e-74
Primary metabolism	Nucleic acid metabolism	Nucleases	MN608_08287	ribonuclease P protein subunit POP4	nonDEG	10.7	19.58	K03538	KEGG	1.17227e-55
Primary metabolism	Nucleic acid metabolism	Nucleases	MN608_08492	ribonuclease HI	nonDEG	0.27	0.44	K03469	KEGG	1.21023e-19
Primary metabolism	Nucleic acid metabolism	Nucleases	MN608_08825	endoribonuclease LACTB2	nonDEG	9.5	20.58	K16639	KEGG	3.44784e-114
Primary metabolism	Nucleic acid metabolism	Nucleases	MN608_09174	Endoribonuclease L-PSP	nonDEG	1.33	2.64	PF01042.24	EBI-EMBL	6.89568e-13
Primary metabolism	Nucleic acid metabolism	Nucleases	MN608_09189	RNA exonuclease	nonDEG	299.67	520.74	K14570	KEGG	1.55601e-39
Primary metabolism	Nucleic acid metabolism	Nucleases	MN608_09388	ribonuclease HI	nonDEG	13.84	8.13	K03469	KEGG	4.48219e-34
Primary metabolism	Nucleic acid metabolism	Nucleases	MN608_09689	ribonuclease III	nonDEG	11.94	17.01	K03685	KEGG	4.84092e-33
Primary metabolism	Nucleic acid metabolism	Nucleases	MN608_10139	exonuclease 3'-5' domain-containing protein 1	nonDEG	2.88	3.22	K18740	KEGG	1.79806e-30
Primary metabolism	Nucleic acid metabolism	Nucleases	MN608_10207	ribonuclease U2	nonDEG	5.78	7.11	K23175	KEGG	3.79262e-10
Primary metabolism	Nucleic acid metabolism	Nucleases	MN608_10507	GIY-YIG nuclease family protein	nonDEG	0.04	0.03	PF10544.12	EBI-EMBL	3.79262e-16
Primary metabolism	Nucleic acid metabolism	Nucleases	MN608_10508	GIY-YIG nuclease family protein	nonDEG	1.03	1.51	PF10544.12	EBI-EMBL	2.28215e-12
Primary metabolism	Nucleic acid metabolism	Nucleases	MN608_10741	GIY-YIG nuclease family protein	nonDEG	2.08	1.4	PF10544.12	EBI-EMBL	1.62517e-20
Primary metabolism	Nucleic acid metabolism	Nucleases	MN608_10799	GIY-YIG nuclease family protein	nonDEG	3.48	1.85	PF10544.12	EBI-EMBL	1.00276e-16
Primary metabolism	Nucleic acid metabolism	Nucleases	MN608_10823	PD-(D/E)XK nuclease superfamily	nonDEG	4.14	4.85	PF20516.1	Pfam	2.0687e-51
Primary metabolism	Nucleic acid metabolism	Nucleases	MN608_11440	PD-(D/E)XK nuclease superfamily	nonDEG	7.63	7.75	PF20516.1	Pfam	1.34854e-54
Primary metabolism	Nucleic acid metabolism	Nucleases	MN608_10930	GIY-YIG nuclease family protein	2.98	1185.38	85.17	PF10544.12	EBI-EMBL	1.17565e-12
Primary metabolism	Nucleic acid metabolism	Nucleases	MN608_05816	3'-5' exoribonuclease 1	1.3	17.52	7.66	K18416	KEGG	7.95295e-22
Primary metabolism	Nucleic acid metabolism	Nucleases	MN608_07421	nuclease S1	1.18	17.85	9.42	K05986	KEGG	4.48219e-65
Primary metabolism	Nucleic acid metabolism	Nucleases	MN608_09101	exonuclease 1	1.14	12.24	5.02	K10746	KEGG	4.48219e-173
Primary metabolism	Nucleic acid metabolism	Nucleases	MN608_05020	exoribonuclease II	1	9.15	4.69	K01147	KEGG	8.96438e-86
Primary metabolism	Nucleic acid metabolism	Nucleases	MN608_10564	GIY-YIG nuclease family protein	-1	2.77	5.44	PF10544.12	EBI-EMBL	6.55089e-20
Primary metabolism	Nucleic acid metabolism	Nucleases	MN608_05588	nuclease HARBI1	-1.01	1.04	2.18	K23222	KEGG	3.80358e-37
Primary metabolism	Nucleic acid metabolism	Nucleases	MN608_00160	Endonuclease/exonuclease/phosphatase family protein	-1.11	3.88	11.15	L1L857	TCDB	2.35719e-131
Primary metabolism	Nucleic acid metabolism	Nucleases	MN608_01599	GIY-YIG nuclease family protein	-1.13	1.5	2.79	PF10544.12	EBI-EMBL	1.96527e-09
Primary metabolism	Nucleic acid metabolism	Nucleases	MN608_09975	exonuclease 3'-5' domain-containing protein 1	-1.26	2.23	6.37	K18740	KEGG	1.2757e-46
Primary metabolism	Nucleic acid metabolism	Nucleases	MN608_05994	Ribonuclease T2 family	-1.28	37.32	94.14	PF00445.21	EBI-EMBL	4.14936e-39
Primary metabolism	Nucleic acid metabolism	Nucleases	MN608_11617	Endoribonuclease L-PSP	-2.19	45.44	230.9	PF01042.24	EBI-EMBL	8.96438e-22
Primary metabolism	Nucleic acid metabolism	Nucleases	MN608_10838	nuclease S1	-6.29	0.33	38.82	K05986	KEGG	5.51654e-81
Primary metabolism	Nucleic acid metabolism	Nucleases	MN608_03086	Endonuclease/exonuclease/phosphatase family protein		0.16	0.07	L1L857	TCDB	6.21548e-73
Primary metabolism	Nucleic acid metabolism	Nucleases	MN608_08493	ribonuclease HI		0	0	K03469	KEGG	0.000321576
Primary metabolism	Nucleic acid metabolism	Nucleases	MN608_09060	endoribonuclease LACTB2		0	0	K16639	KEGG	4.14936e-05
Primary metabolism	Nucleic acid metabolism	Nucleases	MN608_11898	micrococcal nuclease		0	0	K01174	KEGG	3.79262e-06
Primary metabolism	Nucleic acid metabolism	RNA degradation	MN608_00376	enhancer of mRNA-decapping protein 3	nonDEG	10.29	6.84	K12615	KEGG	4.48219e-108
Primary metabolism	Nucleic acid metabolism	RNA degradation	MN608_00811	ATP-dependent RNA helicase DOB1	nonDEG	67.31	94.69	K12598	KEGG	1.55153e-12
Primary metabolism	Nucleic acid metabolism	RNA degradation	MN608_00879	exosome complex component RRP42	nonDEG	15.75	17.56	K12589	KEGG	1.07192e-76
Primary metabolism	Nucleic acid metabolism	RNA degradation	MN608_00885	U6 snRNA-associated Sm-like protein LSm1	nonDEG	25.61	52.51	K12620	KEGG	5.51654e-53
Primary metabolism	Nucleic acid metabolism	RNA degradation	MN608_01251	CCR4-NOT transcription complex subunit 9	nonDEG	7.9	6.88	K12606	KEGG	1.34466e-173
Primary metabolism	Nucleic acid metabolism	RNA degradation	MN608_01406	5'-3' exoribonuclease 2	nonDEG	8.53	5.74	K12619	KEGG	0
Primary metabolism	Nucleic acid metabolism	RNA degradation	MN608_01525	superkiller protein 8	nonDEG	11.9	22.74	K12601	KEGG	2.72379e-166
Primary metabolism	Nucleic acid metabolism	RNA degradation	MN608_02274	CCR4-NOT transcription complex subunit 7/8	nonDEG	17.6	13.27	K12581	KEGG	4.49514e-116
Primary metabolism	Nucleic acid metabolism	RNA degradation	MN608_02447	exosome complex component RRP43	nonDEG	30.23	29.88	K12586	KEGG	1.97095e-94
Primary metabolism	Nucleic acid metabolism	RNA degradation	MN608_02681	molecular chaperone DnaK	nonDEG	91.46	81.86	K04043	KEGG	8.27481e-26
Primary metabolism	Nucleic acid metabolism	RNA degradation	MN608_02737	exosome complex component RRP40	nonDEG	12.44	18.57	K03681	KEGG	1.41361e-81
Primary metabolism	Nucleic acid metabolism	RNA degradation	MN608_02776	exosome complex protein LRP1	nonDEG	9.78	14.92	K12592	KEGG	2.37901e-54
Primary metabolism	Nucleic acid metabolism	RNA degradation	MN608_03616	CCR4-NOT transcription complex subunit 2	nonDEG	19	24.7	K12605	KEGG	7.58524e-77
Primary metabolism	Nucleic acid metabolism	RNA degradation	MN608_03825	CCR4-NOT transcription complex subunit 3	nonDEG	21.33	24.5	K12580	KEGG	9.33607e-198
Primary metabolism	Nucleic acid metabolism	RNA degradation	MN608_03948	exosome complex exonuclease DIS3/RRP44	nonDEG	10.19	9.49	K12585	KEGG	0
Primary metabolism	Nucleic acid metabolism	RNA degradation	MN608_04346	exosome complex component RRP41	nonDEG	15.11	22.3	K11600	KEGG	1.48257e-82
Primary metabolism	Nucleic acid metabolism	RNA degradation	MN608_04686	U6 snRNA-associated Sm-like protein LSm2	nonDEG	32.49	55.57	K12621	KEGG	4.13741e-58
Primary metabolism	Nucleic acid metabolism	RNA degradation	MN608_05057	m7GpppX diphosphatase	nonDEG	8.85	10.66	K12584	KEGG	3.79262e-105
Primary metabolism	Nucleic acid metabolism	RNA degradation	MN608_05196	U6 snRNA-associated Sm-like protein LSm4	nonDEG	33.98	58.54	K12623	KEGG	3.04287e-62
Primary metabolism	Nucleic acid metabolism	RNA degradation	MN608_05361	exosome complex component MTR3	nonDEG	18.21	24.38	K12587	KEGG	4.48219e-80
Primary metabolism	Nucleic acid metabolism	RNA degradation	MN608_05729	exosome complex component CSL4	nonDEG	29.71	53.31	K07573	KEGG	3.79262e-81
Primary metabolism	Nucleic acid metabolism	RNA degradation	MN608_05746	CCR4-NOT transcription complex subunit 6	nonDEG	21.91	14.3	K12603	KEGG	1.34466e-157
Primary metabolism	Nucleic acid metabolism	RNA degradation	MN608_05814	5'-3' exoribonuclease 1	nonDEG	16.83	14.06	K12618	KEGG	0
Primary metabolism	Nucleic acid metabolism	RNA degradation	MN608_06089	molecular chaperone DnaK	nonDEG	1.11	0.99	K04043	KEGG	6.89568e-17
Primary metabolism	Nucleic acid metabolism	RNA degradation	MN608_06282	CCR4-NOT complex subunit CAF16	nonDEG	13.29	23.23	K12608	KEGG	1.99975e-100
Primary metabolism	Nucleic acid metabolism	RNA degradation	MN608_07281	chaperonin GroEL	nonDEG	165.22	92.53	K04077	KEGG	2.58588e-273
Primary metabolism	Nucleic acid metabolism	RNA degradation	MN608_07584	non-canonical poly(A) RNA polymerase PAPD5/7	nonDEG	6.08	5	K03514	KEGG	1.96527e-99
Primary metabolism	Nucleic acid metabolism	RNA degradation	MN608_08121	exosome complex component RRP4	nonDEG	16.07	23.11	K03679	KEGG	2.03422e-111
Primary metabolism	Nucleic acid metabolism	RNA degradation	MN608_08185	protein AIR1/2	nonDEG	8.61	7.78	K12597	KEGG	1.03435e-51
Primary metabolism	Nucleic acid metabolism	RNA degradation	MN608_08219	CCR4-NOT transcriptional complex subunit CAF120	nonDEG	8.68	5.1	K12609	KEGG	2.03422e-281
Primary metabolism	Nucleic acid metabolism	RNA degradation	MN608_08806	ATP-dependent RNA helicase DOB1	nonDEG	2.37	1.38	K12598	KEGG	7.93003e-27
Primary metabolism	Nucleic acid metabolism	RNA degradation	MN608_09079	exosome complex exonuclease RRP6	nonDEG	10.79	7.88	K12591	KEGG	8.6196e-209
Primary metabolism	Nucleic acid metabolism	RNA degradation	MN608_09160	superkiller protein 3	nonDEG	10.29	9.46	K12600	KEGG	0
Primary metabolism	Nucleic acid metabolism	RNA degradation	MN608_09302	ATP-dependent RNA helicase DDX6/DHH1	nonDEG	17.36	13.23	K12614	KEGG	7.95295e-265
Primary metabolism	Nucleic acid metabolism	RNA degradation	MN608_09522	PAB-dependent poly(A)-specific ribonuclease subunit 2	nonDEG	14.67	11.18	K12571	KEGG	0
Primary metabolism	Nucleic acid metabolism	RNA degradation	MN608_09834	ATP-dependent RNA helicase DOB1	nonDEG	13.11	7.16	K12598	KEGG	0
Primary metabolism	Nucleic acid metabolism	RNA degradation	MN608_10329	antiviral helicase SKI2	nonDEG	11.78	9.63	K12599	KEGG	0
Primary metabolism	Nucleic acid metabolism	RNA degradation	MN608_10359	PAB-dependent poly(A)-specific ribonuclease subunit 3	nonDEG	11.72	7.89	K12572	KEGG	7.95295e-192
Primary metabolism	Nucleic acid metabolism	RNA degradation	MN608_10360	U6 snRNA-associated Sm-like protein LSm7	nonDEG	39.82	54.72	K12626	KEGG	2.03422e-57
Primary metabolism	Nucleic acid metabolism	RNA degradation	MN608_10779	protein AIR1/2	nonDEG	1.9	1.98	K12597	KEGG	7.93003e-05
Primary metabolism	Nucleic acid metabolism	RNA degradation	MN608_10780	protein AIR1/2	nonDEG	7.39	8.52	K12597	KEGG	6.56983e-09
Primary metabolism	Nucleic acid metabolism	RNA degradation	MN608_09614	CCR4-NOT transcription complex subunit 1	1.36	9.43	3.92	K12604	KEGG	0
Primary metabolism	Nucleic acid metabolism	RNA degradation	MN608_01156	CCR4-NOT transcription complex subunit 4	1.19	19.95	8.98	K10643	KEGG	4.48219e-149
Primary metabolism	Nucleic acid metabolism	RNA degradation	MN608_02107	mRNA-decapping enzyme subunit 2	1.18	12.77	5.92	K12613	KEGG	3.80358e-130
Primary metabolism	Nucleic acid metabolism	RNA degradation	MN608_00269	U6 snRNA-associated Sm-like protein LSm3	-1.14	61.16	138.53	K12622	KEGG	3.3444e-35
Primary metabolism	Nucleic acid metabolism	RNA degradation	MN608_00508	exosome complex component RRP45	-1.17	20.51	45.71	K03678	KEGG	6.20611e-120
Primary metabolism	Nucleic acid metabolism	RNA degradation	MN608_04559	U6 snRNA-associated Sm-like protein LSm6	-1.42	80.8	229.77	K12625	KEGG	3.44784e-43
Primary metabolism	Nucleic acid metabolism	RNA degradation	MN608_04105	U6 snRNA-associated Sm-like protein LSm8	-1.44	20.37	55.89	K12627	KEGG	1.59059e-37
Primary metabolism	Nucleic acid metabolism	RNA degradation	MN608_05956	U6 snRNA-associated Sm-like protein LSm5	-1.82	70.39	248.19	K12624	KEGG	3.79262e-53
Primary metabolism	Nucleic acid metabolism	RNA degradation	MN608_05011	exosome complex component RRP46		0	0	K12590	KEGG	2.89618e-61
Primary metabolism	Nucleic acid metabolism	RNA polymerases	MN608_00258	DNA-directed RNA polymerase II subunit RPB9	nonDEG	13.88	15.91	K03017	KEGG	9.33607e-62
Primary metabolism	Nucleic acid metabolism	RNA polymerases	MN608_00604	DNA-directed RNA polymerases I and III subunit RPAC2	nonDEG	59.04	91.7	K03020	KEGG	1.20674e-51
Primary metabolism	Nucleic acid metabolism	RNA polymerases	MN608_01101	DNA-directed RNA polymerase III subunit RPC2	nonDEG	13.84	8.21	K03021	KEGG	0
Primary metabolism	Nucleic acid metabolism	RNA polymerases	MN608_01338	DNA-directed RNA polymerase III subunit RPC9	nonDEG	7.41	7.85	K25304	KEGG	2.0687e-32
Primary metabolism	Nucleic acid metabolism	RNA polymerases	MN608_01379	DNA-directed RNA polymerase II subunit RPB3	nonDEG	28.62	44.57	K03011	KEGG	1.79288e-123
Primary metabolism	Nucleic acid metabolism	RNA polymerases	MN608_01411	DNA-directed RNA polymerase III subunit RPC3	nonDEG	13.13	7.03	K03023	KEGG	9.30916e-131
Primary metabolism	Nucleic acid metabolism	RNA polymerases	MN608_02118	RNA polymerase II subunit A C-terminal domain phosphatase	nonDEG	1.98	1.87	K15732	KEGG	2.07468e-08
Primary metabolism	Nucleic acid metabolism	RNA polymerases	MN608_02375	DNA-directed RNA polymerase III subunit RPC11	nonDEG	20.05	33.38	K03019	KEGG	1.68944e-52
Primary metabolism	Nucleic acid metabolism	RNA polymerases	MN608_02509	RNA polymerase II transcription elongation factor	nonDEG	16.05	24.05	PF09816.12	Pfam	8.6196e-21
Primary metabolism	Nucleic acid metabolism	RNA polymerases	MN608_03030	DNA-directed RNA polymerase II subunit RPB4	nonDEG	17.36	21.99	K03012	KEGG	6.55089e-48
Primary metabolism	Nucleic acid metabolism	RNA polymerases	MN608_03332	RNA polymerase II-associated protein 2	nonDEG	14.04	23.47	K20827	KEGG	5.51654e-29
Primary metabolism	Nucleic acid metabolism	RNA polymerases	MN608_03454	DNA-directed RNA polymerase II subunit RPB7	nonDEG	15.83	19.84	K03015	KEGG	1.03734e-91
Primary metabolism	Nucleic acid metabolism	RNA polymerases	MN608_03492	DNA-directed RNA polymerase subunit RPABC1	nonDEG	30.26	24.67	K03013	KEGG	6.56983e-77
Primary metabolism	Nucleic acid metabolism	RNA polymerases	MN608_03764	DNA-directed RNA polymerase II subunit RPB2	nonDEG	31.91	19.27	K03010	KEGG	0
Primary metabolism	Nucleic acid metabolism	RNA polymerases	MN608_04306	DNA-directed RNA polymerase III subunit RPC6	nonDEG	11.39	8.72	K03025	KEGG	1.07192e-72
Primary metabolism	Nucleic acid metabolism	RNA polymerases	MN608_04537	DNA-directed RNA polymerases I and III subunit RPAC1	nonDEG	15.82	13.92	K03027	KEGG	2.65484e-154
Primary metabolism	Nucleic acid metabolism	RNA polymerases	MN608_04540	RNA polymerase-associated protein LEO1	nonDEG	20.53	23.78	K15177	KEGG	1.00276e-46
Primary metabolism	Nucleic acid metabolism	RNA polymerases	MN608_04645	DNA-directed RNA polymerase I subunit RPA2	nonDEG	11.68	9.88	K03002	KEGG	0
Primary metabolism	Nucleic acid metabolism	RNA polymerases	MN608_05182	DNA-directed RNA polymerase I subunit RPA12	nonDEG	17.07	21.9	K03000	KEGG	2.79275e-35
Primary metabolism	Nucleic acid metabolism	RNA polymerases	MN608_05335	DNA-directed RNA polymerase III subunit RPC5	nonDEG	10.34	9.47	K14721	KEGG	7.93003e-22
Primary metabolism	Nucleic acid metabolism	RNA polymerases	MN608_05357	RNA polymerase Rpb8	nonDEG	27.56	43.12	PF03870.18	Pfam	3.24097e-48
Primary metabolism	Nucleic acid metabolism	RNA polymerases	MN608_05957	DNA-directed RNA polymerase II subunit RPB11	nonDEG	12.93	26.19	K03008	KEGG	1.45228e-38
Primary metabolism	Nucleic acid metabolism	RNA polymerases	MN608_06268	DNA-directed RNA polymerase III subunit RPC4	nonDEG	10.4	6.69	K03026	KEGG	3.44784e-46
Primary metabolism	Nucleic acid metabolism	RNA polymerases	MN608_07111	RNA polymerase II elongation factor ELL	nonDEG	27.29	21.61	K15183	KEGG	4.13741e-19
Primary metabolism	Nucleic acid metabolism	RNA polymerases	MN608_07647	DNA-directed RNA polymerase I subunit RPA43	nonDEG	22.97	15.34	K03004	KEGG	3.44784e-48
Primary metabolism	Nucleic acid metabolism	RNA polymerases	MN608_08016	RNA polymerase-associated protein RTF1	nonDEG	9.68	7.08	K15178	KEGG	1.93079e-97
Primary metabolism	Nucleic acid metabolism	RNA polymerases	MN608_08179	DNA-directed RNA polymerase III subunit RPC1	nonDEG	10.25	8.01	K03018	KEGG	0
Primary metabolism	Nucleic acid metabolism	RNA polymerases	MN608_08951	RNA dependent RNA polymerase	nonDEG	69.94	45.08	PF05183.15	EBI-EMBL	7.93003e-122
Primary metabolism	Nucleic acid metabolism	RNA polymerases	MN608_09112	RNA polymerase II-associated protein 1	nonDEG	6.12	5.45	K20826	KEGG	1.96527e-74
Primary metabolism	Nucleic acid metabolism	RNA polymerases	MN608_09665	DNA-directed RNA polymerase I subunit RPA1	nonDEG	7.8	4.27	K02999	KEGG	0
Primary metabolism	Nucleic acid metabolism	RNA polymerases	MN608_10238	RNA polymerase II subunit A C-terminal domain phosphatase	nonDEG	14.46	11.44	K15732	KEGG	4.14936e-181
Primary metabolism	Nucleic acid metabolism	RNA polymerases	MN608_06897	DNA-directed RNA polymerase II subunit RPB1	1.4	25.7	9.93	K03006	KEGG	0
Primary metabolism	Nucleic acid metabolism	RNA polymerases	MN608_07794	Maf1 regulator	1.22	42.09	24.93	PF09174.13	Pfam	7.24046e-62
Primary metabolism	Nucleic acid metabolism	RNA polymerases	MN608_00494	RNA polymerase-associated protein CTR9	1.17	22.16	9.03	K15176	KEGG	1.82735e-283
Primary metabolism	Nucleic acid metabolism	RNA polymerases	MN608_03443	DNA-directed RNA polymerase	1.11	10.16	4.72	K10908	KEGG	0
Primary metabolism	Nucleic acid metabolism	RNA polymerases	MN608_04201	DNA-directed RNA polymerase subunit RPABC4	-1.04	24.51	47.3	K03009	KEGG	1.96527e-26
Primary metabolism	Nucleic acid metabolism	RNA polymerases	MN608_01831	DNA-directed RNA polymerase subunit RPABC2	-1.17	37.7	79.28	K03014	KEGG	2.73166e-60
Primary metabolism	Nucleic acid metabolism	RNA polymerases	MN608_07118	DNA-directed RNA polymerase subunit RPABC5	-1.18	34.64	70.08	K03007	KEGG	3.80358e-45
Primary metabolism	Nucleic acid metabolism	RNA polymerases	MN608_03865	DNA-directed RNA polymerase III subunit RPC8	-1.43	13.48	34.38	K03022	KEGG	7.95295e-72
Primary metabolism	Nucleic acid metabolism	RNA polymerases	MN608_00959	DNA-directed RNA polymerase I subunit RPA34.5		0	0	PF08208.14	Pfam	0.00022411
Primary metabolism	Nucleic acid metabolism	RNA processing-related	MN608_00030	pre-mRNA-processing factor 19	nonDEG	28.3	35.3	K10599	KEGG	1.93079e-184
Primary metabolism	Nucleic acid metabolism	RNA processing-related	MN608_00292	25S rRNA (cytosine2278-C5)-methyltransferase	nonDEG	6.58	7.28	K15264	KEGG	7.58524e-146
Primary metabolism	Nucleic acid metabolism	RNA processing-related	MN608_00300	pre-mRNA-splicing factor 18	nonDEG	5.46	6.3	K12817	KEGG	8.29873e-81
Primary metabolism	Nucleic acid metabolism	RNA processing-related	MN608_00328	U3 small nucleolar RNA-associated protein 3	nonDEG	13.08	11.36	K14767	KEGG	3.44784e-99
Primary metabolism	Nucleic acid metabolism	RNA processing-related	MN608_00352	U1 small nuclear ribonucleoprotein	nonDEG	23.43	14.71	K11093	KEGG	3.3444e-96
Primary metabolism	Nucleic acid metabolism	RNA processing-related	MN608_00365	mRNA turnover protein 4	nonDEG	28.62	22.79	K14815	KEGG	2.93066e-91
Primary metabolism	Nucleic acid metabolism	RNA processing-related	MN608_00422	pre-mRNA-splicing factor CWC22	nonDEG	19.03	9.64	K13100	KEGG	0
Primary metabolism	Nucleic acid metabolism	RNA processing-related	MN608_00427	tRNA-dihydrouridine synthase 1	nonDEG	7.79	3.99	K05542	KEGG	1.17227e-148
Primary metabolism	Nucleic acid metabolism	RNA processing-related	MN608_00458	pre-mRNA-splicing factor SYF2	nonDEG	33.86	49.19	K12868	KEGG	3.80358e-78
Primary metabolism	Nucleic acid metabolism	RNA processing-related	MN608_00476	splicing factor 3B subunit 3	nonDEG	22.31	17.1	K12830	KEGG	0
Primary metabolism	Nucleic acid metabolism	RNA processing-related	MN608_00542	splicing factor 1	nonDEG	0.64	1.19	K13095	KEGG	1.06883e-05
Primary metabolism	Nucleic acid metabolism	RNA processing-related	MN608_00575	intron-binding protein aquarius	nonDEG	11.51	8.9	K12874	KEGG	0
Primary metabolism	Nucleic acid metabolism	RNA processing-related	MN608_00602	bud site selection protein 31	nonDEG	42.67	70.22	K12873	KEGG	5.86133e-80
Primary metabolism	Nucleic acid metabolism	RNA processing-related	MN608_00742	tRNA (adenine58-N1)-methyltransferase non-catalytic subunit	nonDEG	20.87	21.33	K03256	KEGG	3.25034e-143
Primary metabolism	Nucleic acid metabolism	RNA processing-related	MN608_00757	pre-mRNA-splicing factor ATP-dependent RNA helicase DHX15/PRP43	nonDEG	30.49	28.92	K12820	KEGG	0
Primary metabolism	Nucleic acid metabolism	RNA processing-related	MN608_01038	tRNA-specific adenosine deaminase 3	nonDEG	13.27	14.93	K15442	KEGG	6.91561e-73
Primary metabolism	Nucleic acid metabolism	RNA processing-related	MN608_01115	pre-rRNA-processing protein TSR1	nonDEG	29.04	16.74	K14799	KEGG	2.0401e-259
Primary metabolism	Nucleic acid metabolism	RNA processing-related	MN608_01116	U3 small nucleolar RNA-associated protein 7	nonDEG	19.12	16.23	K14768	KEGG	1.17227e-211
Primary metabolism	Nucleic acid metabolism	RNA processing-related	MN608_01123	RNA12-like protein	nonDEG	19.55	18.5	PF10443.12	Pfam	6.89568e-161
Primary metabolism	Nucleic acid metabolism	RNA processing-related	MN608_01167	rRNA 2'-O-methyltransferase fibrillarin	nonDEG	78.93	79.48	K14563	KEGG	1.03435e-05
Primary metabolism	Nucleic acid metabolism	RNA processing-related	MN608_01325	splicing factor 3B subunit 2	nonDEG	23.23	27.49	K12829	KEGG	5.87827e-197
Primary metabolism	Nucleic acid metabolism	RNA processing-related	MN608_01336	tRNA pseudouridine38/39 synthase	nonDEG	8.2	12.08	K01855	KEGG	7.60717e-152
Primary metabolism	Nucleic acid metabolism	RNA processing-related	MN608_01507	tRNA-splicing endonuclease subunit Sen54	nonDEG	8.9	9.65	K15326	KEGG	8.6196e-64
Primary metabolism	Nucleic acid metabolism	RNA processing-related	MN608_01544	tRNA wybutosine-synthesizing protein 2	nonDEG	1.21	1.61	K07055	KEGG	6.89568e-97
Primary metabolism	Nucleic acid metabolism	RNA processing-related	MN608_01610	RNA-dependent RNA polymerase	nonDEG	5.73	4.89	K11699	KEGG	8.96438e-190
Primary metabolism	Nucleic acid metabolism	RNA processing-related	MN608_01629	tRNA (uracil-5-)-methyltransferase	nonDEG	11.6	15.2	K15331	KEGG	1.45228e-153
Primary metabolism	Nucleic acid metabolism	RNA processing-related	MN608_01877	mRNA guanylyltransferase	nonDEG	29.07	31.03	K00987	KEGG	8.6196e-161
Primary metabolism	Nucleic acid metabolism	RNA processing-related	MN608_01926	U3 small nucleolar RNA-associated protein 16	nonDEG	7.88	8.06	K14770	KEGG	3.79262e-48
Primary metabolism	Nucleic acid metabolism	RNA processing-related	MN608_01953	pre-mRNA-processing factor 8	nonDEG	16.82	11.35	K12856	KEGG	0
Primary metabolism	Nucleic acid metabolism	RNA processing-related	MN608_01990	tRNA-splicing endonuclease subunit Sen15	nonDEG	5.33	6.45	K15325	KEGG	5.53249e-48
Primary metabolism	Nucleic acid metabolism	RNA processing-related	MN608_02020	tRNA uridine 5-carboxymethylaminomethyl modification enzyme	nonDEG	8.31	8.33	K03495	KEGG	1.06883e-281
Primary metabolism	Nucleic acid metabolism	RNA processing-related	MN608_02054	pre-rRNA-processing protein RIX1	nonDEG	6.02	3.85	K14828	KEGG	9.99873e-175
Primary metabolism	Nucleic acid metabolism	RNA processing-related	MN608_02079	tRNA pseudouridine38-40 synthase	nonDEG	21	14.22	K06173	KEGG	3.20649e-94
Primary metabolism	Nucleic acid metabolism	RNA processing-related	MN608_02113	PHD finger-like domain-containing protein 5A	nonDEG	7.49	10.87	K12834	KEGG	1.58601e-67
Primary metabolism	Nucleic acid metabolism	RNA processing-related	MN608_02143	tRNA pseudouridine13 synthase	nonDEG	10.01	10.59	K06176	KEGG	2.93066e-172
Primary metabolism	Nucleic acid metabolism	RNA processing-related	MN608_02153	rRNA-processing protein Efg1	nonDEG	18.23	26.03	PF10153.12	EBI-EMBL	8.6196e-32
Primary metabolism	Nucleic acid metabolism	RNA processing-related	MN608_02225	rRNA biogenesis protein RRP5	nonDEG	36.63	27.87	K14792	KEGG	5.51654e-37
Primary metabolism	Nucleic acid metabolism	RNA processing-related	MN608_02260	25S rRNA (adenine(2142)-N(1))-methyltransferase	nonDEG	15.05	19.65	PF11968.11	Pfam	1.68944e-89
Primary metabolism	Nucleic acid metabolism	RNA processing-related	MN608_02282	25S rRNA (uracil2634-N3)-methyltransferase	nonDEG	6.52	6.25	K19307	KEGG	2.03422e-72
Primary metabolism	Nucleic acid metabolism	RNA processing-related	MN608_02294	mRNA-binding protein PUF3	nonDEG	11.45	7.34	K17944	KEGG	7.24046e-204
Primary metabolism	Nucleic acid metabolism	RNA processing-related	MN608_02418	RNA-binding protein 5/10	nonDEG	9.55	11.13	K13094	KEGG	8.29873e-45
Primary metabolism	Nucleic acid metabolism	RNA processing-related	MN608_02437	pre-rRNA-processing protein IPI1	nonDEG	16.04	20.73	K14827	KEGG	2.75827e-59
Primary metabolism	Nucleic acid metabolism	RNA processing-related	MN608_02473	pre-mRNA-processing factor SLU7	nonDEG	19.36	34.63	K12819	KEGG	2.10318e-157
Primary metabolism	Nucleic acid metabolism	RNA processing-related	MN608_02492	RNA 3'-terminal phosphate cyclase (ATP)	nonDEG	13.13	23.64	K01974	KEGG	5.86133e-86
Primary metabolism	Nucleic acid metabolism	RNA processing-related	MN608_02504	RNA-binding motif protein	nonDEG	11.15	17.88	K13107	KEGG	5.51654e-69
Primary metabolism	Nucleic acid metabolism	RNA processing-related	MN608_02515	pre-rRNA-processing protein IPI3	nonDEG	12.83	10.76	K14829	KEGG	8.96438e-71
Primary metabolism	Nucleic acid metabolism	RNA processing-related	MN608_02552	tRNA threonylcarbamoyladenosine dehydratase	nonDEG	9.81	16.55	K22132	KEGG	1.03435e-135
Primary metabolism	Nucleic acid metabolism	RNA processing-related	MN608_02566	pre-mRNA-splicing factor 38A	nonDEG	4.32	7.12	K12849	KEGG	2.31005e-95
Primary metabolism	Nucleic acid metabolism	RNA processing-related	MN608_02587	tRNASer (uridine44-2'-O)-methyltransferase	nonDEG	2	2.2	K15447	KEGG	4.13741e-124
Primary metabolism	Nucleic acid metabolism	RNA processing-related	MN608_02594	Splicing factor 3B subunit 10 (SF3b10)	nonDEG	27.68	46.68	PF07189.14	Pfam	4.82697e-37
Primary metabolism	Nucleic acid metabolism	RNA processing-related	MN608_02634	tRNA (mo5U34)-methyltransferase	nonDEG	3.05	2.98	K15257	KEGG	0.000518671
Primary metabolism	Nucleic acid metabolism	RNA processing-related	MN608_02660	splicing factor 1	nonDEG	0.65	0.57	K13095	KEGG	1.51705e-65
Primary metabolism	Nucleic acid metabolism	RNA processing-related	MN608_02685	peptidyl-prolyl cis-trans isomerase-like 1	nonDEG	15.6	22.12	K12733	KEGG	1.06883e-101
Primary metabolism	Nucleic acid metabolism	RNA processing-related	MN608_02736	heat shock 70kDa protein 1/2/6/8	nonDEG	73.99	62.76	K03283	KEGG	2.44797e-80
Primary metabolism	Nucleic acid metabolism	RNA processing-related	MN608_02785	tRNA-specific adenosine deaminase 1	nonDEG	8.94	10.71	K15440	KEGG	3.79262e-89
Primary metabolism	Nucleic acid metabolism	RNA processing-related	MN608_02788	RNA-dependent RNA polymerase	nonDEG	1.44	1.75	K11699	KEGG	4.48219e-255
Primary metabolism	Nucleic acid metabolism	RNA processing-related	MN608_02831	Pre-mRNA splicing factor	nonDEG	11.76	11.2	PF12542.11	Pfam	6.55089e-23
Primary metabolism	Nucleic acid metabolism	RNA processing-related	MN608_02990	U3 small nucleolar ribonucleoprotein protein LCP5	nonDEG	17.77	23.78	K14765	KEGG	5.17176e-61
Primary metabolism	Nucleic acid metabolism	RNA processing-related	MN608_03051	U4/U6.U5 tri-snRNP component SNU23	nonDEG	9.59	15.51	K12848	KEGG	3.79262e-56
Primary metabolism	Nucleic acid metabolism	RNA processing-related	MN608_03062	RNA-binding protein 25	nonDEG	21.52	20.14	K12822	KEGG	3.11202e-81
Primary metabolism	Nucleic acid metabolism	RNA processing-related	MN608_03066	H/ACA ribonucleoprotein complex non-core subunit NAF1	nonDEG	7.51	6.67	K14763	KEGG	2.13766e-74
Primary metabolism	Nucleic acid metabolism	RNA processing-related	MN608_03236	RNA-binding protein 26	nonDEG	6.28	6.04	K13192	KEGG	1.65496e-65
Primary metabolism	Nucleic acid metabolism	RNA processing-related	MN608_03314	RNA-binding protein 42	nonDEG	18.86	15.79	K25079	KEGG	3.80358e-75
Primary metabolism	Nucleic acid metabolism	RNA processing-related	MN608_03349	U2 small nuclear ribonucleoprotein A'	nonDEG	36.85	57.85	K11092	KEGG	1.24481e-86
Primary metabolism	Nucleic acid metabolism	RNA processing-related	MN608_03423	tRNA (guanine26-N2/guanine27-N2)-dimethyltransferase	nonDEG	19.35	17.93	K00555	KEGG	4.13741e-188
Primary metabolism	Nucleic acid metabolism	RNA processing-related	MN608_03514	RNA-binding signal recognition particle 68	nonDEG	31.34	29.71	PF16969.8	Pfam	1.79288e-196
Primary metabolism	Nucleic acid metabolism	RNA processing-related	MN608_03588	U3 small nucleolar RNA-associated protein 19	nonDEG	17.39	18.49	K14771	KEGG	1.62517e-156
Primary metabolism	Nucleic acid metabolism	RNA processing-related	MN608_03633	tRNA wybutosine-synthesizing protein 1	nonDEG	15.75	20.21	K15449	KEGG	9.99873e-252
Primary metabolism	Nucleic acid metabolism	RNA processing-related	MN608_03663	splicing regulatory glutamine/lysine-rich protein 1	nonDEG	66.28	66.3	K13165	KEGG	4.48219e-05
Primary metabolism	Nucleic acid metabolism	RNA processing-related	MN608_03694	ATP-dependent RNA helicase DHX8/PRP22	nonDEG	10.57	6.71	K12818	KEGG	0
Primary metabolism	Nucleic acid metabolism	RNA processing-related	MN608_03702	U5 snRNP protein	nonDEG	16.97	20.1	K12859	KEGG	5.86133e-91
Primary metabolism	Nucleic acid metabolism	RNA processing-related	MN608_03706	RNA-binding motif, single-stranded-interacting protein	nonDEG	0.51	0.24	K24990	KEGG	5.53249e-42
Primary metabolism	Nucleic acid metabolism	RNA processing-related	MN608_03724	U2 small nuclear ribonucleoprotein B''	nonDEG	21.47	26.77	K11094	KEGG	2.34453e-50
Primary metabolism	Nucleic acid metabolism	RNA processing-related	MN608_03742	pleiotropic regulator 1	nonDEG	24.15	25.54	K12862	KEGG	1.34854e-213
Primary metabolism	Nucleic acid metabolism	RNA processing-related	MN608_03801	pre-mRNA-processing factor 6	nonDEG	13.1	11.98	K12855	KEGG	0
Primary metabolism	Nucleic acid metabolism	RNA processing-related	MN608_03918	tRNA-dihydrouridine synthase 2	nonDEG	8.78	7.66	K05543	KEGG	1.44809e-149
Primary metabolism	Nucleic acid metabolism	RNA processing-related	MN608_04160	tRNA-dihydrouridine synthase 4	nonDEG	12.28	24.45	K05545	KEGG	1.44809e-114
Primary metabolism	Nucleic acid metabolism	RNA processing-related	MN608_04162	U4/U6 small nuclear ribonucleoprotein PRP4	nonDEG	5.57	8.9	K12662	KEGG	1.69432e-201
Primary metabolism	Nucleic acid metabolism	RNA processing-related	MN608_04169	splicing factor 3A subunit 2	nonDEG	14.04	23.55	K12826	KEGG	1.37914e-119
Primary metabolism	Nucleic acid metabolism	RNA processing-related	MN608_04229	tRNA ligase	nonDEG	14.01	11.1	K14679	KEGG	0
Primary metabolism	Nucleic acid metabolism	RNA processing-related	MN608_04232	tRNA (guanine10-N2)-methyltransferase	nonDEG	4.67	3.67	K15430	KEGG	9.65395e-151
Primary metabolism	Nucleic acid metabolism	RNA processing-related	MN608_04561	RNA-binding protein PNO1	nonDEG	25.94	23.75	K11884	KEGG	2.99962e-117
Primary metabolism	Nucleic acid metabolism	RNA processing-related	MN608_04617	tRNA (guanine-N(7)-)-methyltransferase subunit TRM82	nonDEG	20.03	27.86	K15443	KEGG	2.20662e-88
Primary metabolism	Nucleic acid metabolism	RNA processing-related	MN608_04627	pre-mRNA-splicing helicase BRR2	nonDEG	19.46	20.17	K12854	KEGG	4.82697e-201
Primary metabolism	Nucleic acid metabolism	RNA processing-related	MN608_04654	pre-mRNA branch site protein p14	nonDEG	70.05	52.93	K12833	KEGG	6.89568e-43
Primary metabolism	Nucleic acid metabolism	RNA processing-related	MN608_04665	small nuclear ribonucleoprotein D1	nonDEG	37.69	47.15	K11087	KEGG	2.0401e-55
Primary metabolism	Nucleic acid metabolism	RNA processing-related	MN608_04674	splicing factor 3B subunit 1	nonDEG	17.14	8.98	K12828	KEGG	0
Primary metabolism	Nucleic acid metabolism	RNA processing-related	MN608_04683	splicing factor U2AF large subunit	nonDEG	22.07	16.55	K12837	KEGG	1.20674e-138
Primary metabolism	Nucleic acid metabolism	RNA processing-related	MN608_04834	pre-mRNA-splicing factor ATP-dependent RNA helicase DHX38/PRP16	nonDEG	7.59	6.12	K12815	KEGG	0
Primary metabolism	Nucleic acid metabolism	RNA processing-related	MN608_04927	ATP-dependent RNA helicase DDX23/PRP28	nonDEG	9.23	13.85	K12858	KEGG	9.65395e-261
Primary metabolism	Nucleic acid metabolism	RNA processing-related	MN608_04953	pre-mRNA-splicing helicase BRR2	nonDEG	9.31	5.24	K12854	KEGG	0
Primary metabolism	Nucleic acid metabolism	RNA processing-related	MN608_04965	ATP-dependent RNA helicase DDX46/PRP5	nonDEG	12.94	8.96	K12811	KEGG	0
Primary metabolism	Nucleic acid metabolism	RNA processing-related	MN608_05017	tRNA (guanine37-N1)-methyltransferase	nonDEG	7.69	5.78	K15429	KEGG	1.24122e-144
Primary metabolism	Nucleic acid metabolism	RNA processing-related	MN608_05038	pre-mRNA-processing factor 39	nonDEG	22.69	14.75	K13217	KEGG	1.79288e-170
Primary metabolism	Nucleic acid metabolism	RNA processing-related	MN608_05060	pre-mRNA-splicing factor CDC5/CEF1	nonDEG	15.98	12.78	K12860	KEGG	4.14936e-289
Primary metabolism	Nucleic acid metabolism	RNA processing-related	MN608_05155	pre-mRNA-splicing helicase BRR2	nonDEG	2.65	0.82	K12854	KEGG	1.51705e-91
Primary metabolism	Nucleic acid metabolism	RNA processing-related	MN608_05167	pre-mRNA-splicing factor CWC26	nonDEG	6.05	5.75	K13106	KEGG	4.82697e-58
Primary metabolism	Nucleic acid metabolism	RNA processing-related	MN608_05342	tRNA nucleotidyltransferase (CCA-adding enzyme)	nonDEG	11.9	13.51	K00974	KEGG	7.93003e-90
Primary metabolism	Nucleic acid metabolism	RNA processing-related	MN608_05344	pre-mRNA-splicing factor SYF1	nonDEG	20.22	16.04	K12867	KEGG	0
Primary metabolism	Nucleic acid metabolism	RNA processing-related	MN608_05353	U2 small nuclear ribonucleoprotein B''	nonDEG	20.01	28.54	K11094	KEGG	3.79262e-72
Primary metabolism	Nucleic acid metabolism	RNA processing-related	MN608_05451	Prp8 binding protein	nonDEG	20.67	35.06	K12857	KEGG	2.65484e-157
Primary metabolism	Nucleic acid metabolism	RNA processing-related	MN608_05716	U4/U6.U5 tri-snRNP-associated protein 3	nonDEG	18.37	26.73	K12846	KEGG	3.06858e-17
Primary metabolism	Nucleic acid metabolism	RNA processing-related	MN608_05732	tRNA modification GTPase	nonDEG	3.13	2.26	K03650	KEGG	3.79262e-160
Primary metabolism	Nucleic acid metabolism	RNA processing-related	MN608_05763	tRNA pseudouridine55 synthase	nonDEG	14.46	12.57	K03177	KEGG	6.55089e-89
Primary metabolism	Nucleic acid metabolism	RNA processing-related	MN608_05823	splicing factor 1	nonDEG	27.25	22.99	K13095	KEGG	2.27557e-180
Primary metabolism	Nucleic acid metabolism	RNA processing-related	MN608_05832	SNW domain-containing protein 1	nonDEG	14.16	14.86	K06063	KEGG	1.37914e-229
Primary metabolism	Nucleic acid metabolism	RNA processing-related	MN608_05839	U4/U6.U5 tri-snRNP-associated protein 2	nonDEG	7.91	7.65	K12847	KEGG	2.20662e-237
Primary metabolism	Nucleic acid metabolism	RNA processing-related	MN608_05879	transformer-2 protein	nonDEG	71.95	86.08	K12897	KEGG	1.72392e-38
Primary metabolism	Nucleic acid metabolism	RNA processing-related	MN608_05919	rRNA 2'-O-methyltransferase fibrillarin	nonDEG	141.27	168.99	K14563	KEGG	2.69709e-166
Primary metabolism	Nucleic acid metabolism	RNA processing-related	MN608_06021	calcium homeostasis endoplasmic reticulum protein	nonDEG	10.04	12.24	K12841	KEGG	1.20674e-12
Primary metabolism	Nucleic acid metabolism	RNA processing-related	MN608_06046	splicing factor 3B subunit 4	nonDEG	10.4	11.42	K12831	KEGG	2.38588e-112
Primary metabolism	Nucleic acid metabolism	RNA processing-related	MN608_06241	rRNA-processing protein EBP2	nonDEG	25.13	21.91	K14823	KEGG	2.93066e-91
Primary metabolism	Nucleic acid metabolism	RNA processing-related	MN608_06313	DNA/RNA-binding protein KIN17	nonDEG	17.05	20.52	K13102	KEGG	1.55153e-111
Primary metabolism	Nucleic acid metabolism	RNA processing-related	MN608_06399	splicing factor 3A subunit 3	nonDEG	14.05	16.51	K12827	KEGG	2.13766e-174
Primary metabolism	Nucleic acid metabolism	RNA processing-related	MN608_06452	small nuclear ribonucleoprotein D3	nonDEG	54.14	81.86	K11088	KEGG	1.21023e-66
Primary metabolism	Nucleic acid metabolism	RNA processing-related	MN608_06454	tRNA (adenine57-N1/adenine58-N1)-methyltransferase catalytic subunit	nonDEG	15.13	16.21	K07442	KEGG	1.13779e-106
Primary metabolism	Nucleic acid metabolism	RNA processing-related	MN608_06481	H/ACA ribonucleoprotein complex non-core subunit NAF1	nonDEG	0.16	0.14	K14763	KEGG	6.22405e-05
Primary metabolism	Nucleic acid metabolism	RNA processing-related	MN608_06634	tRNA dimethylallyltransferase	nonDEG	2.75	3.39	K00791	KEGG	1.31018e-103
Primary metabolism	Nucleic acid metabolism	RNA processing-related	MN608_06644	tRNA-splicing endonuclease subunit Sen2	nonDEG	11.34	12.5	K15322	KEGG	4.49514e-94
Primary metabolism	Nucleic acid metabolism	RNA processing-related	MN608_06878	U3 small nucleolar RNA-associated protein 11	nonDEG	7.95	6.75	K14769	KEGG	2.41349e-49
Primary metabolism	Nucleic acid metabolism	RNA processing-related	MN608_06899	tRNA(His) guanylyltransferase	nonDEG	12.59	19.52	K10761	KEGG	1.83264e-138
Primary metabolism	Nucleic acid metabolism	RNA processing-related	MN608_06922	U5 small nuclear ribonucleoprotein component	nonDEG	10.54	9.79	K12852	KEGG	0
Primary metabolism	Nucleic acid metabolism	RNA processing-related	MN608_06964	splicing factor U2AF small subunit	nonDEG	24.76	24.19	K12836	KEGG	7.24046e-101
Primary metabolism	Nucleic acid metabolism	RNA processing-related	MN608_06989	small nuclear ribonucleoprotein B and B'	nonDEG	50.64	80.73	K11086	KEGG	2.69709e-71
Primary metabolism	Nucleic acid metabolism	RNA processing-related	MN608_07080	heat shock 70kDa protein 1/2/6/8	nonDEG	319.79	232.4	K03283	KEGG	4.49514e-287
Primary metabolism	Nucleic acid metabolism	RNA processing-related	MN608_07121	tRNA-dihydrouridine synthase 3	nonDEG	19.66	19.3	K05544	KEGG	2.03422e-235
Primary metabolism	Nucleic acid metabolism	RNA processing-related	MN608_07278	25S rRNA (cytosine2870-C5)-methyltransferase	nonDEG	28.95	15.4	K14835	KEGG	8.27481e-260
Primary metabolism	Nucleic acid metabolism	RNA processing-related	MN608_07311	tRNA (guanine-N7-)-methyltransferase	nonDEG	21.92	25.27	K03439	KEGG	7.58524e-77
Primary metabolism	Nucleic acid metabolism	RNA processing-related	MN608_07313	serine/arginine-rich splicing factor 4/5/6	nonDEG	33.32	33.13	K12893	KEGG	1.68944e-28
Primary metabolism	Nucleic acid metabolism	RNA processing-related	MN608_07358	transcription elongation regulator 1	nonDEG	7.61	7.41	K12824	KEGG	2.48244e-45
Primary metabolism	Nucleic acid metabolism	RNA processing-related	MN608_07388	RNA recognition motif-containing protein	nonDEG	591.25	401.3	PF00076.25	EBI-EMBL	6.91561e-10
Primary metabolism	Nucleic acid metabolism	RNA processing-related	MN608_07430	tRNA (cytidine32/guanosine34-2'-O)-methyltransferase	nonDEG	6.18	6.38	K14864	KEGG	3.41336e-105
Primary metabolism	Nucleic acid metabolism	RNA processing-related	MN608_07477	2'-5' RNA ligase family protein	nonDEG	0.89	2.1	PF13563.9	EBI-EMBL	1.65496e-06
Primary metabolism	Nucleic acid metabolism	RNA processing-related	MN608_07824	tRNA pseudouridine32 synthase	nonDEG	5.2	6.02	K15454	KEGG	7.26139e-196
Primary metabolism	Nucleic acid metabolism	RNA processing-related	MN608_07833	U1 small nuclear ribonucleoprotein C	nonDEG	12.82	11.63	K11095	KEGG	3.44784e-31
Primary metabolism	Nucleic acid metabolism	RNA processing-related	MN608_07841	21S rRNA (GM2251-2'-O)-methyltransferase	nonDEG	9.31	7.63	K15507	KEGG	1.68944e-93
Primary metabolism	Nucleic acid metabolism	RNA processing-related	MN608_07852	splicing factor 45	nonDEG	8.11	7.73	K12840	KEGG	1.55153e-76
Primary metabolism	Nucleic acid metabolism	RNA processing-related	MN608_07991	pre-mRNA-splicing factor ATP-dependent RNA helicase DHX16	nonDEG	3.9	3.56	K12813	KEGG	0
Primary metabolism	Nucleic acid metabolism	RNA processing-related	MN608_08110	25S rRNA (uracil2843-N3)-methyltransferase	nonDEG	11.85	20.93	K19308	KEGG	7.93003e-117
Primary metabolism	Nucleic acid metabolism	RNA processing-related	MN608_08135	21S rRNA (uridine2791-2'-O)-methyltransferase	nonDEG	12.33	15.26	K15508	KEGG	5.51654e-74
Primary metabolism	Nucleic acid metabolism	RNA processing-related	MN608_08194	U3 small nucleolar RNA-associated protein 25	nonDEG	9.51	7.64	K14774	KEGG	4.14936e-235
Primary metabolism	Nucleic acid metabolism	RNA processing-related	MN608_08216	serine/arginine-rich splicing factor 2/8	nonDEG	45.44	37.8	K12891	KEGG	2.73166e-24
Primary metabolism	Nucleic acid metabolism	RNA processing-related	MN608_08221	U3 small nucleolar RNA-associated protein 23	nonDEG	11.58	15.21	K14773	KEGG	3.27545e-77
Primary metabolism	Nucleic acid metabolism	RNA processing-related	MN608_08239	U4/U6 small nuclear ribonucleoprotein PRP31	nonDEG	9.27	8.5	K12844	KEGG	1.00276e-179
Primary metabolism	Nucleic acid metabolism	RNA processing-related	MN608_08240	crooked neck	nonDEG	12.19	12.82	K12869	KEGG	0
Primary metabolism	Nucleic acid metabolism	RNA processing-related	MN608_08370	U3 small nucleolar RNA-associated protein 25	nonDEG	5.28	6.48	K14774	KEGG	2.10318e-61
Primary metabolism	Nucleic acid metabolism	RNA processing-related	MN608_08712	pre-mRNA-splicing factor RBM22/SLT11	nonDEG	16.17	20.37	K12872	KEGG	6.89568e-75
Primary metabolism	Nucleic acid metabolism	RNA processing-related	MN608_08751	tRNA-specific adenosine deaminase 2	nonDEG	6.49	5.07	K15441	KEGG	4.82697e-77
Primary metabolism	Nucleic acid metabolism	RNA processing-related	MN608_08780	tRNA acetyltransferase TAN1	nonDEG	15.49	14.27	K06963	KEGG	2.5514e-57
Primary metabolism	Nucleic acid metabolism	RNA processing-related	MN608_08785	rRNA small subunit pseudouridine methyltransferase Nep1	nonDEG	16.59	16.8	K14568	KEGG	8.96438e-111
Primary metabolism	Nucleic acid metabolism	RNA processing-related	MN608_09036	tRNA (guanine9-N1)-methyltransferase	nonDEG	140.75	104.59	K15445	KEGG	1.58601e-236
Primary metabolism	Nucleic acid metabolism	RNA processing-related	MN608_09508	survival of motor neuron-related-splicing factor 30	nonDEG	13.39	15.32	K12839	KEGG	9.65395e-71
Primary metabolism	Nucleic acid metabolism	RNA processing-related	MN608_09581	U2-associated protein SR140	nonDEG	7.66	7.1	K12842	KEGG	9.99873e-110
Primary metabolism	Nucleic acid metabolism	RNA processing-related	MN608_09666	U4/U6 small nuclear ribonucleoprotein PRP3	nonDEG	12.55	15.19	K12843	KEGG	2.5514e-145
Primary metabolism	Nucleic acid metabolism	RNA processing-related	MN608_09701	tRNA wybutosine-synthesizing protein 4	nonDEG	8.88	8.18	K15451	KEGG	4.84092e-94
Primary metabolism	Nucleic acid metabolism	RNA processing-related	MN608_09785	U3 small nucleolar RNA-associated protein 25	nonDEG	1.64	2.01	K14774	KEGG	6.91561e-75
Primary metabolism	Nucleic acid metabolism	RNA processing-related	MN608_09809	tRNA(Ile)-lysidine synthase	nonDEG	4.83	5.87	K04075	KEGG	8.6196e-61
Primary metabolism	Nucleic acid metabolism	RNA processing-related	MN608_09840	splicing factor CC1-like family	nonDEG	15.05	8.2	TIGR01622.1	JCVI	2.86096e-185
Primary metabolism	Nucleic acid metabolism	RNA processing-related	MN608_10186	DnaA-like protein	nonDEG	1.5	1	K10763	KEGG	8.29873e-05
Primary metabolism	Nucleic acid metabolism	RNA processing-related	MN608_10196	pre-rRNA-processing protein TSR3	nonDEG	41.5	73.97	K09140	KEGG	1.86721e-108
Primary metabolism	Nucleic acid metabolism	RNA processing-related	MN608_10357	splicing factor 3A subunit 1	nonDEG	12.43	10.96	K12825	KEGG	2.79275e-159
Primary metabolism	Nucleic acid metabolism	RNA processing-related	MN608_10527	tRNA (guanine9-N1)-methyltransferase	nonDEG	11.87	14.24	K15445	KEGG	4.82697e-98
Primary metabolism	Nucleic acid metabolism	RNA processing-related	MN608_10674	pre-mRNA-processing factor 17	nonDEG	13.28	11.44	K12816	KEGG	1.13779e-201
Primary metabolism	Nucleic acid metabolism	RNA processing-related	MN608_11067	rRNA 2'-O-methyltransferase fibrillarin	nonDEG	0.55	0.59	K14563	KEGG	9.33607e-05
Primary metabolism	Nucleic acid metabolism	RNA processing-related	MN608_11509	25S rRNA (uracil2843-N3)-methyltransferase	nonDEG	2.64	2.31	K19308	KEGG	1.96527e-81
Primary metabolism	Nucleic acid metabolism	RNA processing-related	MN608_05766	RNA 3'-terminal phosphate cyclase (ATP)	1.97	41.36	7.26	K01974	KEGG	1.62048e-62
Primary metabolism	Nucleic acid metabolism	RNA processing-related	MN608_01121	heat shock 70kDa protein 1/2/6/8	1.92	35876.9	8994.63	K03283	KEGG	2.38588e-187
Primary metabolism	Nucleic acid metabolism	RNA processing-related	MN608_06828	U3 small nucleolar RNA-associated protein 20	1.53	5.63	1.92	K14772	KEGG	0
Primary metabolism	Nucleic acid metabolism	RNA processing-related	MN608_06651	serine/arginine repetitive matrix protein 2	1.46	8.84	3.27	K13172	KEGG	1.96527e-18
Primary metabolism	Nucleic acid metabolism	RNA processing-related	MN608_02513	RNA recognition motif-containing protein	1.4	17.99	7.66	PF00076.25	EBI-EMBL	7.24046e-13
Primary metabolism	Nucleic acid metabolism	RNA processing-related	MN608_06094	tRNA A64-2'-O-ribosylphosphate transferase	1.38	4.18	1.33	K15463	KEGG	8.27481e-151
Primary metabolism	Nucleic acid metabolism	RNA processing-related	MN608_02766	poly(A) RNA polymerase GLD2	1.26	11.69	4.44	K14079	KEGG	2.2411e-74
[truncated: 1,022 more rows]

## Sheet: Reproduction
Supercategory	Category	Subcategory	GeneID	Mantis annotation	Expression in response to plant extract addition (log2FC)	Plant extract mean TPM	Control mean TPM	Reference hit	Reference source	Mantis e-value
Reproduction	Heterokaryon incompatibility proteins	Heterokaryon incompatibility proteins	MN608_00043	HET domain-containing protein	nonDEG	3.57	5	PF06985.14	EBI-EMBL	2.0687e-30
Reproduction	Heterokaryon incompatibility proteins	Heterokaryon incompatibility proteins	MN608_00093	HET domain-containing protein	nonDEG	0.24	0.51	PF06985.14	EBI-EMBL	8.6196e-22
Reproduction	Heterokaryon incompatibility proteins	Heterokaryon incompatibility proteins	MN608_00435	HET domain-containing protein	nonDEG	2.67	2.98	PF06985.14	EBI-EMBL	5.51654e-29
Reproduction	Heterokaryon incompatibility proteins	Heterokaryon incompatibility proteins	MN608_00698	HET domain-containing protein	nonDEG	1.21	1.57	PF06985.14	EBI-EMBL	7.93003e-08
Reproduction	Heterokaryon incompatibility proteins	Heterokaryon incompatibility proteins	MN608_01253	HET domain-containing protein	nonDEG	0.09	0.15	PF06985.14	EBI-EMBL	1.44809e-18
Reproduction	Heterokaryon incompatibility proteins	Heterokaryon incompatibility proteins	MN608_01291	Heterokaryon incompatibility protein Het-C	nonDEG	28.33	27.13	PF07217.14	EBI-EMBL	5.51654e-177
Reproduction	Heterokaryon incompatibility proteins	Heterokaryon incompatibility proteins	MN608_01440	HET domain-containing protein	nonDEG	8.11	8.84	PF06985.14	EBI-EMBL	1.44809e-18
Reproduction	Heterokaryon incompatibility proteins	Heterokaryon incompatibility proteins	MN608_01621	HET domain-containing protein	nonDEG	5.11	8.04	PF06985.14	EBI-EMBL	1.44809e-14
Reproduction	Heterokaryon incompatibility proteins	Heterokaryon incompatibility proteins	MN608_01708	HET domain-containing protein	nonDEG	0.54	0.19	PF06985.14	EBI-EMBL	1.58601e-31
Reproduction	Heterokaryon incompatibility proteins	Heterokaryon incompatibility proteins	MN608_01757	HET domain-containing protein	nonDEG	0.9	1.08	PF06985.14	EBI-EMBL	1.68944e-25
Reproduction	Heterokaryon incompatibility proteins	Heterokaryon incompatibility proteins	MN608_02073	HET domain-containing protein	nonDEG	2.91	3.67	PF06985.14	EBI-EMBL	6.91561e-22
Reproduction	Heterokaryon incompatibility proteins	Heterokaryon incompatibility proteins	MN608_02074	HET domain-containing protein	nonDEG	1.6	2.12	PF06985.14	EBI-EMBL	6.91561e-21
Reproduction	Heterokaryon incompatibility proteins	Heterokaryon incompatibility proteins	MN608_02100	HET domain-containing protein	nonDEG	2.12	1.62	PF06985.14	EBI-EMBL	4.48219e-08
[truncated: 128 more rows]

## Sheet: Secondary metabolism
Supercategory	Category	Subcategory	GeneID	Mantis annotation	Expression in response to plant extract addition (log2FC)	Plant extract mean TPM	Control mean TPM	Reference hit	Reference source	Mantis e-value
[truncated: 427 more rows]

[truncated: 6 more sheets: Signaling, Stress-related, Transcritpion factors, Transport, Other, Unknown]
