# Supplementary material for: First genome-scale insights into the virulence of the snow mold causal fungus Microdochium nivale
Source: IMA Fungus. 2023 Jan 10;14:2. doi: 10.1186/s43008-022-00107-0 (PMC9830731; doi:10.1186/s43008-022-00107-0)
Supplement: Supplementary file 4 — Additional file 4: Table S3: The list of Microdochium nivale genes encoding proteins similar (the BLAST hits of alignment query coverage ≥70% and sequence similarity ≥60%) to the virulence factors of phytopathogenic Ascomycota selected from the PHI-base. [file 43008_2022_107_MOESM4_ESM.xls]

## Sheet: Table S3
Supercategory	Category	Subcategory	GeneID	Mantis annotation	Expression in response to plant extract addition (log2FC)	Plant extract mean TPM	Control mean TPM	BLAST coverage %	BLAST identity %	BLAST e-value	PHI-base Protein ID	PHI-base Gene	PHI-base Pathogen species	PHI-base Pathogen strain	PHI-base Disease	PHI-base Host species	PHI-base Gene Function	Pathway	PHI-base Mutant Phenotype	PHI-base DOI	PHI-base Comments
Cell cycle-related	Cell cycle-related	Cell cycle-related	MN608_04726	cell cycle arrest protein BUB2	nonDEG	7.6	7.81	94	60.204	0	G4MRC5	MoBUB2 (XP_003710862)	Magnaporthe oryzae	Hoku-1	Blast (rice)	Hordeum vulgare (related: barley)	Mitotic check point protein	MEN/SIN pathway	reduced virulence	10.1111/nph.15728	In bub2 mutants of both fungi, C. higginsianum and M. oryzae, S phase initiation was earlier, and septum formation coordinated with a septation initiation network protein and contractile actin ring was impaired.
Cell cycle-related	Cell cycle-related	Cell cycle-related	MN608_06540	regulatory protein PHO2	nonDEG	237.89	152.14	95	73.445	0	G4N2B2	MoHox1	Magnaporthe oryzae	KJ201	Blast (rice)	Oryza sativa (related: rice)			reduced virulence	10.1371/journal.pgen.1000757
Cell cycle-related	Cell cycle-related	Cell cycle-related	MN608_01807	S-phase kinase-associated protein 1	nonDEG	77.37	129.15	100	66.839	1.94e-87	G4N3J5	MoSKP1	Magnaporthe oryzae	B157	Blast (rice)	Oryza sativa (related: rice)	Component of E3 Ubiquitin Ligase		loss of pathogenicity	10.1111/mpp.12336	Various RNAi and antisense transformants of MoSKP1in B157 showed reduced sporulation, defective spore morphology, less septation, diffuse nuclei. Further they showed elongated germ tube and were unable to form appressoria.
Cell cycle-related	Cell cycle-related	Cell cycle-related	MN608_00887	MOB kinase activator 1	nonDEG	15.53	30.78	100	88.584	2.14e-151	G4NAT2	MoMob1 (MGG_03151)	Magnaporthe oryzae	Guy11	Blast (rice)	Oryza sativa (related: rice)	Maintenance-ploidy protein mob1		reduced virulence	10.1371/journal.ppat.1009080	MoSep1-dependent MoMkk1 phosphorylation was essential for the development and pathogenicity of M.oryzae.
Cell cycle-related	Cell cycle-related	Cell cycle-related	MN608_02335	cell division control protein 42	nonDEG	50.17	46.41	100	96.392	7.98e-142	G4NC11	Cdc42	Magnaporthe oryzae	70-15	Blast (rice)	Oryza sativa (related: rice)	actin cytoskeleton organization and cell polarity; establishment of turgor in appressoria		reduced virulence	10.1016/j.fgb.2009.03.005
Cell cycle-related	Cell cycle-related	Cell cycle-related	MN608_07759	cell division control protein CDC15	nonDEG	7.91	5.43	91	68.272	0	G4NGK7	01-Sep	Magnaporthe oryzae	Guy11	Blast (rice)	Oryza sativa (related: rice)	Cytokinesis		loss of pathogenicity	10.1105/tpc.110.074492
Cell cycle-related	Cell cycle-related	Cell cycle-related	MN608_04869	cell division cycle 14	nonDEG	18.36	12.04	99	72.496	0	I1RAL2	ScOrtholog_CDC14	Fusarium graminearum	PH-1	Fusarium head blight	Triticum aestivum (related: bread wheat)	Uncharacterized protein		reduced virulence	10.1111/nph.13374	role in ribosome biogenesis (Fig 8e); mutant contains multiple nuclei in single conidial cells (Fig S3); complements Sc cdc14 mutant. Mutant forms some interconnected conida (Fig 7b), Gene is likely associated with cell division. Yeast2Hybrid assays identified FgTfc7 (FGSG_09985) as interacting protein that is infolved in RNA polymerase III transcription of 5S rRNA.
Cell cycle-related	Cell cycle-related	Cell cycle-related	MN608_08291	regulatory protein SWI6	nonDEG	6.63	5.35	88	62.677	0	I1RK32	FgSWI6	Fusarium graminearum	PH-1	Fusarium head blight	Triticum aestivum (related: bread wheat)	transcription cofactor		reduced virulence	10.1016/j.fgb.2013.08.010	Deletion of FgSWI6 causes mycelium of F. graminearum become sensitive to MBC in liquid medium.
Cell cycle-related	Cell cycle-related	Cell cycle-related	MN608_07651	cyclin-dependent kinase 8/11	nonDEG	10.9	5.9	89	75.878	0	I1RKR8	(Sc Srb10)	Fusarium graminearum	PH-1	Fusarium ear blight	Triticum (related: wheat)	protein kinase		reduced virulence	10.1371/journal.ppat.1002460
Cell cycle-related	Cell cycle-related	Cell cycle-related	MN608_06061	glycogen synthase kinase 3 beta	nonDEG	84.59	67.93	100	91.139	0	I1RT36	Fgk3	Fusarium graminearum	PH-1	Fusarium head blight	Triticum aestivum (related: bread wheat)	glycogen synthase kinase		loss of pathogenicity	10.1038/srep08504
Cell cycle-related	Cell cycle-related	Cell cycle-related	MN608_05946	cell division control protein 12	nonDEG	71.83	74.09	99	94.211	0	I1RT81	FgCdc12	Fusarium graminearum	PH-1	Fusarium head blight	Triticum aestivum (related: bread wheat)	cell division control protein		reduced virulence	10.1016/j.fgb.2016.07.005	The loss of FgCdc3, FgCdc11, FgCdc12, but not FgCdc10, mutants showed significant reduction in growth, conidiation and virulence. Microscopic analyses revealed that all of them were involved in septum formation and nuclear division. Moreover, disruption of septin genes resulted in morphological defects in ascospores and conidia.
Cell cycle-related	Cell cycle-related	Cell cycle-related	MN608_07436	cyclin-dependent kinase	nonDEG	21.04	27.03	99	84.52	0	I1RW16	cdc2A	Fusarium graminearum	PH-1	Fusarium head blight	Triticum aestivum (related: bread wheat)	Cell cycle progression		loss of pathogenicity	10.1371/journal.ppat.1004913	The cdc2A and cdc2B mutants also were normal in response to oxidative, hyperosmotic, cell wall, and membrane stresses.
Cell cycle-related	Cell cycle-related	Cell cycle-related	MN608_02720	cell cycle protein kinase DBF2	nonDEG	9.86	11.18	100	75.298	0	I1RWG6	(Sc Dbf2/Dbf20)	Fusarium graminearum	PH-1	Fusarium ear blight	Triticum (related: wheat)	protein kinase		reduced virulence	10.1371/journal.ppat.1002460	homolog of Sc PRR2
Cell cycle-related	Cell cycle-related	Cell cycle-related	MN608_02616	pheromone receptor transcription factor	nonDEG	53.04	55.74	100	80.631	9.62e-120	I1RWM0	FgMcm1	Fusarium graminearum	PH-1	Fusarium head blight	Triticum aestivum (related: bread wheat)	MADS-box transcription factor		reduced virulence	10.1111/1462-2920.12747	FgMcm1 plays a critical role in the regulation of cell identity, sexual and asexual reproduction, secondary metabolism, and pathogenesis in F. graminearum
Cell cycle-related	Cell cycle-related	Cell cycle-related	MN608_02496	cell division control protein 11	nonDEG	106.63	123.87	98	89.418	0	I1RYH0	FgCdc11	Fusarium graminearum	PH-1	Fusarium head blight	Triticum aestivum (related: bread wheat)	cell division control protein		reduced virulence	10.1016/j.fgb.2016.07.005	The loss of FgCdc3, FgCdc11, FgCdc12, but not FgCdc10, mutants showed significant reduction in growth, conidiation and virulence. Microscopic analyses revealed that all of them were involved in septum formation and nuclear division. Moreover, disruption of septin genes resulted in morphological defects in ascospores and conidia.
Cell cycle-related	Cell cycle-related	Cell cycle-related	MN608_07778	transcription factor MBP1	nonDEG	7.7	6.62	98	61.55	0	I1S0Z2	GzAPSES004	Fusarium graminearum	GZ3639	Fusarium ear blight	Triticum (related: wheat)	transcription factor		reduced virulence	10.1371/journal.ppat.1002310
Cell cycle-related	Cell cycle-related	Cell cycle-related	MN608_04399	histone deacetylase 1/2	nonDEG	17.29	13.24	74	67.598	0	Q9C1C6	HDC1	Bipolaris zeicola	SB111	Leaf spot	Zea mays (related: maize)	Histone deacetylase		reduced virulence	10.1105/TPC.010168	pathogen formerly called Cochliobolus carbonum teleomorph name
Cytoskeleton	Actin cytoskeletion	Actin cytoskeletion	MN608_00794	Actin interacting protein 3	nonDEG	13.89	9.01	96	63.917	0	I1RKG4	FgBud6 (FGSG_04366)	Fusarium graminearum	PH-1	Fusarium head blight	Triticum aestivum (related: bread wheat)	AIP3 domain-containing protein		reduced virulence	10.1111/nph.16935	All the polarisome components were required for the development and pathogenicity of F. graminearum.
Cytoskeleton	Actin cytoskeletion	Actin cytoskeletion	MN608_03362	actin cytoskeleton-regulatory complex protein END3	nonDEG	23.12	35	100	75.98	0	P0CT09	Moend3	Magnaporthe oryzae	Guy11	Blast (rice)	Oryza sativa (related: rice)	Actin cytoskeleton-regulatory complex protein		reduced virulence	10.1371/journal.ppat.1006449	MoEnd3 is dispensable for vegetative growth and conidiation but not sexual reproduction.
Cytoskeleton	Actin cytoskeletion	Actin cytoskeletion	MN608_07468	F-actin capping protein alpha subunit	-1.19	56.62	133.42	99	77.778	5.33e-167	Q4I2D7	FgcapA (FGSG_08621)	Fusarium graminearum	PH-1	Fusarium head blight	Triticum aestivum (related: bread wheat)	F-actin-capping protein subunit alpha		reduced virulence	10.1111/mpp.12887	The deletion mutants О”FgcapA and О”FgcapB and the double deletion mutant О”О”FgcapA/B dramatically reduced hyphal growth, asexual and sexual reproduction and endocytosis.
Cytoskeleton	Microtubulue cytoskeleton	Microtubulue cytoskeleton	MN608_00358	phosducin	1.2	15.05	6.29	96	60.764	1.59e-122	I1RJS3	BDM1	Fusarium graminearum	PH-1	Fusarium ear blight	Triticum (related: wheat)	phosphoducin-like protein; modulator of downstream signalling from G-abg complexes.	G protein signalling	reduced virulence	10.1111/j.1364-3703.2011.00758.x	mycotoxin.don.in_vivo{maize,wheat}.("Reduced")
Cytoskeleton	Microtubulue cytoskeleton	Microtubulue cytoskeleton	MN608_00206	microtubule-associated protein	-1.23	66.51	156.73	100	72.4	1.25e-128	I1RRB0	FgEB1	Fusarium graminearum	PH-1	Fusarium head blight	Triticum aestivum (related: bread wheat)	Microtubule end-binding protein	Trichothecene biosynthetic pathway	reduced virulence	10.1111/1462-2920.13651	Deletion mutant (О”FgEB1) of Fusarium graminearum exhibits twisted hyphae, increased hyphal branching and curved conidia, indicating that FgEB1 is involved in the regulation of cellular polarity.
Cytoskeleton	Microtubulue cytoskeleton	Microtubulue cytoskeleton	MN608_01225	tubulin beta	nonDEG	169.89	169.26	96	94.884	0	Q7Z7W3	beta2-tubulin	Blumeria graminis	f. sp. hordei isolate K1	Powdery mildew (barley)	Hordeum vulgare (related: barley)	Beta2-tubulin housekeeping gene		reduced virulence	10.3389/fpls.2020.00253	Transient HIGS of an essential housekeeping gene in B.g. tritici and B.g. hordei led to very similar, quantitative loss of virulence.
Cytoskeleton	Myosin-like proteins	Myosin-like proteins	MN608_06158	myosin V	nonDEG	28.15	25.06	99	82.731	0	G4MND3	MoMyo5	Magnaporthe oryzae	Guy11	Blast (rice)	Oryza sativa (related: rice)	Actin motor myosin protein		loss of pathogenicity	10.1111/mpp.12554	MoMyo5 moved dynamically from the cytoplasm to the hyphal tip where it interacted with MoSec4, a Rab GTPase involved in secretory transport, hyphal growth, and fungal pathogenicity.
Cytoskeleton	Myosin-like proteins	Myosin-like proteins	MN608_03331	myosin tail region-interacting protein MTI1	nonDEG	4.8	4.32	72	65.823	2.05e-29	G4NIU3	MGG_04116	Magnaporthe oryzae	KJ201	Blast (rice)	Oryza sativa (related: rice)	Hypothetical protein		reduced virulence	10.1038/ng2002
Cytoskeleton	Myosin-like proteins	Myosin-like proteins	MN608_02648	myosin heavy chain 9/10/11/14	1.28	7.58	3.36	99	72.128	0	G4NKK3	Momyo2 (MGG_03060)	Magnaporthe oryzae	Guy11	Blast (rice)	Oryza sativa (related: rice)	Class-II myosin protein		reduced virulence	10.1080/21505594.2017.1323156	Impairments in conidial germination, glycogen metabolites, tolerance to exogenous stresses and scavenging of host-derived reactive oxygen species were associated with defects on appressorium mediated penetration, and therefore attenuated the virulence of Momyo2 mutants.
Cytoskeleton	Myosin-like proteins	Myosin-like proteins	MN608_07227	myosin I	nonDEG	22.67	17.35	88	76.026	0	W7MR09	Myo1	Fusarium verticillioides	7600	Ear rot	Zea mays (related: maize)	Myosin-1	noВ dataВ found	reduced virulence	10.1094/PHYTO-11-19-0407-R	Compared with the wild-type strain 7600, the ultraviolet (UV) induced resistant mutants showed a significant decrease in mycelial growth, conidiation and virulence.
FCW	Chitin metabolism	Chitin synthesis	MN608_05104	chitin synthase	nonDEG	36.44	22.89	97	70.123	0	B5M4A8	CHS7	Magnaporthe oryzae	P131	Blast (rice)	Hordeum vulgare (related: barley)	Chitin Synthase		reduced virulence	10.1371/journal.ppat.1002526
FCW	Chitin metabolism	Chitin synthesis	MN608_03731	solute carrier family 35 (UDP-xylose/UDP-N-acetylglucosamine transporter) member B4	nonDEG	14.12	12.34	96	67.711	0	G4MNK1	MoNgt1	Magnaporthe oryzae	KJ201	Blast (rice)	Oryza sativa (related: rice)	GlcNAc transporter	Nacetylglucosamine (GlcNAc) catabolic pathway	reduced virulence	10.1111/1462-2920.13215	These mutants showed severely reduced virulence in susceptible rice cultivar due to their inability to neutralize host-derived reactive oxygen species and their failure to develop invasive hyphal growth within the host tissue.
FCW	Chitin metabolism	Chitin synthesis	MN608_07695	chitin synthase	nonDEG	57.24	60.28	99	71.798	0	G4XVB6	CHS1	Magnaporthe oryzae	P131	Blast (rice)	Hordeum vulgare (related: barley)	Chitin Synthase		reduced virulence	10.1371/journal.ppat.1002526
FCW	Chitin metabolism	Chitin synthesis	MN608_03537	Chitin synthase	nonDEG	80.18	43.81	99	70.233	0	G4XVC0	CHS5	Magnaporthe oryzae	P131	Blast (rice)	Hordeum vulgare (related: barley)	Chitin Synthase		loss of pathogenicity	10.1371/journal.ppat.1002526
FCW	Chitin metabolism	Chitin synthesis	MN608_03538	Chitin synthase	nonDEG	49.62	33.06	100	74.277	0	Q8TFN4	CgCHSV	Colletotrichum graminicola	M2	Leaf anthracnose (maize); stalk rot (maize)	Zea mays (related: maize)	Chitin synthase class V	Chitin biosynthesis	reduced virulence	10.1094/MPMI-20-12-1555
FCW	Other FCW-related	GPI-anchor biosynthesis	MN608_08830	GPI-anchor transamidase subunit GAA1	nonDEG	10.34	8.67	99	63.175	0	E3QI05	GAA1	Colletotrichum graminicola	M2	Anthracnose (maize)	Zea mays (related: maize)	Metallo-peptide-synthetase	Glycosylphosphatidylinositol (GPI) synthesis pathway	loss of pathogenicity	10.1094/MPMI-09-16-0175-R	RNAi strains showed drastic cell-wall defects, resulting in exploding infection cells on the plant surface and severe distortion of in planta-differentiated infection hyphae, including formation of intrahyphal hyphae.
FCW	Other FCW-related	Pepridoglycan-modifying-proteins-like	MN608_04500	N-acetylglucosaminyltransferase	nonDEG	102.73	117.74	96	74.696	0	I1RB03	FgGT2	Fusarium graminearum	PH-1	Fusarium head blight	Triticum aestivum (related: bread wheat)	Glycosyltransferase		loss of pathogenicity	10.1371/journal.ppat.1006672	The inability of Zymoseptoria tritici and Fusarium graminearum to extend surface hyphae resulted in a complete loss of virulence on plants.
Other	Other	Other	MN608_09113	golgi phosphoprotein 3	nonDEG	44.14	38.05	79	85.563	0	A0A1C3YK53	FgVPS74 (FGSG_06346)	Fusarium graminearum	Z-3643	Fusarium head blight	Triticum aestivum (related: bread wheat)	Uncharacterised protein	Trichothecene biosynthesis	reduced virulence	10.1007/s12275-015-5067-7	FgVPS74 was involved in hyphal growth, conidiation, sexual development, mycotoxin production, and virulence towards host plants in F. graminearum.
Other	Other	Other	MN608_02833	Rho family	nonDEG	47.33	44.12	100	81.517	4.67e-126	A0SXQ6	MgRho3	Magnaporthe oryzae	70-15	Blast (rice)	Oryza sativa (related: rice)	encode a homolog of Rho GTPases		loss of pathogenicity	10.1128/EC.00104-07
Other	Other	Other	MN608_10388	UDP-glucose:glycoprotein glucosyltransferase	nonDEG	13.67	9.7	96	60.357	0	E3QHX9	KRE5	Colletotrichum graminicola	M2	Stalk rot (maize); leaf blight (maize)	Zea mays (related: maize)	beta-1,6-glucan synthesis		reduced virulence	10.1111/tpj.13205	Average rates of homologous integration in C. graminicola are usually above 30%, these results strongly suggest that deletion of KRE5 or KRE6 is lethal.
Other	Other	Other	MN608_02861	gram-negative bacteria-binding protein 1	nonDEG	10.67	11	98	65.409	0	E3QNW8	KRE6	Colletotrichum graminicola	M2	Stalk rot (maize); leaf blight (maize)	Zea mays (related: maize)	beta-1,6-glucan synthesis		reduced virulence	10.1111/tpj.13205	Average rates of homologous integration in C. graminicola are usually above 30%, these results strongly suggest that deletion of KRE5 or KRE6 is lethal.
Other	Other	Other	MN608_00527	cytochrome-b5 reductase	nonDEG	47.54	60.15	82	67.939	2.49e-128	F9X691	ZtCBR1	Zymoseptoria tritici	IPO323	Septoria tritici blotch	Triticum aestivum (related: bread wheat)	Microsomal cytochrome b5 reductase		reduced virulence	10.1016/j.fgb.2015.05.008	Mutant strains exhibited delayed disease symptoms on wheat leaves and severely limited asexual sporulation. DZtCBR1 strains also exhibited aberrant spore morphology and hyphal growth in vitro.
Other	Other	Other	MN608_01785	disco-interacting protein 2	nonDEG	8.98	6.64	99	69.45	0	G0ZS89	MoCps1	Magnaporthe oryzae	P131	Blast (rice)	Oryza sativa (related: rice)	acyl-CoA-ligase		reduced virulence	10.1007/s00294-016-0593-3
Other	Other	Other	MN608_03770	Rab5 GDP/GTP exchange factor	nonDEG	25.63	18.71	98	63.271	0	G4MKY1	PoVps9 (MGG_05379)	Magnaporthe oryzae	Guy11	Blast (rice)	Oryza sativa (related: rice)	vacuolar protein sorting-associated protein 9		reduced virulence	10.1111/1462-2920.14076	Deletion of the PoMUK1 gene in the Povps9 mutant background exhibited more severe defects in development, autophagy, and endocytosis compared with the Povps9 mutant, indicating that PoMuk1 has some function in autophagy and in endocytosis.
Other	Other	Other	MN608_01531	5-methyltetrahydropteroyltriglutamate--homocysteine S-methyltransferase	nonDEG	196.65	184.72	99	83.922	0	G4ML75	MET6	Magnaporthe oryzae	P1.2	Blast (rice)	Oryza sativa (related: rice)	methyltetrahydropteroyltriglutamate-homocysteine S-methyltransferase		loss of pathogenicity	10.1371/journal.pone.0111108	These pathogenicity defects were rescued by addition of exogenous methionine andS-methylmethionine.
Other	Other	Other	MN608_05462	guanine nucleotide-binding protein subunit beta-2-like 1 protein	nonDEG	574.65	660.33	100	95.886	0	G4MQX3	MoMip11 (MGG_04719)	Magnaporthe oryzae	Guy11	Blast (rice)	Oryza sativa (related: rice)	Guanine nucleotide-binding protein subunit beta-like protein		reduced virulence	10.1111/1462-2920.14102	MoMip11 was found to be important for growth, asexual and sexual development.
Other	Other	Other	MN608_01064	Ras family member A	nonDEG	139.36	157.89	98	63.158	6.63e-86	G4MRX0	RHO2 (MGG_02457)	Magnaporthe oryzae	KJ201	Blast (rice)	Oryza sativa (related: rice)	Rho GTPase		reduced virulence	10.5423/PPJ.OA.04.2018.0069	О”Morho2 mutant was defective in plant penetration, but was still able to cause lesions, albeit at a reduced rate on wounded plants.
Other	Other	Other	MN608_03971	Ras family member A	nonDEG	996.31	416.2	100	89.5	2.35e-136	G4MRX0	RHO2 (MGG_02457)	Magnaporthe oryzae	KJ201	Blast (rice)	Oryza sativa (related: rice)	Rho GTPase		reduced virulence	10.5423/PPJ.OA.04.2018.0069	О”Morho2 mutant was defective in plant penetration, but was still able to cause lesions, albeit at a reduced rate on wounded plants.
Other	Other	Other	MN608_09627	proline-serine-threonine phosphatase interacting protein 1	nonDEG	6.22	3.46	71	77.749	0	G4MRZ0	MGG_11899	Magnaporthe oryzae	KJ201	Blast (rice)	Oryza sativa (related: rice)			reduced virulence	10.1038/ng2002
Other	Other	Other	MN608_05130	ADP-ribosylation factor GTPase-activating protein 2/3	nonDEG	46.44	52.67	99	73.577	0	G4MSK7	Moglo3	Magnaporthe oryzae	Guy11	Blast (rice)	Oryza sativa (related: rice)	Arf GTPase-activating protein	unfolded protein response (UPR) pathway	reduced virulence	10.1111/1462-2920.13798	Three domain-deleted strains (deltaGAP, deltaBoCCS, deltaGRM) of Moglo3 showed decreased pathogenicity. The deltaGAP mutant strain showed very few lesions, similar to the deltaMoglo3 mutant, whereas the deltaBoCCS and deltaGRM strains caused more lesions on sprayed/injected rice and caused expanded injuries on detached barley.
Other	Other	Other	MN608_04652	type I protein arginine methyltransferase	nonDEG	61.13	87.05	99	81.924	0	G4MSU6	MoHMT1 (MGG_04584)	Magnaporthe oryzae	Guy11	Blast (rice)	Oryza sativa (related: rice)	HNRNP arginine N-methyltransferase		reduced virulence	10.1111/nph.16156	MoHMT1 mutants displayed defects in autophagy induction.
Other	Other	Other	MN608_03660	peroxin-7	nonDEG	9.68	10.43	99	68.144	0	G4MSX7	MGG_01481	Magnaporthe oryzae	KJ201	Blast (rice)	Oryza sativa (related: rice)			loss of pathogenicity	10.1038/ng2002
Other	Other	Other	MN608_10496	NAD(P)H dehydrogenase (quinone)	nonDEG	394.64	541.84	98	73.232	4.6e-106	G4MTI8	MoYcp4	Magnaporthe oryzae	Guy11	Blast (rice)	Oryza sativa (related: rice)	Flavodoxin-like protein		reduced virulence	10.1111/mpp.12455	MoYcp4, a target of MoAP1, is involved in the growth, conidiogenesis, and pathogenicity of M. oryzae.
Other	Other	Other	MN608_04902	peflin	nonDEG	55.07	73.57	100	63.603	1.01e-110	G4MU60	Mocapn4	Magnaporthe oryzae	Guy11	Blast (rice)	Hordeum vulgare (related: barley)	Calpain		reduced virulence	10.1038/srep31204	The calpain disruption mutants showed defects in colony characteristics, conidiation, sexual reproduction and cell wall integrity. The mycelia of the deltaMocapn7, deltaMocapn4deltaMocapn7 and deltaMocapn9deltaMocapn7 mutants showed reduced pathogenicity on rice and barley.
Other	Other	Other	MN608_05253	MTP18-like protein	nonDEG	93.9	92.87	99	64.667	4.16e-138	G4MUW5	MGG_01707	Magnaporthe oryzae	KJ201	Blast (rice)	Oryza sativa (related: rice)	Hypothetical protein		reduced virulence	10.1038/ng2002
Other	Other	Other	MN608_03252	methylenetetrahydrofolate reductase (NADPH)	nonDEG	13.38	12.63	99	75.04	0	G4MV96	MET13	Magnaporthe oryzae	Guy11	Blast (rice)	Hordeum vulgare (related: barley)	methylenetetrahydrofolate reductase		loss of pathogenicity	10.1371/journal.pone.0076914	All phenotypes associated with deltamet13 mutants could be overcome by addition of exogenous methionine
Other	Other	Other	MN608_10430	Ras-related protein Rab-5C	nonDEG	52.81	68.95	95	67.136	1.27e-98	G4MWX1	MoRab5B	Magnaporthe oryzae	Guy11	Blast (rice)	Hordeum vulgare (related: barley)	GTP-binding protein		reduced virulence	10.3389/fpls.2017.00620	It was demonstrated that both MoRab5A and MoRab5B are crucial for vegetative growth and development, conidiogenesis, melanin synthesis, vacuole fusion, endocytosis, sexual reproduction, and plant pathogenesis in M. oryzae.
Other	Other	Other	MN608_06254	Ras-related protein Rab-7A	nonDEG	47.42	63.43	100	95.61	3.53e-149	G4MYS1	MGG_08144 (MoYpt7)	Magnaporthe oryzae	Guy11	Blast (rice)	Oryza sativa (related: rice)	Ras-like protein Rab7		reduced virulence	10.1111/mpp.13029. Epub 2020 Dec 21	MoYpt7 and all the retromer complex subunits were necessary for pathogenicity of M. oryzae, and that О”Moypt7 and О”Movps17 mutants appeared less pathogenic than the mutants of the retromer CSC subunits.
Other	Other	Other	MN608_07435	alkylated DNA repair protein alkB homolog-like 1	nonDEG	4.89	5.53	100	60.224	3.08e-151	G4MZ21	Poalkb1 (MGG_01363)	Magnaporthe oryzae	70-15	Blast (rice)	Oryza sativa (related: rice)	Putative oxidoreductase		reduced virulence	10.1093/femsle/fny286	Disruption of N6-methyladenosine RNA methylation leads to reduced virulence or/and decreased conidiation in the rice blast fungus.
Other	Other	Other	MN608_06261	methylenetetrahydrofolate reductase (NADPH)	nonDEG	9.18	7.18	99	70.344	0	G4MZ63	MET12	Magnaporthe oryzae	Guy11	Blast (rice)	Oryza sativa (related: rice)	methylenetetrahydrofolate reductase		loss of pathogenicity	10.1371/journal.pone.0076914	All phenotypes associated with deltamet13 mutants could be overcome by addition of exogenous methionine
Other	Other	Other	MN608_04962	RhoGAP domain-containing protein	nonDEG	20.07	11.99	98	62.862	0	G4MZD0	Molrg1	Magnaporthe oryzae	Guy11	Blast (rice)	Hordeum vulgare (related: barley)	Rho GTPase activating proteins		loss of pathogenicity	10.1016/j.fgb.2014.03.008
Other	Other	Other	MN608_05841	serine/threonine-protein phosphatase 2B catalytic subunit	nonDEG	46.96	58.03	94	84.783	0	G4N168	MCNA	Magnaporthe oryzae	70-15	Blast (rice)	Oryza sativa (related: rice)			reduced virulence	10.4014/jmb.0804.268	Addition of exogenous CaCl2 or cAMP restored appressorium formation
Other	Other	Other	MN608_01804	ADP-ribosylation factor-like protein 1	nonDEG	38	33.2	99	93.333	7.14e-127	G4N3J3	Moarl1	Magnaporthe oryzae	Guy11	Blast (rice)	Hordeum vulgare (related: barley)	ADP-ribosylation factor-like protein 1		reduced virulence	10.1128/mBio.02398-19	MoArl1, MoCin4, and MoGga1 were involved in pathogenicity through the regulation of host penetration and invasive hyphal growth.
Other	Other	Other	MN608_00367	protein STE50	nonDEG	15.98	12.37	100	74.751	0	G4N525	MST50p	Magnaporthe oryzae	70-15	Blast (rice)	Oryza sativa (related: rice)		MAPK Signalling	loss of pathogenicity	10.1016/j.fgb.2009.06.001
Other	Other	Other	MN608_01772	mitofusin 2	1.14	163.24	76.98	95	63.933	0	G4N536	Mofzo1 (MGG_05209)	Magnaporthe oryzae	B157	Blast (rice)	Oryza sativa (related: rice)	Transmembrane GTPase		reduced virulence	10.1111/mpp.12822	Characterization of Modnm1О”, Mofzo1О” and Moatg24О” strains, and Mdivi-1-based chemical inhibition of mitochondrial division revealed that mitochondrial fusion and fission machineries and mitophagy were required for maintaining mitochondrial dynamics and were necessary for proper infection and pathogenesis in M. oryzae.
Other	Other	Other	MN608_01820	3-isopropylmalate dehydrogenase	nonDEG	17.86	33.25	98	79.178	0	G4N5B0	leu2A (MGG_05223)	Magnaporthe oryzae	Guy11	Blast (rice)	Oryza sativa (related: rice)	3-Isopropylmalate dehydrogenase	Leucine biosynthesis	reduced virulence	10.1007/s00294-019-01009-2	Targeted gene deletion mutants of LEU1, LEU2A or LEU4 were leucine auxotrophs, and severely defective in pathogenicity.
Other	Other	Other	MN608_07242	mannose-P-dolichol utilization defect 1	nonDEG	22.12	20.72	86	75.889	6.73e-131	G4N6E2	PIC5	Magnaporthe oryzae	70-15	Blast (rice)	Oryza sativa (related: rice)	Virulence factor		reduced virulence	10.1128/EC.00007-11
Other	Other	Other	MN608_07058	ADP-ribosylation factor-binding protein GGA	nonDEG	24.1	16.58	99	72.9	0	G4N6G5	MoRgs3	Magnaporthe oryzae	Guy11	Blast (rice)	Oryza sativa (related: rice)	Regulation of intracellular cAMP levels		reduced virulence	10.1371/journal.ppat.1002450	Penetration defect seen in in onion epidermal cells
Other	Other	Other	MN608_07023	carboxy-terminal domain RNA polymerase II polypeptide A small phosphatase	nonDEG	44.7	25.88	99	61.894	1.2e-177	G4N711	Mopsr1 (MGG_03646)	Magnaporthe oryzae	B157	Blast (rice)	Oryza sativa (related: rice)	Serine/threonine-protein phosphatase dullard		reduced virulence	10.1111/mpp.13074	Inappropriate activation of the MoTor signalling pathway was one of the important reasons for the defects in appressorium formation in the О”Mowhi2 and О”Mopsr1 strains.
Other	Other	Other	MN608_01968	coronin-1B/1C/6	nonDEG	39.73	39.5	100	68.455	0	G4N7K8	Mocrn1 (MGG_06389)	Magnaporthe oryzae	Guy11	Blast (rice)	Oryza sativa (related: rice)	Coronin		reduced virulence	10.1371/journal.ppat.1007382	MoCrn1 was involved in appressorium development and pathogenicity through regulating intracellular cAMP levels.
Other	Other	Other	MN608_03727	dynamin 1-like protein	nonDEG	48.76	36.42	100	79.162	0	G4N7U4	MoDnm1	Magnaporthe oryzae	Guy11	Blast (rice)	Oryza sativa (related: rice)	Dynamin		reduced virulence	10.1371/journal.ppat.1005823	MoDnm1, MoFis1 and MoMdv1 are in complex to regulate not only peroxisomal and mitochondrial fission, pexophagy and mitophagy progression, but also appressorium function and host penetration.
Other	Other	Other	MN608_01984	protein yippee-like 5	nonDEG	29.4	28.29	100	84.545	1.18e-71	G4N8G2	MoYPEL1 (MGG_06263.7)	Magnaporthe oryzae	KJ201	Blast (rice)	Oryza sativa (related: rice)	Hypothetical protein	Mitogen-activated protein kinase (MAPK) pathway	loss of pathogenicity	10.1038/s41598-018-32633-6	MoYPEL1 was essential for appressorium-mediated penetration, possibly, independent of cAMP-related pathway, and MoYPEL2 was necessary for the full virulence in M. oryzae.
Other	Other	Other	MN608_00502	Ras-related protein Rab-5C	nonDEG	68.72	75.04	100	82.353	7.32e-121	G4N8I6	MoRab5A	Magnaporthe oryzae	Guy11	Blast (rice)	Oryza sativa (related: rice)	Vacuolar protein sorting-associated protein		reduced virulence	10.3389/fpls.2017.00620	It was demonstrated that both MoRab5A and MoRab5B are crucial for vegetative growth and development, conidiogenesis, melanin synthesis, vacuole fusion, endocytosis, sexual reproduction, and plant pathogenesis in M. oryzae.
Other	Other	Other	MN608_01209	catabolite repression protein CreC	nonDEG	19.34	21.09	99	63.449	0	G4NCS2	MoCreC	Magnaporthe oryzae	Guy11	Blast (rice)	Oryza sativa (related: rice)	Catabolite repression protein	Carbon catabolite repression pathway	reduced virulence	10.1007/s00294-016-0668-1	Carbon catabolite repression was defective as the mutant was more sensitive to allyl alcohol in the presence of glucose, and 2-deoxyglucose was unable to fully repress utilization of secondary carbon sources.
Other	Other	Other	MN608_10115	ADP-ribosylation factor-binding protein GGA	nonDEG	27	26.4	100	68.066	0	G4NE07	Mogga1	Magnaporthe oryzae	Guy11	Blast (rice)	Oryza sativa (related: rice)	ADP-ribosylation factor-binding protein		reduced virulence	10.1128/mBio.02398-19	MoArl1, MoCin4, and MoGga1 were involved in pathogenicity through the regulation of host penetration and invasive hyphal growth.
Other	Other	Other	MN608_05273	hypothetical protein	nonDEG	17.24	19.48	92	71.869	0	G4NIS9	MGG_04128	Magnaporthe oryzae	KJ201	Blast (rice)	Oryza sativa (related: rice)	Hypothetical protein		reduced virulence	10.1038/ng2002
Other	Other	Other	MN608_02395	protein kinase A	nonDEG	24.56	14.71	92	72.312	0	G5EHP7	cpk2	Magnaporthe oryzae	B157	Blast (rice)	Oryza sativa (related: rice)	Second catalytic subunit of cyclic AMP-protein kinase A	cyclic AMP PKA signaling	reduced virulence	10.3389/fmicb.2017.02289	CpkA being the primary PKA, Cpk2 maintains important function(s) in regulating vegetative growth, conidiation and appressorium formation and also contributes to the spatial and temporal regulation of cAMP-PKA signaling in M.oryzae.
Other	Other	Other	MN608_09853	AP-2 complex subunit alpha	nonDEG	21.94	14.14	99	78.848	0	I1RBB2	FgAP2beta (FGSG_00824)	Fusarium graminearum	PH-1	Fusarium head blight	Triticum aestivum (related: bread wheat)	AP-2 complex subunit beta		reduced virulence	10.1111/cmi.13041	Lack of any subunit (FgAP2О±В , FgAP2betaВ , FgAP2ПѓВ and FgAP2mu) of theВ FgAP-2В complexВ significantly affected the fungal vegetativeВ growth, conidial morphology and germination.В
Other	Other	Other	MN608_01117	protein SEY1	nonDEG	46.26	48.56	93	76.163	0	I1RBC0	sey1 (FGSG_00833)	Fusarium graminearum	PH-1	Fusarium head blight	Triticum aestivum (related: bread wheat)	Dynamin-like GTPase protein	Deoxynivalenol biosynthesis	reduced virulence	10.1128/AEM.02720-19	GTPase activity of FgSey1 was essential for vegetative growth, pathogenicity, and LD formation.
Other	Other	Other	MN608_04696	DUF3546 domain-containing protein	1.15	28.12	13.55	100	70.485	0	I1RC07	Ars2 (FGSG_01106)	Fusarium graminearum	Z-3639	Head blight (wheat)	Triticum aestivum (related: bread wheat)	Arsenite-resistance protein		reduced virulence	10.3389/fmicb.2019.02326	Fgars2 mutants were irregular in nuclear division, and conidial germination was significantly retarded, causing the fungus to manifest its hypersensitive phenotypes under DNA damage stress.
Other	Other	Other	MN608_04830	peroxin-5	nonDEG	29.83	34.03	100	60.606	0	I1RC71	PEX5	Fusarium graminearum	Z-3639	Fusarium head blight	Triticum aestivum (related: bread wheat)	Peroxisomal targeting signal receptor		reduced virulence	10.1094/MPMI-06-12-0149-R
Other	Other	Other	MN608_01566	serine/threonine-protein phosphatase PP1-1	nonDEG	31.33	33.35	99	76.399	0	I1RCY0	ScOrtholog_SIT4	Fusarium graminearum	PH-1	Fusarium head blight	Triticum aestivum (related: bread wheat)	Serine/threonine-protein phosphatase (EC 3.1.3.16)		reduced virulence	10.1111/nph.13374
Other	Other	Other	MN608_05205	adenylyl cyclase-associated protein	nonDEG	35.6	33	100	65.16	0	I1RE49	FgCAP1	Fusarium graminearum	PH-1	Fusarium head blight	Triticum aestivum (related: bread wheat)	Adenylate-binding protein	Trichothecene mycotoxin deoxynivalenol biosynthesis	reduced virulence	10.1111/mpp.12540	Phosphorylation of FgCap1 at S353 is important for vegetative growth and plant infection, but dispensable for asexual reproduction and DON biosynthesis.
Other	Other	Other	MN608_08270	GLTP domain-containing protein	nonDEG	87.45	128.02	100	64.078	2.2e-100	I1RE92	FGSG_01974	Fusarium graminearum	Fg 820	Fusarium ear blight	Triticum (related: wheat)	Similar to HET-C2 glycolipid transfer protein		reduced virulence	10.1016/j.fgb.2008.09.004	Transposon insertion is 5' of ORF start
Other	Other	Other	MN608_05938	molecular chaperone HtpG	2.13	4632.43	936.28	100	87.892	0	I1REC7	FgHSP90	Fusarium graminearum	Z-3639	Fusarium head blight	Triticum aestivum (related: bread wheat)	Ubiquitous chaperone, heat shock protein 90		reduced virulence	10.1038/srep28154
Other	Other	Other	MN608_11205	phosphorylcholine phosphatase		0	0	88	60.299	1.22e-146	I1RHS0	ScOrtholog_ARC15	Fusarium graminearum	PH-1	Fusarium head blight	Triticum aestivum (related: bread wheat)	Uncharacterized protein		reduced virulence	10.1111/nph.13374	negative regulator of Gpmk1 mitogen-activated protein kinase signaling pathway
Other	Other	Other	MN608_04210	TBC1 domain family member 6	nonDEG	11.07	9.68	73	66.912	0	I1RJK8	FgMsb3 (FGSG_04033)	Fusarium graminearum	PH-1	Fusarium head blight	Triticum aestivum (related: bread wheat)	Rab-GAP TBC domain-containing protein		reduced virulence	10.1111/nph.16935	All the polarisome components were required for the development and pathogenicity of F. graminearum.
Other	Other	Other	MN608_01774	protein phosphatase PTC1	nonDEG	20.28	18.75	96	60.738	0	I1RJS9	FgPTC1	Fusarium graminearum	PH-1	Fusarium head blight	Triticum (related: wheat)	Type 2C protein phosphatase		reduced virulence	10.1111/J.1364-3703.2009.00598.X	Deletion of FgPTC1 delays the mycelium growth of F. graminearum in response to lithium
Other	Other	Other	MN608_02237	neutrophil cytosolic factor 2	1.14	42.09	18.49	99	65.784	0	I1RJU1	FgNoxR	Fusarium graminearum	PH-1	Fusarium head blight	Triticum aestivum (related: bread wheat)	A regulatory subunit of NADPH oxidases		reduced virulence	10.1093/femsle/fnv223	Deletion of the FgNOXR gene results in reduced conidiation and germination. Importantly, sexual development is totally abolished in the FgNOXR deletion mutant. In addition, the disease lesion of FgNOXR deletion mutant is limited to the inoculated spikelets of wheat heads.
Other	Other	Other	MN608_11887	Hydantoinase/oxoprolinase N-terminal region		0	0	99	66.026	1.33e-61	I1RLT3	FgOXP2	Fusarium graminearum	PH-1	Fusarium head blight	Triticum aestivum (related: bread wheat)	5-Oxoprolinase		reduced virulence	10.1007/s00294-017-0747-y	Double deletion of FgOXP1 and FgOXP2 led to more severe defects in conidiation, DON production and virulence on plants, suggesting that both FgOXP1 and FgOXP2 play a role in fungal development and plant colonization.
Other	Other	Other	MN608_05153	ESCRT-II complex subunit VPS36	nonDEG	14.41	13.04	100	64.68	0	I1RMR7	FgVPS36 (FGSG_05263)	Fusarium graminearum	PH-1	Fusarium head blight	Triticum aestivum (related: bread wheat)	ESCRT (Endosomal sorting complexes required for transport) protein		reduced virulence	10.3389/fmicb.2019.00180	ESCRT deletion mutants displayed severe defects in growth, deoxynivalenol (DON) production, virulence, sexual and asexual reproduction.
Other	Other	Other	MN608_05284	serine/threonine-protein phosphatase PPG1	nonDEG	11.73	10.52	100	94.081	0	I1RMT4	ScOrtholog_PPG1	Fusarium graminearum	PH-1	Fusarium head blight	Triticum aestivum (related: bread wheat)	Serine/threonine-protein phosphatase (EC 3.1.3.16)		reduced virulence	10.1111/nph.13374
Other	Other	Other	MN608_05194	septin 7	nonDEG	52.66	40.26	99	89.425	0	I1RMW3	FgCdc3	Fusarium graminearum	PH-1	Fusarium head blight	Triticum aestivum (related: bread wheat)	cell division control protein		reduced virulence	10.1016/j.fgb.2016.07.005	The loss of FgCdc3, FgCdc11, FgCdc12, but not FgCdc10, mutants showed significant reduction in growth, conidiation and virulence. Microscopic analyses revealed that all of them were involved in septum formation and nuclear division. Moreover, disruption of septin genes resulted in morphological defects in ascospores and conidia.
Other	Other	Other	MN608_02159	4-nitrophenyl phosphatase	nonDEG	14.45	20.94	100	70.455	1.25e-167	I1RRJ3	ScOrtholog_PHO13	Fusarium graminearum	PH-1	Fusarium head blight	Triticum aestivum (related: bread wheat)	4-nitrophenylphosphatase (PNPPase) (EC 3.1.3.41)		reduced virulence	10.1111/nph.13374
Other	Other	Other	MN608_04507	peroxin-1	nonDEG	5.59	4.51	100	63.454	0	I1RSI3	FgPEX1 (FGSG_07104)	Fusarium graminearum	PH-1	Fusarium head blight	Zea mays (related: maize)	Peroxin	Deoxynivalenol (DON) biosynthesis	reduced virulence	10.1007/s00294-019-00994-8	Both mutants displayed reduced mycelial growth, conidiation and production of perithecia.
Other	Other	Other	MN608_01860	protein kinase A	nonDEG	50.27	43.05	80	62.069	4.57e-11	I1RSW5	CPK1	Fusarium graminearum	PH-1	Fusarium head blight	Triticum aestivum (related: bread wheat)	encode the catalytic subunits of cyclic AMP (cAMP)-dependent protein kinase A (PKA)		loss of pathogenicity	10.1094/MPMI-10-13-0306-R
Other	Other	Other	MN608_01189	hepatocyte growth factor-regulated tyrosine kinase substrate	nonDEG	13.82	7.95	100	60.345	0	I1RW84	FgVps27	Fusarium graminearum	PH-1	Fusarium head blight	Triticum aestivum (related: bread wheat)	ESCRT-0 component, plays critical roles in a variety of cellular and biological processes	high osmolarity glycerol (HOG) response pathway	reduced virulence	10.1111/1462-2920.13296
Other	Other	Other	MN608_07181	LETM1 and EF-hand domain-containing protein 1	nonDEG	27.74	28.43	98	63.803	0	I1RXT3	FgLetm1	Fusarium graminearum	PH-1	Fusarium head blight	Triticum aestivum (related: bread wheat)	Mitochondrial membrane protein		reduced virulence	10.1111/mpp.12633	The FgLetm1 deletion mutant had a vegetative growth defect, abnormal conidia, the mutant was also more sensitive to various stress agents and significantly reduced the levels of cellular ROS, decreased DON biosynthesis and attenuated virulence in planta.
Other	Other	Other	MN608_00826	Niemann-Pick C1 protein	nonDEG	6.24	6.45	99	65.357	0	I1RY25	NPC1	Fusarium graminearum	PH-1	Fusarium ear blight	Triticum aestivum x triticum timopheevi (related: common wheat x sanduri wheat)	sterol trafficking	sterol trafficking	reduced virulence	10.1016/j.fgb.2011.03.001	Tebuconazole sensitive; increased ergosterol content accumulated in vacuole.
Other	Other	Other	MN608_05215	guanine nucleotide-binding protein G(i) subunit alpha	nonDEG	39.12	35.75	100	87.606	0	I1RYZ7	GzGPA2	Fusarium graminearum	GZ3639	Fusarium ear blight	Hordeum vulgare (related: barley)	G protein alpha subunit		reduced virulence	10.1099/mic.0.2007/012260-0
Other	Other	Other	MN608_05178	serine/threonine-protein phosphatase 4 catalytic subunit	nonDEG	13.36	14.71	100	81.604	0	I1RZ02	ScOrtholog_PPH3	Fusarium graminearum	PH-1	Fusarium head blight	Triticum aestivum (related: bread wheat)	Serine/threonine-protein phosphatase (EC 3.1.3.16)		reduced virulence	10.1111/nph.13374
Other	Other	Other	MN608_07799	plastin-1	nonDEG	55.83	54.2	100	85.106	0	I1RZL3	FgFim	Fusarium graminearum	Y2021A	Fusarium head blight	Triticum aestivum (related: bread wheat)	Fimbrin is a cytoskeletal protein associated with microfilament core bundles in microvilli, microspikes, stereocilia, membrane ruffles, and cell-substratum attachment sites.		reduced virulence	10.1111/mpp.12108	Deletion mutants showed a dramatic decrease in resistance to JS399-19; increased sensitivity to diverse metal cations, to agents that induce osmotic stress and oxidative stress, and to agents that damage the cell membrane and cell wall.
Other	Other	Other	MN608_07887	carbon catabolite-derepressing protein kinase	nonDEG	20.14	12.85	97	63.158	0	I1RZP6	(Snf1)	Fusarium graminearum	PH-1	Fusarium ear blight	Triticum (related: wheat)	protein kinase		reduced virulence	10.1371/journal.ppat.1002460	germination.germtube.abnormal
Other	Other	Other	MN608_07876	cAMP-dependent protein kinase regulator	nonDEG	91.94	61.06	99	68.069	0	I1RZQ6	PKR	Fusarium graminearum	PH-1	Scab (wheat)	Zea mays (related: maize)	Regulatory subunit of PKA	cAMP-PKA pathway	reduced virulence	10.1111/mpp.12576	PKR was important for regulating hyphal growth, reproduction, pathogenesis and DON production.
Other	Other	Other	MN608_08206	casein kinase 1	nonDEG	74.21	50.35	100	85.275	0	I1S050	(Sc Yck1/2/3)	Fusarium graminearum	PH-1	Fusarium ear blight	Triticum (related: wheat)	protein kinase		reduced virulence	10.1371/journal.ppat.1002460
Other	Other	Other	MN608_07930	KRAS-like GTPase	nonDEG	51	38.12	100	82.128	1.65e-139	I1S095	RAS2	Fusarium graminearum	PH-1	Fusarium ear blight	Triticum (related: wheat)	Ras GTPase		reduced virulence	10.1094/MPMI-20-6-0627
Other	Other	Other	MN608_03794	protein phosphatase PTC2/3	nonDEG	102.32	148.59	91	78.986	0	I1S0K9	ScOrtholog_PTC3	Fusarium graminearum	PH-1	Fusarium head blight	Triticum aestivum (related: bread wheat)	Uncharacterized protein		reduced virulence	10.1111/nph.13374
Other	Other	Other	MN608_07268	protein STU2	nonDEG	7.2	4.21	89	61.265	0	I1S1C8	FgStu2 (FGSG_10528)	Fusarium graminearum	PH-1	Fusarium head blight	Triticum aestivum (related: bread wheat)	Dis1/Stu2/XMAP215 family protein		reduced virulence	10.3389/fmicb.2020.545015	The FgStu2-Si mutants exhibited curved conidia, decreased number of conidial production, blocked ability of perithecia production, decreased pathogenicity and deoxynivalenol (DON) production.
Other	Other	Other	MN608_01523	septin 3/9/12	nonDEG	77.96	91.59	99	83.183	0	N4X719	cdc10	Bipolaris maydis	C4 (Tox1+ MAT1-2)	Southern corn leaf blight	Zea mays (related: maize)	Septin		reduced virulence	10.1016/j.fgb.2019.103291	Reduced virulence was demonstrated to be correlated with lower germination rate of cdc10 mutant conidia.
Other	Other	Other	MN608_04547	Protein phosphatase 2C	nonDEG	12.89	7.05	99	62.678	0	O13328	mac1	Magnaporthe oryzae	Guy11	Blast (rice)	Oryza sativa (related: rice)	Adenylate cyclase	PMK1 MAPK pathway	reduced virulence	10.1105/tpc.12.9.1703	The regulatory PKA subunit mutant deltamac1 sum1-99 was originally isolated as a bypass suppressor of deltamac1 that restored its ability to make appressoria, however, the pathogenicity of Dmac1 sum1-99 mutants was not restored completely.
Other	Other	Other	MN608_05206	carnitine O-acetyltransferase	nonDEG	21.41	14.53	95	79.805	0	O42620	CrAT1 (PTH2)	Magnaporthe oryzae		Blast (rice)	Hordeum vulgare (related: barley)	carnitine-dependent acetyl unit transport from peroxisomes		loss of pathogenicity	10.1111/j.1365-2958.2006.05194.x
Other	Other	Other	MN608_03808	Trehalase	nonDEG	17.83	18.48	97	74.313	0	O42622	MGG_09471	Magnaporthe oryzae	KJ201	Blast (rice)	Oryza sativa (related: rice)			reduced virulence	10.1038/ng2002
Other	Other	Other	MN608_05218	p38 MAP kinase	nonDEG	48.62	42.62	100	92.458	0	P0C431	HOG1	Fusarium graminearum	PH-1	Fusarium ear blight	Triticum (related: wheat)	mitogen-activated protein kinase		reduced virulence	10.1128/EC.00150-10
Other	Other	Other	MN608_03809	Isocitrate lyase family	nonDEG	5.55	6.66	100	82.847	0	P0CT06	ICL1	Magnaporthe oryzae	Guy11	Blast (rice)	Oryza sativa (related: rice)	Isocitrate lyase		reduced virulence	no data found
Other	Other	Other	MN608_05043	peroxin-6	nonDEG	7.19	4.34	99	64.139	0	Q0PND8	PEX6	Magnaporthe oryzae		Blast (rice)	Oryza sativa (related: rice)			loss of pathogenicity	10.1111/j.1365-2958.2006.05194.x
Other	Other	Other	MN608_05242	tetrahydroxynaphthalene reductase	nonDEG	9.91	14.32	100	80.565	4.09e-168	Q12634	BUF1	Magnaporthe oryzae	Guy11	Blast (rice)	Oryza sativa (related: rice)	data not found	Malanin biosynthesis	loss of pathogenicity	10.1128/EC.00330-05	Tricyclazole-treated appressoria were not melanized and unable to penetrate plant tissues or cellophane.
Other	Other	Other	MN608_02532	SHO1 osmosensor	nonDEG	189.97	126.96	100	65.749	5.8e-145	Q2KEW0	MoSHO1	Magnaporthe oryzae	Ku80	Blast (rice)	Oryza sativa (related: rice)	Recognizing different chemical and physical signals present on the rice leaf surface	PMK1 signalling pathway	reduced virulence	10.1371/journal.ppat.1001261
Other	Other	Other	MN608_08007	TP53 regulating kinase-like protein	nonDEG	10.33	15.43	78	75.824	9.63e-44	Q4HYC1	(Bud32)	Fusarium graminearum	PH-1	Fusarium ear blight	Triticum (related: wheat)	protein kinase		reduced virulence	10.1371/journal.ppat.1002460	germination.germtube.abnormal
Other	Other	Other	MN608_05181	deoxyhypusine monooxygenase	nonDEG	12.05	13.91	98	73.899	1.01e-171	Q4HZ35
Other	Other	Other	MN608_03528	Svf1-like C-terminal lipocalin-like domain-containing protein	nonDEG	84.12	124.59	98	66.316	0	Q4ICI6	FgSvf1 (FGSG_05072)	Fusarium graminearum	GZ3639	Fusarium head blight	Triticum aestivum (related: bread wheat)	Survival factor 1	Glycolysis	reduced virulence	10.5423/PPJ.OA.03.2019.0070	The FgSvf1 deletion mutant showed reduced resistance to osmotic, fungicide, and cold stress and reduced sensitivity to oxidative stress when compared to the WT strain.
Other	Other	Other	MN608_06775	capping protein (actin filament) muscle Z-line	nonDEG	53.43	81.94	99	72.757	5.25e-155	Q4INI2	FgcapB (FGSG_01226)	Fusarium graminearum	PH-1	Fusarium head blight	Triticum aestivum (related: bread wheat)	F-actin capping protein subunit beta		reduced virulence	10.1111/mpp.12887	The deletion mutants О”FgcapA and О”FgcapB and the double deletion mutant О”О”FgcapA/B dramatically reduced hyphal growth, asexual and sexual reproduction and endocytosis.
Other	Other	Other	MN608_04044	HMG (high mobility group) box	nonDEG	1305.48	1986.84	83	87.805	3.18e-50	Q4IQX3	GzHMG002	Fusarium graminearum	GZ3639	Fusarium ear blight	Triticum (related: wheat)	transcription factor		reduced virulence	10.1371/journal.ppat.1002310
Other	Other	Other	MN608_03578	ATPase family AAA domain-containing protein 1	nonDEG	18.9	36.6	93	70.504	0	Q5EMY3	MSP1	Magnaporthe oryzae	70-15	Blast (rice)	Hordeum vulgare (related: barley)	Small secreted protein		reduced virulence	10.1111/j.1574-6968.2007.00796.x
Other	Other	Other	MN608_00357	guanine nucleotide-binding protein G(I)/G(S)/G(T) subunit beta-1	nonDEG	52.48	37.29	100	95.543	0	Q8NK86	MGB1	Magnaporthe oryzae	Guy11	Blast (rice)	Oryza sativa (related: rice)	G beta protein subunit		loss of pathogenicity	no data found	Partial gene deletion
Other	Other	Other	MN608_01564	Ras family member A	nonDEG	14.3	11.87	91	77.606	6.26e-142	V6QUU6	Fgrho4	Fusarium graminearum	PH-1	Fusarium head blight	Triticum aestivum (related: bread wheat)	Rho GTPases		reduced virulence	10.1016/j.fgb.2013.09.001
Other	Other	Other	MN608_05337	AP-2 complex subunit beta-1	nonDEG	9.73	8.85	97	83.097	0	V6RQ48	FgAP2alpha (FGSG_09735)	Fusarium graminearum	PH-1	Fusarium head blight	Triticum aestivum (related: bread wheat)	AP-2 complex subunit alpha		reduced virulence	10.1111/cmi.13041	Lack of any subunit (FgAP2О±В , FgAP2betaВ , FgAP2ПѓВ and FgAP2mu) of theВ FgAP-2В complexВ significantly affected the fungal vegetativeВ growth, conidial morphology and germination.В
Other	Other	Other	MN608_05081	Ras-related protein Rab-8A	nonDEG	54.87	53.26	100	87.5	2.32e-130	W7M195	FvSec4 (FVEG_06175)	Fusarium verticillioides	7600	Stalk rot (corn)	Zea mays (related: maize)	Rab GTPase	Fumonisin B1 production	reduced virulence	10.1007/s00294-019-01013-6	The mutant exhibited defect in corn stalk rot virulence and also signifcant alteration of fumonisin B1 production.
Other	Other	Other	MN608_04716	PhoD related phosphatase	nonDEG	21.63	13.76	100	67.037	0	W7MUV5	FvSO	Fusarium verticillioides	M-3125	Ear rot (maize)	Zea mays (related: maize)	WW domain protein required fro growth		loss of pathogenicity	10.1016/j.funbio.2015.08.013	FvSOdeletion mutants (DFvSO) had abnormal distribution of conidia size, and conidia ofDFvSOgerminated much later and slower than wild type. DFvSOwas deficient in hyphal anastomosis, had slower radial growth and produced less fungal biomass than wild type / Production of fumonisin B1 by DFvSO was significantly reduced compared to wild type. Additionally,DFvSO was nonpathogenic to corn ears, stalks…
PCWDE	CLG degradation (xylan)	CLG degradation (xylan)	MN608_08996	endo-1,4-beta-xylanase	1.75	1.39	0.43	89	75.064	0	G4MPQ7	endo-1,4-beta-xylanase [GH10 family]	Magnaporthe oryzae	Br48	Blast (rice)	Triticum (related: wheat)	Endo-beta-1,4 xylanase		reduced virulence	10.1111/j.1365-2958.2011.07746.x
PCWDE	CLG degradation (xylan)	CLG degradation (xylan)	MN608_09345	endo-1,4-beta-xylanase	3.53	0.5	0.07	88	65.161	3.13e-148	G4MTF8	endo-1,4-beta-xylanase [GH10 family]	Magnaporthe oryzae	Br48	Blast (rice)	Triticum (related: wheat)	Endo-beta-1,4 xylanase		reduced virulence	10.1111/j.1365-2958.2011.07746.x
Primary metabolism	Amino acid metabolism	Ala, Asp, and Glu metabolism	MN608_09988	argininosuccinate synthase	nonDEG	51.63	54.75	99	65.441	0	G4MTK2	MoARG1	Magnaporthe oryzae	Guy11	Blast (rice)	Hordeum vulgare (related: barley)	Arginine biosynthesis	Arginine biosynthetic pathway	loss of pathogenicity	10.1016/j.micres.2015.07.002
Primary metabolism	Amino acid metabolism	Ala, Asp, and Glu metabolism	MN608_02286	4-aminobutyrate aminotransferase	nonDEG	68.64	64.72	97	74.549	0	G4MUF4	MoVPR	Magnaporthe oryzae	Guy11	Blast (rice)	Oryza sativa (related: rice)	minor extracellular protease-encoding gene		reduced virulence	10.1371/journal.ppat.1001302
Primary metabolism	Amino acid metabolism	Ala, Asp, and Glu metabolism	MN608_03534	carbamoyl-phosphate synthase small subunit	nonDEG	56.53	37.81	99	79.56	0	G4MVB1	MoCpa1 (MGG_01743)	Magnaporthe oryzae	Guy11	Blast (rice)	Oryza sativa (related: rice)	Carbamoyl-phosphate synthase subunit arginine-specific small		reduced virulence	10.1007/s00253-021-11437-1	The О”Mocpa1 mutant was nonpathogenic on rice and barley leaves, which was a result of defects in appressorium-mediated penetration and restricted invasive hyphal growth within host cells.
Primary metabolism	Amino acid metabolism	Ala, Asp, and Glu metabolism	MN608_03481	multifunctional beta-oxidation protein	1.5	64.59	29.05	99	73.451	0	G4MZY1	MFP1	Magnaporthe oryzae	Guy11	Blast (rice)	Oryza sativa (related: rice)	beta-oxidation		reduced virulence	10.1094/MPMI-20-5-0475
Primary metabolism	Amino acid metabolism	Ala, Asp, and Glu metabolism	MN608_08140	glutamine synthetase	nonDEG	188.54	191.5	98	86.197	0	G4NG12	MoGLN2 (MGG_14279)	Magnaporthe oryzae	Guy11	Blast (rice)	Hordeum vulgare (related: barley)	Glutamine synthetase		loss of pathogenicity	10.3390/jof7060463	MoGLN2 was important for vegetative growth, conidiation, appressorium formation, maintenance of cell wall integrity, oxidative stress tolerance and pathogenesis of M. oryzae.
Primary metabolism	Amino acid metabolism	Ala, Asp, and Glu metabolism	MN608_11886	5-oxoprolinase (ATP-hydrolysing)		0	0	91	74.576	5.49e-26	I1RLT3	FgOXP2	Fusarium graminearum	PH-1	Fusarium head blight	Triticum aestivum (related: bread wheat)	5-Oxoprolinase		reduced virulence	10.1007/s00294-017-0747-y	Double deletion of FgOXP1 and FgOXP2 led to more severe defects in conidiation, DON production and virulence on plants, suggesting that both FgOXP1 and FgOXP2 play a role in fungal development and plant colonization.
Primary metabolism	Amino acid metabolism	Ala, Asp, and Glu metabolism	MN608_05396	4-aminobutyrate aminotransferase	nonDEG	330.29	221.16	96	70.787	0	I1RRM1	gta2	Fusarium graminearum	Fg 8/1	Fusarium head blight	Triticum aestivum (related: bread wheat)	GABA transaminases		reduced virulence	10.1111/mmi.13203	Genetic disruption of the GABA shunt by deletion of two GABA transaminases renders the pathogen unable to utilize the plant stress metabolites GABA and putrescine. The mutants showed increased sensitivity against oxidative stress.
Primary metabolism	Amino acid metabolism	Ala, Asp, and Glu metabolism	MN608_08092	5-oxoprolinase (ATP-hydrolysing)	1.22	6.4	3.05	99	78.993	0	I1S0H5	FgOXP1	Fusarium graminearum	PH-1	Fusarium head blight	Triticum aestivum (related: bread wheat)	5-Oxoprolinase		reduced virulence	10.1007/s00294-017-0747-y	Double deletion of FgOXP1 and FgOXP2 led to more severe defects in conidiation, DON production and virulence on plants, suggesting that both FgOXP1 and FgOXP2 play a role in fungal development and plant colonization.
Primary metabolism	Amino acid metabolism	Ala, Asp, and Glu metabolism	MN608_07077	succinate/glutarate-semialdehyde dehydrogenase-like protein	1.01	120.24	79.03	92	74.797	0	Q0V515	Sdh1	Parastagonospora nodorum	SN15	Stagonospora nodorum blotch	Triticum aestivum (related: bread wheat)	encodes succinic semialdehyde dehydrogenase		reduced virulence	10.1371/journal.pone.0078368	Mutants strains grew poorly on gamma-aminobutyric acid as a nitrogen source. The sdh1 mutants were more susceptible to reactive oxygen stress but were less affected by increased growth temperatures.
Primary metabolism	Amino acid metabolism	Arg and Pro metabolism	MN608_06442	ornithine decarboxylase	nonDEG	67.16	42.78	92	70.024	0	Q9UVG2	ODC	Parastagonospora nodorum	BS171	Glume blotch	Triticum (related: wheat)	Ornithine decarboxylase		reduced virulence	10.1074/jbc.275.19.14242	complementation in A. nidulans
Primary metabolism	Amino acid metabolism	Arginine biosynthesis	MN608_06421	glutamate N-acetyltransferase	nonDEG	23.83	30.7	95	81.556	0	A4R5F6	MoARG7	Magnaporthe oryzae	Guy11	Blast (rice)	Hordeum vulgare (related: barley)	Arginine biosynthesis	Arginine biosynthetic pathway	reduced virulence	10.1016/j.micres.2015.07.002
Primary metabolism	Amino acid metabolism	Arginine biosynthesis	MN608_02745	acetylglutamate kinase	nonDEG	41.58	27.58	98	62.838	0	G5EH72	MoARG5,6	Magnaporthe oryzae	Guy11	Blast (rice)	Hordeum vulgare (related: barley)	Arginine biosynthesis	Arginine biosynthetic pathway	loss of pathogenicity	10.1016/j.micres.2015.07.002
Primary metabolism	Amino acid metabolism	Cys and Met metabolism	MN608_04240	adenosylhomocysteinase	nonDEG	293.27	329.72	100	88.641	0	A0A0E0SID1	sah1 (FGSG_05615)	Fusarium graminearum	PH-1	Fusarium head blight	Triticum aestivum (related: bread wheat)	S-adenosyl-L-homocysteine hydrolase		reduced virulence	10.1080/21505594.2021.1965821	Deletion of FgSAH1 resulted in defects in vegetative growth, asexual and sexual reproduction, stress responses, virulence, lipid metabolism, and tolerance against fungicides.
Primary metabolism	Amino acid metabolism	Cys and Met metabolism	MN608_03580	cysteine-S-conjugate beta-lyase	nonDEG	57.11	27.26	96	81.364	0	I1RE58	CBL1	Fusarium graminearum	PH-1	Fusarium ear blight	Triticum aestivum (related: bread wheat)	Cystathionine beta-lyase		reduced virulence	10.1094/PHYTO-95-0744
Primary metabolism	Amino acid metabolism	Cys and Met metabolism	MN608_03678	homoserine O-acetyltransferase/O-succinyltransferase	nonDEG	14.8	15	99	73	0	I1RNS1	GzmetE	Fusarium graminearum	Z03643	Fusarium ear blight	Triticum (related: wheat)	Homoserine O-acetyltransferase		reduced virulence	10.1007/s00294-004-0528-2
Primary metabolism	Amino acid metabolism	Gly, Ser, and Thr metabolism	MN608_03758	glycine hydroxymethyltransferase	nonDEG	36.31	37.97	99	77.176	0	G4MRB4	SHM	Magnaporthe oryzae	JL0910	Blast (rice)	Oryza sativa (related: rice)	Serine hydroxymethyltransferase		reduced virulence	10.1111/mpp.1224	All mutants showed reduced conidiation and sensitivity to hydrogen peroxide.
Primary metabolism	Amino acid metabolism	Gly, Ser, and Thr metabolism	MN608_08943	glycine hydroxymethyltransferase	nonDEG	95.82	90.47	99	60.976	0	G4MRB4	SHM	Magnaporthe oryzae	JL0910	Blast (rice)	Oryza sativa (related: rice)	Serine hydroxymethyltransferase		reduced virulence	10.1111/mpp.1224	All mutants showed reduced conidiation and sensitivity to hydrogen peroxide.
Primary metabolism	Amino acid metabolism	Gly, Ser, and Thr metabolism	MN608_10502	threonine dehydratase	nonDEG	20.09	10.41	98	74	0	G4MU34	MoIlv1	Magnaporthe oryzae	Guy11	Blast (rice)	Oryza sativa (related: rice)	Threonine deaminase		reduced virulence	10.1016/j.fgb.2014.10.001	Exogenous isoleucine fully restores vegetative growth and partially restores conidiation and pathogenicity of the DMoilv1 mutant.
Primary metabolism	Amino acid metabolism	His metabolism	MN608_05787	imidazoleglycerol-phosphate dehydratase	-1.21	27.04	63.37	97	76.754	5.22e-125	O42621	PTH3	Magnaporthe oryzae	4091-5-8; CP987	Blast (rice)	Oryza sativa (related: rice)	Imidazole glycerol phosphate dehydrogenase	histidine biosynthesis	loss of pathogenicity	10.1094/MPMI.1998.11.5.404	Identification by REMI
Primary metabolism	Amino acid metabolism	Lys metabolism	MN608_05983	homocitrate synthase	nonDEG	34.88	29.35	94	78.484	0	G4NCG1	MoLYS20	Magnaporthe oryzae	Guy11	Blast (rice)	Oryza sativa (related: rice)	regulators of G-protein (GTP-binding protein) signaling (RGS) proteins/homocitrate synthase		reduced virulence	10.1002/pmic.201400173
Primary metabolism	Amino acid metabolism	Lys metabolism	MN608_07519	homocitrate synthase		0.04	0.02	94	66.107	8.79e-152	G4NCG1	MoLYS20	Magnaporthe oryzae	Guy11	Blast (rice)	Oryza sativa (related: rice)	regulators of G-protein (GTP-binding protein) signaling (RGS) proteins/homocitrate synthase		reduced virulence	10.1002/pmic.201400173
Primary metabolism	Amino acid metabolism	Lys metabolism	MN608_01803	L-2-aminoadipate reductase	nonDEG	15.4	7.53	99	69.152	0	G5EI34	MoLys2	Magnaporthe oryzae	Guy11	Blast (rice)	Oryza sativa (related: rice)	AA reductase	lysine synthetic pathway	reduced virulence	10.1016/j.fgb.2014.04.001
Primary metabolism	Amino acid metabolism	Lys metabolism	MN608_02061	enoyl-CoA hydratase	nonDEG	46.43	97.01	99	82.353	0	I1S8D3	FgEch1 (FGSG_13111)	Fusarium graminearum	PH-1	Fusarium head blight	Triticum aestivum (related: bread wheat)	Enoyl-CoA hydratase		reduced virulence	10.1007/s00294-019-01028-z	Deletion of FgEch1 led to increased production of lipid droplets and autophagy.
Primary metabolism	Amino acid metabolism	Phe, Tyr, and Trp metabolism	MN608_11942	primary-amine oxidase	nonDEG	2.49	2.62	99	67.967	0	G4NJD1	Peroxisomal copper amine oxidase	Magnaporthe oryzae	Guy11	Blast (rice)	Oryza sativa (related: rice)	Cu-amine-oxidase		reduced virulence	10.1105/tpc.109.066340
Primary metabolism	Amino acid metabolism	Val, Leu, and Ile metabolism	MN608_04422	3-hydroxyacyl-CoA dehydrogenase	-1.11	7.46	16.2	86	60.63	8.95e-105	G4MWK9	MoSCAD3 (MGG_01180)	Magnaporthe oryzae	Guy11	Blast (rice)	Hordeum vulgare (related: barley)	Short-chain speciп¬Ѓc acyl-CoA dehydrogenase	beta-oxidation pathway	reduced virulence	10.1016/j.fgb.2019.02.010	Deletion of MoSCAD2 triggered the most dramatic reduction in virulence while the disruption of MoSCAD1 and О”MoSCAD3 only caused a mild decrease in virulence of О”Moscad1 and О”Moscad3 strains.
Primary metabolism	Amino acid metabolism	Val, Leu, and Ile metabolism	MN608_02461	2-isopropylmalate synthase	nonDEG	27.9	25.53	99	71.518	0	G4N6T3	leu4 (MGG_13485)	Magnaporthe oryzae	Guy11	Blast (rice)	Oryza sativa (related: rice)	2-Isopropylmalate synthase	Leucine biosynthesis	reduced virulence	10.1007/s00294-019-01009-2	Targeted gene deletion mutants of LEU1, LEU2A or LEU4 were leucine auxotrophs, and severely defective in pathogenicity.
Primary metabolism	Amino acid metabolism	Val, Leu, and Ile metabolism	MN608_02674	isovaleryl-CoA dehydrogenase	nonDEG	14.51	18.01	96	72.706	0	G5EHZ3	MoIVD (MGG_02540)	Magnaporthe oryzae	Guy11	Blast (rice)	Oryza sativa (related: rice)	Isovaleryl CoA dehydrogenase		reduced virulence	10.3389/fmicb.2019.00444	The О”moivd mutant showed reduced growth, decreased conidiation and compromised pathogenicity, while the conidial germination and appressorial formation appeared normal.
Primary metabolism	Amino acid metabolism	Val, Leu, and Ile metabolism	MN608_03689	3-isopropylmalate dehydratase	nonDEG	27.55	20.87	100	76.747	0	I1RYX6	Fgleu1 (FGSG_09589)	Fusarium graminearum	PH-1	Fusarium head blight	Triticum aestivum (related: bread wheat)	3-Isopropylmalate dehydratase	Leucine biosynthesis	loss of pathogenicity	10.1007/s00294-019-01009-2	FgLEU1, FgLEU3 and FgLEU4 were essential for wheat head blight disease, suggesting that leucine biosynthesis in filamentous fungal pathogens may be a conserved factor for fungal pathogenicity.
Primary metabolism	Carbohydrate metabolism	GH domain proteins	MN608_10307	glycoside hydrolase family 11 protein	1.81	2.43	0.62	89	65.405	2.46e-87	G4NA54	endo-1,4-beta-xylanase I [GH10 family]	Magnaporthe oryzae	Br48	Blast (rice)	Hordeum vulgare (related: barley)	Endo-beta-1,4 xylanase		reduced virulence	10.1111/j.1365-2958.2011.07746.x
Primary metabolism	Carbohydrate metabolism	GH domain proteins	MN608_06700	Glycosyl hydrolases family 28	nonDEG	0.69	1.21	94	70.739	3.6e-174	I1S2L3	Pg1	Fusarium graminearum	3827	Fusarium head blight	Triticum aestivum (related: bread wheat)	Endo-polygalacturonase		reduced virulence	10.1094/MPMI-07-17-0179-R	The concurrent presence of endo-polygalacturonase, xylanase and cellulase activities was necessary for full virulence.
Primary metabolism	Carbohydrate metabolism	Glycolysis/Gluconeogenesis	MN608_10638	pyruvate kinase	nonDEG	75.76	88.37	98	84.791	0	G4MXS1	pyruvate kinase	Magnaporthe oryzae	B157	Blast (rice)	Hordeum vulgare (related: barley)	Pyruvate kinase		loss of pathogenicity	10.1128/mSystems.00270-18	Regulation of Pk turnover via acetylation and autophagic degradation contributed to proper conidiation and host infection.
Primary metabolism	Carbohydrate metabolism	Glycolysis/Gluconeogenesis	MN608_07788	S-(hydroxymethyl)glutathione dehydrogenase	nonDEG	98.01	149.84	99	87.003	0	G4N4N6	MoSFA1	Magnaporthe oryzae	Guy11	Blast (rice)	Oryza sativa (related: rice)	S-(Hydroxymethyl)Glutathione Dehydrogenase		reduced virulence	10.1371/journal.pone.0120627	MoSFA1deletion mutants displayed hypersensitivity to different oxidants, reduced activities of superoxide dismutases and peroxidases, and lower glutathione content in cells, compared with the wild type.
Primary metabolism	Carbohydrate metabolism	Glycolysis/Gluconeogenesis	MN608_04532	hexokinase	nonDEG	64.55	127.06	100	80.933	0	I1RAH1	FgHXK1	Fusarium graminearum	2021	Fusarium head blight	Triticum aestivum (related: bread wheat)	hexokinase		reduced virulence	10.1111/mpp.12258	Sensitivity tests to MBC and various stresses indicated that both deltaFgHXK1 and deltaFgHXK2 mutants showed no significant difference with parental strains
Primary metabolism	Carbohydrate metabolism	Glycolysis/Gluconeogenesis	MN608_08162	glucose-1-phosphatase	nonDEG	8.66	13.4	99	63.958	9.41e-139	I1S000	ScOrtholog_PGM1	Fusarium graminearum	PH-1	Fusarium head blight	Triticum aestivum (related: bread wheat)	Uncharacterized protein		reduced virulence	10.1111/nph.13374
Primary metabolism	Carbohydrate metabolism	Glycolysis/Gluconeogenesis	MN608_01433	6-phosphofructo-2-kinase	nonDEG	41.58	40.26	94	72.897	0	Q0TY40	PnPf2	Parastagonospora nodorum	SN15	Septoria nodorum blotch	Triticum aestivum (related: bread wheat)	Zn2Cys6 transcription factor		reduced virulence	10.1038/s41598-019-52444-7	PnPf2 was required for full hyphal proliferation during host infection.
Primary metabolism	Carbohydrate metabolism	Glyoxylate metabolism	MN608_02369	malate synthase	nonDEG	22.39	23.55	99	79.113	0	Q5J4D6	Mls1	Parastagonospora nodorum	SN15	Glume blotch	Triticum (related: wheat)	Malate synthase		loss of pathogenicity	10.1111/j.1365-2958.2004.04178.x	Addition of glucose and sucrose could re-establish germination in the mutant spores
Primary metabolism	Carbohydrate metabolism	Other monosaccharide metabolism-related	MN608_01237	glucosamine-6-phosphate deaminase	1.62	49.24	11.33	90	72.656	0	G4NB53	MoDeam	Magnaporthe oryzae	KJ201	Blast (rice)	Oryza sativa (related: rice)	GlcN-6-phosphate deaminase	Nacetylglucosamine (GlcNAc) catabolic pathway	reduced virulence	10.1111/1462-2920.13215	These mutants showed severely reduced virulence in susceptible rice cultivar due to their inability to neutralize host-derived reactive oxygen species and their failure to develop invasive hyphal growth within the host tissue.
Primary metabolism	Carbohydrate metabolism	Other monosaccharide metabolism-related	MN608_01242	N-acetylglucosamine-6-phosphate deacetylase	nonDEG	21.59	10.2	95	65.351	0	G4NB58	MoDac	Magnaporthe oryzae	KJ201	Blast (rice)	Oryza sativa (related: rice)	GlcNAc-6-phosphate deacetylase	Nacetylglucosamine (GlcNAc) catabolic pathway	reduced virulence	10.1111/1462-2920.13215	These mutants showed severely reduced virulence in susceptible rice cultivar due to their inability to neutralize host-derived reactive oxygen species and their failure to develop invasive hyphal growth within the host tissue.
Primary metabolism	Carbohydrate metabolism	Other oligosaccharide metabolism-related	MN608_04463	trehalose 6-phosphate synthase complex regulatory subunit	nonDEG	56.86	47.5	99	64.574	0	A0A0E0SKE0	FGSG_05697	Fusarium graminearum	PH-1	Fusarium head blight	Triticum aestivum (related: bread wheat)	Uncharacterized protein		reduced virulence	10.1111/nph.13374
Primary metabolism	Carbohydrate metabolism	Other oligosaccharide metabolism-related	MN608_09035	trehalose 6-phosphate synthase	nonDEG	37.17	44.21	98	74.472	0	G4NHF4	TPS1	Magnaporthe oryzae	Guy11	Blast (rice)	Oryza sativa (related: rice)	Integrates control of glucose-6-phosphate metabolism and nitrogen source utilization; Regulation of nitrate metabolism	Oxidative pentose phosphate pathway	loss of pathogenicity	10.1073/pnas.1006839107
Primary metabolism	Carbohydrate metabolism	Other oligosaccharide metabolism-related	MN608_09143	trehalose 6-phosphate synthase/phosphatase	nonDEG	36.41	35.66	87	67.775	0	I1RUM7	FgTPS2	Fusarium graminearum	PH-1	Fusarium head blight	Triticum aestivum (related: bread wheat)	Uncharacterized protein		reduced virulence	10.1111/nph.13374	increased number of hyphal branches/; encodes trehalose 6-phosphate phophatase involved in the biosynthesis of trehalose
Primary metabolism	Carbohydrate metabolism	Plant-derived carbon assimilation	MN608_08839	1,3-beta-glucan synthase	1.24	44.71	20.41	97	78.81	0	E3QI14	GLS1	Colletotrichum graminicola	M2	Stalk rot (maize); leaf blight (maize)	Zea mays (related: maize)	beta-1,3-glucan synthase		reduced virulence	10.1105/tpc.112.103499	Although beta-1,3-glucan synthesis was required for cell wall rigidity in appressoria and fast-growing necrotrophic hyphae, constitutive expression of GLS1 led to exposure of beta-1,3-glucan on biotrophic hyphae, massive induction of broad-spectrum defense responses and significantly reduced disease symptom severity.
Primary metabolism	Energy metabolism	ETC and ATP synthesis	MN608_04526	NADH-ubiquinone oxidoreductase subunit	nonDEG	41.89	63.13	94	80.819	0	I1RA52	NOS1	Fusarium graminearum	PH-1	Fusarium ear blight	Triticum aestivum (related: bread wheat)	Ubiquinone oxidoreductase		reduced virulence	10.1094/PHYTO-95-0744
Primary metabolism	Energy metabolism	Glycogen metabolism	MN608_05724	glycogen synthase	nonDEG	140.3	112.91	99	86.686	0	G4MUX6	GSN1	Magnaporthe oryzae	Guy11	Blast (rice)	Hordeum vulgare (related: barley)	Glycogen synthase	cAMP response pathway	reduced virulence	10.1371/journal.ppat.1003604
Primary metabolism	Energy metabolism	Glycogen metabolism	MN608_05216	glycogen phosphorylase	nonDEG	111.89	144.39	100	80.135	0	G4MW66	GPH1	Magnaporthe oryzae	Guy11	Blast (rice)	Hordeum vulgare (related: barley)	Phosphorylase	cAMP response pathway	reduced virulence	10.1371/journal.ppat.1003604
Primary metabolism	Energy metabolism	Glycogen metabolism	MN608_06979	glycogen debranching enzyme	nonDEG	18.36	13.69	99	71.447	0	G4NES1	AGL1	Magnaporthe oryzae	Guy11	Blast (rice)	Hordeum vulgare (related: barley)	glycogen debranching enzymye	cAMP response pathway	reduced virulence	10.1371/journal.ppat.1003604
Primary metabolism	Energy metabolism	Mitochondrial biogenesis	MN608_03354	mitochondrial division protein 1	nonDEG	26.2	27.24	100	68.12	0	A4RJV3	PEF1	Magnaporthe oryzae	P131	Blast (rice)	Hordeum vulgare (related: barley)	Mitochondrial division protein		reduced virulence	10.1111/mpp.12395	Targeted deletion of PEF1resulted in reduction of virulence and retardationof penetration and invasive growth in host cells.
Primary metabolism	Energy metabolism	Mitochondrial biogenesis	MN608_05177	mitochondrial fission 1 protein	nonDEG	1067.16	1235.92	96	78.912	4.45e-84	G4N572	MoFis1	Magnaporthe oryzae	Guy11	Blast (rice)	Oryza sativa (related: rice)	Mitochondrial fission protein		reduced virulence	10.1016/j.micres.2015.06.002
Primary metabolism	Energy metabolism	TCA	MN608_01541	ATP citrate (pro-S)-lyase	nonDEG	161.61	273.59	100	84.663	0	I1RPR1	ACL2	Fusarium graminearum	GZ3639	Fusarium head blight	Triticum (related: wheat)	Adenosine triphosphate (ATP) citrate lyase		loss of pathogenicity	10.1016/j.fgb.2011.01.002
Primary metabolism	Inositol metabolism	Inositol metabolism	MN608_03487	inositol-hexakisphosphate/diphosphoinositol-pentakisphosphate 1-kinase	1.27	7.2	3.25	89	64.392	0	I1RM94	ScOrtholog_VIP1	Fusarium graminearum	PH-1	Fusarium head blight	Triticum aestivum (related: bread wheat)	Inositol hexakisphosphate and diphosphoinositol-pentakisphosphate kinase (EC 2.7.4.21) (EC 2.7.4.24)		reduced virulence	10.1111/nph.13374
Primary metabolism	Inositol metabolism	Inositol metabolism	MN608_08680	inositol polyphosphate 1-phosphatase	nonDEG	35.12	69.84	79	70.787	6.71e-175	I1RYS3	ScOrtholog_MET22	Fusarium graminearum	PH-1	Fusarium head blight	Triticum aestivum (related: bread wheat)	Uncharacterized protein		reduced virulence	10.1111/nph.13374	grows on MM amended with 1 mM Met, but not 1mM Asp; defective in the utilization of sulfate and sulfite.
Primary metabolism	Inositol metabolism	Inositol metabolism	MN608_05037	synaptojanin	nonDEG	9.54	8.65	99	62.745	0	V6QW25	ScOrtholog_INP52	Fusarium graminearum	PH-1	Fusarium head blight	Triticum aestivum (related: bread wheat)	Uncharacterized protein		reduced virulence	10.1111/nph.13374
Primary metabolism	Lipid degradation	Phospholipid degradation	MN608_02266	lipase ATG15	nonDEG	27.55	22.78	99	62.145	0	G4N703	Moatg15	Magnaporthe oryzae	Guy11	Blast (rice)	Oryza sativa (related: rice)			loss of pathogenicity	10.1073/pnas.0901477106
Primary metabolism	Lipid metabolism	Butanoate metabolism	MN608_04910	acetolactate synthase I/II/III large subunit	nonDEG	35.75	30.29	98	77.273	0	G4MMK2	MoIlv2	Magnaporthe oryzae	Guy11	Blast (rice)	Hordeum vulgare (related: barley)	Acetolactate synthases	amino acid synthesis pathways	loss of pathogenicity	10.1111/mpp.12053	Exogenous amino acids partly restore conidial formation, appressorium formation and pathogenicity to the Moilv2 and Moilv6 mutants.
Primary metabolism	Lipid metabolism	Butanoate metabolism	MN608_01079	acetolactate synthase I/III small subunit	nonDEG	41.66	57.33	100	77.607	6.7e-174	G4NC97	MoIlv6	Magnaporthe oryzae	Guy11	Blast (rice)	Oryza sativa (related: rice)	Acetolactate synthases	amino acid synthesis pathways	loss of pathogenicity	10.1111/mpp.12053	Exogenous amino acids partly restore conidial formation, appressorium formation and pathogenicity to the Moilv2 and Moilv6 mutants.
Primary metabolism	Lipid metabolism	Butanoate metabolism	MN608_07599	(S,S)-butanediol dehydrogenase	nonDEG	1.55	1.92	100	73.702	7.57e-154	G4NES9	MGG_00056	Magnaporthe oryzae	KJ201	Blast (rice)	Oryza sativa (related: rice)			reduced virulence	10.1038/ng2002
Primary metabolism	Lipid metabolism	Fatty acid degradation	MN608_05330	short-chain 2-methylacyl-CoA dehydrogenase	nonDEG	19.66	24.62	100	79.379	0	G4NFW7	MoSCAD2 (MGG_08690)	Magnaporthe oryzae	Guy11	Blast (rice)	Oryza sativa (related: rice)	3-Hydroxy acylCoA dehydrogenase	beta-oxidation pathway	loss of pathogenicity	10.1016/j.fgb.2019.02.010	Deletion of MoSCAD2 triggered the most dramatic reduction in virulence while the disruption of MoSCAD1 and О”MoSCAD3 only caused a mild decrease in virulence of О”Moscad1 and О”Moscad3 strains.
Primary metabolism	Lipid metabolism	Fatty acid synthesis	MN608_03265	palmitoyl-protein thioesterase	nonDEG	28.85	43.83	80	60.211	4.86e-130	W6ZBM1	Ppt1	Bipolaris oryzae	WK-1C	Brown spot	Oryza sativa (related: rice)	sfp-type 4вЂ™-phosphopantetheinyl transferase		reduced virulence	10.1094/MPMI-03-15-0068-R	The ppt1 strains of all species were also reduced in tolerance to oxidative stress and iron depletion.
Primary metabolism	Lipid metabolism	Glycerolipid metabolism	MN608_07233	phosphatidate phosphatase LPIN	nonDEG	32.69	21.55	86	67.603	0	I1RBE8	FgPah1 (FGSG_00866)	Fusarium graminearum	PH-1	Ear rot (corn); yellow mold (peanut)	Zea mays (related: maize)	Phosphatidate phosphatase	Lipid droplet biosynthesis	reduced virulence	10.1111/nph.15748	LD biogenesis regulated by FgNem1/Spo7-FgPah1 cascade played critical roles in vegetative growth, sexual development and virulence in F. graminearum.
Primary metabolism	Lipid metabolism	Glycerolipid metabolism	MN608_03944	glycerol-1-phosphatase	-1.09	18.44	38.88	97	67.811	1.87e-113	V6RN16	ScOrtholog_RHR2	Fusarium graminearum	PH-1	Fusarium head blight	Triticum aestivum (related: bread wheat)	Uncharacterized protein		reduced virulence	10.1111/nph.13374
Primary metabolism	Lipid synthesis	Biosynthesis of unsaturated fatty acids	MN608_02978	17beta-estradiol 17-dehydrogenase	-1.28	31.21	78.4	98	67.378	8.53e-165	A4QTE3	MoSCAD1 (MGG_05096)	Magnaporthe oryzae	Guy11	Blast (rice)	Oryza sativa (related: rice)	3-Ketoacyl-CoA reductase	beta-oxidation pathway	loss of pathogenicity	10.1016/j.fgb.2019.02.010	Deletion of MoSCAD2 triggered the most dramatic reduction in virulence while the disruption of MoSCAD1 and О”MoSCAD3 only caused a mild decrease in virulence of О”Moscad1 and О”Moscad3 strains.
Primary metabolism	Lipid synthesis	Biosynthesis of various plant secondary metabolites	MN608_03298	S-adenosylmethionine synthetase	nonDEG	151.29	212.23	99	75.439	0	G4NCL5	MGG_00383	Magnaporthe oryzae	KJ201	Blast (rice)	Oryza sativa (related: rice)	Hypothetical protein		reduced virulence	10.1038/ng2002
Primary metabolism	Lipid synthesis	Fatty acid synthesis	MN608_05233	fungal fatty acid synthase subunit beta	1.14	61.43	30.47	99	76.065	0	I1RMW9	FDB2	Fusarium graminearum	CS3005	Fusarium head blight	Triticum aestivum (related: bread wheat)	N-malonyltransferase encoding gene		reduced virulence	10.1111/mpp.12250	The F. graminearum FDB2 mutant did not show an additional reduction in growth of MBOA, consistent with the greater MBOA sensitivity of F. graminearum.
Primary metabolism	Lipid synthesis	Sphingolipid metabolism	MN608_01516	dihydrosphingosine 1-phosphate phosphatase	nonDEG	9.21	9.08	93	60.837	0	I1RPQ2	ScOrtholog_LCB3	Fusarium graminearum	PH-1	Fusarium head blight	Triticum aestivum (related: bread wheat)	Uncharacterized protein		reduced virulence	10.1111/nph.13374
Primary metabolism	Lipid synthesis	Steroid synthesis	MN608_04762	sterol 14alpha-demethylase	nonDEG	147.42	132.3	99	72.917	0	I1RBR4	Cyp51B	Fusarium graminearum	PH-1	Fusarium head blight	Triticum aestivum (related: bread wheat)	P450 sterol 14a -demethylase, an enzyme essential for sterol biosynthesis and the target of azole fungicides	Sterol biosynthesis pathway	reduced virulence	10.1111/nph.12193	Sensitivity to group 1, which includes tebuconazole, epoxiconazole, propiconazole and imazalil, is only affected significantly by FgCYP51A deletion'/ Deletions of both FgCYP51A and FgCYP51B increased the sensitivity to Group 2 compunds which include metconazole, prochloraz and difenoconazole
Primary metabolism	Lipid synthesis	Steroid synthesis	MN608_03546	sterol 22-desaturase	1.17	119.91	61.09	99	68.972	0	I1RE80	FgERG5A	Fusarium graminearum	HN9-1	Fusarium head blight	Triticum aestivum (related: bread wheat)	cytochrome P450 61	ergosterol biosynthesis pathway	reduced virulence	10.1016/j.fgb.2014.04.010
Primary metabolism	Lipid synthesis	Steroid synthesis	MN608_07894	Delta24(24(1))-sterol reductase	nonDEG	22.53	14.88	100	61.175	0	I1RZZ3	FgERG4	Fusarium graminearum	HN9-1	Fusarium head blight	Triticum aestivum (related: bread wheat)	Sterol C-24 reductase	Ergosterol biosynthesis pathway	reduced virulence	10.1111/j.1364-3703.2012.00829.x	The mutant showed increased sensitivity to metal cations and to various cell stresses. Mycelia of Delta FgErg4-2 revealed increased resistance to cell wall-degrading enzymes. Fungicide sensitivity tests revealed that DFgErg4-2 showed increased resist-ance to various sterol biosynthesis inhibitors (SBIs).
Primary metabolism	Lipid synthesis	Steroid synthesis	MN608_11188	Delta24(24(1))-sterol reductase		0	0	99	65.583	5.54e-178	I1RZZ3	FgERG4	Fusarium graminearum	HN9-1	Fusarium head blight	Triticum aestivum (related: bread wheat)	Sterol C-24 reductase	Ergosterol biosynthesis pathway	reduced virulence	10.1111/j.1364-3703.2012.00829.x	The mutant showed increased sensitivity to metal cations and to various cell stresses. Mycelia of Delta FgErg4-2 revealed increased resistance to cell wall-degrading enzymes. Fungicide sensitivity tests revealed that DFgErg4-2 showed increased resist-ance to various sterol biosynthesis inhibitors (SBIs).
Primary metabolism	Lipid synthesis	Steroid synthesis	MN608_07506	sterol 14alpha-demethylase	-1.98	17.48	121.7	96	61.059	0	I6YDU0	Cyp51A	Fusarium graminearum	PH-1	Fusarium head blight	Triticum aestivum (related: bread wheat)	P450 sterol 14a -demethylase, an enzyme essential for sterol biosynthesis and the target of azole fungicides	Sterol biosynthesis pathway	reduced virulence	10.1111/nph.12193	Sensitivity to group 1, which includes tebuconazole, epoxiconazole, propiconazole and imazalil, is only affected significantly by FgCYP51A deletion'/ Deletions of both FgCYP51A and FgCYP51B increased the sensitivity to Group 2 compunds which include metconazole, prochloraz and difenoconazole
Primary metabolism	Nucleic acid metabolism	DNA replication	MN608_06947	DNA topoisomerase I	nonDEG	34.71	19.06	99	65.194	0	I1RRX4	TOP1	Fusarium graminearum	PH-1	Fusarium ear blight	Triticum (related: wheat)	Topoisomerase I required to relac supercoilded DNA		reduced virulence	10.1094/MPMI-23-5-0566	growth rate altered at 28 C; mycotoxin.don.in_vitro.("reduced")
Primary metabolism	Nucleic acid metabolism	Histone-related proteins	MN608_04893	histone deacetylase HOS2	nonDEG	12.1	16.24	99	74.645	0	G4MUC7	HOS2	Magnaporthe oryzae	70-15	Blast (rice)	Hordeum vulgare (related: barley)	Histone Deacetylation		loss of pathogenicity	10.1105/tpc.110.074302	part of histone deacetylase corepressor complex; increased sensitivity to oxidative stress; mutant makes appressoria
Primary metabolism	Nucleic acid metabolism	Histone-related proteins	MN608_06401	[histone H3]-trimethyl-L-lysine4 demethylase	1.33	11.26	4.87	98	63.704	0	G4N2P7	MoJMJ1	Magnaporthe oryzae	KJ201	Blast (rice)	Oryza sativa (related: rice)	Putative JmjC-domain-containing histone demethylase		reduced virulence	10.5423/PPJ.OA.11.2016.0244	Deletion of MoJMJ1, belonging to JARID group, resulted in defects in vegetative growth, asexual reproduction, appressorium formation as well as invasive growth in the fungus.
Primary metabolism	Nucleic acid metabolism	Histone-related proteins	MN608_06973	histone acetyltransferase	nonDEG	31.4	29.07	100	90.879	0	G4N6S1	MoGCN5 (MGG_03677)	Magnaporthe oryzae	KJ201	Blast (rice)	Oryza sativa (related: rice)	Histone acetyltransferase	noВ dataВ found	reduced virulence	10.1111/mpp.12856	Deletion of MoGCN5 rendering the fungus defective in growth, sporulation and pathogenicity.
Primary metabolism	Nucleic acid metabolism	Histone-related proteins	MN608_09734	histone deacetylase 6	nonDEG	11.15	14.52	99	64.315	0	I1RKC4	HDF2	Fusarium graminearum	PH-1	Fusarium ear blight	Triticum (related: wheat)	ClassII Histone Deacetylase	Chromosome structure	reduced virulence	10.1094./MPMI-10-100-0233
Primary metabolism	Nucleic acid metabolism	Histone-related proteins	MN608_04222	[histone H3]-lysine9 N-trimethyltransferase SUV39H	-1.18	9.03	22.95	100	62.463	6.57e-149	W7MCU7	FvDim5	Fusarium verticillioides	7600	Ear rot (maize)	Zea mays (related: maize)	Lysine histone methyltransferase		reduced virulence	10.1093/femsle/fnx184	It was found that deletion of FvDIM5 resulted in increased tolerance to osmotic stresses and upregulated FvHog1 phosphorylation.
Primary metabolism	Nucleic acid metabolism	mRNA surveillance pathway	MN608_06355	serine/threonine-protein phosphatase 2A regulatory subunit B'	nonDEG	20.64	19.41	99	81.667	0	A0A0E0SNM6	ScOrtholog_RTS1	Fusarium graminearum	PH-1	Fusarium head blight	Triticum aestivum (related: bread wheat)	Serine/threonine-protein phosphatase 2A 56 kDa regulatory subunit		reduced virulence	10.1111/nph.13374	reduced number of hyphal branches
Primary metabolism	Nucleic acid metabolism	mRNA surveillance pathway	MN608_04387	RNA polymerase II subunit A C-terminal domain phosphatase SSU72	nonDEG	25.55	30.58	99	65.385	2.58e-124	B8N096	ssu72	Aspergillus flavus	CA14 PTS (О”ku70 О”pyrG::pyrG)	Ear rot (corn); yellow mold (peanut)	Zea mays (related: maize)	Putative phosphatase		reduced virulence	10.3390/toxins12110717	Deletion of ssu72 resulted in severe defects in vegetative growth, conidiation and sclerotia formation.
Primary metabolism	Nucleic acid metabolism	mRNA surveillance pathway	MN608_01939	serine/threonine-protein phosphatase PP1 catalytic subunit	nonDEG	150.1	103.29	97	64.883	6.91e-146	I1RBD6	ScOrtholog_PPZ1	Fusarium graminearum	PH-1	Fusarium head blight	Triticum aestivum (related: bread wheat)	Serine/threonine-protein phosphatase (EC 3.1.3.16)		reduced virulence	10.1111/nph.13374
Primary metabolism	Nucleic acid metabolism	mRNA surveillance pathway	MN608_06994	serine/threonine-protein phosphatase PP1 catalytic subunit	nonDEG	21.69	16.47	96	75.048	0	I1RBD6	ScOrtholog_PPZ1	Fusarium graminearum	PH-1	Fusarium head blight	Triticum aestivum (related: bread wheat)	Serine/threonine-protein phosphatase (EC 3.1.3.16)		reduced virulence	10.1111/nph.13374
Primary metabolism	Nucleic acid metabolism	RNA degradation	MN608_05729	exosome complex component CSL4	nonDEG	29.71	53.31	98	67.464	2.81e-96	G4ML19	MGG_08628	Magnaporthe oryzae	KJ201	Blast (rice)	Oryza sativa (related: rice)	Hypothetical protein		reduced virulence	10.1038/ng2002
Primary metabolism	Nucleic acid metabolism	RNA degradation	MN608_03825	CCR4-NOT transcription complex subunit 3	nonDEG	21.33	24.5	93	63.211	0	I1SA65	FgNOT3	Fusarium graminearum	Z-3639	Fusarium head blight	Triticum aestivum (related: bread wheat)	Diverse regulation		reduced virulence	10.1371/journal.pone.0147481	Deletion of FgNOT3 resulted in retarded vegetative growth, retarded spore germination, swollen hyphae, and hyper-branching. The deltaFgnot3 mutants also showed impaired sexual and asexual sporulation, decreased virulence, and reduced expression of genes related to conidiogenesis.
Primary metabolism	Nucleic acid metabolism	RNA degradation	MN608_01406	5'-3' exoribonuclease 2	nonDEG	8.53	5.74	79	68.182	0	Q4HWE2	GzCCHC011	Fusarium graminearum	GZ3639	Fusarium ear blight	Triticum (related: wheat)	transcription factor		reduced virulence	10.1371/journal.ppat.1002310
Primary metabolism	Nucleic acid metabolism	RNA polymerases	MN608_00494	RNA polymerase-associated protein CTR9	1.17	22.16	9.03	100	65.126	0	I1RS41	Gzscp	Fusarium graminearum	GZ3639	Fusarium ear blight	Triticum (related: wheat)	transcription factor		reduced virulence	10.1371/journal.ppat.1002310
Primary metabolism	Nucleic acid metabolism	RNA processing-related	MN608_07178	peptidyl-prolyl isomerase H (cyclophilin H)	-1.06	10.95	20.89	81	66.892	2.56e-67	A0A0G4J7R2	PbCYP3	Magnaporthe oryzae	Guy11	Blast (rice)	Oryza sativa (related: rice)	Cyclophilin		reduced virulence	10.1007/s00438-017-1395-0	The new strain О”Cyp1+ overexpressing PbCYP3 (from Plasmodiophora brassicae) showed increased virulence on rice compared to the О”Cyp1 strain.
Primary metabolism	Nucleic acid metabolism	RNA processing-related	MN608_07313	serine/arginine-rich splicing factor 4/5/6	nonDEG	33.32	33.13	78	83.399	4.43e-132	A0A1C3YLQ3	srp2 (FGSG_09282)	Fusarium graminearum	PH-1	Fusarium head blight	Triticum aestivum (related: bread wheat)	Uncharacterized protein	noВ dataВ found	reduced virulence	10.1007/s00294-020-01054-2	FgSrp2 regulates vegetative growth, sexual reproduction and pre-mRNA processing by interacting with FgSrp1.
Primary metabolism	Nucleic acid metabolism	RNA processing-related	MN608_02736	heat shock 70kDa protein 1/2/6/8	nonDEG	73.99	62.76	99	69.149	0	G4NLU9	MoSsz1 (MGG_02842)	Magnaporthe oryzae	Guy11	Blast (rice)	Hordeum vulgare (related: barley)	Heat shock protein	CWI MAP kinase pathway	loss of pathogenicity	10.1094/MPMI-02-18-0052-R	MoSsb1, in complex with MoSsz1 and MoZuo1, contributed to the growth, conidiation and pathogenicity of the blast fungus, likely by modulating MoMkk1 biosynthesis to impact CWI signaling.
Primary metabolism	Nucleic acid metabolism	RNA processing-related	MN608_05060	pre-mRNA-splicing factor CDC5/CEF1	nonDEG	15.98	12.78	100	68.892	0	Q52G60	MGG_01426.6	Magnaporthe oryzae	KJ201	Blast (rice)	Oryza sativa (related: rice)	Transcription factor		reduced virulence	10.1371/journal.ppat.1003350
Primary metabolism	Nucleotide metabolism	Purine metabolism	MN608_02096	ADP-ribosylation factor-like protein 2	-1.04	9.94	20.83	100	87.293	2.09e-117	A0A2L1CF02	Mocin4	Magnaporthe oryzae	Guy11	Blast (rice)	Hordeum vulgare (related: barley)	Arf family GTPase		reduced virulence	10.1128/mBio.02398-19	MoArl1, MoCin4, and MoGga1 were involved in pathogenicity through the regulation of host penetration and invasive hyphal growth.
Primary metabolism	Nucleotide metabolism	Purine metabolism	MN608_06159	adenylate kinase	nonDEG	15.48	21.21	95	82.659	9.13e-102	G4MND2	MoFap7 (MGG_16212)	Magnaporthe oryzae	70-15	Blast (rice)	Hordeum vulgare (related: barley)	RibosomeВ assemblyВ factor	noВ dataВ found	reduced virulence	10.1080/21505594.2019.1697123	О”Mofap7 mutants exhibited defects in growth and development, conidial morphology, appressorium formation and infection, and were sensitive to oxidative stress.
Primary metabolism	Nucleotide metabolism	Purine metabolism	MN608_07126	IMP dehydrogenase	nonDEG	80.38	82.66	100	84.715	0	G4N6P6	MoImd4 (MGG_03699)	Magnaporthe oryzae	Guy11	Blast (rice)	Oryza sativa (related: rice)	Inosine-5'-monophosphate dehydrogenase	Purine metabolic pathway	reduced virulence	10.1111/mpp.12770	Targeted deletion of MoIMD4 resulted in reduced de novo purine biosynthesis and growth, as well as attenuated pathogenicity, which were suppressed by exogenous xanthosine monophosphate (XMP).
Primary metabolism	Nucleotide metabolism	Purine metabolism	MN608_02267	phosphoribosylamine--glycine ligase	nonDEG	33.61	27.13	99	68.917	0	I1RFM6	ADE5	Fusarium graminearum	SCK04	Fusarium ear blight	Hordeum vulgare (related: barley)	Phosphoribosylamine-glycine ligase		reduced virulence	10.1007/s00294-006-0110-1	complementation of REMI disruption
Primary metabolism	Protein degradation	Protease-like proteins	MN608_06470	STE24 endopeptidase	nonDEG	50.58	39.25	90	78.472	0	G4MNG8	MGG_06951	Magnaporthe oryzae	KJ201	Blast (rice)	Oryza sativa (related: rice)	Hypothetical protein		reduced virulence	10.1038/ng2002
Primary metabolism	Protein degradation	Protease-like proteins	MN608_00497	ATP-dependent Clp protease ATP-binding subunit ClpB	2.57	31051.1	4980.32	100	79.396	0	K3W1P7	FpHsp104 (FPSE_03525)	Fusarium pseudograminearum	WZ2-8A	Fusarium crown rot; fusarium head blight	Hordeum vulgare (related: barley)	Heat shock protein		reduced virulence	10.3389/fmicb.2021.695535	Deletion mutant of FpHsp104 displayed severe defects in the resistance of heat shock during F. pseudograminearum mycelia and conidia when exposed to extreme heat.
Primary metabolism	Protein degradation	Protease-like proteins	MN608_02575	cerevisin	nonDEG	116.38	113.18	95	72.584	0	P58371	SPM1	Magnaporthe oryzae	70-15	Blast (rice)	Oryza sativa (related: rice)	Protease activity	Endocytotic pathway	reduced virulence	10.1111/j.1574-6968.2009.01769.x
Primary metabolism	Protein degradation	Proteasome-mediated degradation	MN608_01518	ubiquitin-like 1-activating enzyme E1 B	nonDEG	11.28	12.13	85	68.519	0	G4MLK2	Uba2	Magnaporthe oryzae	P131	Blast (rice)	Oryza sativa (related: rice)	SUMOylation-associated protein	Small ubiquitin-like modiп¬Ѓer (SUMO) pathway	reduced virulence	10.1111/nph.15141	Mutation of consensus sumoylation sites in each septin all resulted in reduced virulence to the host and dislocation of septins in appressoria.
Primary metabolism	Protein degradation	Proteasome-mediated degradation	MN608_08252	small ubiquitin-related modifier	nonDEG	200.09	307.67	81	89.744	2.65e-49	G4MPJ3	Smt3	Magnaporthe oryzae	P131	Blast (rice)	Hordeum vulgare (related: barley)	SUMOylation-associated protein	Small ubiquitin-like modiп¬Ѓer (SUMO) pathway	reduced virulence	10.1111/nph.15141	Mutation of consensus sumoylation sites in each septin all resulted in reduced virulence to the host and dislocation of septins in appressoria.
Primary metabolism	Protein degradation	Proteasome-mediated degradation	MN608_00463	E3 SUMO-protein ligase PIAS1	nonDEG	12.29	6.96	75	72.414	5.48e-06	G4MV34	Siz1	Magnaporthe oryzae	P131	Blast (rice)	Hordeum vulgare (related: barley)	SUMOylation-associated protein	Small ubiquitin-like modiп¬Ѓer (SUMO) pathway	reduced virulence	10.1111/nph.15141	Mutation of consensus sumoylation sites in each septin all resulted in reduced virulence to the host and dislocation of septins in appressoria.
Primary metabolism	Protein degradation	Proteasome-mediated degradation	MN608_03409	ubiquitin-conjugating enzyme E2 A	nonDEG	45.91	56.55	89	97.778	4.37e-100	G4MVC5	MoRAD6	Magnaporthe oryzae	Guy11	Blast (rice)	Oryza sativa (related: rice)	Ubiquitin ligase		reduced virulence	10.1111/1462-2920.13515	Disruption of MoRad6 leads to severe defects in growth, sporulation, conidial germination, appressorium formation and plant infection.
Primary metabolism	Protein degradation	Proteasome-mediated degradation	MN608_07736	ubiquitin-conjugating enzyme E2 I	nonDEG	81.67	74.12	100	85.35	6.55e-103	G4ND54	Moubc9	Magnaporthe oryzae	KJ201	Blast (rice)	Oryza sativa (related: rice)	SUMOylation-associated protein	Small ubiquitin-like modiп¬Ѓer (SUMO) pathway	reduced virulence	10.1111/mpp.12687	Deletion mutants for each of the four genes were viable, but showed significant defects in mycelial growth, conidiation, septum formation, conidial germination, appressorium formation and pathogenicity.
Primary metabolism	Protein degradation	Proteasome-mediated degradation	MN608_00770	E3 ubiquitin-protein ligase TRIP12	1.53	19.6	6.87	85	67.611	0	G4NHH2	UPL3 (MGG_03841)	Magnaporthe oryzae	Guy11	Blast (rice)	Oryza sativa (related: rice)	E3 ubiquitin-protein ligase		reduced virulence	10.1111/nph.16365	Deleting UPL3 depleted Sir2 during growth in rice cells, triggering host immunity and preventing infection.
Primary metabolism	Protein degradation	Proteasome-mediated degradation	MN608_02604	ubiquitin-like-conjugating enzyme ATG3	nonDEG	26.31	27.36	100	73.654	3.4e-179	Q51LD2	Moatg3	Magnaporthe oryzae	Guy11	Blast (rice)	Oryza sativa (related: rice)			loss of pathogenicity	10.1073/pnas.0901477106
Primary metabolism	Protein degradation	Proteasome-mediated degradation	MN608_00653	ubiquitin-like protein ATG12	nonDEG	1.96	3.15	84	67.969	8.93e-59	Q51P78	Moatg12	Magnaporthe oryzae	Guy11	Blast (rice)	Oryza sativa (related: rice)			loss of pathogenicity	10.1073/pnas.0901477106
Primary metabolism	Protein degradation	Proteasome-mediated degradation	MN608_08054	ubiquitin-like modifier-activating enzyme ATG7	nonDEG	22.84	17.6	97	67.153	0	Q52CS0	Moatg7	Magnaporthe oryzae	Guy11	Blast (rice)	Oryza sativa (related: rice)			loss of pathogenicity	10.1073/pnas.0901477106
Primary metabolism	Protein synthesis	GTP-Binding Proteins	MN608_00325	guanine nucleotide-binding protein G(i) subunit alpha	1.05	135.3	70.55	100	98.3	0	O13315	MAGB	Magnaporthe oryzae		Blast (rice)	Oryza sativa (related: rice)	G alpha protein subunit	cAMP signalling	reduced virulence	10.1094/MPMI.1997.10.9.1075
Primary metabolism	Protein synthesis	Post-translational modification	MN608_06425	mannosyl-oligosaccharide alpha-1,3-glucosidase	nonDEG	26.59	27.84	98	67.487	0	G4ML12	MoGls2	Magnaporthe oryzae	Guy11	Blast (rice)	Hordeum vulgare (related: barley)	Glycoside Hydrolase		reduced virulence	10.1371/journal.pone.0162243	MoGLS2 likely have a potential role in the infection process of the rice blast fungus.
Primary metabolism	Protein synthesis	Post-translational modification	MN608_01018	dolichyl-phosphate-mannose-protein mannosyltransferase	nonDEG	64.18	60.41	100	75.267	0	G4MTN1	MoPmt2	Magnaporthe oryzae	Guy11	Blast (rice)	Oryza sativa (related: rice)	Dolichyl-phosphate-mannose-protein mannosyltransferase		reduced virulence	10.3389/fmicb.2016.00630	The MoPmt2 mutants also showed a distinct reduction in fungal growth, which was associated with severe alterations in hyphal polarity.
Primary metabolism	Protein synthesis	Post-translational modification	MN608_03010	calnexin	nonDEG	96.97	88.88	99	70.732	0	G4MTZ0	Calnexin	Magnaporthe oryzae	Guy11	Blast (rice)	Hordeum vulgare (related: barley)			loss of pathogenicity	10.1111/j.1365-2958.2008.06242.x
Primary metabolism	Protein synthesis	Post-translational modification	MN608_04632	dolichyl-phosphate-mannose-protein mannosyltransferase	nonDEG	59.93	48.51	99	74.127	0	G4MZF8	MoPmt4 (MGG_04427)	Magnaporthe oryzae	Guy11	Blast	Hordeum vulgare (related: barley)	OвЂ‘Mannosyltransferase		reduced virulence	10.1007/s00294-018-0864-2	MoPmt4 PMT motif was found to beВ essential forВ theВ full virulence ofВ M. oryzae
Primary metabolism	Protein synthesis	Post-translational modification	MN608_03388	alpha-1,3-mannosyltransferase	nonDEG	3.99	3.83	85	62.632	2.09e-177	M1RXP4	ALG3	Magnaporthe oryzae	P131	Blast (rice)	Oryza sativa (related: rice)	encodes an a-1,3-mannosyltransferase for protein N-glycosylation of effectors		reduced virulence	10.1105/tpc.114.123588
Primary metabolism	Protein synthesis	Post-translational modification	MN608_02852	alpha 1,6-mannosyltransferase	nonDEG	15.19	15.28	89	65.574	2.6e-177	V9MGK6	FoOCH1	Fusarium oxysporum	f. sp. cubense race 4 strain XJZ2	Fusarium wilt (banana)	Musa x paradisiaca (related: banana)	encoding a putative a-1,6-mannosyltransferase		reduced virulence	10.1016/j.fgb.2014.01.005
Primary metabolism	Protein synthesis	Post-translational modification	MN608_04307	peptidyl-prolyl isomerase F (cyclophilin D)	nonDEG	250.44	440.51	100	79.006	2.31e-106	W7LLK3	FvCYP1	Fusarium verticillioides	7600	Stalk rot (maize)	Zea mays (related: maize)	Peptidyl-prolyl cis-trans isomerase		reduced virulence	10.1111/mpp.12562	The study suggested that FvCyp1, FvScp1 and FvSel1 were necessary for proper localization of Fsr1 to ER in F. verticillioides and perhaps for functional organization of STRIPAK complex.
Primary metabolism	Protein synthesis	Translation	MN608_01281	peptidyl-tRNA hydrolase PTH2 family	-1.16	14.13	32.21	100	65.06	3.54e-96	G4NCA2	PTH2	Magnaporthe oryzae	Guy11	Blast (rice)	Oryza sativa (related: rice)	Peroxisomal carnitine acetyl transferase; lipid reserve mobilization		loss of pathogenicity	10.1111/j.1365-2958.2006.05209.x	Elevated expression of PTH2 transcript was observed when the fungus was grown on ethanol, acetate, olive oil, oleic acid, triolein or glycerol as sole carbon sources compared with growth on glucose; No significant difference in appressorial turgor between the wild type and PTH2 mutant was found in presence of glycerol; No restoration of lesion formation was observed in PTH2 mutants by addition of…
Primary metabolism	Protein synthesis	Translation	MN608_05619	elongator complex protein 3	nonDEG	18.69	17.28	99	90.592	0	I1REF2	ELP3	Fusarium graminearum	Z-3639	Fusarium head blight	Triticum aestivum (related: bread wheat)	Member of the GNAT family, is the catalytic subunit of the Elongator complex.		reduced virulence	10.1094/MPMI-05-14-0145-R	Deletion mutants were more senstive to oxidative stress as compared to the wild type and complemented strains
Primary metabolism	Protein synthesis	Translation	MN608_02559	elongation factor 3	nonDEG	41.59	30.5	100	76.508	0	I1RW71	Fg08532	Fusarium graminearum	PH-1	Fusarium head blight	Triticum aestivum (related: bread wheat)	ATP-binding cassette (ABC) transporter		reduced virulence	10.1111/nph.15261	The FgArb1 mutant exhibited dramatically reduced infective growth within wounded host tissues, likely resulting from its increased sensitivity to oxidative stresses, defective cell wall integrity and reduced deoxynivalenol (DON) production.
Primary metabolism	Protein synthesis	Translation (ribosome-related)	MN608_02725	HRR25-like protein	nonDEG	182.48	124.36	94	93.583	0	A0A0E0S0W9	Fg08731	Fusarium graminearum	PH-1	Fusarium head blight	Brachypodium distachyon (related: stiff brome)	Protein kinase domain-containing protein		reduced virulence	10.3389/fpls.2019.01362	Fg00677-RNAi, Fg08731-RNAi and CYP51RNAi transgenic lines exhibited strong resistance to F. graminearum, suggesting that silencing molecules produced by transgenic plants reduced pathogenicity.
Primary metabolism	Protein synthesis	Translation (ribosome-related)	MN608_03926	casein kinase II subunit beta	nonDEG	34.95	59.34	87	83.772	7.49e-137	G4MNM6	MoCKb2 (MGG_05651)	Magnaporthe oryzae	Ku80	Blast (rice)	Oryza sativa (related: rice)	Serine/threonine kinase regulatory subunit		reduced virulence	10.3389/fcimb.2019.00113	CK2 holoenzyme needed to be intact for normal localization at septal pores and at appressorium penetration pores.
Primary metabolism	Protein synthesis	Translation (ribosome-related)	MN608_09552	casein kinase II subunit beta	nonDEG	28.85	35.51	100	69.602	1.16e-164	G4NC35	MoCKb1 (MGG_00446)	Magnaporthe oryzae	Ku80	Blast (rice)	Oryza sativa (related: rice)	Serine/threonine kinase regulatory subunit		reduced virulence	10.3389/fcimb.2019.00113	CK2 holoenzyme needed to be intact for normal localization at septal pores and at appressorium penetration pores.
Primary metabolism	Protein synthesis	Translation (ribosome-related)	MN608_07216	casein kinase II subunit alpha	nonDEG	41.93	41.52	99	92.878	0	I1RAY2	Fg00677	Fusarium graminearum	PH-1	Fusarium head blight	Brachypodium distachyon (related: stiff brome)	Protein kinase domain-containing protein		reduced virulence	10.3389/fpls.2019.01362	Fg00677-RNAi, Fg08731-RNAi and CYP51RNAi transgenic lines exhibited strong resistance to F. graminearum, suggesting that silencing molecules produced by transgenic plants reduced pathogenicity.
Primary metabolism	Vitamin-related metabolism	Folate biosynthesis	MN608_00135	alkaline phosphatase	nonDEG	11.92	12.61	95	62.787	0	A0A1C3YN32	ScOrtholog_PHO8	Fusarium graminearum	PH-1	Fusarium head blight	Triticum aestivum (related: bread wheat)	Alkaline phosphatase (EC 3.1.3.1)		reduced virulence	10.1111/nph.13374
Primary metabolism	Vitamin-related metabolism	Folate biosynthesis	MN608_04651	alkaline phosphatase D	nonDEG	0.29	0.25	98	67.255	0	I1RR94	ScOrtholog_YKL153W	Fusarium graminearum	PH-1	Fusarium head blight	Triticum aestivum (related: bread wheat)	Uncharacterized protein		reduced virulence	10.1111/nph.13374
Primary metabolism	Vitamin-related metabolism	Riboflavin metabolism	MN608_00054	lysosomal acid phosphatase	nonDEG	32.65	43.52	99	63.636	0	I1RGL2	FGSG_02883	Fusarium graminearum	PH-1	Fusarium head blight	Triticum aestivum (related: bread wheat)	Uncharacterized protein		reduced virulence	10.1111/nph.13374
Primary metabolism	Vitamin-related metabolism	Riboflavin metabolism	MN608_04841	6,7-dimethyl-8-ribityllumazine synthase	-1.04	49.2	121.83	98	73.604	9.43e-105	Q9UVT8	MoMca1 (MGG_04626)	Magnaporthe oryzae	KV1	Blast (rice)	Oryza sativa (related: rice)	6,7-dimethyl-8-ribityllumazine synthase		reduced virulence	10.1128/mBio.03471-20	Deletion of both MoMca1 and MoMca2 in M. oryzae resulted in reduced sporulation, delay in conidial germination, and attenuation of disease severity.
Secondary metabolism	Other secondary metabolism-related	Other secondary metabolism-related	MN608_08171	naphtho-gamma-pyrone polyketide synthase	1.08	2.17	1.05	99	65.068	0	C9W7X1	CgPKS1	Colletotrichum graminicola	CgM2	Anthracnose (maize)	Zea mays (related: maize)	polyketide synthase		loss of pathogenicity	10.1094/MPMI-09-13-0267-R	Nonmelanized Cgpks1 appressoria were sensitive to externally applied cell wall"degrading enzymes whereas melanized appressoria were not affected
Secondary metabolism	Other secondary metabolism-related	Porphyrin metabolism	MN608_01863	5-aminolevulinate synthase	nonDEG	25.87	23.25	98	69.741	0	Q1L2E2	ALS1	Parastagonospora nodorum	SN15	Glume blotch	Triticum (related: wheat)	ALA synthase		reduced virulence	10.1099/mic.0.28556-0	Lesions reduced. Severely stunted germs tubes leading to death. Auxotrophic for ALA; with complementation by ALA
Secondary metabolism	Terpenoid metabolism	Terpenoid metabolism	MN608_03410	acetyl-CoA C-acetyltransferase	nonDEG	20.58	22.61	96	80.387	0	G4MVC4	MoAcat1	Magnaporthe oryzae	Ku80	Blast (rice)	Hordeum vulgare (related: barley)	Acetyl-CoA acetyltransferas	Mevalonate pathway	reduced virulence	10.1016/j.fgb.2015.08.008
Secondary metabolism	Terpenoid metabolism	Terpenoid metabolism	MN608_06921	acetyl-CoA C-acetyltransferase	nonDEG	46.19	62.37	99	77.193	0	G4N745	MoAcat2	Magnaporthe oryzae	Ku80	Blast (rice)	Oryza sativa (related: rice)	Acetyl-CoA acetyltransferas	Mevalonate pathway	reduced virulence	10.1016/j.fgb.2015.08.008
Secondary metabolism	Terpenoid metabolism	Terpenoid metabolism	MN608_04317	hydroxymethylglutaryl-CoA reductase (NADPH)	nonDEG	22.59	18.04	99	69.012	0	I1RXX1	HMR1	Fusarium graminearum	PH-1	Fusarium ear blight	Triticum (related: wheat)	HMG-CoA Reductase		reduced virulence	10.1016/j.fgb.2005.10.002	Partial gene deletion
Secondary metabolism	Toxin and antibiotic synthesis	Other toxin and antibiotic synthesis-related	MN608_02843	Ras-related C3 botulinum toxin substrate 3	nonDEG	61.36	59.71	100	95.98	1.76e-145	G5EH19	MGG_02731	Magnaporthe oryzae	KJ201	Blast (rice)	Oryza sativa (related: rice)	Hypothetical protein		reduced virulence	10.1038/ng2002
Secondary metabolism	Toxin and antibiotic synthesis	Other toxin and antibiotic synthesis-related	MN608_02386	Cerato-platanin	nonDEG	3129.25	5656.18	85	65.254	1.01e-52	R9UM22	Sm1	Trichoderma virens	Gv29-8	Non-pathogenic: biocontrol	Zea mays (related: maize)	hydrophobinlike elicitor		reduced virulence	10.1104/pp.107.103689
Secreted proteins	Cytoplasmic effector	Post-translational modification	MN608_06139	peptidyl-prolyl isomerase F (cyclophilin D)	nonDEG	170.28	234.02	77	65.839	2.01e-72	A0A0G4J7R2	PbCYP3	Magnaporthe oryzae	Guy11	Blast (rice)	Oryza sativa (related: rice)	Cyclophilin		reduced virulence	10.1007/s00438-017-1395-0	The new strain О”Cyp1+ overexpressing PbCYP3 (from Plasmodiophora brassicae) showed increased virulence on rice compared to the О”Cyp1 strain.
Secreted proteins	Non-effector	Folate biosynthesis	MN608_06511	alkaline phosphatase	nonDEG	8.13	6.55	98	68.827	0	I1RT76	ScOrtholog_CNB1	Fusarium graminearum	PH-1	Fusarium head blight	Triticum aestivum (related: bread wheat)	Uncharacterized protein		reduced virulence	10.1111/nph.13374
Secreted proteins	Non-effector	GPI-anchor biosynthesis	MN608_03007	GPI-anchor transamidase subunit K	nonDEG	31.75	45.62	99	77.307	0	E3QJK7	GPI8	Colletotrichum graminicola	M2	Anthracnose (maize)	Zea mays (related: maize)	Cystein protease	Glycosylphosphatidylinositol (GPI) synthesis pathway	loss of pathogenicity	10.1094/MPMI-09-16-0175-R	RNAi strains showed drastic cell-wall defects, resulting in exploding infection cells on the plant surface and severe distortion of in planta-differentiated infection hyphae, including formation of intrahyphal hyphae.
Secreted proteins	Non-effector	Redox metabolism-related	MN608_09985	catalase-peroxidase	nonDEG	4.55	7.62	95	69.321	0	A0A098DJU9	katG2 (FGSG_12369)	Fusarium graminearum	PH-1	Fusarium head blight	Triticum aestivum (related: bread wheat)	Putative secreted catalase-peroxidase		reduced virulence	10.1111/mpp.12785	KatG2 contributed to F. graminearum pathogenicity by alleviating oxidative stress in the vicinity of invasion hyphae.
Signaling	Calcium-dependent signaling	Calcium-dependent signaling	MN608_06952	calcium/calmodulin-dependent protein kinase I	-1.19	127.87	292.64	100	76.049	0	B5TM01	MoCMK1	Magnaporthe oryzae	Guy11	Blast (rice)	Oryza sativa (related: rice)	Calcium/calmodulin-dependent kinase	Calcium signalling pathway	reduced virulence	10.1016/j.micres.2009.08.007
Signaling	Calcium-dependent signaling	Calcium-dependent signaling	MN608_05894	calmodulin	-1.17	153.91	377.84	100	100	9.77e-81	Q9UWF0	CAM	Magnaporthe oryzae	Guy11	Blast (rice)	Hordeum vulgare (related: barley)			reduced virulence	10.1111/j.1365-2958.2008.06242.x
Signaling	MAPK-related signaling	MAPK-related signaling	MN608_01910	mitogen-activated protein kinase kinase	nonDEG	29.62	26.43	99	76.371	0	A0A0E0SGT0	FgMkk1	Fusarium graminearum	PH-1	Fusarium ear blight	Triticum (related: wheat)	protein kinase		reduced virulence	10.1371/journal.ppat.1002460	homolog of ScCKA2
Signaling	MAPK-related signaling	MAPK-related signaling	MN608_01890	mitogen-activated protein kinase kinase kinase	1.05	15.35	8	99	72.174	0	A0A0E0SIZ6	FgSte11	Fusarium graminearum	PH-1	Fusarium head blight	Triticum aestivum (related: bread wheat)	fungal development and pathogenicity	mitogen-activated protein kinase (MAPK) signaling pathway	reduced virulence	10.1111/nph.13158
Signaling	MAPK-related signaling	MAPK-related signaling	MN608_05853	serine/threonine-protein phosphatase 2B regulatory subunit	-1.46	69.04	193.45	100	92.771	2.18e-111	G4MNE6	CNB	Magnaporthe oryzae	Guy11	Blast (rice)	Triticum (related: wheat)			loss of pathogenicity	10.1111/j.1365-2958.2008.06242.x
Signaling	MAPK-related signaling	MAPK-related signaling	MN608_03371	GTPase-activating protein SST2	2.05	32.8	8.06	93	61.892	0	G4MSZ4	RGS1 (MGG_14517)	Magnaporthe oryzae	Y-34	Blast (rice)	Oryza sativa (related: rice)	Developmental regulator	DHN-melanin biosynthesis pathway	reduced virulence	10.1007/s00203-019-01646-8	The melanin content of the single and double mutants was remarkably lower than that of the WT.
Signaling	MAPK-related signaling	MAPK-related signaling	MN608_03950	mitogen-activated protein kinase kinase kinase	nonDEG	5.04	3.09	99	65.23	0	I1RA81	(Sc Ssk2/Ssk22)	Fusarium graminearum	PH-1	Fusarium ear blight	Triticum (related: wheat)	protein kinase		reduced virulence	10.1371/journal.ppat.1002460
Signaling	MAPK-related signaling	MAPK-related signaling	MN608_08772	mitogen-activated protein kinase 7	nonDEG	66.33	73.46	100	98.028	0	I1RQN9	MAP1 (related: GPMK1)	Fusarium graminearum	PH-1	Fusarium ear blight	Triticum aestivum (related: bread wheat)	MAP kinase		loss of pathogenicity	10.1111/j.1469-8137.2007.02333.x	FUS3/KSS1 homologue
Signaling	MAPK-related signaling	MAPK-related signaling	MN608_08167	mitogen-activated protein kinase kinase	nonDEG	46.52	66.82	98	69.808	0	I1RZQ2	(Sc Ste7)	Fusarium graminearum	PH-1	Fusarium ear blight	Triticum (related: wheat)	protein kinase		reduced virulence	10.1371/journal.ppat.1002460	homolog of ScTPK2, TPK3
Signaling	MAPK-related signaling	MAPK-related signaling	MN608_07687	mitogen-activated protein kinase 7	nonDEG	75.56	91.98	100	89.976	0	O13352	MPS1	Magnaporthe oryzae	Guy11	Blast (rice)	Oryza sativa (related: rice)	MAP kinase	osmotic sensing	loss of pathogenicity	10.1073/pnas.95.21.12713	SLT2 homologue; Cloning by PCR
Signaling	Other phosphatases	Other phosphatases	MN608_09699	dual specificity MAP kinase phosphatase	nonDEG	20.28	10.34	99	69.495	0	I1RKA0	ScOrtholog_PPS1	Fusarium graminearum	PH-1	Fusarium head blight	Triticum aestivum (related: bread wheat)	Uncharacterized protein		reduced virulence	10.1111/nph.13374
Signaling	Other phosphatases	Other phosphatases	MN608_00595	dual specificity protein kinase YAK1	nonDEG	29.73	18.85	100	74.311	0	I1RN54	FGSG_07816	Fusarium graminearum	PH-1	Fusarium ear blight	Triticum (related: wheat)	protein kinase		reduced virulence	10.1371/journal.ppat.1002460
Signaling	Receptors	GPCR-related proteins	MN608_01509	arrestin-like protein	nonDEG	11.66	7.92	99	76.5	0	G4N9W2	ARRDC1	Magnaporthe oryzae	KJ201	Blast (rice)	Oryza sativa (related: rice)	Autophagy-associated alphaarrestin		reduced virulence	10.1038/srep30963	Although germ tubes normally develop appressoria, penetration peg formation is dramatically impaired and deltaarrdc1 mutants are mostly nonpathogenic.
Signaling	Receptors	GPCR-related proteins	MN608_02699	RHO1 GDP-GTP exchange protein 1/2	nonDEG	16.35	10.76	98	70.143	0	I1RWA9	GzWing019	Fusarium graminearum	GZ3639	Fusarium ear blight	Triticum (related: wheat)	transcription factor		reduced virulence	10.1371/journal.ppat.1002310
Signaling	Receptors	Other receptors	MN608_09990	GABA(A) receptor-associated protein	nonDEG	228.3	411.19	97	97.414	1.38e-81	A0A063BP02	UvAtg8	Ustilaginoidea virens	HWD-2	False smut (rice)	Oryza sativa (related: rice)	Microtubule-associated protein		reduced virulence	10.1186/s12284-020-00418-z	О”Uvatg8 mutant was defective in the vegetative growth, conidiation, adaption to oxidative, hyperosmotic, cell wall stresses, and production of toxic compounds.
Signaling	Ser/Thr kinases	Ser/Thr kinases	MN608_00606	protein-serine/threonine kinase	nonDEG	91.15	63.97	99	69.721	0	A0A098DTI0	(Sc Sat4)	Fusarium graminearum	PH-1	Fusarium ear blight	Triticum (related: wheat)	protein kinase		reduced virulence	10.1371/journal.ppat.1002460	mycotoxin.DON.reduced
Signaling	Ser/Thr kinases	Ser/Thr kinases	MN608_00493	serine/threonine-protein kinase CLA4	nonDEG	28.2	26.39	100	73.72	0	A0A1C3YKT9	(Sc Cla4)	Fusarium graminearum	PH-1	Fusarium ear blight	Triticum (related: wheat)	protein kinase		reduced virulence	10.1371/journal.ppat.1002460	homolog of ScCLA4, SKM1
Signaling	Ser/Thr kinases	Ser/Thr kinases	MN608_01252	serine/threonine protein kinase KIN1/2	nonDEG	23.78	15.31	87	64.609	0	G4MY59	MoKIN1	Magnaporthe oryzae	Ku80	Blast (rice)	Oryza sativa (related: rice)	kinases		reduced virulence	10.1111/nph.12953	Kin1 regulates the localizationof Tub1b-tubulins.
Signaling	Ser/Thr kinases	Ser/Thr kinases	MN608_04136	serine/threonine protein kinase SCH9	nonDEG	31.37	21.47	92	76.263	0	I1RAE5	FgSCH9	Fusarium graminearum	PH-1	Fusarium head blight	Triticum aestivum (related: bread wheat)	kinase	TORC1 and cAMPPKA pathways	reduced virulence	10.1371/journal.pone.0105811	Mutants increased tolerance to elevated temperatures but became hypersensitive to oxidative, hyperosmotic, cell wall, and membrane stresses.
Signaling	Ser/Thr kinases	Ser/Thr kinases	MN608_04783	serine/threonine-protein kinase RIM15	nonDEG	13.83	7.53	98	64.172	0	I1RCJ5	(Sc Rim15)	Fusarium graminearum	PH-1	Fusarium ear blight	Triticum (related: wheat)	protein kinase		reduced virulence	10.1371/journal.ppat.1002460	mycotoxin.don.in_vivo{wheat_ear}.("reduced")
Signaling	Ser/Thr kinases	Ser/Thr kinases	MN608_03473	[3-methyl-2-oxobutanoate dehydrogenase (acetyl-transferring)] kinase	1.09	27.47	13.38	86	73.902	0	I1RE83	FgPDK1	Fusarium graminearum	PH-1	Fusarium head blight	Triticum aestivum (related: bread wheat)	Pyruvate dehydrogenase kinase		reduced virulence	10.1371/journal.pone.0158077	The deletion of FgPDK1 also prohibited the production of deoxynivalenol (DON) and pathogenicity ofF.graminearum, which may resulted from the decrease in the expression of Tri6.
Signaling	Ser/Thr kinases	Ser/Thr kinases	MN608_10521	serine/threonine-protein kinase SRPK3	nonDEG	52.68	48.14	88	71.301	0	I1RGD6	(Sc Sky1)	Fusarium graminearum	PH-1	Fusarium ear blight	Triticum (related: wheat)	protein kinase		reduced virulence	10.1371/journal.ppat.1002460	homolog of ScSRB10
Signaling	Ser/Thr kinases	Ser/Thr kinases	MN608_01369	protein-serine/threonine kinase	1.51	31.65	12.3	77	76.64	0	I1RKH9	nrc-2	Fusarium graminearum	PH-1	Fusarium ear blight	Triticum (related: wheat)	protein kinase		reduced virulence	10.1371/journal.ppat.1002460	homolog of CBK1
Signaling	Ser/Thr kinases	Ser/Thr kinases	MN608_04429	serine/threonine-protein kinase 24/25/MST4	nonDEG	8.41	7.15	99	66.185	0	I1RNY7	(Sc Kic1)	Fusarium graminearum	PH-1	Fusarium ear blight	Triticum (related: wheat)	protein kinase		reduced virulence	10.1371/journal.ppat.1002460	mycotoxin.don.in_vivo{wheat_ear}.("reduced")
Signaling	Ser/Thr kinases	Ser/Thr kinases	MN608_00551	serine/threonine-protein kinase ULK2	1.53	48.97	15.56	99	62.874	0	Q52EB3	ATG1	Magnaporthe oryzae	Guy11	Blast (rice)	Oryza sativa (related: rice)	Serine/Threonine kinase; autophagy		loss of pathogenicity	10.1128/EC.00011-07
Signaling	Ser/Thr kinases	Ser/Thr kinases	MN608_04170	serine/threonine kinase 38	nonDEG	35.28	36.28	99	86.583	0	Q5K2R7	CpCOT1	Claviceps purpurea	20.СЏРЅРІ	Ergot	Secale cereale (related: rye)	Serine/threonine protein kinase		loss of pathogenicity	10.1016/j.fgb.2004.10.005
Stress-related	Antibiotic resistance-related	Multidrug resistance	MN608_00291	MFS transporter DHA1 family multidrug resistance protein	2.82	147.27	20	94	62.335	0	I1RIT1	FgMFS1 (FGSG_03725)	Fusarium graminearum	DAOM 180378	Fusarium head blight	Triticum aestivum (related: bread wheat)	Major facilitator superfamily (MFS) transporter		reduced virulence	10.3390/ijms22168497	О”FgMFS1 (loss of function mutant of FgMFS1) showed enhanced sensitivity to SA, less pathogenicity towards wheat, and reduced DON production under SA stress.
Stress-related	Chaperons	Chaperons	MN608_01090	heat shock transcription factor eukaryote	nonDEG	11.97	7.65	97	60.134	0	G4MNV0	MoSFl1	Magnaporthe oryzae	Guy11	Blast (rice)	Oryza sativa (related: rice)			reduced virulence	10.1371/journal.pone.0019951
Stress-related	Chaperons	Chaperons	MN608_07080	heat shock 70kDa protein 1/2/6/8	nonDEG	319.79	232.4	100	80.967	0	G4NAY4	MoSsb1 (MGG_11513)	Magnaporthe oryzae	Guy11	Blast (rice)	Hordeum vulgare (related: barley)	Heat shock protein	CWI MAP kinase pathway	loss of pathogenicity	10.1094/MPMI-02-18-0052-R	MoSsb1, in complex with MoSsz1 and MoZuo1, contributed to the growth, conidiation and pathogenicity of the blast fungus, likely by modulating MoMkk1 biosynthesis to impact CWI signaling.
Stress-related	Chaperons	Chaperons	MN608_08710	DnaJ subfamily C member 2	nonDEG	81.41	99.1	100	76.072	0	G5EH26	MoZuo1 (MGG_10565)	Magnaporthe oryzae	Guy11	Blast (rice)	Hordeum vulgare (related: barley)	Heat shock protein	CWI MAP kinase pathway	loss of pathogenicity	10.1094/MPMI-02-18-0052-R	MoSsb1, in complex with MoSsz1 and MoZuo1, contributed to the growth, conidiation and pathogenicity of the blast fungus, likely by modulating MoMkk1 biosynthesis to impact CWI signaling.
Stress-related	Peroxisome	Peroxisome	MN608_04999	peroxin-4	nonDEG	30.52	50.35	87	70.833	1.26e-91	I1RRW0	FgPEX4 (FGSG_06857)	Fusarium graminearum	PH-1	Fusarium head blight	Oryza sativa (related: rice)	Uncharacterized protein	Mycotoxin deoxynivalenol (DON) synthesis	reduced virulence	10.1007/s00294-018-0925-6	О”PEX4 displayed reduced mycelial growth, conidiation, and the production of perithecia, О”PEX4 was defective in pathogenicity and production of the mycotoxin deoxynivalenol (DON).
Stress-related	Programmed cell death	Programmed cell death	MN608_10320	metacaspase-1	nonDEG	17.02	14.52	99	70.023	0	G4N7P4	MoMca2 (MGG_13530)	Magnaporthe oryzae	KV1	Blast (rice)	Oryza sativa (related: rice)	Metacaspase-1		reduced virulence	10.1128/mBio.03471-20	Deletion of both MoMca1 and MoMca2 in M. oryzae resulted in reduced sporulation, delay in conidial germination, and attenuation of disease severity.
Stress-related	Programmed cell death	Programmed cell death	MN608_09700	autophagy-related protein 18	1.11	13.56	7.09	99	73.013	0	Q524W4	Moatg18	Magnaporthe oryzae	Guy11	Blast (rice)	Oryza sativa (related: rice)			reduced virulence	10.1073/pnas.0901477106
Stress-related	Redox metabolism-related	Ascorbate metabolism	MN608_05039	L-ascorbate peroxidase	1.12	35.41	19.53	98	66.106	1.52e-170	A4QVH4	MoCCP1	Magnaporthe oryzae	KJ201	Blast (rice)	Oryza sativa (related: rice)	Class I peroxidase		reduced virulence	10.1038/srep11831	All seven mutants were sensitive to H2O2, suggesting that their ability to cope with oxidative stress was compromised to varying degrees.
Stress-related	Redox metabolism-related	Glutathione metabolism	MN608_10445	glutaredoxin/glutathione-dependent peroxiredoxin	nonDEG	209.8	466.22	96	82.87	3.4e-139	G4MXC5	MoPRX1	Magnaporthe oryzae	KJ201	Blast (rice)	Oryza sativa (related: rice)	Peroxiredoxin peroxidase		reduced virulence	10.1038/srep11831	All seven mutants were sensitive to H2O2, suggesting that their ability to cope with oxidative stress was compromised to varying degrees.
Stress-related	Redox metabolism-related	Redox metabolism-related	MN608_08885	NADPH oxidase 2	nonDEG	54.16	34.33	99	81.944	0	A6ZIB8	NOX2	Magnaporthe oryzae	Guy11	Blast (rice)	Oryza sativa (related: rice)	NADPH Oxidase		loss of pathogenicity	10.1073/pnas.0700574104
Stress-related	Redox metabolism-related	Redox metabolism-related	MN608_10657	thioredoxin reductase (NADPH)	nonDEG	178.43	204.42	98	83.385	0	G4MY64	MoTRX2	Magnaporthe oryzae	Guy11	Blast (rice)	Oryza sativa (related: rice)	thioredoxin oxidoreductase, a target of MoAP1 transcription factor governing oxidative response		reduced virulence	10.1111/mpp.12484	DeltaMotrx2 mutants display higher intracellular ROS levels during conidial germination, but lower peroxidase and laccase activities, which contribute to the attenuation in virulence.
Stress-related	Redox metabolism-related	Redox metabolism-related	MN608_07228	NADPH oxidase 1	nonDEG	201.14	139.98	99	81.091	0	I1RB34	noxA (FGSG_00739)	Fusarium graminearum	GZ3639	Head blight	Triticum aestivum (related: bread wheat)	NADPH oxidase	noВ dataВ found	reduced virulence	10.1111/mpp.12557	Deletion mutants of FCA7 exhibited reduced virulence and increased trichothecene production compared with those of the wild-type strain.
Stress-related	Redox metabolism-related	Redox metabolism-related	MN608_11040	thioredoxin reductase (NADPH)	nonDEG	745.89	431.96	96	81.329	0	I1RBF3	FgTRR (FGSG_00871)	Fusarium graminearum	PH-1	Ear rot (corn); yellow mold (peanut)	Zea mays (related: maize)	Thioredoxin reductase		reduced virulence	10.3389/fmicb.2019.00393	О”TRR mutants were more sensitive to oxidative stress and aggravated apoptosis-like cell death compared with the wild type strain.
Stress-related	Redox metabolism-related	Redox metabolism-related	MN608_11775	catalase-peroxidase	nonDEG	338.61	242.46	99	71.523	0	W7MLS8	FvCP01	Fusarium verticillioides	M-3125	Stalk rot (maize); ear rot (maize); seedling blight (maize)	Zea mays (related: maize)	Catalase-peroxidase		reduced virulence	10.1111/mpp.12591	Both О”FvCP01 and О”FvCP02 were more sensitive to H2O2 than the wild type in vitro and the О”FvCP01/О”FvCP02 double deletion were the most sensitive to H2O2.
Stress-related	Xenobiotic detoxification	Xenobiotic detoxification	MN608_11645	N-hydroxyarylamine O-acetyltransferase	3.36	4.34	0.4	99	62.245	2.9e-135	K3VCL0	FDB2	Fusarium pseudograminearum	CS3096	Fusarium head blight	Triticum aestivum (related: bread wheat)	N-malonyltransferase encoding gene		reduced virulence	10.1111/mpp.12250	deltafdb2 strains showed significantly reduced growth on media amended with BOA or MBOA
Transcription factors	Transcription factors	Transcription factors	MN608_03352	proline utilization trans-activator	nonDEG	6.14	3.28	99	73.143	0	A0A0E0SMG6	FgZC1 (FG05_05068)	Fusarium graminearum	CS3005	Fusarium head blight	Brachypodium distachyon (related: stiff brome)	Zinc finger transcription factor	Nitric oxide synthesis	reduced virulence	10.1073/pnas.1918977117	Disruption of the ankyrin domain region of FgANK1 resulted in a loss of interaction capability, and consequently impaired NO production.
Transcription factors	Transcription factors	Transcription factors	MN608_05454	cellular nucleic acid-binding protein	nonDEG	32.26	25.17	98	79.149	1.73e-114	G4MRA3	MoGIS2	Magnaporthe oryzae	70-15	Blast (rice)	Oryza sativa (related: rice)		Ras-cAMP and MAP kinase signalling pathways	reduced virulence	10.1111/j.1365-2958.2011.07556.x	Momcm1 mutant has an increased sensitivity to hyperosmotic stress.The Momcm1 mutant still responded to exogenous cAMP and formed mela-nized appressoria.
Transcription factors	Transcription factors	Transcription factors	MN608_07223	GATA zinc finger	nonDEG	11.16	10.46	76	60.982	5.47e-160	G4MSF2	MGG_04521.6	Magnaporthe oryzae	KJ201	Blast (rice)	Oryza sativa (related: rice)	Transcription factor		reduced virulence	10.1371/journal.ppat.1003350	Mutants sensitive to H2O2
Transcription factors	Transcription factors	Transcription factors	MN608_00469	general transcriptional corepressor TUP1	nonDEG	66.62	55.85	99	70.559	0	G4MUR7	MoTup1	Magnaporthe oryzae	Ku80	Blast (rice)	Hordeum vulgare (related: barley)	general transcriptional repressor		loss of pathogenicity	10.1111/mpp.12235
Transcription factors	Transcription factors	Transcription factors	MN608_06277	RNA polymerase II-specific transcription factor-like protein	1.47	24.25	8.86	95	60.285	0	G4MZS3	gcc1	Magnaporthe oryzae	70-15	Blast (rice)	Oryza sativa (related: rice)	Zn2Cys6 transcription factors		reduced virulence	10.1371/journal.ppat.1004432
Transcription factors	Transcription factors	Transcription factors	MN608_05844	transformation/transcription domain-associated protein	3.03	13.81	1.86	100	71.513	0	G4N1E0	TRA1	Magnaporthe oryzae	70-15	Blast (rice)	Hordeum vulgare (related: barley)	transcription factor		reduced virulence	10.1016/j.fgb.2013.05.008
Transcription factors	Transcription factors	Transcription factors	MN608_03586	transcriptional activator HAC1	nonDEG	25.92	16.89	99	60.099	0	I1RAI5	GzbZIP001	Fusarium graminearum	GZ3639	Fusarium ear blight	Triticum (related: wheat)	transcription factor		reduced virulence	10.1371/journal.ppat.1002310
Transcription factors	Transcription factors	Transcription factors	MN608_07191	transcriptional regulatory protein LEU3	nonDEG	13.78	11.55	98	67.158	0	I1RB16	Fgleu3 (FGSG_00719)	Fusarium graminearum	PH-1	Fusarium head blight	Triticum aestivum (related: bread wheat)	Zn(2)-C6 fungal-type domain-containing protein	Leucine biosynthesis	reduced virulence	10.1007/s00294-019-01009-2	FgLEU1, FgLEU3 and FgLEU4 were essential for wheat head blight disease, suggesting that leucine biosynthesis in filamentous fungal pathogens may be a conserved factor for fungal pathogenicity.
Transcription factors	Transcription factors	Transcription factors	MN608_08703	transcriptional activator SPT8	nonDEG	13.53	15.17	70	64.048	9.24e-124	I1RGE1	spt8	Fusarium graminearum	2021	Fusarium head blight	Triticum aestivum (related: bread wheat)	Transcription factor		reduced virulence	10.1111/1574-6968.12350
Transcription factors	Transcription factors	Transcription factors	MN608_03432	transcription initiation protein SPT3	nonDEG	20.64	27.73	99	70.238	4.55e-152	I1RMA5	spt3	Fusarium graminearum	2021	Fusarium head blight	Triticum aestivum (related: bread wheat)	Transcription factor		reduced virulence	10.1111/1574-6968.12350
Transcription factors	Transcription factors	Transcription factors	MN608_04753	C6 transcription factor Pro1	nonDEG	29.79	20.83	97	72.305	0	I1RSE9	GzZC232	Fusarium graminearum	GZ3639	Fusarium ear blight	Triticum (related: wheat)	transcription factor		reduced virulence	10.1371/journal.ppat.1002310
Transcription factors	Transcription factors	Transcription factors	MN608_07837	ATF/CREB family transcription factor	nonDEG	215.6	104.15	91	64.916	0	I1S0C0	FgATF1	Fusarium graminearum	PH-1	Fusarium head blight	Triticum aestivum (related: bread wheat)	stress-related transcription factor gene		reduced virulence	10.1111/1462-2920.12561
Transcription factors	Transcription factors	Transcription factors	MN608_07818	putative transcription factor	nonDEG	356.53	397.42	100	74.51	2.29e-79	I1S0F5	GzLam002	Fusarium graminearum	GZ3639	Fusarium ear blight	Triticum (related: wheat)	transcription factor		reduced virulence	10.1371/journal.ppat.1002310
Transcription factors	Transcription factors	Transcription factors	MN608_01971	transcription factor STE12	1.05	83.4	42.85	99	76.848	0	Q96UQ9	MST12	Magnaporthe oryzae	Guy11	Blast (rice)	Oryza sativa (related: rice)	Transcription factor	Downstream of PMK1	loss of pathogenicity	10.1094/MPMI.2002.15.3.183	Partial gene deletion
Transcription factors	Transcription factors	Transcription factors	MN608_04687	nuclear transcription factor Y alpha	nonDEG	55.45	40.31	98	65.992	5.39e-91	W7LWT0	FvHAP2	Fusarium verticillioides	7600	Ear rot (maize)	Zea mays (related: maize)	primary and secondary metabolism		reduced virulence	10.1016/j.fgb.2014.05.003
Transcription factors	Transcription factors	Transcription factors	MN608_04712	nuclear transcription Y subunit beta	nonDEG	88.76	116.47	100	69.154	4.75e-84	W7MB59	FvHAP3	Fusarium verticillioides	7600	Ear rot (maize)	Zea mays (related: maize)	primary and secondary metabolism		reduced virulence	10.1016/j.fgb.2014.05.003
Transcription factors	Transcription factors	Transcription factors	MN608_02193	nuclear transcription factor Y gamma	nonDEG	27.32	17.96	98	67.279	4.42e-116	W7MQF2	FvHAP5	Fusarium verticillioides	7600	Ear rot (maize)	Zea mays (related: maize)	primary and secondary metabolism		reduced virulence	10.1016/j.fgb.2014.05.003
Transport	Inorganic ion transport	(PO4)3+ transport	MN608_09979	phosphate transporter	1.05	10.38	5.71	92	61.315	0	A0A098DK45	Fgvps39	Fusarium graminearum	PH-1	Fusarium head blight	Zea mays (related: maize)	Involved in vesicle trafficking from early or late endosomes to vacuoles	vesicle trafficking pathway	reduced virulence	10.1094/MPMI-11-16-0242-R	Fgvps39 mutant was defective in vacuole morphology and autophagy, and it was delayed in endocytosis.
Transport	Inorganic ion transport	(PO4)3+ transport	MN608_09812	solute carrier family 25 (mitochondrial phosphate transporter) member 23/24/25/41	nonDEG	11.91	9.59	100	69.969	1.6e-161	G4NCI6	Mocapn9	Magnaporthe oryzae	Guy11	Blast (rice)	Oryza sativa (related: rice)	Calpain		reduced virulence	10.1038/srep31204	The calpain disruption mutants showed defects in colony characteristics, conidiation, sexual reproduction and cell wall integrity. The mycelia of the deltaMocapn7, deltaMocapn4deltaMocapn7 and deltaMocapn9deltaMocapn7 mutants showed reduced pathogenicity on rice and barley.
Transport	Inorganic ion transport	Ca2+ transport	MN608_05414	Calcium channel YVC1	nonDEG	10.92	18.92	99	63.893	0	G4NII5	Yvc1	Magnaporthe oryzae	Guy11	Blast (rice)	Triticum (related: wheat)	Ca2+-permeable channel		loss of pathogenicity	10.1111/j.1365-2958.2008.06242.x
Transport	Inorganic ion transport	K+ transport	MN608_08739	P-type Na+/K+ transporter	nonDEG	0.78	0.59	99	64.711	0	G4MNA5	Calcium-transporting ATPase 3	Magnaporthe oryzae	Guy11	Blast (rice)	Triticum (related: wheat)	Ca2+ pump		loss of pathogenicity	10.1111/j.1365-2958.2008.06242.x
Transport	Inorganic ion transport	K+ transport	MN608_01616	P-type Na+/K+ transporter	nonDEG	0.99	0.55	99	61.065	0	G4MNA5	Calcium-transporting ATPase 3	Magnaporthe oryzae	Guy11	Blast (rice)	Triticum (related: wheat)	Ca2+ pump		loss of pathogenicity	10.1111/j.1365-2958.2008.06242.x
Transport	Inorganic ion transport	K+ transport	MN608_03979	P-type Na+/K+ transporter	1.02	2.93	1.67	97	70.583	0	G4N471	Calcium-transporting ATPase 3	Magnaporthe oryzae	Guy11	Blast (rice)	Triticum (related: wheat)	Ca2+ pump		loss of pathogenicity	10.1111/j.1365-2958.2008.06242.x
Transport	Inorganic ion transport	Mg2+ transport	MN608_08377	manganese-transporting P-type ATPase	1.58	66.19	23.54	99	76.087	0	G4NI28	Spf1	Magnaporthe oryzae	Guy11	Blast (rice)	Triticum (related: wheat)	Ca2+ pump		loss of pathogenicity	10.1111/j.1365-2958.2008.06242.x
Transport	Iron transport (incl. siderophores)	Iron transport (incl. siderophores)	MN608_11606	iron transport multicopper oxidase	nonDEG	15.68	13.67	90	61.588	0	E3QRA4	FET3-1	Colletotrichum graminicola	CgM2	Anthracnose (maize)	Zea mays (related: maize)	Functional ferroxidase		reduced virulence	10.1094/MPMI-01-13-0003-R
Transport	Iron transport (incl. siderophores)	Iron transport (incl. siderophores)	MN608_11915	iron transport multicopper oxidase	nonDEG	12.96	26.69	93	66.555	0	E3QRA4	FET3-1	Colletotrichum graminicola	CgM2	Anthracnose (maize)	Zea mays (related: maize)	Functional ferroxidase		reduced virulence	10.1094/MPMI-01-13-0003-R
Transport	Iron transport (incl. siderophores)	Iron transport (incl. siderophores)	MN608_07369	L-ornithine N5-monooxygenase	1.26	36.05	20.31	95	60.752	0	I1RN13	SID1	Fusarium graminearum	PH-1	Fusarium ear blight	Triticum (related: wheat)	Siderophore biosynthetic gene		reduced virulence	10.1111/J.1364-3703.2007.00401.X
Transport	Lipid transport	Lipid transport	MN608_02110	phospholipid-transporting ATPase	nonDEG	22.59	23.34	100	74.307	0	I1RRL4	FgDnfB (FGSG_06743)	Fusarium graminearum	PH-1	Fusarium head blight	Triticum aestivum (related: bread wheat)	Phospholipid-transporting ATPase, Flippase	DON biosynthesis	reduced virulence	10.1111/mpp.12985	FgDnfB and FgDnfD had redundant functions in the regulation of phosphatidylcholine transport, and double deletion of FgDNFB and FgDNFD showed serious defects in fungal development, DON synthesis, and virulence.
Transport	Lipid transport	Lipid transport	MN608_02362	phospholipid-translocating ATPase	1.07	17.43	8.2	98	65.404	0	I1RWD1	FgDnfA (FGSG_08595)	Fusarium graminearum	PH-1	Fusarium head blight	Triticum aestivum (related: bread wheat)	Phospholipid-transporting ATPase, Flippase	DON biosynthesis	reduced virulence	10.1111/mpp.12985	FgDnfB and FgDnfD had redundant functions in the regulation of phosphatidylcholine transport, and double deletion of FgDNFB and FgDNFD showed serious defects in fungal development, DON synthesis, and virulence.
Transport	Other transport-related	Other transport-related	MN608_00781	ER lumen protein-retaining receptor	nonDEG	52.3	51.7	99	79.343	1.94e-129	G4MRH1	MoERR1	Magnaporthe oryzae	KJ201	Blast (rice)	Oryza sativa (related: rice)	Endoplasmic reticulum retention receptor required for function and integrity of ER		reduced virulence	10.1038/s41598-017-01237-x	Targeted disruption of MoERR1 showed pleiotropic effects on phenotypes, while deletion of MoERR2 had no effect on phenotypes examined.
Transport	Other transport-related	Other transport-related	MN608_01170	putative cation exchanger YNL321W	nonDEG	35.55	19.12	99	62.361	0	G4MZ47	Calcium permease	Magnaporthe oryzae	Guy11	Blast (rice)	Triticum (related: wheat)	Ca2+ exchanger		reduced virulence	10.1111/j.1365-2958.2008.06242.x
Transport	Other transport-related	Other transport-related	MN608_05759	ATP-binding cassette subfamily F member 2	nonDEG	84.5	67.62	99	77.814	0	I1RED8	Fg02025 (FgArb1)	Fusarium graminearum	PH-1	Fusarium head blight	Triticum aestivum (related: bread wheat)	ATP-binding cassette (ABC) transporter		loss of pathogenicity	10.1111/nph.15261	The FgArb1 mutant exhibited dramatically reduced infective growth within wounded host tissues, likely resulting from its increased sensitivity to oxidative stresses, defective cell wall integrity and reduced deoxynivalenol (DON) production.
Transport	Other transport-related	Other transport-related	MN608_05728	Probable phospholipid-transporting ATPase NEO1	1.02	6.66	3.31	99	72.843	0	I1RMF9	FgNeo1 (FGSG_05149)	Fusarium graminearum	PH-1	Fusarium head blight	Triticum aestivum (related: bread wheat)	Phospholipid-transporting ATPase		reduced virulence	10.1371/journal.ppat.1007754	Both FgPep12 and FgVam7 were essential for ascospore discharge through interaction with and trafficking of the Ca2+ ATPase FgNeo1 between the Golgi and endosomal/vacuolar system.
Transport	Other transport-related	Other transport-related	MN608_08910	Factor-induced protein 1	1.15	50.94	23.17	98	82.375	4.24e-146	I3VPY1	FIG1 (FGSG_06302)	Fusarium graminearum	FSK511	Fusarium head blight	Triticum aestivum (related: bread wheat)	Factor-induced protein 1		reduced virulence	10.1016/j.fgb.2017.11.005	Disruption of CCH1, MID1 and FIG1 negatively affects the periodicity and interval of [Ca2+]c pulses, and the effect of mutation is influenced by external Ca2+ concentration.
Transport	Other transport-related	Other transport-related	MN608_09557	ATP-binding cassette subfamily G (WHITE) member 2 PDR	nonDEG	7.04	3.53	97	68.75	0	O13407	ABC1	Magnaporthe oryzae	Guy11	Blast (rice)	Oryza sativa (related: rice)	ABC transporter		reduced virulence	10.1093/emboj/18.3.512	Partial gene deletion
Transport	Protein transport	SEC transport proteins	MN608_03670	translocation protein SEC62	nonDEG	31.41	37.06	95	62.532	7.92e-141	G4N008	MoSec62	Magnaporthe oryzae	Y-34	Blast (rice)	Oryza sativa (related: rice)	Endoplasmic reticulum (ER) membrane transporter for precursors of secretory proteins.		reduced virulence	10.1111/mpp.12357
Transport	Protein transport	SEC transport proteins	MN608_04477	protein transport protein SEC61 subunit beta	nonDEG	100.62	95.36	90	89.216	2.49e-32	G4N713	MoSEC61beta (MGG_03644)	Magnaporthe oryzae	Guy11	Blast (rice)	Oryza sativa (related: rice)	Protein-conducting channel for transport, beta subunit	noВ dataВ found	reduced virulence	10.1080/21505594.2020.1848983	The О”Mosec61beta mutant exhibited highly branched mycelial morphology, reduced conidiation, high sensitivity to cell wall integrity stress, severely reduced virulence to rice and barley, and restricted biotrophic invasion.
Transport	Protein transport	SEC transport proteins	MN608_06167	vesicle transport protein SEC22	nonDEG	22.5	26.98	100	72.685	3.57e-120	I1RMN3	FgSec22 (FGSG_05226)	Fusarium graminearum	PH-1	Fusarium head blight	Triticum aestivum (related: bread wheat)	Soluble N-ethylmaleimide-sensitive factor attachment protein receptor	Deoxynivalenol (DON) biosynthesis	reduced virulence	10.1007/s00294-019-01037-y	FgSec22 in F. graminearum was indispensable for normal conidiation, conidial morphology and pathogenesis.
Transport	Vesicle transport	Vesicle transport	MN608_01879	sorting nexin-41/42	nonDEG	27.37	17.42	100	70.14	0	A0A098DRQ4	FgSnx41 (FGSG_16745)	Fusarium graminearum	PH-1	Fusarium head blight	Triticum aestivum (related: bread wheat)	Sorting nexin protein		reduced virulence	10.1111/nph.15178	In the absence of FgSnx41 or FgSnx4, FgSnc1 is missorted and degraded in the vacuole, and null deletion of either component causes defects in the fungal polarized growth and virulence.
Transport	Vesicle transport	Vesicle transport	MN608_10330	charged multivesicular body protein 1	nonDEG	29.39	38.25	100	87.019	3.66e-130	A0A0E0S1S6	Fgist1 (FGSG_12578)	Fusarium graminearum	PH-1	Fusarium head blight	Triticum aestivum (related: bread wheat)	Uncharacterized protein	DON biosynthesis	reduced virulence	10.1007/s00294-019-00949-z	О”Fgist1 mutant produced a significantly higher level of DON while showing a minor reduction in pathogenicity.
Transport	Vesicle transport	Vesicle transport	MN608_01834	Docking domain of Afi1 for Arf3 in vesicle trafficking	nonDEG	14.29	8.16	94	65.957	0	A0A0E0SBS3	Mes1	Fusarium graminearum	PH-1	Fusarium ear blight	Triticum (related: wheat)	Homologue of Aspergillus nidulans MesA		reduced virulence	10.1016/j.fgb.2008.01.007	Conidia shorter and wider than wild type
Transport	Vesicle transport	Vesicle transport	MN608_04120	vacuolar protein sorting-associated protein 35	nonDEG	27.81	25.25	100	77.419	0	G4N4D6	MGG_05089 (MoVps35)	Magnaporthe oryzae	Guy11	Blast (rice)	Oryza sativa (related: rice)	Vacuolar protein sorting associated protein 35		reduced virulence	10.1111/mpp.13029. Epub 2020 Dec 21	MoYpt7 and all the retromer complex subunits were necessary for pathogenicity of M. oryzae, and that О”Moypt7 and О”Movps17 mutants appeared less pathogenic than the mutants of the retromer CSC subunits.
Transport	Vesicle transport	Vesicle transport	MN608_09820	syntaxin 8	nonDEG	11.29	16.7	100	61.074	9.69e-111	G4N6P2	MoSyn8	Magnaporthe oryzae	Guy11	Blast (rice)	Hordeum vulgare (related: barley)	Qc-SNARE protein homolog, also plays important roles in growth, conidiation, and pathogenicity.		reduced virulence	10.1111/nph.13710
Transport	Vesicle transport	Vesicle transport	MN608_07312	sorting nexin-25	nonDEG	18.21	11.39	96	62.461	0	G4ND33	MoRgs4	Magnaporthe oryzae	Guy11	Blast (rice)	Hordeum vulgare (related: barley)	Regulation of surface hydrophobicity; Regulation of extracellular laccase and peroxidase activities; Regulation of intracellular cAMP levels		reduced virulence	10.1371/journal.ppat.1002450
Transport	Vesicle transport	Vesicle transport	MN608_06884	ESCRT-I complex subunit VPS28	-1.26	11.23	29.49	100	74.37	5.66e-126	I1R9X6	FgVPS28 (FGSG_00291)	Fusarium graminearum	PH-1	Fusarium head blight	Triticum aestivum (related: bread wheat)	ESCRT (Endosomal sorting complexes required for transport) protein		reduced virulence	10.3389/fmicb.2019.00180	ESCRT deletion mutants displayed severe defects in growth, deoxynivalenol (DON) production, virulence, sexual and asexual reproduction.
Transport	Vesicle transport	Vesicle transport	MN608_03467	vacuolar protein sorting-associated protein 26	nonDEG	28.68	30.43	97	91.667	0	I1RC52	FgVps26	Fusarium graminearum	PH-1	Fusarium head blight	Triticum aestivum (related: bread wheat)	Components of retromer		reduced virulence	10.1111/nph.13867
Transport	Vesicle transport	Vesicle transport	MN608_00854	vacuolar protein sorting-associated protein 29	nonDEG	12.63	14.82	100	87.562	1.92e-133	I1RD63	FgVps29	Fusarium graminearum	PH-1	Fusarium head blight	Triticum aestivum (related: bread wheat)	Components of retromer		reduced virulence	10.1111/nph.13867
Transport	Vesicle transport	Vesicle transport	MN608_05881	syntaxin 16	nonDEG	11.23	20.63	94	63.798	1.29e-150	I1RE18	FgPep12 (FGSG_01890)	Fusarium graminearum	PH-1	Fusarium head blight	Triticum aestivum (related: bread wheat)	t-SNARE protein	Deoxynivalenol (DON) biosynthesis	reduced virulence	10.1371/journal.ppat.1007754	Deletion of FgPep12 caused defects in vegetative growth, conidiogenesis, deoxynivalenol production and virulence.
Transport	Vesicle transport	Vesicle transport	MN608_06010	sorting nexin-1/2	nonDEG	33.28	39.55	90	76.718	0	I1REC4	FgVps5	Fusarium graminearum	PH-1	Fusarium head blight	Triticum aestivum (related: bread wheat)	Components of retromer		reduced virulence	10.1111/nph.13867
Transport	Vesicle transport	Vesicle transport	MN608_02221	ESCRT-II complex subunit VPS22	-1.31	6.95	17.97	100	68.321	1.63e-124	I1RJT8	FgVPS22 (FGSG_04120)	Fusarium graminearum	PH-1	Fusarium head blight	Triticum aestivum (related: bread wheat)	ESCRT (Endosomal sorting complexes required for transport) protein		reduced virulence	10.3389/fmicb.2019.00180	ESCRT deletion mutants displayed severe defects in growth, deoxynivalenol (DON) production, virulence, sexual and asexual reproduction.
Transport	Vesicle transport	Vesicle transport	MN608_03369	vacuolar protein sorting-associated protein IST1	nonDEG	11	20.23	100	62.171	2.3e-110	I1RMA7	Fgdid2 (FGSG_05094)	Fusarium graminearum	PH-1	Fusarium head blight	Triticum aestivum (related: bread wheat)	Uncharacterized protein	DON biosynthesis	loss of pathogenicity	10.1007/s00294-019-00949-z	О”Fgvps60 and О”Fgdid2 but not О”Fgist1 also showed significant reduction in hydrophobicity on cell surface, conidiation, perithecia production and virulence.
Transport	Vesicle transport	Vesicle transport	MN608_07195	sorting nexin-4	nonDEG	18.57	24.17	98	67.167	0	I1RXT2	FgSnx4 (FGSG_09157)	Fusarium graminearum	PH-1	Fusarium head blight	Triticum aestivum (related: bread wheat)	Sorting nexin protein		reduced virulence	10.1111/nph.15178	In the absence of FgSnx41 or FgSnx4, FgSnc1 is missorted and degraded in the vacuole, and null deletion of either component causes defects in the fungal polarized growth and virulence.
Transport	Vesicle transport	Vesicle transport	MN608_03621	Vacuolar protein sorting-associated protein 17	nonDEG	32.31	24.44	100	66.509	0	I1RYY6	FgVps17	Fusarium graminearum	PH-1	Fusarium head blight	Triticum aestivum (related: bread wheat)	Components of retromer		reduced virulence	10.1111/nph.13867
Transport	Vesicle transport	Vesicle transport	MN608_01320	charged multivesicular body protein 5	-1.52	36.95	102.51	99	71.028	8.51e-104	I1S1A3	Fgvps60 (FGSG_10503)	Fusarium graminearum	PH-1	Fusarium head blight	Triticum aestivum (related: bread wheat)	Uncharacterized protein	DON biosynthesis	loss of pathogenicity	10.1007/s00294-019-00949-z	FgVps60 but not FgIst1 and FgDid2 is necessary for endocytosis.
Transport	Vesicle transport	Vesicle transport	MN608_00875	charged multivesicular body protein 6	-1.5	10.92	33.13	100	70.388	8.34e-88	I1S297	FgVPS20 (FGSG_10883)	Fusarium graminearum	PH-1	Fusarium head blight	Triticum aestivum (related: bread wheat)	ESCRT (Endosomal sorting complexes required for transport) protein		reduced virulence	10.3389/fmicb.2019.00180	ESCRT deletion mutants displayed severe defects in growth, deoxynivalenol (DON) production, virulence, sexual and asexual reproduction.
Transport	Vesicle transport	Vesicle transport	MN608_04704	vacuolar fusion protein MON1	nonDEG	7.13	8.74	97	63.942	0	Q4I6S5	FgMon1	Fusarium graminearum	PH-1	Fusarium head blight	Triticum aestivum (related: bread wheat)	Trafficking protein		reduced virulence	10.1038/srep18101	FgMon1 likely acts as a guanine nucleotide exchange factor of FgRab7 and constitutively activated FgRab7 was able to rescue the defects of the Fgmon1 mutant.
Transport	Vesicle transport	Vesicle transport	MN608_03380	AP-2 complex subunit sigma-1	-1.01	14.79	30.45	100	97.902	8.89e-104	Q4ICG5	FgAP2mu (FGSG_05093)	Fusarium graminearum	PH-1	Fusarium head blight	Triticum aestivum (related: bread wheat)	AP-2 complex subunit sigma		reduced virulence	10.1111/cmi.13041	Lack of any subunit (FgAP2О±В , FgAP2betaВ , FgAP2ПѓВ and FgAP2mu) of theВ FgAP-2В complexВ significantly affected the fungal vegetativeВ growth, conidial morphology and germination.В
Unknown	Unknown	Unknown	MN608_02402	hypothetical protein	nonDEG	8.74	2.54	88	60.377	1.4e-16	E3QFA4	CLU5a (GLRG_04686)	Colletotrichum graminicola	M1.001	Stalk rot (maize); leaf blight (maize)	Zea mays (related: maize)	Secreted virulence factor	noВ dataВ found	reduced virulence	10.1111/1462-2920.14819	Targeted deletion of all genes of CLU5 revealed that CLU5a and CLU5d were required for full appressorial penetration competence, with virulence deficiencies.
Unknown	Unknown	Unknown	MN608_05030	hypothetical protein	nonDEG	197.33	96.57	99	68.085	4.23e-74	G4MRN1	noxD	Magnaporthe oryzae	Guy11	Blast (rice)	Oryza sativa (related: rice)	PRO41 protein	MAPK-Pmk1 signalling pathway	loss of pathogenicity	10.1371/journal.ppat.1006516	Transcription factor Tpc1 regulated appressorium maturation and plant infection.
Unknown	Unknown	Unknown	MN608_07289	hypothetical protein	nonDEG	43.2	36.92	100	63.626	0	I1RWT7	GzZC108	Fusarium graminearum	GZ3639	Fusarium ear blight	Triticum (related: wheat)	transcription factor		reduced virulence	10.1371/journal.ppat.1002310
