# Supplementary material for: First genome-scale insights into the virulence of the snow mold causal fungus Microdochium nivale
Source: IMA Fungus. 2023 Jan 10;14:2. doi: 10.1186/s43008-022-00107-0 (PMC9830731; doi:10.1186/s43008-022-00107-0)
Supplement: Supplementary file 5 — Additional file 5. Table S4: The list of Microdochium nivale genes encoding secreted proteins predicted using both SignalP5.0 and Secretool. [file 43008_2022_107_MOESM5_ESM.xls]

## Sheet: Secreted proteins
Supercategory	Category	Subcategory	GeneID	Mantis annotation	Expression in response to plant extract addition (log2FC)	Plant extract mean TPM	Control mean TPM	Reference hit	Reference source	Mantis e-value
Cytoskeleton (secreted)	Septins	Septins	MN608_00033	axial budding pattern protein 2	nonDEG	59.49	64.85	K18637	KEGG	6.89568e-09
Cytoskeleton (secreted)	Septins	Septins	MN608_09247	axial budding pattern protein 2	nonDEG	18.3	22.04	K18637	KEGG	8.6196e-09
FCW (secreted)	Chitin metabolism	Chitin degradation	MN608_05439	chitinase	-1.33	0.42	0.88	K01183	KEGG	3.06858e-92
FCW (secreted)	Chitin metabolism	Chitin degradation	MN608_02529	chitinase	nonDEG	3.86	4.63	K01183	KEGG	3.35407e-48
FCW (secreted)	Chitin metabolism	Chitin degradation	MN608_06563	chitinase	nonDEG	26.91	38.74	K01183	KEGG	1.72392e-82
FCW (secreted)	Chitin metabolism	Chitin degradation	MN608_08237	chitinase	nonDEG	81.71	43.9	K01183	KEGG	1.34854e-91
FCW (secreted)	Chitin metabolism	Chitin degradation	MN608_09228	chitinase	nonDEG	0.11	0.19	K01183	KEGG	1.13779e-49
FCW (secreted)	Chitin metabolism	Chitin synthesis	MN608_09227	Chitin recognition protein	5.56	2.99	0.07	PF00187.22	Pfam	4.13741e-07
FCW (secreted)	Other FCW-related	Cerato-platanins	MN608_02386	Cerato-platanin	nonDEG	3129.25	5656.18	PF07249.15	Pfam	1.89631e-52
FCW (secreted)	Other FCW-related	Cerato-platanins	MN608_06430	Cerato-platanin	nonDEG	32.02	23.4	PF07249.15	Pfam	0.000620611
FCW (secreted)	Other FCW-related	Hydrophobins	MN608_11823	Fungal hydrophobin	-1.13	1140.74	2295.6	PF06766.14	Pfam	1.31018e-23
FCW (secreted)	Other FCW-related	Hydrophobins	MN608_04182	Fungal hydrophobin	nonDEG	10.86	9.38	PF06766.14	Pfam	6.56983e-26
FCW (secreted)	Other FCW-related	Hydrophobins	MN608_11094	Fungal hydrophobin		0	0	PF06766.14	Pfam	6.55089e-24
FCW (secreted)	Other FCW-related	Hydrophobins	MN608_11100	Fungal hydrophobin		0	0.02	PF06766.14	Pfam	5.18671e-25
FCW (secreted)	Other FCW-related	Mucin-like proteins	MN608_11626	mucin-2	2.19	2.75	0.58	K10955	KEGG	1.58601e-05
FCW (secreted)	Other FCW-related	Mucin-like proteins	MN608_09562	mucin-5AC	nonDEG	0.08	0.16	K21125	KEGG	4.82697e-05
FCW (secreted)	Other FCW-related	Mucin-like proteins	MN608_07551	mucin-2		0	0	K10955	KEGG	3.79262e-05
FCW (secreted)	Other FCW-related	Mucin-like proteins	MN608_08564	mucin-3/17		0	0	K22016	KEGG	4.48219e-05
FCW (secreted)	Other FCW-related	Other FCW-related	MN608_02058	endo-1,3-1,4-beta-glycanase ExoK	-1.34	28.95	74.04	K16559	KEGG	2.14384e-19
FCW (secreted)	Other FCW-related	Other FCW-related	MN608_00334	endo-1,3-1,4-beta-glycanase ExoK	nonDEG	6.29	4.07	K16559	KEGG	1.82735e-31
FCW (secreted)	Other FCW-related	Other FCW-related	MN608_03069	exo-alpha-sialidase	nonDEG	0.01	0.14	PF13088.9	EBI-EMBL	0.000896438
FCW (secreted)	Other FCW-related	Other FCW-related	MN608_07097	Cell wall protein YJL171C/Tos1	nonDEG	69.76	83.2	PF10287.12	Pfam	1.07192e-80
FCW (secreted)	Other FCW-related	Peptidoglycan-modifying-proteins-like	MN608_03163	peptidoglycan-N-acetylglucosamine deacetylase	2.29	151.03	36.21	K22278	KEGG	2.17214e-52
FCW (secreted)	Other FCW-related	Peptidoglycan-modifying-proteins-like	MN608_03070	peptidoglycan-N-acetylglucosamine deacetylase	nonDEG	39.99	18.79	K22278	KEGG	2.20662e-45
FCW (secreted)	Other FCW-related	Peptidoglycan-modifying-proteins-like	MN608_03927	peptidoglycan-N-acetylglucosamine deacetylase	nonDEG	367.76	388.7	K22278	KEGG	7.60717e-45
FCW (secreted)	Other FCW-related	Peptidoglycan-modifying-proteins-like	MN608_06565	peptidoglycan DL-endopeptidase LytF	nonDEG	29.67	28.03	K19223	KEGG	8.27481e-12
FCW (secreted)	Other FCW-related	Peptidoglycan-modifying-proteins-like	MN608_09965	peptidoglycan DL-endopeptidase LytF	nonDEG	2.88	0.56	K19223	KEGG	5.53249e-25
FCW (secreted)	Other FCW-related	Peptidoglycan-modifying-proteins-like	MN608_11579	peptidoglycan DL-endopeptidase LytF	nonDEG	0.01	0.06	K19223	KEGG	1.7584e-25
Other (secreted)	Other	Other	MN608_09067	hypothetical protein	-1.53	4.32	12.87	K09966	KEGG	3.31949e-45
Other (secreted)	Other	Other	MN608_02669	family 16 glycosylhydrolase	-1.31	0.89	2.05	PF00722.24	EBI-EMBL	2.48244e-14
Other (secreted)	Other	Other	MN608_08318	SET domain-containing protein-lysine N-methyltransferase	-1.29	2.06	6.05	PF00856.31	EBI-EMBL	1.44809e-16
Other (secreted)	Other	Other	MN608_04380	minor extracellular serine protease Vpr	-1.18	10.37	23.68	K14647	KEGG	3.17201e-103
Other (secreted)	Other	Other	MN608_11556	plastocyanin	-1.14	13.63	33.44	K02638	KEGG	7.60717e-13
Other (secreted)	Other	Other	MN608_02576	FAD-binding protein	-1.07	2.46	5.25	PF01565.26	EBI-EMBL	1.27939e-17
Other (secreted)	Other	Other	MN608_09120	cholinesterase	1.03	2.4	1.36	K01050	KEGG	7.24046e-94
Unknown (secreted)	Unknown	Unknown	MN608_08624	DUF6595 domain-containing protein	1.1	242.4	111.72	PF20238.1	Pfam	2.0401e-34
Other (secreted)	Other	Other	MN608_00906	plastocyanin	1.14	27.33	13.34	K02638	KEGG	1.27939e-06
Other (secreted)	Other	Other	MN608_09578	family 16 glycosylhydrolase	1.23	1.89	0.75	PF00722.24	EBI-EMBL	2.80082e-16
Other (secreted)	Other	Other	MN608_11862	hypothetical protein	2	0.37	0.11	K06889	KEGG	1.44809e-15
Other (secreted)	Other	Other	MN608_01716	minor extracellular serine protease Vpr	2.38	446.25	101.29	K14647	KEGG	2.17214e-125
Other (secreted)	Other	Other	MN608_11686	hypothetical protein	2.67	3.76	0.82	K06889	KEGG	3.79262e-16
Unknown (secreted)	Unknown	Unknown	MN608_10776	DUF3237 family protein	3.91	6.4	0.58	PF11578.11	EBI-EMBL	7.58524e-18
Other (secreted)	Other	Other	MN608_00019	C166 family protein	nonDEG	0.62	2.91	PF17615.5	EBI-EMBL	8.6196e-31
Other (secreted)	Other	Other	MN608_00375	arylsulfate sulfotransferase	nonDEG	0.31	0.63	K01023	KEGG	3.79262e-28
Other (secreted)	Other	Other	MN608_01294	NPP1 family protein	nonDEG	8.66	7.03	PF05630.14	EBI-EMBL	1.89631e-60
Unknown (secreted)	Unknown	Unknown	MN608_01719	DUF1524 domain-containing protein	nonDEG	0.4	0.62	PF07510.14	EBI-EMBL	4.82697e-08
Other (secreted)	Other	Other	MN608_02405	loricrin	nonDEG	278.27	134.98	K10385	KEGG	5.86133e-05
Other (secreted)	Other	Other	MN608_02409	protocatechuate 3,4-dioxygenase, beta subunit	nonDEG	24.79	21.05	K00449	KEGG	3.24097e-10
Other (secreted)	Other	Other	MN608_02503	ER membrane protein complex subunit 1	nonDEG	21.66	20.24	K23562	KEGG	3.44784e-260
Other (secreted)	Other	Other	MN608_02574	oligosaccharyltransferase subunit beta	nonDEG	42.32	51.57	PF03345.17	Pfam	3.20649e-158
Other (secreted)	Other	Other	MN608_02614	quercetin 2,3-dioxygenase	nonDEG	14.4	7.34	K06911	KEGG	1.06883e-48
Other (secreted)	Other	Other	MN608_02713	metallophosphoesterase	nonDEG	2.31	3.91	PF00149.31	EBI-EMBL	3.13753e-07
Other (secreted)	Other	Other	MN608_02886	bubble-like protein	nonDEG	14556.1	23686.5	PF09227.13	Pfam	8.27481e-29
Other (secreted)	Other	Other	MN608_04008	Pregnancy-associated plasma protein-A	nonDEG	3.9	1.07	PF05572.16	EBI-EMBL	1.24122e-18
Other (secreted)	Other	Other	MN608_04254	kelch repeat protein	nonDEG	0.59	0.92	PF13854.9	EBI-EMBL	4.48219e-05
Other (secreted)	Other	Other	MN608_04336	oryzin	nonDEG	0.06	0.26	K18549	KEGG	4.13741e-146
Other (secreted)	Other	Other	MN608_04815	family 16 glycosylhydrolase	nonDEG	2.19	1.74	PF00722.24	EBI-EMBL	2.31005e-07
Other (secreted)	Other	Other	MN608_05684	prosolanapyrone-II oxidase	nonDEG	5.76	8.47	K20550	KEGG	5.86133e-46
Unknown (secreted)	Unknown	Unknown	MN608_05878	DUF1793 domain-containing protein	nonDEG	4.42	6.73	PF08760.14	EBI-EMBL	7.58524e-73
Other (secreted)	Other	Other	MN608_06387	FAD-dependent oxidoreductase	nonDEG	0.4	0.82	PF01266.27	EBI-EMBL	5.17176e-19
Other (secreted)	Other	Other	MN608_06562	Alpha-galactosyl-binding fungal lectin	nonDEG	54.36	65.83	PF18647.4	Pfam	4.14936e-40
Other (secreted)	Other	Other	MN608_06882	alpha-galactosidase	nonDEG	7.56	4.49	PF02065.21	EBI-EMBL	1.72392e-143
Other (secreted)	Other	Other	MN608_07489	alpha/beta hydrolase	nonDEG	27.08	27.88	PF08386.13	EBI-EMBL	1.34466e-20
Unknown (secreted)	Unknown	Unknown	MN608_07560	Family of unknown function (DUF6060)	nonDEG	15.97	23.71	PF19535.2	EBI-EMBL	5.17176e-14
Other (secreted)	Other	Other	MN608_07615	minor extracellular serine protease Vpr	nonDEG	0.32	0.63	K14647	KEGG	2.13766e-44
Other (secreted)	Other	Other	MN608_07709	alpha-D-xyloside xylohydrolase	nonDEG	135.55	245.58	K15925	KEGG	6.89568e-216
Other (secreted)	Other	Other	MN608_08319	para-nitrobenzyl esterase	nonDEG	2.54	2.11	K03929	KEGG	1.13779e-91
Other (secreted)	Other	Other	MN608_08518	polyhydroxybutyrate depolymerase	nonDEG	0.16	0.22	K03932	KEGG	8.27481e-55
Other (secreted)	Other	Other	MN608_08583	Arylsulfotransferase (ASST)	nonDEG	0.07	0.14	PF14269.9	EBI-EMBL	1.34854e-36
Other (secreted)	Other	Other	MN608_08627	Pregnancy-associated plasma protein-A	nonDEG	0.17	0.07	PF05572.16	EBI-EMBL	2.34453e-15
Other (secreted)	Other	Other	MN608_08638	Alternaria alternata allergen 1	nonDEG	6450.01	14126.5	PF16541.8	Pfam	1.37914e-23
Other (secreted)	Other	Other	MN608_09597	family 16 glycosylhydrolase	nonDEG	1887.99	1458.55	PF00722.24	EBI-EMBL	2.35131e-44
Unknown (secreted)	Unknown	Unknown	MN608_09601	DUF6595 domain-containing protein	nonDEG	10.23	6.92	PF20238.1	Pfam	2.59335e-27
Other (secreted)	Other	Other	MN608_10033	FAD-binding protein	nonDEG	1.61	0.74	PF01565.26	EBI-EMBL	1.31018e-17
Other (secreted)	Other	Other	MN608_10172	putative esterase	nonDEG	21.47	18.71	PF00756.23	EBI-EMBL	3.06858e-05
Other (secreted)	Other	Other	MN608_10226	Arylsulfotransferase (ASST)	nonDEG	0.29	0.3	PF14269.9	EBI-EMBL	1.41361e-69
Other (secreted)	Other	Other	MN608_10491	PAX-interacting protein 1	nonDEG	13	14.35	K14972	KEGG	0.00025242
Other (secreted)	Other	Other	MN608_10546	hypothetical protein	nonDEG	1.31	1.7	K07004	KEGG	1.06883e-89
Other (secreted)	Other	Other	MN608_10668	YetA-like protein	nonDEG	3.05	2.46	PF19501.2	EBI-EMBL	0
Other (secreted)	Other	Other	MN608_10786	circumsporozoite protein	nonDEG	2.19	1.41	K13836	KEGG	5.87827e-10
Other (secreted)	Other	Other	MN608_10833	FAD-binding protein	nonDEG	5.11	4.86	PF01565.26	EBI-EMBL	3.80358e-23
Other (secreted)	Other	Other	MN608_10837	alpha-glucuronidase	nonDEG	0.13	0.19	K01235	KEGG	7.58524e-260
Other (secreted)	Other	Other	MN608_10998	N-acetylmuramoyl-L-alanine amidase	nonDEG	1.22	1.87	K22409	KEGG	9.68185e-25
Other (secreted)	Other	Other	MN608_11430	hypothetical protein	nonDEG	0.1	0.17	K06889	KEGG	2.31673e-12
Other (secreted)	Other	Other	MN608_11537	acetyl esterase	nonDEG	0.38	0.48	K01066	KEGG	2.62036e-17
Other (secreted)	Other	Other	MN608_11538	streptogrisin C	nonDEG	0.26	0.12	K18546	KEGG	2.44797e-114
Other (secreted)	Other	Other	MN608_11561	plastocyanin	nonDEG	45.72	100.92	K02638	KEGG	3.04287e-06
Other (secreted)	Other	Other	MN608_11619	Pregnancy-associated plasma protein-A	nonDEG	0.24	0.16	PF05572.16	EBI-EMBL	2.07468e-13
Other (secreted)	Other	Other	MN608_11946	oryzin	nonDEG	158.5	141.57	K18549	KEGG	5.17176e-153
Other (secreted)	Other	Other	MN608_06379	Pregnancy-associated plasma protein-A		0	0	PF05572.16	EBI-EMBL	9.30916e-15
Other (secreted)	Other	Other	MN608_07548	cellobiose dehydrogenase (acceptor)		0.02	0	K19069	KEGG	5.18671e-184
Other (secreted)	Other	Other	MN608_07611	cholinesterase		0	0	K21831	KEGG	7.95295e-28
Other (secreted)	Other	Other	MN608_09147	GLEYA domain-containing protein		0.1	0.04	PF10528.12	EBI-EMBL	1.58601e-19
Other (secreted)	Other	Other	MN608_09264	family 43 glycosylhydrolase		0	0.09	PF04616.17	EBI-EMBL	2.13766e-39
Other (secreted)	Other	Other	MN608_10958	polyhydroxybutyrate depolymerase		0.05	0.03	K03932	KEGG	1.14108e-53
Other (secreted)	Other	Other	MN608_11444	C166 family protein		0.04	0.07	PF17615.5	EBI-EMBL	2.17842e-21
PCWDE (secreted)	Cellulose degradation	Cellulose degradation	MN608_03210	cellobiose dehydrogenase (acceptor)	1.02	2.39	1.2	K19069	KEGG	0
PCWDE (secreted)	Cellulose degradation	Cellulose degradation	MN608_02229	lytic cellulose monooxygenase (C1-hydroxylating)	nonDEG	0.31	0.24	K19356	KEGG	2.27557e-58
PCWDE (secreted)	Cellulose degradation	Cellulose degradation	MN608_03642	lytic cellulose monooxygenase (C1-hydroxylating)	nonDEG	10.48	14.12	K19356	KEGG	5.87827e-60
PCWDE (secreted)	Cellulose degradation	Cellulose degradation	MN608_05623	cellulose 1,4-beta-cellobiosidase	nonDEG	3.12	2.36	K19668	KEGG	3.06858e-128
PCWDE (secreted)	Cellulose degradation	Cellulose degradation	MN608_06755	lytic cellulose monooxygenase (C1-hydroxylating)	nonDEG	0.59	0.49	K19356	KEGG	4.13741e-58
PCWDE (secreted)	Cellulose degradation	Cellulose degradation	MN608_07007	lytic cellulose monooxygenase (C1-hydroxylating)	nonDEG	16.03	10.02	K19356	KEGG	8.6196e-80
PCWDE (secreted)	Cellulose degradation	Cellulose degradation	MN608_08563	cellulose binding domain-containing protein	nonDEG	0.86	0.82	PF00734.21	Pfam	1.06883e-11
PCWDE (secreted)	Cellulose degradation	Cellulose degradation	MN608_09548	cellulase	nonDEG	0.06	0.07	K19357	KEGG	8.6196e-203
PCWDE (secreted)	Cellulose degradation	Cellulose degradation	MN608_00230	cellulose binding domain-containing protein		0	0	PF00734.21	Pfam	1.00276e-11
PCWDE (secreted)	Cellulose degradation	Cellulose degradation	MN608_09346	cellulase family glycosylhydrolase		0.03	0.06	PF00150.21	EBI-EMBL	2.38588e-15
PCWDE (secreted)	Cross-linking glycan modification	Arabinan degradation	MN608_09240	arabinan endo-1,5-alpha-L-arabinosidase	-2.02	0.29	1.06	K06113	KEGG	2.58588e-88
PCWDE (secreted)	Cross-linking glycan modification	Arabinan degradation	MN608_11679	arabinan endo-1,5-alpha-L-arabinosidase	nonDEG	0.62	0.66	K06113	KEGG	3.44784e-83
PCWDE (secreted)	Cross-linking glycan modification	Expansins	MN608_09554	expansin	-3.18	23.32	155.72	K20628	KEGG	1.65496e-23
PCWDE (secreted)	Cross-linking glycan modification	Mannan degradation	MN608_09108	mannan endo-1,4-beta-mannosidase	-1.27	0.5	1.43	K19355	KEGG	4.84092e-112
PCWDE (secreted)	Cross-linking glycan modification	Mannan degradation	MN608_00646	mannan endo-1,4-beta-mannosidase	nonDEG	0.57	1.27	K19355	KEGG	4.48219e-27
PCWDE (secreted)	Cross-linking glycan modification	Mannan degradation	MN608_05514	mannan endo-1,6-alpha-mannosidase	nonDEG	36.62	45.18	K08257	KEGG	2.62036e-173
PCWDE (secreted)	Cross-linking glycan modification	Mannan degradation	MN608_09351	mannan endo-1,6-alpha-mannosidase	nonDEG	18.78	15.6	K08257	KEGG	6.91561e-169
PCWDE (secreted)	Cross-linking glycan modification	Xylan degradation	MN608_11695	acetylxylan esterase	3.06	1.61	0.26	K05972	KEGG	1.82735e-124
PCWDE (secreted)	Cross-linking glycan modification	Xylan degradation	MN608_00120	endo-1,4-beta-xylanase	nonDEG	0.49	0.71	K01181	KEGG	3.37888e-108
PCWDE (secreted)	Cross-linking glycan modification	Xylan degradation	MN608_05437	xylan 1,4-beta-xylosidase	nonDEG	0.04	0.07	K01198	KEGG	1.2757e-105
PCWDE (secreted)	Cross-linking glycan modification	Xylan degradation	MN608_08971	xylan 1,4-beta-xylosidase	nonDEG	21.14	10.3	K01198	KEGG	2.5514e-10
PCWDE (secreted)	Cross-linking glycan modification	Xylan degradation	MN608_09344	xylan 1,4-beta-xylosidase	nonDEG	2.39	3.11	K01198	KEGG	5.17176e-63
PCWDE (secreted)	Cross-linking glycan modification	Xylan degradation	MN608_10554	arabinoxylan arabinofuranohydrolase	nonDEG	0.74	0.7	K15921	KEGG	1.38312e-176
PCWDE (secreted)	Cross-linking glycan modification	Xylan degradation	MN608_10976	xylan 1,4-beta-xylosidase	nonDEG	0.22	0.28	K01198	KEGG	5.51654e-18
PCWDE (secreted)	Cross-linking glycan modification	Xyloglucan degradation	MN608_09393	xyloglucan-specific endo-beta-1,4-glucanase	1.77	2.07	0.47	K18576	KEGG	2.10926e-71
PCWDE (secreted)	Cross-linking glycan modification	Xyloglucan degradation	MN608_01602	xyloglucan-specific endo-beta-1,4-glucanase	nonDEG	1.44	1.94	K18576	KEGG	2.27557e-102
PCWDE (secreted)	Cutinases	Cutinases	MN608_05741	cutinase	1.84	21.82	8.15	K08095	KEGG	1.10331e-62
PCWDE (secreted)	Cutinases	Cutinases	MN608_08648	cutinase		0.07	0.11	K08095	KEGG	2.45504e-60
PCWDE (secreted)	Cutinases	Cutinases	MN608_09725	cutinase		0	0	K08095	KEGG	5.53249e-47
PCWDE (secreted)	Cutinases	Cutinases	MN608_11340	cutinase family protein		0.03	0.03	PF01083.25	EBI-EMBL	3.44784e-33
PCWDE (secreted)	Lignin degradation	Lignin degradation	MN608_04866	glyoxal/methylglyoxal oxidase	1.01	363.17	164.74	K20929	KEGG	1.1065e-36
PCWDE (secreted)	Other PCWD-related enzymes	Other PCWD-related enzymes	MN608_02300	glucan endo-1,6-beta-glucosidase	-1.52	13.08	32.25	K22277	KEGG	1.65496e-132
PCWDE (secreted)	Other PCWD-related enzymes	Other PCWD-related enzymes	MN608_03521	glucan endo-1,3-beta-D-glucosidase	nonDEG	255.46	115.24	K01199	KEGG	1.31018e-164
PCWDE (secreted)	Other PCWD-related enzymes	Other PCWD-related enzymes	MN608_03986	glucan endo-1,3-beta-D-glucosidase	nonDEG	266.92	283.25	K01199	KEGG	7.60717e-156
PCWDE (secreted)	Other PCWD-related enzymes	Other PCWD-related enzymes	MN608_07255	alpha-L-arabinofuranosidase	nonDEG	2.67	2.74	K01209	KEGG	3.79262e-92
PCWDE (secreted)	Other PCWD-related enzymes	Other PCWD-related enzymes	MN608_08841	glucan endo-1,3-beta-D-glucosidase	nonDEG	0.67	0.73	K01199	KEGG	5.17176e-17
PCWDE (secreted)	Other PCWD-related enzymes	Other PCWD-related enzymes	MN608_10643	beta-galactosidase	nonDEG	0.21	0.08	PF01301.22	EBI-EMBL	1.65496e-64
PCWDE (secreted)	Pectin modification	Polygalacturonic acid degradation	MN608_00730	pectate lyase	nonDEG	2.05	1.64	K22539	KEGG	5.53249e-98
PCWDE (secreted)	Pectin modification	Polygalacturonic acid degradation	MN608_02321	Pectate lyase superfamily protein	nonDEG	6.56	6.39	PF12708.10	EBI-EMBL	7.58524e-83
PCWDE (secreted)	Pectin modification	Polygalacturonic acid degradation	MN608_04482	Pectate lyase superfamily protein	nonDEG	22.35	30.65	PF12708.10	EBI-EMBL	2.76624e-83
PCWDE (secreted)	Pectin modification	Polygalacturonic acid degradation	MN608_05135	Pectate lyase superfamily protein	nonDEG	21.39	16.13	PF12708.10	EBI-EMBL	2.13766e-30
PCWDE (secreted)	Pectin modification	Polygalacturonic acid degradation	MN608_11231	pectin lyase		0	0	K01732	KEGG	4.82697e-157
PCWDE (secreted)	Pectin modification	Rhamnogalacturonan degradation	MN608_00965	rhamnogalacturonan endolyase	nonDEG	0.11	0.37	K18195	KEGG	5.51654e-91
PCWDE (secreted)	Pectin modification	Rhamnogalacturonan degradation	MN608_10063	Rhamnogalacturonan lyase B, N-terminal	nonDEG	0.19	0.13	PF09284.13	EBI-EMBL	1.44809e-93
PCWDE (secreted)	Pectin modification	Rhamnogalacturonan degradation	MN608_11064	galacturan 1,4-alpha-galacturonidase	nonDEG	1.39	1.25	K01213	KEGG	6.55089e-72
Primary metabolism (secreted)	Amino acid metabolism	Arg and Pro metabolism	MN608_07594	diamine oxidase	nonDEG	0.16	0.18	K11182	KEGG	1.1065e-161
Primary metabolism (secreted)	Amino acid metabolism	Gly, Ser, and Thr metabolism	MN608_08561	choline dehydrogenase	nonDEG	8.79	9.06	K00108	KEGG	3.44784e-139
Primary metabolism (secreted)	Amino acid metabolism	Gly, Ser, and Thr metabolism	MN608_10783	choline dehydrogenase	nonDEG	28.78	40.36	K00108	KEGG	3.30993e-129
Primary metabolism (secreted)	Amino acid metabolism	Phe, Tyr, and Trp metabolism	MN608_10971	tyrosinase	-2.52	0.08	0.69	K00505	KEGG	2.31673e-75
Primary metabolism (secreted)	Amino acid metabolism	Phe, Tyr, and Trp metabolism	MN608_11454	tyrosinase	-1.95	3.75	14.35	K00505	KEGG	2.65484e-70
Primary metabolism (secreted)	Amino acid metabolism	Phe, Tyr, and Trp metabolism	MN608_11655	tyrosinase	1.63	6.84	2.48	K00505	KEGG	7.24046e-77
Primary metabolism (secreted)	Amino acid metabolism	Phe, Tyr, and Trp metabolism	MN608_00348	tyrosinase	nonDEG	22.36	30.31	K00505	KEGG	1.79288e-60
Primary metabolism (secreted)	Amino acid metabolism	Phe, Tyr, and Trp metabolism	MN608_03274	tyrosinase	nonDEG	7.28	9.27	K00505	KEGG	4.48219e-73
Primary metabolism (secreted)	Amino acid metabolism	Phe, Tyr, and Trp metabolism	MN608_03306	tyrosinase	nonDEG	2.67	3.77	K00505	KEGG	2.65484e-74
Primary metabolism (secreted)	Amino acid metabolism	Phe, Tyr, and Trp metabolism	MN608_04249	tyrosinase	nonDEG	271.61	282.11	K00505	KEGG	3.25034e-52
Primary metabolism (secreted)	Amino acid metabolism	Phe, Tyr, and Trp metabolism	MN608_04648	tyrosinase	nonDEG	0.33	0.3	K00505	KEGG	6.55089e-55
Primary metabolism (secreted)	Amino acid metabolism	Phe, Tyr, and Trp metabolism	MN608_11535	tyrosinase	nonDEG	42.42	35.67	K00505	KEGG	5.86133e-48
Primary metabolism (secreted)	Amino acid metabolism	Phe, Tyr, and Trp metabolism	MN608_09254	tyrosinase		0.17	0.29	K00505	KEGG	2.65484e-66
Primary metabolism (secreted)	Amino acid metabolism	Phe, Tyr, and Trp metabolism	MN608_10175	tyrosinase		0	0	K00505	KEGG	2.00553e-50
Primary metabolism (secreted)	Carbohydrate metabolism	GH domain proteins	MN608_11789	glycoside hydrolase family 11 protein	-2.2	20.31	64.94	PF00457.20	EBI-EMBL	3.30993e-61
Primary metabolism (secreted)	Carbohydrate metabolism	GH domain proteins	MN608_10307	glycoside hydrolase family 11 protein	1.81	2.43	0.62	PF00457.20	EBI-EMBL	6.20611e-76
Primary metabolism (secreted)	Carbohydrate metabolism	GH domain proteins	MN608_00571	glycosyl hydrolase	nonDEG	4176.41	3015.52	PF11790.11	EBI-EMBL	2.93066e-31
Primary metabolism (secreted)	Carbohydrate metabolism	GH domain proteins	MN608_01044	glycosyl hydrolase	nonDEG	81.63	49.05	PF11790.11	EBI-EMBL	3.10305e-55
Primary metabolism (secreted)	Carbohydrate metabolism	GH domain proteins	MN608_01235	beta-glucosidase	nonDEG	0.27	0.1	K05349	KEGG	2.2411e-215
Primary metabolism (secreted)	Carbohydrate metabolism	GH domain proteins	MN608_02538	beta-glucosidase	nonDEG	0.75	0.33	K05349	KEGG	2.68931e-198
Primary metabolism (secreted)	Carbohydrate metabolism	GH domain proteins	MN608_03278	beta-glucosidase	nonDEG	2.68	3.82	K05350	KEGG	1.10331e-88
Primary metabolism (secreted)	Carbohydrate metabolism	GH domain proteins	MN608_04298	beta-glucosidase	nonDEG	7.26	8.3	K05349	KEGG	2.17214e-202
Primary metabolism (secreted)	Carbohydrate metabolism	GH domain proteins	MN608_06306	beta-glucosidase	nonDEG	5.84	3.31	K05349	KEGG	4.13741e-185
Primary metabolism (secreted)	Carbohydrate metabolism	GH domain proteins	MN608_06700	Glycosyl hydrolases family 28	nonDEG	0.69	1.21	PF00295.20	EBI-EMBL	1.7584e-115
Primary metabolism (secreted)	Carbohydrate metabolism	GH domain proteins	MN608_07315	glycosyl hydrolase family protein	nonDEG	7.86	6.46	PF16862.8	EBI-EMBL	1.79806e-13
Primary metabolism (secreted)	Carbohydrate metabolism	GH domain proteins	MN608_07425	Glycosyl hydrolases family 18	nonDEG	9.03	27.93	PF00704.31	EBI-EMBL	2.41349e-82
Primary metabolism (secreted)	Carbohydrate metabolism	GH domain proteins	MN608_08282	glycoside hydrolase family 92 protein	nonDEG	1.66	1.77	PF07971.15	EBI-EMBL	1.13779e-144
Primary metabolism (secreted)	Carbohydrate metabolism	GH domain proteins	MN608_09055	glycoside hydrolase family 11 protein	nonDEG	3.63	11.9	PF00457.20	EBI-EMBL	7.24046e-60
Primary metabolism (secreted)	Carbohydrate metabolism	GH domain proteins	MN608_09117	Glycosyl hydrolase family 45	nonDEG	1.07	1.32	PF02015.19	EBI-EMBL	3.79262e-82
Primary metabolism (secreted)	Carbohydrate metabolism	Glycolysis/Gluconeogenesis	MN608_00933	aldose 1-epimerase	-1.41	1.8	4.8	K01785	KEGG	6.55089e-82
Primary metabolism (secreted)	Carbohydrate metabolism	Glycolysis/Gluconeogenesis	MN608_00749	aldose 1-epimerase	nonDEG	14.59	16.68	K01785	KEGG	2.51692e-88
Primary metabolism (secreted)	Carbohydrate metabolism	Other glycan degradation	MN608_05309	evolved beta-galactosidase subunit alpha	nonDEG	9.25	9.18	K12111	KEGG	0
Primary metabolism (secreted)	Carbohydrate metabolism	Other monosaccharide metabolism-related	MN608_06943	hexosaminidase	nonDEG	180.63	141.29	K12373	KEGG	5.86133e-115
Primary metabolism (secreted)	Carbohydrate metabolism	Other oligosaccharide metabolism-related	MN608_04340	fructan beta-fructosidase	nonDEG	0.21	0.18	K03332	KEGG	2.73166e-136
Primary metabolism (secreted)	Energy metabolism	Oxidative phosphorylation	MN608_08416	nucleosome-remodeling factor subunit	nonDEG	0.89	0.94	K11726	KEGG	4.82697e-82
Primary metabolism (secreted)	Lipid degradation	Phospholipid degradation	MN608_08273	GDSL-type esterase/lipase family protein	-1.58	2.27	7.73	PF13472.9	EBI-EMBL	9.99873e-10
Primary metabolism (secreted)	Lipid degradation	Phospholipid degradation	MN608_00340	GDSL-type esterase/lipase family protein	nonDEG	4.64	5.98	PF13472.9	EBI-EMBL	1.96527e-11
Primary metabolism (secreted)	Lipid degradation	Phospholipid degradation	MN608_02215	GDSL-type esterase/lipase family protein	nonDEG	0.59	0.33	PF13472.9	EBI-EMBL	8.96438e-12
Primary metabolism (secreted)	Lipid degradation	Phospholipid degradation	MN608_03179	outer membrane lipase/esterase	nonDEG	0.06	0.1	K12686	KEGG	1.82735e-19
Primary metabolism (secreted)	Lipid degradation	Phospholipid degradation	MN608_04817	Lipase (class 3)	nonDEG	14.25	32.01	PF01764.28	EBI-EMBL	1.76348e-29
Primary metabolism (secreted)	Lipid degradation	Phospholipid degradation	MN608_07087	lysophospholipase	nonDEG	8.47	8.53	K13333	KEGG	4.82697e-242
Primary metabolism (secreted)	Lipid degradation	Phospholipid degradation	MN608_06583	colipase		0	0.23	K14460	KEGG	2.90455e-05
Primary metabolism (secreted)	Lipid metabolism	Glycerophospholipid metabolism	MN608_00235	acetylcholinesterase	1.88	39.22	10.13	K01049	KEGG	1.03435e-118
Primary metabolism (secreted)	Lipid metabolism	Glycerophospholipid metabolism	MN608_05326	glycerophosphoryl diester phosphodiesterase	nonDEG	5.19	11.01	K01126	KEGG	0.000620611
Primary metabolism (secreted)	Lipid metabolism	Glycerophospholipid metabolism	MN608_09367	acetylcholinesterase	nonDEG	0.18	0.3	K01049	KEGG	9.65395e-124
Primary metabolism (secreted)	Lipid metabolism	Glycerophospholipid metabolism	MN608_10006	acetylcholinesterase	nonDEG	3.93	3.22	K01049	KEGG	7.58524e-106
Primary metabolism (secreted)	Lipid metabolism	Glycerophospholipid metabolism	MN608_10582	glycerophosphoryl diester phosphodiesterase	nonDEG	3.38	2.71	K01126	KEGG	1.59059e-30
Primary metabolism (secreted)	Lipid metabolism	Glycerophospholipid metabolism	MN608_11844	acetylcholinesterase	nonDEG	0.06	0.1	K01049	KEGG	2.8354e-102
Primary metabolism (secreted)	Lipid synthesis	Biosynthesis of unsaturated fatty acids	MN608_07733	acyl-CoA thioesterase I	nonDEG	0.59	0.88	K10804	KEGG	2.10318e-18
Primary metabolism (secreted)	Lipid synthesis	Phospholipid synthesis	MN608_00767	Phosphatidate phosphatase APP1-like protein	nonDEG	12.88	15.72	PF09949.12	Pfam	1.2757e-35
Primary metabolism (secreted)	Lipid synthesis	Sphingolipid metabolism	MN608_05807	sphingomyelin phosphodiesterase	nonDEG	6.39	6.33	K12350	KEGG	1.17227e-167
Primary metabolism (secreted)	Nucleic acid metabolism	Nucleases	MN608_02004	ribonuclease	nonDEG	2.22	1.15	PF00545.23	EBI-EMBL	4.48219e-09
Primary metabolism (secreted)	Nucleic acid metabolism	Nucleases	MN608_03086	Endonuclease/exonuclease/phosphatase family protein		0.16	0.07	L1L857	TCDB	6.21548e-73
Primary metabolism (secreted)	Nucleic acid metabolism	RNA degradation	MN608_08806	ATP-dependent RNA helicase DOB1	nonDEG	2.37	1.38	K12598	KEGG	7.93003e-27
Primary metabolism (secreted)	Nucleotide metabolism	Purine metabolism	MN608_01661	5'-nucleotidase	nonDEG	3.37	8.89	K11751	KEGG	8.99029e-138
Primary metabolism (secreted)	Protein degradation	Protease-like proteins	MN608_08545	glutamyl endopeptidase	-2.83	0.04	0.51	K01318	KEGG	3.44784e-32
Primary metabolism (secreted)	Protein degradation	Protease-like proteins	MN608_06616	carboxypeptidase A4	-2.07	0.88	3	K08637	KEGG	1.96527e-133
Primary metabolism (secreted)	Protein degradation	Protease-like proteins	MN608_11287	serine protease AprX	1.27	12.79	7.07	K17734	KEGG	1.55601e-74
Primary metabolism (secreted)	Protein degradation	Protease-like proteins	MN608_04284	cerevisin	1.48	207.61	104.72	K01336	KEGG	2.65484e-135
Primary metabolism (secreted)	Protein degradation	Protease-like proteins	MN608_01878	bacterial leucyl aminopeptidase	1.66	2.07	0.58	K05994	KEGG	2.51692e-116
Primary metabolism (secreted)	Protein degradation	Protease-like proteins	MN608_00072	trypsin-like protein	nonDEG	0.03	0.3	K01312	KEGG	7.58524e-81
Primary metabolism (secreted)	Protein degradation	Protease-like proteins	MN608_00118	carboxypeptidase A4	nonDEG	2.79	3.36	K08637	KEGG	2.14384e-120
Primary metabolism (secreted)	Protein degradation	Protease-like proteins	MN608_00642	cerevisin	nonDEG	3.56	9.68	K01336	KEGG	9.65395e-114
Primary metabolism (secreted)	Protein degradation	Protease-like proteins	MN608_01721	cerevisin	nonDEG	236.52	203.57	K01336	KEGG	8.6196e-107
Primary metabolism (secreted)	Protein degradation	Protease-like proteins	MN608_02575	cerevisin	nonDEG	116.38	113.18	K01336	KEGG	6.55089e-212
Primary metabolism (secreted)	Protein degradation	Protease-like proteins	MN608_04256	lysozyme	nonDEG	3.79	2.66	K01185	KEGG	4.48219e-34
Primary metabolism (secreted)	Protein degradation	Protease-like proteins	MN608_04888	aminopeptidase Y	nonDEG	32.95	30.27	K01264	KEGG	1.89631e-197
Primary metabolism (secreted)	Protein degradation	Protease-like proteins	MN608_05156	bacterial leucyl aminopeptidase	nonDEG	41.48	44.12	K05994	KEGG	4.13741e-145
Primary metabolism (secreted)	Protein degradation	Protease-like proteins	MN608_07167	cerevisin	nonDEG	83.01	48.53	K01336	KEGG	2.0687e-116
Primary metabolism (secreted)	Protein degradation	Protease-like proteins	MN608_07380	dipeptidyl aminopeptidase B	nonDEG	6.92	7.12	K01282	KEGG	4.82697e-216
Primary metabolism (secreted)	Protein degradation	Protease-like proteins	MN608_09922	glutamyl endopeptidase	nonDEG	8.74	20.23	K01318	KEGG	4.82697e-36
Primary metabolism (secreted)	Protein degradation	Protease-like proteins	MN608_09935	trypsin	nonDEG	0.09	0.08	K01312	KEGG	1.24481e-74
Primary metabolism (secreted)	Protein degradation	Protease-like proteins	MN608_10239	Serine carboxypeptidase	nonDEG	4.58	6.17	PF00450.25	EBI-EMBL	2.17214e-81
Primary metabolism (secreted)	Protein degradation	Protease-like proteins	MN608_10895	cerevisin	nonDEG	0.73	1.71	K01336	KEGG	6.89568e-105
Primary metabolism (secreted)	Protein degradation	Protease-like proteins	MN608_11667	trypsin	nonDEG	1.05	1.53	K01312	KEGG	4.48219e-81
Primary metabolism (secreted)	Protein degradation	Protease-like proteins	MN608_11124	carboxypeptidase A4		0	0	K08637	KEGG	1.79288e-109
Primary metabolism (secreted)	Protein degradation	Protease-like proteins	MN608_11129	lysozyme		0	0	K01185	KEGG	3.79262e-37
Primary metabolism (secreted)	Protein degradation	Proteasome-mediated degradation	MN608_10499	Ubiquitin 3 binding protein	nonDEG	1.94	1.17	PF09792.12	Pfam	1.37914e-37
Primary metabolism (secreted)	Protein synthesis	Post-translational modification	MN608_05715	mannosyl-oligosaccharide glucosidase	nonDEG	28.79	37.43	K01228	KEGG	3.17201e-285
Primary metabolism (secreted)	Protein synthesis	Post-translational modification	MN608_06425	mannosyl-oligosaccharide alpha-1,3-glucosidase	nonDEG	26.59	27.84	K05546	KEGG	0
Primary metabolism (secreted)	Vitamin-related metabolism	Folate biosynthesis	MN608_06511	alkaline phosphatase	nonDEG	8.13	6.55	K01077	KEGG	5.17176e-86
Primary metabolism (secreted)	Vitamin-related metabolism	Folate biosynthesis	MN608_08295	alkaline phosphatase	nonDEG	0.66	1.42	K01077	KEGG	4.49514e-88
Reproduction (secreted)	Heterokaryon incompatibility proteins	Heterokaryon incompatibility proteins	MN608_06867	Heterokaryon incompatibility protein Het-C	nonDEG	90.35	86.27	PF07217.14	EBI-EMBL	2.17214e-232
Secondary metabolism (secreted)	Other secondary metabolism-related	Other secondary metabolism-related	MN608_08995	feruloyl esterase	nonDEG	68.61	53.36	K09252	KEGG	2.86171e-120
Secondary metabolism (secreted)	Other secondary metabolism-related	Porphyrin metabolism	MN608_02916	bilirubin oxidase	nonDEG	0.07	0.02	K08100	KEGG	6.55089e-269
Secondary metabolism (secreted)	Toxin and antibiotic synthesis	Other toxin and antibiotic synthesis-related	MN608_10928	prosolanapyrone-II oxidase	4.55	9.03	0.27	K20550	KEGG	1.34466e-49
Signaling (secreted)	Other signaling-related	Other signaling-related	MN608_01660	apolipoprotein D and lipocalin family protein	-1.52	1.04	4.12	K03098	KEGG	2.93913e-15
Signaling (secreted)	Quorum sensing-related	Quorum sensing-related	MN608_07464	beta-propeller fold lactonase family protein	1.23	1.19	0.6	PF10282.12	EBI-EMBL	3.24097e-85
Signaling (secreted)	Quorum sensing-related	Quorum sensing-related	MN608_08554	beta-propeller fold lactonase family protein	1.36	0.98	0.44	PF10282.12	EBI-EMBL	1.41361e-79
Signaling (secreted)	Receptors	Other receptors	MN608_06521	poliovirus receptor-related protein 3	nonDEG	6.12	4.73	K06592	KEGG	2.03422e-07
Signaling (secreted)	Ser/Thr kinases	Ser/Thr kinases	MN608_07550	serine/threonine-protein kinase RIM15		0.01	0	K12767	KEGG	1.44809e-07
Stress-related (secreted)	Chaperons	Chaperons	MN608_08793	DnaJ subfamily C member 3	nonDEG	155.15	150.75	K09523	KEGG	7.26139e-131
Stress-related (secreted)	Other stress-related	Other stress-related	MN608_10972	cell wall integrity and stress response component	-1.6	86.68	225.31	K11244	KEGG	5.17176e-31
Stress-related (secreted)	Other stress-related	Other stress-related	MN608_08465	cell wall integrity and stress response component	-1.43	4.16	13.42	K11244	KEGG	6.55089e-09
Stress-related (secreted)	Other stress-related	Other stress-related	MN608_08600	cell wall integrity and stress response component	-1.13	26.66	54.07	K11244	KEGG	3.79262e-14
Stress-related (secreted)	Other stress-related	Other stress-related	MN608_10147	CVNH domain-containing protein	1.52	58.81	15.83	PF08881.13	EBI-EMBL	4.14936e-13
Stress-related (secreted)	Other stress-related	Other stress-related	MN608_10720	cell wall integrity and stress response component	2.04	6.1	1.11	K11244	KEGG	4.82697e-29
Stress-related (secreted)	Other stress-related	Other stress-related	MN608_02383	Mid2 like cell wall stress sensor	nonDEG	283.36	221.2	PF04478.15	Pfam	2.31005e-05
Stress-related (secreted)	Other stress-related	Other stress-related	MN608_02847	CFEM domain-containing protein	nonDEG	0.83	0.71	PF05730.14	Pfam	3.79262e-07
Stress-related (secreted)	Other stress-related	Other stress-related	MN608_03680	cell wall integrity and stress response component	nonDEG	77.32	71.79	K11244	KEGG	4.82697e-71
Stress-related (secreted)	Other stress-related	Other stress-related	MN608_05400	cell wall integrity and stress response component	nonDEG	102.16	90.18	K11244	KEGG	3.79262e-13
Stress-related (secreted)	Other stress-related	Other stress-related	MN608_06409	cell wall integrity and stress response component	nonDEG	2.52	1.4	K11244	KEGG	4.48219e-07
Stress-related (secreted)	Other stress-related	Other stress-related	MN608_06414	cell wall integrity and stress response component	nonDEG	6.73	6.46	K11244	KEGG	8.27481e-07
Stress-related (secreted)	Other stress-related	Other stress-related	MN608_06415	cell wall integrity and stress response component	nonDEG	13.21	16.31	K11244	KEGG	2.89618e-07
Stress-related (secreted)	Other stress-related	Other stress-related	MN608_06704	cell wall integrity and stress response component	nonDEG	0.59	0.97	K11244	KEGG	4.13741e-12
Stress-related (secreted)	Other stress-related	Other stress-related	MN608_07657	CFEM domain-containing protein	nonDEG	75.73	74.56	PF05730.14	Pfam	5.53249e-12
Stress-related (secreted)	Other stress-related	Other stress-related	MN608_09078	cell wall integrity and stress response component	nonDEG	409.17	335.98	K11244	KEGG	3.80358e-28
Stress-related (secreted)	Other stress-related	Other stress-related	MN608_10208	cell wall integrity and stress response component	nonDEG	0.6	0.31	K11244	KEGG	5.86133e-07
Stress-related (secreted)	Other stress-related	Other stress-related	MN608_11235	CFEM domain-containing protein		0	0	PF05730.14	Pfam	2.66251e-11
Stress-related (secreted)	PR-like proteins	PR-like proteins	MN608_09918	pathogenesis-related protein 1		0	0	K13449	KEGG	1.65496e-31
Stress-related (secreted)	Programmed cell death	Programmed cell death	MN608_01587	autophagy-related protein 27	nonDEG	29.31	27.04	K21141	KEGG	1.20674e-99
Stress-related (secreted)	Redox metabolism-related	Redox metabolism-related	MN608_10708	thioredoxin 1	-1.11	9.24	21.3	K03671	KEGG	1.24122e-36
Stress-related (secreted)	Redox metabolism-related	Redox metabolism-related	MN608_02136	catalase HPII	nonDEG	6.27	9.17	NF008422.0	NCBI Protein Cluster (PRK)	1.01166e-224
Stress-related (secreted)	Redox metabolism-related	Redox metabolism-related	MN608_09985	catalase-peroxidase	nonDEG	4.55	7.62	K03782	KEGG	0
Stress-related (secreted)	Temperature and osmotic stress	Temperature and osmotic stress	MN608_04912	cold-inducible RNA-binding protein	nonDEG	12.26	11.71	K13195	KEGG	0.000124122
Stress-related (secreted)	Xenobiotic detoxification	Xenobiotic detoxification	MN608_10529	dienelactone hydrolase family protein	nonDEG	4.53	5.85	PF01738.21	EBI-EMBL	2.79275e-26
Transport (secreted)	Iron transport (incl. siderophores)	Iron transport (incl. siderophores)	MN608_11606	iron transport multicopper oxidase	nonDEG	15.68	13.67	K19791	KEGG	1.62517e-237
Transport (secreted)	Iron transport (incl. siderophores)	Iron transport (incl. siderophores)	MN608_11915	iron transport multicopper oxidase	nonDEG	12.96	26.69	K19791	KEGG	2.73166e-244
Transport (secreted)	Iron transport (incl. siderophores)	Iron transport (incl. siderophores)	MN608_09383	ferritin-like domain-containing protein		0.02	0.02	PF13668.9	EBI-EMBL	8.27481e-16
Transport (secreted)	Iron transport (incl. siderophores)	Iron transport (incl. siderophores)	MN608_11119	iron(III) transport system substrate-binding protein		0	0	K02012	KEGG	2.31005e-31
Transport (secreted)	Lipid transport	Lipid transport	MN608_01642	phospholipid/cholesterol/gamma-HCH transport system substrate-binding protein	nonDEG	2.37	1.57	K02067	KEGG	2.80082e-05
Transport (secreted)	Nuclear transport	RNA/protein translocation	MN608_11621	nuclear transport factor 2 family protein	nonDEG	7.3	6.43	PF13577.9	EBI-EMBL	3.44784e-20
Transport (secreted)	Other transport-related	Other transport-related	MN608_06749	solute carrier family 6 member 5/9	nonDEG	4.41	5.19	K05038	KEGG	3.0341e-06
Unknown (secreted)	Unknown	Unknown	MN608_11733	hypothetical protein	-3.56	84.38	2050.84
Unknown (secreted)	Unknown	Unknown	MN608_11609	hypothetical protein	-3.44	4.29	92.46
Unknown (secreted)	Unknown	Unknown	MN608_00179	hypothetical protein	-2.85	657.9	3519.9
Unknown (secreted)	Unknown	Unknown	MN608_01663	hypothetical protein	-2.58	191.72	2843.61
Unknown (secreted)	Unknown	Unknown	MN608_00708	hypothetical protein	-2.55	0.14	1.45
Unknown (secreted)	Unknown	Unknown	MN608_11356	hypothetical protein	-2.54	9.15	57.07
Unknown (secreted)	Unknown	Unknown	MN608_07908	hypothetical protein	-2.48	4.56	20.32
Unknown (secreted)	Unknown	Unknown	MN608_00694	hypothetical protein	-2.4	1.13	4.74
Unknown (secreted)	Unknown	Unknown	MN608_01756	hypothetical protein	-2.3	55.61	342.37
Unknown (secreted)	Unknown	Unknown	MN608_11528	hypothetical protein	-1.85	176.62	552.07
Unknown (secreted)	Unknown	Unknown	MN608_04401	hypothetical protein	-1.82	33.16	119.65
Unknown (secreted)	Unknown	Unknown	MN608_10704	hypothetical protein	-1.69	7.95	25.08
Unknown (secreted)	Unknown	Unknown	MN608_00589	hypothetical protein	-1.63	393.91	1449.31
Unknown (secreted)	Unknown	Unknown	MN608_09311	hypothetical protein	-1.58	196.91	820.22
Unknown (secreted)	Unknown	Unknown	MN608_02946	hypothetical protein	-1.38	917.96	1833.09
Unknown (secreted)	Unknown	Unknown	MN608_02768	hypothetical protein	1.18	39.94	20.07
Unknown (secreted)	Unknown	Unknown	MN608_02647	hypothetical protein	1.2	86.55	47.51
Unknown (secreted)	Unknown	Unknown	MN608_05652	hypothetical protein	1.28	17001	7115.96
Unknown (secreted)	Unknown	Unknown	MN608_02931	hypothetical protein	1.32	2.94	1.39
Unknown (secreted)	Unknown	Unknown	MN608_01267	hypothetical protein	1.48	102.78	37.34
Unknown (secreted)	Unknown	Unknown	MN608_07892	hypothetical protein	1.57	586.95	182.27
Unknown (secreted)	Unknown	Unknown	MN608_02959	hypothetical protein	1.62	16.35	5.12
Unknown (secreted)	Unknown	Unknown	MN608_00950	hypothetical protein	2.15	489.52	114.5
Unknown (secreted)	Unknown	Unknown	MN608_09995	hypothetical protein	2.33	0.4	0.09
Unknown (secreted)	Unknown	Unknown	MN608_03372	hypothetical protein	2.83	1.82	0.15
Unknown (secreted)	Unknown	Unknown	MN608_00182	hypothetical protein	2.93	312.78	23.3
Unknown (secreted)	Unknown	Unknown	MN608_08567	hypothetical protein	3.18	19.33	1.45
Unknown (secreted)	Unknown	Unknown	MN608_11794	hypothetical protein	4.97	3.06	0.08
Unknown (secreted)	Unknown	Unknown	MN608_00098	hypothetical protein	nonDEG	55.05	85.96
Unknown (secreted)	Unknown	Unknown	MN608_00177	hypothetical protein	nonDEG	0.49	0.67
Unknown (secreted)	Unknown	Unknown	MN608_00220	hypothetical protein	nonDEG	1.7	2.77
Unknown (secreted)	Unknown	Unknown	MN608_00397	hypothetical protein	nonDEG	11.21	10.03
Unknown (secreted)	Unknown	Unknown	MN608_00424	hypothetical protein	nonDEG	2.69	3.11
Unknown (secreted)	Unknown	Unknown	MN608_00621	hypothetical protein	nonDEG	1.76	3.18
Unknown (secreted)	Unknown	Unknown	MN608_00676	hypothetical protein	nonDEG	0.69	1.84
Unknown (secreted)	Unknown	Unknown	MN608_00954	hypothetical protein	nonDEG	1.62	1.03
Unknown (secreted)	Unknown	Unknown	MN608_01192	hypothetical protein	nonDEG	31.59	63.93
Unknown (secreted)	Unknown	Unknown	MN608_01444	hypothetical protein	nonDEG	6.85	4.57
Unknown (secreted)	Unknown	Unknown	MN608_01482	hypothetical protein	nonDEG	0.39	0.25
Unknown (secreted)	Unknown	Unknown	MN608_02402	hypothetical protein	nonDEG	8.74	2.54
Unknown (secreted)	Unknown	Unknown	MN608_02939	hypothetical protein	nonDEG	0.3	0.42
Unknown (secreted)	Unknown	Unknown	MN608_02960	hypothetical protein	nonDEG	1.03	0.19
Unknown (secreted)	Unknown	Unknown	MN608_02961	hypothetical protein	nonDEG	4.2	6.65
Unknown (secreted)	Unknown	Unknown	MN608_02988	hypothetical protein	nonDEG	23.44	14.51
Unknown (secreted)	Unknown	Unknown	MN608_03016	hypothetical protein	nonDEG	50.73	52.87
Unknown (secreted)	Unknown	Unknown	MN608_03143	hypothetical protein	nonDEG	2.84	6.32
Unknown (secreted)	Unknown	Unknown	MN608_03181	hypothetical protein	nonDEG	2.83	2.97
Unknown (secreted)	Unknown	Unknown	MN608_03283	hypothetical protein	nonDEG	54	68.48
Unknown (secreted)	Unknown	Unknown	MN608_04009	hypothetical protein	nonDEG	0.45	0.82
Unknown (secreted)	Unknown	Unknown	MN608_04057	hypothetical protein	nonDEG	0.08	0.66
Unknown (secreted)	Unknown	Unknown	MN608_04077	hypothetical protein	nonDEG	1.32	2.77
Unknown (secreted)	Unknown	Unknown	MN608_04166	hypothetical protein	nonDEG	3.77	2.83
Unknown (secreted)	Unknown	Unknown	MN608_04727	hypothetical protein	nonDEG	0.07	0.05
Unknown (secreted)	Unknown	Unknown	MN608_04845	hypothetical protein	nonDEG	104.2	129.27
Unknown (secreted)	Unknown	Unknown	MN608_05430	hypothetical protein	nonDEG	555.17	592.9
Unknown (secreted)	Unknown	Unknown	MN608_05524	hypothetical protein	nonDEG	1.26	0.72
Unknown (secreted)	Unknown	Unknown	MN608_05546	hypothetical protein	nonDEG	0.07	0.42
Unknown (secreted)	Unknown	Unknown	MN608_05744	hypothetical protein	nonDEG	1.22	0.33
Unknown (secreted)	Unknown	Unknown	MN608_06174	hypothetical protein	nonDEG	30.37	27.02
Unknown (secreted)	Unknown	Unknown	MN608_06331	hypothetical protein	nonDEG	920.51	589.73
Unknown (secreted)	Unknown	Unknown	MN608_06412	hypothetical protein	nonDEG	12.15	13.29	PF16619.8	Pfam	0.000110331
Unknown (secreted)	Unknown	Unknown	MN608_06472	hypothetical protein	nonDEG	5.08	4.55
Unknown (secreted)	Unknown	Unknown	MN608_06567	hypothetical protein	nonDEG	0.11	0.17
Unknown (secreted)	Unknown	Unknown	MN608_06670	hypothetical protein	nonDEG	1.23	2.62
Unknown (secreted)	Unknown	Unknown	MN608_06682	hypothetical protein	nonDEG	0.94	1.51
Unknown (secreted)	Unknown	Unknown	MN608_07017	hypothetical protein	nonDEG	621.22	599.32
Unknown (secreted)	Unknown	Unknown	MN608_07106	hypothetical protein	nonDEG	2.31	0.89
Unknown (secreted)	Unknown	Unknown	MN608_07397	hypothetical protein	nonDEG	2.55	3.6
Unknown (secreted)	Unknown	Unknown	MN608_07440	hypothetical protein	nonDEG	15.48	17.36
Unknown (secreted)	Unknown	Unknown	MN608_07499	hypothetical protein	nonDEG	3.48	7.08
Unknown (secreted)	Unknown	Unknown	MN608_07616	hypothetical protein	nonDEG	8.06	3.05
Unknown (secreted)	Unknown	Unknown	MN608_07851	hypothetical protein	nonDEG	642.64	581.52
Unknown (secreted)	Unknown	Unknown	MN608_08507	hypothetical protein	nonDEG	1.27	1.4
Unknown (secreted)	Unknown	Unknown	MN608_08581	hypothetical protein	nonDEG	5.04	6.16
Unknown (secreted)	Unknown	Unknown	MN608_08595	hypothetical protein	nonDEG	0.58	0.54
Unknown (secreted)	Unknown	Unknown	MN608_08614	hypothetical protein	nonDEG	57.27	85.85
Unknown (secreted)	Unknown	Unknown	MN608_09192	hypothetical protein	nonDEG	0.41	0.45
Unknown (secreted)	Unknown	Unknown	MN608_09469	hypothetical protein	nonDEG	0.2	0.16
Unknown (secreted)	Unknown	Unknown	MN608_09478	hypothetical protein	nonDEG	2.6	2.11
Unknown (secreted)	Unknown	Unknown	MN608_09515	hypothetical protein	nonDEG	87.29	73.52
Unknown (secreted)	Unknown	Unknown	MN608_09685	hypothetical protein	nonDEG	8.44	10.95
Unknown (secreted)	Unknown	Unknown	MN608_09899	hypothetical protein	nonDEG	0.37	1.42
Unknown (secreted)	Unknown	Unknown	MN608_10010	hypothetical protein	nonDEG	20.25	9.85
Unknown (secreted)	Unknown	Unknown	MN608_10026	hypothetical protein	nonDEG	0.74	1.16
Unknown (secreted)	Unknown	Unknown	MN608_10059	hypothetical protein	nonDEG	0.06	0.13
Unknown (secreted)	Unknown	Unknown	MN608_10060	hypothetical protein	nonDEG	1.75	2.35
Unknown (secreted)	Unknown	Unknown	MN608_10227	hypothetical protein	nonDEG	10.21	19
Unknown (secreted)	Unknown	Unknown	MN608_10287	hypothetical protein	nonDEG	660.76	408.94
Unknown (secreted)	Unknown	Unknown	MN608_10420	hypothetical protein	nonDEG	0.28	0.81
Unknown (secreted)	Unknown	Unknown	MN608_10481	hypothetical protein	nonDEG	0.32	0.32
Unknown (secreted)	Unknown	Unknown	MN608_10556	hypothetical protein	nonDEG	3.98	3.14
Unknown (secreted)	Unknown	Unknown	MN608_10793	hypothetical protein	nonDEG	0.56	0.42
Unknown (secreted)	Unknown	Unknown	MN608_10858	hypothetical protein	nonDEG	1.92	1.05
Unknown (secreted)	Unknown	Unknown	MN608_10890	hypothetical protein	nonDEG	0.11	0.44
Unknown (secreted)	Unknown	Unknown	MN608_10902	hypothetical protein	nonDEG	26.13	5.83
Unknown (secreted)	Unknown	Unknown	MN608_10966	hypothetical protein	nonDEG	30.19	43.71
Unknown (secreted)	Unknown	Unknown	MN608_11272	hypothetical protein	nonDEG	24.44	17.43
Unknown (secreted)	Unknown	Unknown	MN608_11312	hypothetical protein	nonDEG	1.02	2.3
Unknown (secreted)	Unknown	Unknown	MN608_11329	hypothetical protein	nonDEG	15.85	3.78
Unknown (secreted)	Unknown	Unknown	MN608_11416	hypothetical protein	nonDEG	63.69	9.22
Unknown (secreted)	Unknown	Unknown	MN608_11603	hypothetical protein	nonDEG	0.92	0.37
Unknown (secreted)	Unknown	Unknown	MN608_11624	hypothetical protein	nonDEG	0.45	0.25
Unknown (secreted)	Unknown	Unknown	MN608_11647	hypothetical protein	nonDEG	21.51	20.06
Unknown (secreted)	Unknown	Unknown	MN608_11665	hypothetical protein	nonDEG	26.56	12.6
Unknown (secreted)	Unknown	Unknown	MN608_11678	hypothetical protein	nonDEG	15595.9	17229.1
Unknown (secreted)	Unknown	Unknown	MN608_11710	hypothetical protein	nonDEG	200.5	427.53
Unknown (secreted)	Unknown	Unknown	MN608_11868	hypothetical protein	nonDEG	1.8	0.64
Unknown (secreted)	Unknown	Unknown	MN608_11910	hypothetical protein	nonDEG	149.88	344.58
Unknown (secreted)	Unknown	Unknown	MN608_00643	hypothetical protein		0	0
Unknown (secreted)	Unknown	Unknown	MN608_02894	hypothetical protein		0.01	0.02
Unknown (secreted)	Unknown	Unknown	MN608_03126	hypothetical protein		0	0
Unknown (secreted)	Unknown	Unknown	MN608_03137	hypothetical protein		0	0
Unknown (secreted)	Unknown	Unknown	MN608_05313	hypothetical protein		0	0
Unknown (secreted)	Unknown	Unknown	MN608_06508	hypothetical protein		0	0.02
Unknown (secreted)	Unknown	Unknown	MN608_07486	hypothetical protein		0	0
Unknown (secreted)	Unknown	Unknown	MN608_07621	hypothetical protein		0	0.02
Unknown (secreted)	Unknown	Unknown	MN608_08335	hypothetical protein		0	0
Unknown (secreted)	Unknown	Unknown	MN608_08999	hypothetical protein		0.03	0.04
Unknown (secreted)	Unknown	Unknown	MN608_09191	hypothetical protein		0	0.05
Unknown (secreted)	Unknown	Unknown	MN608_09353	hypothetical protein		0.09	0.05
Unknown (secreted)	Unknown	Unknown	MN608_09471	hypothetical protein		1.2	0.1
Unknown (secreted)	Unknown	Unknown	MN608_09873	hypothetical protein		0.03	0.02
Unknown (secreted)	Unknown	Unknown	MN608_10004	hypothetical protein		0.09	0
Unknown (secreted)	Unknown	Unknown	MN608_10122	hypothetical protein		0.24	0.14
Unknown (secreted)	Unknown	Unknown	MN608_10124	hypothetical protein		1.91	1.6
Unknown (secreted)	Unknown	Unknown	MN608_10533	hypothetical protein		0	0
Unknown (secreted)	Unknown	Unknown	MN608_10773	hypothetical protein		0.04	0
Unknown (secreted)	Unknown	Unknown	MN608_10991	hypothetical protein		0	0
Unknown (secreted)	Unknown	Unknown	MN608_11114	hypothetical protein		0	0
Unknown (secreted)	Unknown	Unknown	MN608_11163	hypothetical protein		0	0
Unknown (secreted)	Unknown	Unknown	MN608_11181	hypothetical protein		0	0
Unknown (secreted)	Unknown	Unknown	MN608_11224	hypothetical protein		0	0
Unknown (secreted)	Unknown	Unknown	MN608_11331	hypothetical protein		0	0.22
Unknown (secreted)	Unknown	Unknown	MN608_11396	hypothetical protein		0	0.07
Unknown (secreted)	Unknown	Unknown	MN608_11402	hypothetical protein		0	0.04
Unknown (secreted)	Unknown	Unknown	MN608_11870	hypothetical protein		0.12	0.09
