# Supplementary material for: First genome-scale insights into the virulence of the snow mold causal fungus Microdochium nivale
Source: IMA Fungus. 2023 Jan 10;14:2. doi: 10.1186/s43008-022-00107-0 (PMC9830731; doi:10.1186/s43008-022-00107-0)
Supplement: Supplementary file 6 — Additional file 6. Table S5: Microdochium nivale genes encoding proteins orthologous to the reference proteins involved in mycotoxin biosynthesis in various Ascomycota species. [file 43008_2022_107_MOESM6_ESM.xls]

## Sheet: Table S5
Pathway	UniProt reference entry	Protein type	Protein	GeneID	Catalyzed reactions	Uniprot reference protein names	Reference Gene Names	Reference Organism	Description	Expression in response to plant extract addition (log2FC)	Plant extract mean TPM	Control mean TPM
Aflatoxin biosynthesis	Q6UEH3	transporter	efflux pump aflT	MN608_06744		Efflux pump aflT (Aflatoxin biosynthesis protein T)	aflT P875_00052986-2	Aspergillus parasiticus	MFS multidrug transporter	nonDEG	0.23	0.24
Aflatoxin biosynthesis	Q6UEG8	TF	aflatoxin biosynthesis regulatory protein	MN608_11802		AFLR_ASPPU	Aflatoxin biosynthesis regulatory protein (Aflatoxin biosynthesis protein R)	Aspergillus parasiticus	RNA polymerase II-specific transcription factor-like protein	nonDEG	0.76	1.42
Aflatoxin G1/B1 biosynthesis	P50161	enzyme	versicolorin reductase aflM, an oxidized electron carrier (two-step reaction)	MN608_05242	versicolorin A <=> 16-deoxyversicolorin A	Versicolorin reductase 1, VER-1, EC 1.3.1.- (Aflatoxin biosynthesis protein M)	aflM ver-1 P875_00052984	Aspergillus parasiticus	tetrahydroxynaphthalene reductase	nonDEG	9.91	14.32
Aflatoxin G1/B1 biosynthesis	O13345	enzyme	O-methylsterigmatocystin oxidoreductase aflQ	MN608_01483	8-O-methylsterigmatocystin <=> aflatoxin B1	O-methylsterigmatocystin oxidoreductase, OMST oxidoreductase, EC 1.14.14.117 (Aflatoxin B synthase) (Aflatoxin biosynthesis protein Q) (Cytochrome P450 64) (Cytochrome P450 monooxygenase aflQ)	aflQ cyp64 ordA P875_00052985	Aspergillus parasiticus	cytochrome P450 family 619	nonDEG	11.79	0.46
Aflatoxin G1/B1 biosynthesis	O13345	enzyme	O-methylsterigmatocystin oxidoreductase aflQ	MN608_05589	8-O-methylsterigmatocystin <=> aflatoxin B1	O-methylsterigmatocystin oxidoreductase, OMST oxidoreductase, EC 1.14.14.117 (Aflatoxin B synthase) (Aflatoxin biosynthesis protein Q) (Cytochrome P450 64) (Cytochrome P450 monooxygenase aflQ)	aflQ cyp64 ordA P875_00052985	Aspergillus parasiticus	cytochrome P450 family 619	nonDEG	0.38	1.04
Aflatoxin G1/B1 biosynthesis	O13345	enzyme	O-methylsterigmatocystin oxidoreductase aflQ	MN608_10398	8-O-methylsterigmatocystin <=> aflatoxin B1	O-methylsterigmatocystin oxidoreductase, OMST oxidoreductase, EC 1.14.14.117 (Aflatoxin B synthase) (Aflatoxin biosynthesis protein Q) (Cytochrome P450 64) (Cytochrome P450 monooxygenase aflQ)	aflQ cyp64 ordA P875_00052985	Aspergillus parasiticus	cytochrome P450 family 619	nonDEG	9.13	12.22
Aflatoxin G1/B1 biosynthesis	O13345	enzyme	O-methylsterigmatocystin oxidoreductase aflQ	MN608_11390	8-O-methylsterigmatocystin <=> aflatoxin B1	O-methylsterigmatocystin oxidoreductase, OMST oxidoreductase, EC 1.14.14.117 (Aflatoxin B synthase) (Aflatoxin biosynthesis protein Q) (Cytochrome P450 64) (Cytochrome P450 monooxygenase aflQ)	aflQ cyp64 ordA P875_00052985	Aspergillus parasiticus	cytochrome P450 family 619		0	0
Aflatoxin G1/B1 biosynthesis	O13345	enzyme	O-methylsterigmatocystin oxidoreductase aflQ	MN608_11391	8-O-methylsterigmatocystin <=> aflatoxin B1	O-methylsterigmatocystin oxidoreductase, OMST oxidoreductase, EC 1.14.14.117 (Aflatoxin B synthase) (Aflatoxin biosynthesis protein Q) (Cytochrome P450 64) (Cytochrome P450 monooxygenase aflQ)	aflQ cyp64 ordA P875_00052985	Aspergillus parasiticus	cytochrome P450 family 619		0	0.03
Aflatoxin G1/B1 biosynthesis	Q12120	enzyme	sterigmatocystin 8-O-methyltransferase	MN608_04376	sterigmatocystin <=> 8-O-methylsterigmatocystin	Sterigmatocystin 8-O-methyltransferase, EC 2.1.1.110 (Aflatoxin biosynthesis protein P)	aflP omt-1 omtA P875_00052999-1	Aspergillus parasiticus	demethylsterigmatocystin 6-O-methyltransferase	-2.1	1.67	5.73
Aflatoxin G1/B1 biosynthesis	Q6UEF1	enzyme	oxidoreductase AflX, oxidoreductase AflY (a nulti-step reaction)	MN608_06020	16-deoxyversicolorin A epoxide <=> 6-demethylsterigmatocystin	Oxidoreductase AflY, EC 1.-.-.- (Aflatoxin biosynthesis protein Y)	aflY hypA P875_00053033	Aspergillus parasiticus	oxidoreductase AflY	nonDEG	25.01	36.44
Aflatoxin G1/B1 biosynthesis	Q6UEG2	enzyme	cytochrome P450 monooxygenase aflN	MN608_01166	16-deoxyversicolorin A <=> 16-deoxyversicolorin A epoxide	Cytochrome P450 monooxygenase aflN, EC 1.14.-.- (Aflatoxin biosynthesis protein N)	aflN verA P875_00052981	Aspergillus parasiticus	sterigmatocystin biosynthesis cytochrome P450 monooxygenase	nonDEG	47.88	43.81
Aflatoxin G1/B1 biosynthesis	Q6UEG2	enzyme	cytochrome P450 monooxygenase aflN	MN608_08905	16-deoxyversicolorin A <=> 16-deoxyversicolorin A epoxide	Cytochrome P450 monooxygenase aflN, EC 1.14.-.- (Aflatoxin biosynthesis protein N)	aflN verA P875_00052981	Aspergillus parasiticus	sterigmatocystin biosynthesis cytochrome P450 monooxygenase	nonDEG	8.14	11.36
Aflatoxin G1/B1 biosynthesis	Q6UEG2	enzyme	cytochrome P450 monooxygenase aflN	MN608_09444	16-deoxyversicolorin A <=> 16-deoxyversicolorin A epoxide	Cytochrome P450 monooxygenase aflN, EC 1.14.-.- (Aflatoxin biosynthesis protein N)	aflN verA P875_00052981	Aspergillus parasiticus	sterigmatocystin biosynthesis cytochrome P450 monooxygenase	nonDEG	1.88	2.4
Aflatoxin G1/B1 biosynthesis	Q6UEG2	enzyme	cytochrome P450 monooxygenase aflN	MN608_10628	16-deoxyversicolorin A <=> 16-deoxyversicolorin A epoxide	Cytochrome P450 monooxygenase aflN, EC 1.14.-.- (Aflatoxin biosynthesis protein N)	aflN verA P875_00052981	Aspergillus parasiticus	sterigmatocystin biosynthesis cytochrome P450 monooxygenase	nonDEG	0.65	0.81
Aflatoxin G2/B2 biosynthesis	O13345	enzyme	O-methylsterigmatocystin oxidoreductase aflQ	MN608_01483	8-O-methyldihydrosterigmatocystin <=> aflatoxin B2	O-methylsterigmatocystin oxidoreductase, OMST oxidoreductase, EC 1.14.14.117 (Aflatoxin B synthase) (Aflatoxin biosynthesis protein Q) (Cytochrome P450 64) (Cytochrome P450 monooxygenase aflQ)	aflQ cyp64 ordA P875_00052985	Aspergillus parasiticus	cytochrome P450 family 619	nonDEG	11.79	0.46
Aflatoxin G2/B2 biosynthesis	O13345	enzyme	O-methylsterigmatocystin oxidoreductase aflQ	MN608_05589	8-O-methyldihydrosterigmatocystin <=> aflatoxin B2	O-methylsterigmatocystin oxidoreductase, OMST oxidoreductase, EC 1.14.14.117 (Aflatoxin B synthase) (Aflatoxin biosynthesis protein Q) (Cytochrome P450 64) (Cytochrome P450 monooxygenase aflQ)	aflQ cyp64 ordA P875_00052985	Aspergillus parasiticus	cytochrome P450 family 619	nonDEG	0.38	1.04
Aflatoxin G2/B2 biosynthesis	O13345	enzyme	O-methylsterigmatocystin oxidoreductase aflQ	MN608_10398	8-O-methyldihydrosterigmatocystin <=> aflatoxin B2	O-methylsterigmatocystin oxidoreductase, OMST oxidoreductase, EC 1.14.14.117 (Aflatoxin B synthase) (Aflatoxin biosynthesis protein Q) (Cytochrome P450 64) (Cytochrome P450 monooxygenase aflQ)	aflQ cyp64 ordA P875_00052985	Aspergillus parasiticus	cytochrome P450 family 619	nonDEG	9.13	12.22
Aflatoxin G2/B2 biosynthesis	O13345	enzyme	O-methylsterigmatocystin oxidoreductase aflQ	MN608_11390	8-O-methyldihydrosterigmatocystin <=> aflatoxin B2	O-methylsterigmatocystin oxidoreductase, OMST oxidoreductase, EC 1.14.14.117 (Aflatoxin B synthase) (Aflatoxin biosynthesis protein Q) (Cytochrome P450 64) (Cytochrome P450 monooxygenase aflQ)	aflQ cyp64 ordA P875_00052985	Aspergillus parasiticus	cytochrome P450 family 619		0	0
Aflatoxin G2/B2 biosynthesis	O13345	enzyme	O-methylsterigmatocystin oxidoreductase aflQ	MN608_11391	8-O-methyldihydrosterigmatocystin <=> aflatoxin B2	O-methylsterigmatocystin oxidoreductase, OMST oxidoreductase, EC 1.14.14.117 (Aflatoxin B synthase) (Aflatoxin biosynthesis protein Q) (Cytochrome P450 64) (Cytochrome P450 monooxygenase aflQ)	aflQ cyp64 ordA P875_00052985	Aspergillus parasiticus	cytochrome P450 family 619		0	0.03
Aflatoxin G2/B2 biosynthesis	Q12120	enzyme	sterigmatocystin 8-O-methyltransferase	MN608_04376	dihydrosterigmatocystin <=> 8-O-methyldihydrosterigmatocystin	Sterigmatocystin 8-O-methyltransferase, EC 2.1.1.110 (Aflatoxin biosynthesis protein P)	aflP omt-1 omtA P875_00052999-1	Aspergillus parasiticus	demethylsterigmatocystin 6-O-methyltransferase	-2.1	1.67	5.73
Calonectrin biosynthesis	O13317	enzyme	trichothecene C-15 hydroxylase	MN608_08871	isotrichodermin <=> 15-decalonectrin	Trichothecene C-15 hydroxylase	TRI11	Fusarium sporotrichioides	aspirochlorine biosynthesis cytochrome P450 monooxygenase		0.02	0
Calonectrin biosynthesis	O94197	enzyme	isotrichodermol 3-acetyltransferase	MN608_11688	isotrichodermol <=> isotrichodermin	Trichothecene 3-O-acetyltransferase TRI101, EC 2.3.1.- (Trichothecene biosynthesis protein 101)	TRI101	Fusarium sporotrichioides	trichothecene 3-O-acetyltransferase	nonDEG	2.19	0.41
Deoxynivalenol biosynthesis	Q8J127	enzyme	trichothecene 7,8-dihydroxylase (Tri1)	MN608_01319	calonectrin <=> 7,8-dihydroxycalonectrin	Cytochrome P450 monooxygenase TRI1, EC 1.-.-.- (Trichothecene biosynthesis protein 1)	TRI1 TOX1	Fusarium sporotrichioides	cytochrome P450 monooxygenase 1	1.22	6.5	2.29
Fumonisin backbone biosynthesis	W7LKW1	TF	fumonisin cluster-specific transcription factor FUM21	MN608_00401		Fumonisin cluster-specific transcription factor FUM21	FUM21 FVEG_14633	Gibberella moniliformis (Fusarium verticillioides)	DNA binding	nonDEG	18.01	14.5
Fumonisin backbone biosynthesis	W7LKW1	TF	fumonisin cluster-specific transcription factor FUM21	MN608_01591		Fumonisin cluster-specific transcription factor FUM21	FUM21 FVEG_14633	Gibberella moniliformis (Fusarium verticillioides)	proline utilization trans-activator	1.21	3.37	1.51
Fumonisin backbone biosynthesis	W7LKW1	TF	fumonisin cluster-specific transcription factor FUM21	MN608_02869		Fumonisin cluster-specific transcription factor FUM21	FUM21 FVEG_14633	Gibberella moniliformis (Fusarium verticillioides)	SCAN domain-containing zinc finger protein	nonDEG	7.79	9.74
Fumonisin backbone biosynthesis	W7LKW1	TF	fumonisin cluster-specific transcription factor FUM21	MN608_02928		Fumonisin cluster-specific transcription factor FUM21	FUM21 FVEG_14633	Gibberella moniliformis (Fusarium verticillioides)	RNA polymerase II-specific transcription factor-like protein	nonDEG	0.41	0.24
Fumonisin backbone biosynthesis	W7LKW1	TF	fumonisin cluster-specific transcription factor FUM21	MN608_03106		Fumonisin cluster-specific transcription factor FUM21	FUM21 FVEG_14633	Gibberella moniliformis (Fusarium verticillioides)	catalase-peroxidase	nonDEG	0.45	0.67
Fumonisin backbone biosynthesis	W7LKW1	TF	fumonisin cluster-specific transcription factor FUM21	MN608_03107		Fumonisin cluster-specific transcription factor FUM21	FUM21 FVEG_14633	Gibberella moniliformis (Fusarium verticillioides)	catalase-peroxidase	nonDEG	1.17	1.63
Fumonisin backbone biosynthesis	W7LKW1	TF	fumonisin cluster-specific transcription factor FUM21	MN608_03162		Fumonisin cluster-specific transcription factor FUM21	FUM21 FVEG_14633	Gibberella moniliformis (Fusarium verticillioides)	catalase-peroxidase	nonDEG	14.27	12.48
Fumonisin backbone biosynthesis	W7LKW1	TF	fumonisin cluster-specific transcription factor FUM21	MN608_05055		Fumonisin cluster-specific transcription factor FUM21	FUM21 FVEG_14633	Gibberella moniliformis (Fusarium verticillioides)	transcriptional regulatory protein GAL4	nonDEG	10.91	9.12
Fumonisin backbone biosynthesis	W7LKW1	TF	fumonisin cluster-specific transcription factor FUM21	MN608_05680		Fumonisin cluster-specific transcription factor FUM21	FUM21 FVEG_14633	Gibberella moniliformis (Fusarium verticillioides)	transcriptional regulatory protein GAL4	-2.44	0.66	5.61
Fumonisin backbone biosynthesis	W7LKW1	TF	fumonisin cluster-specific transcription factor FUM21	MN608_05681		Fumonisin cluster-specific transcription factor FUM21	FUM21 FVEG_14633	Gibberella moniliformis (Fusarium verticillioides)	transcriptional regulatory protein GAL4	nonDEG	4.87	5.08
Fumonisin backbone biosynthesis	W7LKW1	TF	fumonisin cluster-specific transcription factor FUM21	MN608_06705		Fumonisin cluster-specific transcription factor FUM21	FUM21 FVEG_14633	Gibberella moniliformis (Fusarium verticillioides)	transcriptional regulatory protein GAL4	nonDEG	9.54	7.59
Fumonisin backbone biosynthesis	W7LKW1	TF	fumonisin cluster-specific transcription factor FUM21	MN608_07639		Fumonisin cluster-specific transcription factor FUM21	FUM21 FVEG_14633	Gibberella moniliformis (Fusarium verticillioides)	RNA polymerase II-specific transcription factor-like protein	1.63	10.06	2.69
Fumonisin backbone biosynthesis	W7LKW1	TF	fumonisin cluster-specific transcription factor FUM21	MN608_08902		Fumonisin cluster-specific transcription factor FUM21	FUM21 FVEG_14633	Gibberella moniliformis (Fusarium verticillioides)	proline utilization trans-activator	nonDEG	4.16	2.78
Fumonisin backbone biosynthesis	W7LKW1	TF	fumonisin cluster-specific transcription factor FUM21	MN608_09223		Fumonisin cluster-specific transcription factor FUM21	FUM21 FVEG_14633	Gibberella moniliformis (Fusarium verticillioides)	proline utilization trans-activator	nonDEG	2.57	1.74
Fumonisin backbone biosynthesis	W7LKW1	TF	fumonisin cluster-specific transcription factor FUM21	MN608_09563		Fumonisin cluster-specific transcription factor FUM21	FUM21 FVEG_14633	Gibberella moniliformis (Fusarium verticillioides)	RNA polymerase II-specific transcription factor-like protein	nonDEG	0.71	0.5
Fumonisin backbone biosynthesis	W7LKW1	TF	fumonisin cluster-specific transcription factor FUM21	MN608_10524		Fumonisin cluster-specific transcription factor FUM21	FUM21 FVEG_14633	Gibberella moniliformis (Fusarium verticillioides)	proline utilization trans-activator	nonDEG	9.42	9.93
Fumonisin backbone biosynthesis	W7LKW1	TF	fumonisin cluster-specific transcription factor FUM21	MN608_10534		Fumonisin cluster-specific transcription factor FUM21	FUM21 FVEG_14633	Gibberella moniliformis (Fusarium verticillioides)	transcriptional regulatory protein GAL4	nonDEG	0.04	0.1
Fumonisin backbone biosynthesis	W7LKW1	TF	fumonisin cluster-specific transcription factor FUM21	MN608_10805		Fumonisin cluster-specific transcription factor FUM21	FUM21 FVEG_14633	Gibberella moniliformis (Fusarium verticillioides)	transcriptional activator protein UGA3	nonDEG	0.15	0.26
Fumonisin backbone biosynthesis	W7LKW1	TF	fumonisin cluster-specific transcription factor FUM21	MN608_11227		Fumonisin cluster-specific transcription factor FUM21	FUM21 FVEG_14633	Gibberella moniliformis (Fusarium verticillioides)	RNA polymerase II-specific transcription factor-like protein		0	0
Fumonisin backbone biosynthesis	W7LKW1	TF	fumonisin cluster-specific transcription factor FUM21	MN608_11229		Fumonisin cluster-specific transcription factor FUM21	FUM21 FVEG_14633	Gibberella moniliformis (Fusarium verticillioides)	transcriptional regulatory protein GAL4		0	0
Fumonisin backbone biosynthesis	W7LKW1	TF	fumonisin cluster-specific transcription factor FUM21	MN608_11547		Fumonisin cluster-specific transcription factor FUM21	FUM21 FVEG_14633	Gibberella moniliformis (Fusarium verticillioides)	transcriptional regulatory protein GAL4	nonDEG	0.93	1.32
Fumonisin backbone biosynthesis	Q8J2Q6	enzyme	nonribosomal peptide synthetase 8 FUM14	MN608_07271	esterification of CoA-activated tricarballylic acid to the C-14 and C-15 hydroxyls of the fumonisin backbone	Nonribosomal peptide synthetase 8, EC 6.3.2.- (Fumonisin biosynthesis cluster protein 14)	FUM14 FVEG_00325	Gibberella moniliformis (Fusarium verticillioides)	fumiquinazoline F synthetase	1.85	4.23	1.25
Fumonisin backbone biosynthesis	Q8J2Q6	enzyme	nonribosomal peptide synthetase 8 FUM14	MN608_07368	esterification of CoA-activated tricarballylic acid to the C-14 and C-15 hydroxyls of the fumonisin backbone	Nonribosomal peptide synthetase 8, EC 6.3.2.- (Fumonisin biosynthesis cluster protein 14)	FUM14 FVEG_00325	Gibberella moniliformis (Fusarium verticillioides)	ferricrocin synthase	3.75	30.47	2.85
Fumonisin backbone biosynthesis	Q8J2Q6	enzyme	nonribosomal peptide synthetase 8 FUM14	MN608_08345	esterification of CoA-activated tricarballylic acid to the C-14 and C-15 hydroxyls of the fumonisin backbone	Nonribosomal peptide synthetase 8, EC 6.3.2.- (Fumonisin biosynthesis cluster protein 14)	FUM14 FVEG_00325	Gibberella moniliformis (Fusarium verticillioides)	fusarinine C synthase	2.43	11.21	2.6
Fumonisin backbone biosynthesis	Q8J2Q6	enzyme	nonribosomal peptide synthetase 8 FUM14	MN608_11530	esterification of CoA-activated tricarballylic acid to the C-14 and C-15 hydroxyls of the fumonisin backbone	Nonribosomal peptide synthetase 8, EC 6.3.2.- (Fumonisin biosynthesis cluster protein 14)	FUM14 FVEG_00325	Gibberella moniliformis (Fusarium verticillioides)	fumiquinazoline F synthetase	2.8	0.97	0.16
Fumonisin backbone biosynthesis	Q8J2R0	enzyme	acyl-CoA synthetase FUM10	MN608_08014	CoA activation	Acyl-CoA synthetase FUM10, EC 6.2.1.- (Fumonisin biosynthesis cluster protein 10)	FUM10 FVEG_00321	Gibberella moniliformis (Fusarium verticillioides)	oxalate--CoA ligase	nonDEG	22.36	18.25
Fumonisin backbone biosynthesis	W7LUF3	enzyme	dehydrogenase FUM7	MN608_06597	TCA <=> tricarballylic acid	Dehydrogenase FUM7, EC 1.14.11.- (Fumonisin biosynthesis cluster protein 7)	FUM7 FVEG_00319	Gibberella moniliformis (Fusarium verticillioides)	maleylacetate reductase	-1.18	1.36	3.42
Fumonisin backbone biosynthesis	Q8J2Q9	enzyme	tricarboxylate transporter FUM11	MN608_01007	export of TCA from mitochondria	Tricarboxylate transporter FUM11 (Fumonisin biosynthesis cluster protein 11)	FUM11 FVEG_00322	Gibberella moniliformis (Fusarium verticillioides)	Mitochondrial DNA replication protein YHM2	-1.17	50.54	124.59
Fumonisin backbone biosynthesis	Q8J2Q9	enzyme	tricarboxylate transporter FUM11	MN608_10235	export of TCA from mitochondria	Tricarboxylate transporter FUM11 (Fumonisin biosynthesis cluster protein 11)	FUM11 FVEG_00322	Gibberella moniliformis (Fusarium verticillioides)	solute carrier family 25 (mitochondrial citrate transporter) member 1	nonDEG	9.92	18.13
Fumonisin backbone biosynthesis	W7LC91	enzyme	cytochrome P450 monooxygenase FUM15	MN608_03008	C-15 hydroxylation	Cytochrome P450 monooxygenase FUM15, EC 1.-.-.- (Fumonisin biosynthesis cluster protein 15)	FUM15 FVEG_14636	Gibberella moniliformis (Fusarium verticillioides)	cytochrome P450	1.21	39.15	13.9
Fumonisin backbone biosynthesis	Q9HGE0	enzyme	cytochrome P450 monooxygenase FUM6	MN608_02709	C-14 hydroxylation	Bifunctional cytochrome P450/NADPH--P450 reductase (Fumonisin biosynthesis cluster protein 6) [Includes: Cytochrome P450 monooxygenase, EC 1.14.14.1; NADPH--cytochrome P450 reductase, EC 1.6.2.4 ]	FUM6 FVEG_00317	Gibberella moniliformis (Fusarium verticillioides)	NADPH-cytochrome P450 reductase	nonDEG	70.14	34.34
Fumonisin backbone biosynthesis	W7LKX6	enzyme	dioxygenase FUM3	MN608_11671	C-5 hydroxylation	Dioxygenase FUM3, EC 1.14.11.- (Fumonisin biosynthesis cluster protein 3)	FUM3 FUM9 FVEG_00320	Gibberella moniliformis (Fusarium verticillioides)	fumagillin biosynthesis dioxygenase	nonDEG	8.02	8.74
Fumonisin backbone biosynthesis	W7L9E5	enzyme	P450 monooxygenase FUM2	MN608_08403	C-10 hydroxylation	Cytochrome P450 monooxygenase FUM2, EC 1.-.-.- (Fumonisin biosynthesis cluster protein 2)	FUM2 FUM12 FVEG_00323	Gibberella moniliformis (Fusarium verticillioides)	aspirochlorine biosynthesis cytochrome P450 monooxygenase	nonDEG	14.21	19.16
Fumonisin backbone biosynthesis	W7LL82	enzyme	NAD-dependent epimerase/dehydratase FUM13	MN608_01162	3-keto intermediate 2-amino-3-oxo-12,16-dimethylicosane <=> 3-hydroxyl product 2-amino-3-hydroxy-12,16-dimethylicosane	NAD-dependent epimerase/dehydratase FUM13, EC 1.1.1.- (Fumonisin biosynthesis cluster protein 13)	FUM13 FVEG_00324	Gibberella moniliformis (Fusarium verticillioides)	NADPH-dependent methylglyoxal reductase	nonDEG	62.93	117.78
Fumonisin backbone biosynthesis	W7L9E0	enzyme	pyridoxal 5'-phosphate-dependent aminoacyl transferase FUM8	MN608_00353	C-18 polyketide chain <=> 3-keto intermediate 2-amino-3-oxo-12,16-dimethylicosane	Aminotransferase FUM8, EC 2.3.1.- (Fumonisin biosynthesis cluster protein 8)	FUM8 FVEG_14634	Gibberella moniliformis (Fusarium verticillioides)	serine palmitoyltransferase	1.12	180.14	101.69
Fumonisin backbone biosynthesis	W7L9E0	enzyme	pyridoxal 5'-phosphate-dependent aminoacyl transferase FUM8	MN608_01863	C-18 polyketide chain <=> 3-keto intermediate 2-amino-3-oxo-12,16-dimethylicosane	Aminotransferase FUM8, EC 2.3.1.- (Fumonisin biosynthesis cluster protein 8)	FUM8 FVEG_14634	Gibberella moniliformis (Fusarium verticillioides)	5-aminolevulinate synthase	nonDEG	25.87	23.25
Fumonisin backbone biosynthesis	W7L9E0	enzyme	pyridoxal 5'-phosphate-dependent aminoacyl transferase FUM8	MN608_01863	C-18 polyketide chain <=> 3-keto intermediate 2-amino-3-oxo-12,16-dimethylicosane	Aminotransferase FUM8, EC 2.3.1.- (Fumonisin biosynthesis cluster protein 8)	FUM8 FVEG_14634	Gibberella moniliformis (Fusarium verticillioides)	5-aminolevulinate synthase	nonDEG	25.87	23.25
Fumonisin backbone biosynthesis	W7L9E0	enzyme	pyridoxal 5'-phosphate-dependent aminoacyl transferase FUM8	MN608_08456	C-18 polyketide chain <=> 3-keto intermediate 2-amino-3-oxo-12,16-dimethylicosane	Aminotransferase FUM8, EC 2.3.1.- (Fumonisin biosynthesis cluster protein 8)	FUM8 FVEG_14634	Gibberella moniliformis (Fusarium verticillioides)	8-amino-7-oxononanoate synthase	-1.08	26.94	63.45
Fumonisin backbone biosynthesis	W7L9E0	enzyme	pyridoxal 5'-phosphate-dependent aminoacyl transferase FUM8	MN608_08842	C-18 polyketide chain <=> 3-keto intermediate 2-amino-3-oxo-12,16-dimethylicosane	Aminotransferase FUM8, EC 2.3.1.- (Fumonisin biosynthesis cluster protein 8)	FUM8 FVEG_14634	Gibberella moniliformis (Fusarium verticillioides)	serine palmitoyltransferase	nonDEG	16.05	11.65
Fumonisin backbone biosynthesis	W7LKX1	enzyme	polyketide synthase FUM1	MN608_01668	acetyl CoA, malonyl CoA, methionine <=> C-18 polyketide chain	Highly reducing polyketide synthase FUM1, HR-PKS FUM1, EC 2.3.1.- (Fumonisin biosynthesis cluster protein 1)	FUM1 FUM5 FVEG_00316	Gibberella moniliformis (Fusarium verticillioides)	phthiocerol/phenolphthiocerol synthesis type-I polyketide synthase C	2.4	2.15	0.32
Fumonisin backbone biosynthesis	W7LKX1	enzyme	polyketide synthase FUM1	MN608_09613	acetyl CoA, malonyl CoA, methionine <=> C-18 polyketide chain	Highly reducing polyketide synthase FUM1, HR-PKS FUM1, EC 2.3.1.- (Fumonisin biosynthesis cluster protein 1)	FUM1 FUM5 FVEG_00316	Gibberella moniliformis (Fusarium verticillioides)	synaptic vesicle membrane protein VAT-1	nonDEG	4.49	2.35
Gliotoxin biosynthesis	E9R876	transporter	gliotoxin efflux transporter gliA	MN608_10710		MFS gliotoxin efflux transporter gliA (Gliotoxin biosynthesis protein A)	gliA AFUA_6G09710	Neosartorya fumigata (Aspergillus fumigatus)	MFS transporter DHA2 family glioxin efflux transporter	nonDEG	1.04	0.49
Gliotoxin biosynthesis	Q4WTI4	TF	transcription factor rglT	MN608_04819		Transcription factor rglT	rglT AFUA_1G09190	Neosartorya fumigata (Aspergillus fumigatus)	RNA polymerase II-specific transcription factor-like protein	nonDEG	10.96	12.81
Gliotoxin biosynthesis	Q4WTI4	TF	transcription factor rglT	MN608_08526		Transcription factor rglT	rglT AFUA_1G09190	Neosartorya fumigata (Aspergillus fumigatus)	RNA polymerase II-specific transcription factor-like protein		0.05	0.04
Gliotoxin biosynthesis	Q4WMJ9	enzyme	gliN/gliI multi-step	MN608_01201	3-benzyl-3,6 -disulfide-6-(hydroxymethyl)-diketopiperazine <=> N-desmethyl-gliotoxin	Probable aminotransferase gliI, EC 2.6.1.- (Gliotoxin biosynthesis protein I)	gliI AFUA_6G09640	Neosartorya fumigata (Aspergillus fumigatus)	alanine transaminase	nonDEG	27.63	26.72
Gliotoxin biosynthesis	E9RAH5	enzyme	thioredoxin reductase gliT	MN608_03254	3-benzyl-3,6 -dithio-6-(hydroxymethyl)-diketopiperazine <=> 3-benzyl-3,6 -disulfide-6-(hydroxymethyl)-diketopiperazine	Thioredoxin reductase gliT, EC 1.8.1.- (Gliotoxin biosynthesis protein T)	gliT AFUA_6G09740	Neosartorya fumigata (Aspergillus fumigatus)	gliotoxin/aspirochlorine biosynthesis thioredoxin reductase	nonDEG	0.88	1.08
Gliotoxin biosynthesis	Q4WMJ9	enzyme	carbon-sulfate lyase Glil (UniProt: aminotransferase)	MN608_01201	3-benzyl-3,6 -bis(cysteinyl)- 6-(hydroxymethyl)-diketopiperazine <=> 3-benzyl-3,6 -dithio-6-(hydroxymethyl)-diketopiperazine	Probable aminotransferase gliI	gliI AFUA_6G09640		alanine transaminase	nonDEG	27.63	26.72
Gliotoxin biosynthesis	Q4WMJ8	enzyme	dipeptidase gliJ	MN608_06137	3-benzyl-3,6 -bis(cysteinylglycine)- 6-(hydroxymethyl)-diketopiperazine <=> 3-benzyl-3,6 -bis(cysteinyl)- 6-(hydroxymethyl)-diketopiperazine	Dipeptidase gliJ, EC 3.4.13.19 (Gliotoxin biosynthesis protein J)	gliJ AFUA_6G09650	Neosartorya fumigata (Aspergillus fumigatus)	membrane dipeptidase	nonDEG	11.58	16.81
Gliotoxin biosynthesis	A4GYZ0	enzyme	glutathione S-transferase gliG	MN608_00398	3-benzyl-3,6-dihydroxy-6-(hydroxymethyl)-diketopiperazine <=> 3-benzyl-3,6 -bis(glutathione)- 6-(hydroxymethyl)-diketopiperazine	Glutathione S-transferase gliG, EC 2.5.1.18 (Gliotoxin biosynthesis protein G)	gliG AFUA_6G09690	Neosartorya fumigata (Aspergillus fumigatus)	GSH-dependent disulfide-bond oxidoreductase	nonDEG	5.82	5.6
Gliotoxin biosynthesis	A4GYZ0	enzyme	glutathione S-transferase gliG	MN608_01957	3-benzyl-3,6-dihydroxy-6-(hydroxymethyl)-diketopiperazine <=> 3-benzyl-3,6 -bis(glutathione)- 6-(hydroxymethyl)-diketopiperazine	Glutathione S-transferase gliG, EC 2.5.1.18 (Gliotoxin biosynthesis protein G)	gliG AFUA_6G09690	Neosartorya fumigata (Aspergillus fumigatus)	GSH-dependent disulfide-bond oxidoreductase	nonDEG	6.81	5.77
Gliotoxin biosynthesis	A4GYZ0	enzyme	glutathione S-transferase gliG	MN608_05822	3-benzyl-3,6-dihydroxy-6-(hydroxymethyl)-diketopiperazine <=> 3-benzyl-3,6 -bis(glutathione)- 6-(hydroxymethyl)-diketopiperazine	Glutathione S-transferase gliG, EC 2.5.1.18 (Gliotoxin biosynthesis protein G)	gliG AFUA_6G09690	Neosartorya fumigata (Aspergillus fumigatus)	GSH-dependent disulfide-bond oxidoreductase	nonDEG	47.87	86.7
Gliotoxin biosynthesis	A4GYZ0	enzyme	glutathione S-transferase gliG	MN608_07314	3-benzyl-3,6-dihydroxy-6-(hydroxymethyl)-diketopiperazine <=> 3-benzyl-3,6 -bis(glutathione)- 6-(hydroxymethyl)-diketopiperazine	Glutathione S-transferase gliG, EC 2.5.1.18 (Gliotoxin biosynthesis protein G)	gliG AFUA_6G09690	Neosartorya fumigata (Aspergillus fumigatus)	GSH-dependent disulfide-bond oxidoreductase	nonDEG	31.64	55.46
Gliotoxin biosynthesis	E9RCR4	enzyme	cytochrome P450 monooxygenase gliC	MN608_01483	cyclo(L-phenylalanyl-L-seryl) <=> 3-benzyl-3,6-dihydroxy-6-(hydroxymethyl)-diketopiperazine	Cytochrome P450 monooxygenase gliC, EC 1.-.-.- (Gliotoxin biosynthesis protein C)	gliC AFUA_6G09670	Neosartorya fumigata (Aspergillus fumigatus)	cytochrome P450 family 619	nonDEG	11.79	0.46
Gliotoxin biosynthesis	E9RCR4	enzyme	cytochrome P450 monooxygenase gliC	MN608_04445	cyclo(L-phenylalanyl-L-seryl) <=> 3-benzyl-3,6-dihydroxy-6-(hydroxymethyl)-diketopiperazine	Cytochrome P450 monooxygenase gliC, EC 1.-.-.- (Gliotoxin biosynthesis protein C)	gliC AFUA_6G09670	Neosartorya fumigata (Aspergillus fumigatus)	cytochrome P450 family 619	1.71	6.88	2.01
Gliotoxin biosynthesis	E9RCR4	enzyme	cytochrome P450 monooxygenase gliC	MN608_05589	cyclo(L-phenylalanyl-L-seryl) <=> 3-benzyl-3,6-dihydroxy-6-(hydroxymethyl)-diketopiperazine	Cytochrome P450 monooxygenase gliC, EC 1.-.-.- (Gliotoxin biosynthesis protein C)	gliC AFUA_6G09670	Neosartorya fumigata (Aspergillus fumigatus)	cytochrome P450 family 619	nonDEG	0.38	1.04
Gliotoxin biosynthesis	E9RCR4	enzyme	cytochrome P450 monooxygenase gliC	MN608_08433	cyclo(L-phenylalanyl-L-seryl) <=> 3-benzyl-3,6-dihydroxy-6-(hydroxymethyl)-diketopiperazine	Cytochrome P450 monooxygenase gliC, EC 1.-.-.- (Gliotoxin biosynthesis protein C)	gliC AFUA_6G09670	Neosartorya fumigata (Aspergillus fumigatus)	phenylacetate 2-hydroxylase	-1.47	3.03	16.67
Gliotoxin biosynthesis	E9RCR4	enzyme	cytochrome P450 monooxygenase gliC	MN608_09592	cyclo(L-phenylalanyl-L-seryl) <=> 3-benzyl-3,6-dihydroxy-6-(hydroxymethyl)-diketopiperazine	Cytochrome P450 monooxygenase gliC, EC 1.-.-.- (Gliotoxin biosynthesis protein C)	gliC AFUA_6G09670	Neosartorya fumigata (Aspergillus fumigatus)	cytochrome P450 family 1 protein	nonDEG	3.44	3.13
Gliotoxin biosynthesis	E9RCR4	enzyme	cytochrome P450 monooxygenase gliC	MN608_10398	cyclo(L-phenylalanyl-L-seryl) <=> 3-benzyl-3,6-dihydroxy-6-(hydroxymethyl)-diketopiperazine	Cytochrome P450 monooxygenase gliC, EC 1.-.-.- (Gliotoxin biosynthesis protein C)	gliC AFUA_6G09670	Neosartorya fumigata (Aspergillus fumigatus)	cytochrome P450 family 619	nonDEG	9.13	12.22
Gliotoxin biosynthesis	E9RCR4	enzyme	cytochrome P450 monooxygenase gliC	MN608_10414	cyclo(L-phenylalanyl-L-seryl) <=> 3-benzyl-3,6-dihydroxy-6-(hydroxymethyl)-diketopiperazine	Cytochrome P450 monooxygenase gliC, EC 1.-.-.- (Gliotoxin biosynthesis protein C)	gliC AFUA_6G09670	Neosartorya fumigata (Aspergillus fumigatus)	3-hydroxyphenylacetate 6-hydroxylase	nonDEG	0.15	0.43
Gliotoxin biosynthesis	E9RCR4	enzyme	cytochrome P450 monooxygenase gliC	MN608_11360	cyclo(L-phenylalanyl-L-seryl) <=> 3-benzyl-3,6-dihydroxy-6-(hydroxymethyl)-diketopiperazine	Cytochrome P450 monooxygenase gliC, EC 1.-.-.- (Gliotoxin biosynthesis protein C)	gliC AFUA_6G09670	Neosartorya fumigata (Aspergillus fumigatus)	3-hydroxyphenylacetate 6-hydroxylase		0.03	0
Gliotoxin biosynthesis	E9RCR4	enzyme	cytochrome P450 monooxygenase gliC	MN608_11390	cyclo(L-phenylalanyl-L-seryl) <=> 3-benzyl-3,6-dihydroxy-6-(hydroxymethyl)-diketopiperazine	Cytochrome P450 monooxygenase gliC, EC 1.-.-.- (Gliotoxin biosynthesis protein C)	gliC AFUA_6G09670	Neosartorya fumigata (Aspergillus fumigatus)	cytochrome P450 family 619		0	0
Gliotoxin biosynthesis	E9RCR4	enzyme	cytochrome P450 monooxygenase gliC	MN608_11391	cyclo(L-phenylalanyl-L-seryl) <=> 3-benzyl-3,6-dihydroxy-6-(hydroxymethyl)-diketopiperazine	Cytochrome P450 monooxygenase gliC, EC 1.-.-.- (Gliotoxin biosynthesis protein C)	gliC AFUA_6G09670	Neosartorya fumigata (Aspergillus fumigatus)	cytochrome P450 family 619		0	0.03
Gliotoxin biosynthesis	E9RCR4	enzyme	cytochrome P450 monooxygenase gliC	MN608_11912	cyclo(L-phenylalanyl-L-seryl) <=> 3-benzyl-3,6-dihydroxy-6-(hydroxymethyl)-diketopiperazine	Cytochrome P450 monooxygenase gliC, EC 1.-.-.- (Gliotoxin biosynthesis protein C)	gliC AFUA_6G09670	Neosartorya fumigata (Aspergillus fumigatus)	3-hydroxyphenylacetate 6-hydroxylase	nonDEG	1.07	3.34
Gliotoxin biosynthesis	Q4WMJ7	enzyme	nonribosomal peptide synthetase gliP	MN608_11530	L-Ser, L-Phe <=> cyclo(L-phenylalanyl-L-seryl)	Nonribosomal peptide synthetase gliP, NRPS gliP, EC 6.3.2.- (Gliotoxin biosynthesis protein P)	gliP NRPS10 pesK AFUA_6G09660	Neosartorya fumigata (Aspergillus fumigatus)	fumiquinazoline F synthetase	2.8	0.97	0.16
Nivalenol biosynthesis	Q8J127	enzyme	trichothecene 7,8-dihydroxylase Tri1	MN608_01319	3,4,15-triacetoxyscirpenol <=> 7,8-dihydroxy-3,4,15-triacetoxyscirpenol	Cytochrome P450 monooxygenase TRI1, EC 1.-.-.- (Trichothecene biosynthesis protein 1)	TRI1 TOX1	Fusarium sporotrichioides	cytochrome P450 monooxygenase 1	1.22	6.5	2.29
Nivalenol biosynthesis	Q9C1I4	enzyme	3,15-diacetyldeoxynivalenol 4-hydroxylase (trichothecene 4-hydroxylase Tri13)	MN608_05292	3,15-diacetyldeoxynivalenol <=> 3,15-diacetyldivalenol	Cytochrome P450 monooxygenase TRI13, EC 1.-.-.- (Core trichothecene cluster (CTC) protein 13)	TRI13	Fusarium sporotrichioides	cytochrome P450	nonDEG	7.23	3.45
Ochratoxin B biosynthesis	A2R6H0	enzyme	nonribosomal peptide synthetase otaB	MN608_11530	7-carboxymellein, L-Phe <=> ochratoxin B	Nonribosomal peptide synthetase otaB, EC 6.3.2.- (Ochratoxin biosynthesis cluster protein 2) (Ochratoxin biosynthesis cluster protein B)	otaB ota2 An15g07910	Aspergillus niger	fumiquinazoline F synthetase	2.8	0.97	0.16
Ochratoxin B biosynthesis	A2R6G9	enzyme	cytochrome P450 monooxygenase otaC	MN608_03078	7-methylmellein <=> 7-carboxymellein	Cytochrome P450 monooxygenase otaC, EC 1.-.-.- (Ochratoxin biosynthesis cluster protein 3) (Ochratoxin biosynthesis cluster protein C)	otaC ota3 An15g07900	Aspergillus niger	cytochrome P450	nonDEG	4.14	4.84
Ochratoxin B biosynthesis	A2R6G9	enzyme	cytochrome P450 monooxygenase otaC	MN608_06419	7-methylmellein <=> 7-carboxymellein	Cytochrome P450 monooxygenase otaC, EC 1.-.-.- (Ochratoxin biosynthesis cluster protein 3) (Ochratoxin biosynthesis cluster protein C)	otaC ota3 An15g07900	Aspergillus niger	cytochrome P450	nonDEG	6.14	5.4
Ochratoxin B biosynthesis	A2R6H1	enzyme	highly reducing polyketide synthase otaA	MN608_01668	acetyl-CoA <=> 7-methylmellein	Highly reducing polyketide synthase otaA, EC 2.3.1.- (Ochratoxin biosynthesis cluster protein 1) (Ochratoxin biosynthesis cluster protein A)	otaA ota1 An15g07920	Aspergillus niger	phthiocerol/phenolphthiocerol synthesis type-I polyketide synthase C	2.4	2.15	0.32
Patulin biosynthesis	A0A075TXZ8	TF	patulin cluster transcription factor patL	MN608_00099		Patulin cluster transcription factor patL (Patulin biosynthesis cluster protein L)	patL PEX2_082850	Penicillium expansum	RNA polymerase II-specific transcription factor-like protein	1.06	5.56	2.73
Patulin biosynthesis	A0A075TXZ8	TF	patulin cluster transcription factor patL	MN608_00298		Patulin cluster transcription factor patL (Patulin biosynthesis cluster protein L)	patL PEX2_082850	Penicillium expansum	proline utilization trans-activator	1.74	39.66	11.51
Patulin biosynthesis	A0A075TXZ8	TF	patulin cluster transcription factor patL	MN608_00521		Patulin cluster transcription factor patL (Patulin biosynthesis cluster protein L)	patL PEX2_082850	Penicillium expansum	proline utilization trans-activator	nonDEG	5.81	4.85
Patulin biosynthesis	A0A075TXZ8	TF	patulin cluster transcription factor patL	MN608_01527		Patulin cluster transcription factor patL (Patulin biosynthesis cluster protein L)	patL PEX2_082850	Penicillium expansum	proline utilization trans-activator	nonDEG	5.06	4.61
Patulin biosynthesis	A0A075TXZ8	TF	patulin cluster transcription factor patL	MN608_01591		Patulin cluster transcription factor patL (Patulin biosynthesis cluster protein L)	patL PEX2_082850	Penicillium expansum	proline utilization trans-activator	1.21	3.37	1.51
Patulin biosynthesis	A0A075TXZ8	TF	patulin cluster transcription factor patL	MN608_01688		Patulin cluster transcription factor patL (Patulin biosynthesis cluster protein L)	patL PEX2_082850	Penicillium expansum	transcriptional regulatory protein GAL4	3.27	5.73	0.79
Patulin biosynthesis	A0A075TXZ8	TF	patulin cluster transcription factor patL	MN608_01696		Patulin cluster transcription factor patL (Patulin biosynthesis cluster protein L)	patL PEX2_082850	Penicillium expansum	proline utilization trans-activator	nonDEG	0.35	0.28
Patulin biosynthesis	A0A075TXZ8	TF	patulin cluster transcription factor patL	MN608_02045		Patulin cluster transcription factor patL (Patulin biosynthesis cluster protein L)	patL PEX2_082850	Penicillium expansum	proline utilization trans-activator	nonDEG	2.15	1.31
Patulin biosynthesis	A0A075TXZ8	TF	patulin cluster transcription factor patL	MN608_02406		Patulin cluster transcription factor patL (Patulin biosynthesis cluster protein L)	patL PEX2_082850	Penicillium expansum	proline utilization trans-activator	1.07	1.76	0.83
Patulin biosynthesis	A0A075TXZ8	TF	patulin cluster transcription factor patL	MN608_02954		Patulin cluster transcription factor patL (Patulin biosynthesis cluster protein L)	patL PEX2_082850	Penicillium expansum	proline utilization trans-activator	nonDEG	1.32	1.02
Patulin biosynthesis	A0A075TXZ8	TF	patulin cluster transcription factor patL	MN608_02956		Patulin cluster transcription factor patL (Patulin biosynthesis cluster protein L)	patL PEX2_082850	Penicillium expansum	transcriptional regulatory protein GAL4	nonDEG	0.69	0.58
Patulin biosynthesis	A0A075TXZ8	TF	patulin cluster transcription factor patL	MN608_03214		Patulin cluster transcription factor patL (Patulin biosynthesis cluster protein L)	patL PEX2_082850	Penicillium expansum	proline utilization trans-activator	nonDEG	0.86	1.66
Patulin biosynthesis	A0A075TXZ8	TF	patulin cluster transcription factor patL	MN608_03286		Patulin cluster transcription factor patL (Patulin biosynthesis cluster protein L)	patL PEX2_082850	Penicillium expansum	RNA polymerase II-specific transcription factor-like protein	nonDEG	8.09	10.14
Patulin biosynthesis	A0A075TXZ8	TF	patulin cluster transcription factor patL	MN608_03326		Patulin cluster transcription factor patL (Patulin biosynthesis cluster protein L)	patL PEX2_082850	Penicillium expansum	DNA binding	nonDEG	30.65	31.63
Patulin biosynthesis	A0A075TXZ8	TF	patulin cluster transcription factor patL	MN608_03665		Patulin cluster transcription factor patL (Patulin biosynthesis cluster protein L)	patL PEX2_082850	Penicillium expansum	transcriptional regulatory protein GAL4	nonDEG	4.93	3.14
Patulin biosynthesis	A0A075TXZ8	TF	patulin cluster transcription factor patL	MN608_03783		Patulin cluster transcription factor patL (Patulin biosynthesis cluster protein L)	patL PEX2_082850	Penicillium expansum	proline utilization trans-activator	nonDEG	11.79	7.74
Patulin biosynthesis	A0A075TXZ8	TF	patulin cluster transcription factor patL	MN608_03784		Patulin cluster transcription factor patL (Patulin biosynthesis cluster protein L)	patL PEX2_082850	Penicillium expansum	proline utilization trans-activator	nonDEG	9.09	10.76
Patulin biosynthesis	A0A075TXZ8	TF	patulin cluster transcription factor patL	MN608_04348		Patulin cluster transcription factor patL (Patulin biosynthesis cluster protein L)	patL PEX2_082850	Penicillium expansum	proline utilization trans-activator	nonDEG	2.52	1.4
Patulin biosynthesis	A0A075TXZ8	TF	patulin cluster transcription factor patL	MN608_04441		Patulin cluster transcription factor patL (Patulin biosynthesis cluster protein L)	patL PEX2_082850	Penicillium expansum	proline utilization trans-activator	nonDEG	3.19	2.55
Patulin biosynthesis	A0A075TXZ8	TF	patulin cluster transcription factor patL	MN608_04454		Patulin cluster transcription factor patL (Patulin biosynthesis cluster protein L)	patL PEX2_082850	Penicillium expansum	proline utilization trans-activator	nonDEG	0.91	0.96
Patulin biosynthesis	A0A075TXZ8	TF	patulin cluster transcription factor patL	MN608_05419		Patulin cluster transcription factor patL (Patulin biosynthesis cluster protein L)	patL PEX2_082850	Penicillium expansum	3-dehydroquinate dehydratase I	nonDEG	3.61	2.98
Patulin biosynthesis	A0A075TXZ8	TF	patulin cluster transcription factor patL	MN608_05477		Patulin cluster transcription factor patL (Patulin biosynthesis cluster protein L)	patL PEX2_082850	Penicillium expansum	proline utilization trans-activator	nonDEG	10.22	6.26
Patulin biosynthesis	A0A075TXZ8	TF	patulin cluster transcription factor patL	MN608_06231		Patulin cluster transcription factor patL (Patulin biosynthesis cluster protein L)	patL PEX2_082850	Penicillium expansum	white-opaque regulator 2	1.08	24.47	11.28
Patulin biosynthesis	A0A075TXZ8	TF	patulin cluster transcription factor patL	MN608_06497		Patulin cluster transcription factor patL (Patulin biosynthesis cluster protein L)	patL PEX2_082850	Penicillium expansum	RNA polymerase II-specific transcription factor-like protein	nonDEG	3.27	2.24
Patulin biosynthesis	A0A075TXZ8	TF	patulin cluster transcription factor patL	MN608_06687		Patulin cluster transcription factor patL (Patulin biosynthesis cluster protein L)	patL PEX2_082850	Penicillium expansum	RNA polymerase II-specific transcription factor-like protein	nonDEG	2.47	2.92
Patulin biosynthesis	A0A075TXZ8	TF	patulin cluster transcription factor patL	MN608_07364		Patulin cluster transcription factor patL (Patulin biosynthesis cluster protein L)	patL PEX2_082850	Penicillium expansum	proline utilization trans-activator	nonDEG	30.83	20.6
Patulin biosynthesis	A0A075TXZ8	TF	patulin cluster transcription factor patL	MN608_07663		Patulin cluster transcription factor patL (Patulin biosynthesis cluster protein L)	patL PEX2_082850	Penicillium expansum	hypothetical protein	nonDEG	7.59	4.61
Patulin biosynthesis	A0A075TXZ8	TF	patulin cluster transcription factor patL	MN608_08040		Patulin cluster transcription factor patL (Patulin biosynthesis cluster protein L)	patL PEX2_082850	Penicillium expansum	proline utilization trans-activator	nonDEG	3.73	2.62
Patulin biosynthesis	A0A075TXZ8	TF	patulin cluster transcription factor patL	MN608_08276		Patulin cluster transcription factor patL (Patulin biosynthesis cluster protein L)	patL PEX2_082850	Penicillium expansum	proline utilization trans-activator	nonDEG	13.26	9.19
Patulin biosynthesis	A0A075TXZ8	TF	patulin cluster transcription factor patL	MN608_08442		Patulin cluster transcription factor patL (Patulin biosynthesis cluster protein L)	patL PEX2_082850	Penicillium expansum	proline utilization trans-activator	nonDEG	9.06	5.61
Patulin biosynthesis	A0A075TXZ8	TF	patulin cluster transcription factor patL	MN608_08758		Patulin cluster transcription factor patL (Patulin biosynthesis cluster protein L)	patL PEX2_082850	Penicillium expansum	RNA polymerase II-specific transcription factor-like protein	nonDEG	6.38	4.53
Patulin biosynthesis	A0A075TXZ8	TF	patulin cluster transcription factor patL	MN608_09032		Patulin cluster transcription factor patL (Patulin biosynthesis cluster protein L)	patL PEX2_082850	Penicillium expansum	proline utilization trans-activator	nonDEG	4.67	2.32
Patulin biosynthesis	A0A075TXZ8	TF	patulin cluster transcription factor patL	MN608_09208		Patulin cluster transcription factor patL (Patulin biosynthesis cluster protein L)	patL PEX2_082850	Penicillium expansum	transcriptional regulatory protein GAL4	nonDEG	19.32	14.4
Patulin biosynthesis	A0A075TXZ8	TF	patulin cluster transcription factor patL	MN608_09224		Patulin cluster transcription factor patL (Patulin biosynthesis cluster protein L)	patL PEX2_082850	Penicillium expansum	RNA polymerase II-specific transcription factor-like protein	nonDEG	0.73	0.67
Patulin biosynthesis	A0A075TXZ8	TF	patulin cluster transcription factor patL	MN608_09232		Patulin cluster transcription factor patL (Patulin biosynthesis cluster protein L)	patL PEX2_082850	Penicillium expansum	transcriptional regulatory protein GAL4		0.02	0.01
Patulin biosynthesis	A0A075TXZ8	TF	patulin cluster transcription factor patL	MN608_09359		Patulin cluster transcription factor patL (Patulin biosynthesis cluster protein L)	patL PEX2_082850	Penicillium expansum	transcriptional regulatory protein GAL4	nonDEG	1.59	1.44
Patulin biosynthesis	A0A075TXZ8	TF	patulin cluster transcription factor patL	MN608_09379		Patulin cluster transcription factor patL (Patulin biosynthesis cluster protein L)	patL PEX2_082850	Penicillium expansum	proline utilization trans-activator	nonDEG	2.02	0.9
Patulin biosynthesis	A0A075TXZ8	TF	patulin cluster transcription factor patL	MN608_09646		Patulin cluster transcription factor patL (Patulin biosynthesis cluster protein L)	patL PEX2_082850	Penicillium expansum	glucose transport transcription regulator RGT1	nonDEG	5.43	3.96
Patulin biosynthesis	A0A075TXZ8	TF	patulin cluster transcription factor patL	MN608_10103		Patulin cluster transcription factor patL (Patulin biosynthesis cluster protein L)	patL PEX2_082850	Penicillium expansum	DNA binding	nonDEG	3.74	3.77
Patulin biosynthesis	A0A075TXZ8	TF	patulin cluster transcription factor patL	MN608_10443		Patulin cluster transcription factor patL (Patulin biosynthesis cluster protein L)	patL PEX2_082850	Penicillium expansum	transcriptional regulatory protein GAL4	nonDEG	5.07	5.78
Patulin biosynthesis	A0A075TXZ8	TF	patulin cluster transcription factor patL	MN608_11035		Patulin cluster transcription factor patL (Patulin biosynthesis cluster protein L)	patL PEX2_082850	Penicillium expansum	DNA binding	nonDEG	1.2	0.82
Patulin biosynthesis	A0A075TXZ8	TF	patulin cluster transcription factor patL	MN608_11167		Patulin cluster transcription factor patL (Patulin biosynthesis cluster protein L)	patL PEX2_082850	Penicillium expansum	transcriptional regulatory protein GAL4		0	0
Patulin biosynthesis	A0A075TXZ8	TF	patulin cluster transcription factor patL	MN608_11395		Patulin cluster transcription factor patL (Patulin biosynthesis cluster protein L)	patL PEX2_082850	Penicillium expansum	DNA binding	nonDEG	1.35	2.04
Patulin biosynthesis	A0A075TXZ8	TF	patulin cluster transcription factor patL	MN608_11424		Patulin cluster transcription factor patL (Patulin biosynthesis cluster protein L)	patL PEX2_082850	Penicillium expansum	RNA polymerase II-specific transcription factor-like protein	nonDEG	1.16	1.2
Patulin biosynthesis	A0A075TXZ8	TF	patulin cluster transcription factor patL	MN608_11565		Patulin cluster transcription factor patL (Patulin biosynthesis cluster protein L)	patL PEX2_082850	Penicillium expansum	DNA binding		0	0
Patulin biosynthesis	A0A075TRA9	enzyme	cluster-specific transporter patC	MN608_00014	E-ascladiol secretion	MFS-type transporter patC (Patulin biosynthesis cluster protein C)	patC PEX2_082790	Penicillium expansum	endothelin-converting enzyme	2.25	1.22	0.32
Patulin biosynthesis	B6RAL1	enzyme	cluster-specific transporter patM	MN608_04276	E-ascladiol secretion	ABC transporter patM (Patulin biosynthesis cluster protein M)	patM PEX2_082820	Penicillium expansum	ATP-binding cassette subfamily G (WHITE) member 2 PDR	nonDEG	0.31	0.19
Patulin biosynthesis	B6RAL1	enzyme	cluster-specific transporter patM	MN608_09557	E-ascladiol secretion	ABC transporter patM (Patulin biosynthesis cluster protein M)	patM PEX2_082820	Penicillium expansum	ATP-binding cassette subfamily G (WHITE) member 2 PDR	nonDEG	7.04	3.53
Patulin biosynthesis	A0A075TRK9	enzyme	secreted patulin synthase patE	MN608_08562	E-ascladiol <=> patulin	Patulin synthase, EC 1.1.-.- (Dehydrogenase patE) (Patulin biosynthesis cluster protein E)	patE PEX2_082770	Penicillium expansum	choline dehydrogenase	nonDEG	2.29	2.32
Patulin biosynthesis	A0A075TMP0	enzyme	alcohol dehydrogenase patD	MN608_01265	neopatulin <=> E-ascladiol	Alcohol dehydrogenase patD, EC 1.1.1.- (Patulin biosynthesis cluster protein D)	patD PEX2_082780	Penicillium expansum	propanol-preferring alcohol dehydrogenase	nonDEG	21.26	7.84
Patulin biosynthesis	A0A075TMP0	enzyme	alcohol dehydrogenase patD	MN608_03956	neopatulin <=> E-ascladiol	Alcohol dehydrogenase patD, EC 1.1.1.- (Patulin biosynthesis cluster protein D)	patD PEX2_082780	Penicillium expansum	propanol-preferring alcohol dehydrogenase	nonDEG	281.44	148.18
Patulin biosynthesis	A0A075TRB3	enzyme	isoepoxydon dehydrogenase patN	MN608_03753	isoepoxydon <=> phyllostine	Isoepoxydon dehydrogenase patN, IDH, EC 1.1.1.- (Patulin biosynthesis cluster protein N)	patN PEX2_082830	Penicillium expansum	L-rhamnose 1-dehydrogenase	nonDEG	8.92	19.36
Patulin biosynthesis	A0A075TR33	enzyme	oxidoreductase patO	MN608_10033	gentisyl alcohol <=> isoepoxydon	FAD-linked oxidoreductase patO, EC 1.-.-.- (Patulin biosynthesis cluster protein O)	patO PEX2_082840	Penicillium expansum	FAD-binding protein	nonDEG	1.61	0.74
Patulin biosynthesis	A0A075TR33	enzyme	oxidoreductase patO	MN608_10033	gentisyl alcohol <=> isoepoxydon	FAD-linked oxidoreductase patO, EC 1.-.-.- (Patulin biosynthesis cluster protein O)	patO PEX2_082840	Penicillium expansum	FAD-binding protein	nonDEG	1.61	0.74
Patulin biosynthesis	A0A075TMP8	enzyme	cytochrome P450 monooxygenase patI		m-hydroxybenzyl alcohol <=> gentisyl alcohol	Cytochrome P450 monooxygenase patI, EC 1.-.-.- (Patulin biosynthesis cluster protein I) (m-hydroxybenzyl alcohol hydroxylase)	patI PEX2_082860	Penicillium expansum
Patulin biosynthesis	A0A075TXZ1	enzyme	6-methylsalicylic acid decarboxylase patG	MN608_01904	6-methylsalicylic acid <=> m-cresol	6-methylsalicylic acid decarboxylase, EC 4.1.1.52 (Patulin biosynthesis cluster protein G)	patG PEX2_082750	Penicillium expansum	aminocarboxymuconate-semialdehyde decarboxylase	nonDEG	31.4	56.53
Patulin biosynthesis	A0A075TRC0	enzyme	6-methylsalicylic acid synthase	MN608_00005	acetate, malonate <=> 6-methylsalicylic acid	6-methylsalicylic acid synthase, 6MSAS, EC 2.3.1.165 (Non-reducing polyketide synthase patK) (Patulin biosynthesis cluster protein K)	patK PEX2_082880	Penicillium expansum	phthiocerol/phenolphthiocerol synthesis type-I polyketide synthase B	nonDEG	3.74	6.69
T-2 toxin biosynthesis	Q8J127	enzyme	trichothecene 8-hydroxylase Tri1	MN608_01319	3,4,15-triacetoxyscirpenol <=> 3-acetylneosolaniol	Cytochrome P450 monooxygenase TRI1, EC 1.-.-.- (Trichothecene biosynthesis protein 1)	TRI1 TOX1	Fusarium sporotrichioides	cytochrome P450 monooxygenase 1	1.22	6.5	2.29
T-2 toxin biosynthesis	Q9C1I4	enzyme	trichothecene 4-hydroxylase Tri14	MN608_05292	calonectrin <=> 3,15-diacetoxyscirpenol	Cytochrome P450 monooxygenase TRI13, EC 1.-.-.- (Core trichothecene cluster (CTC) protein 13)	TRI13	Fusarium sporotrichioides	cytochrome P450	nonDEG	7.23	3.45
Trichothecene toxin synthesis	Q9C1B3	transporter	trichothecene efflux pump TRI12	MN608_02397		Trichothecene efflux pump TRI12 (Core trichothecene cluster (CTC) protein 12)	TRI12	Fusarium sporotrichioides	Fungal trichothecene efflux pump (TRI12)	nonDEG	1.33	1.12
Trichothecene toxin synthesis	Q9C1B5	TF	trichothecene biosynthesis transcription regulator TRI10	MN608_04304		Trichothecene biosynthesis transcription regulator TRI10 (Core trichothecene cluster (CTC) protein 10)	TRI10	Fusarium sporotrichioides	C6 transcription factor Pro1	1.96	23.6	4.46
Versicolorin B biosynthsesis	Q12062	enzyme	versicolorin B synthase aflK	MN608_08562	versiconal <=> versicolorin B	Versicolorin B synthase, EC 4.2.1.143 (5'-oxoaverantin cyclase, EC 4.2.1.142) (Aflatoxin biosynthesis protein K)	aflK vbs P875_00052980	Aspergillus parasiticus	choline dehydrogenase	nonDEG	2.29	2.32
Versicolorin B biosynthsesis	Q6UEG5	enzyme	versiconal hemiacetal acetate esterase aflJ	MN608_07767	versiconal hemiacetal acetate <= versiconal	Versiconal hemiacetal acetate esterase, EC 3.1.1.94 (Aflatoxin biosynthesis protein J) (Esterase A)	aflJ estA P875_00052989-2	Aspergillus parasiticus	acetyl esterase	-1.46	0.62	1.74
Versicolorin B biosynthsesis	Q12437	enzyme	averufin oxidase aflI		averufin <=> versiconal hemiacetal acetate	Averufin oxidase A, EC 1.-.-.- (Aflatoxin biosynthesis protein I)	aflI avfA ord-2	Aspergillus parasiticus
Versicolorin B biosynthsesis	Q12062	enzyme	versicolorin B synthase aflK	MN608_08562	5'-oxoaverantin <=> averufin	Versicolorin B synthase, EC 4.2.1.143 (5'-oxoaverantin cyclase, EC 4.2.1.142) (Aflatoxin biosynthesis protein K)	aflK vbs P875_00052980	Aspergillus parasiticus	choline dehydrogenase	nonDEG	2.29	2.32
Versicolorin B biosynthsesis	P87017	enzyme	5'-hydroxyaverantin dehydrogenase aflH	MN608_02755	5'hydroxyaverantin <=> 5'-oxoaverantin	5'-hydroxyaverantin dehydrogenase, HAVN dehydrogenase, EC 1.1.1.352 (Aflatoxin biosynthesis protein H)	aflH adhA P875_00052989-1	Aspergillus parasiticus	5'-hydroxyaverantin dehydrogenase	nonDEG	19.02	28.23
Versicolorin B biosynthsesis	Q12732	enzyme	cytochrome P450 monooxygenase aflG (averantin hydroxylase)		averantin <=> 5'hydroxyaverantin	Averantin hydroxylase, EC 1.14.14.116 (Aflatoxin biosynthesis protein G) (Cytochrome P450 60A1) (Cytochrome P450 monooxygenase alfG)	aflG avnA cyp60a1 ord-1 P875_00052996-2	Aspergillus parasiticus
Versicolorin B biosynthsesis	Q00258	enzyme	norsolorinic acid ketoreductase aflD (NOR reductases aflE/F may play a role)	MN608_03353	norsolorinic acid <=> averantin	Norsolorinic acid reductase A, EC 1.1.1.- (Aflatoxin biosynthesis protein E)	aflE norA P875_00052990	Aspergillus parasiticus	1-deoxyxylulose-5-phosphate synthase	nonDEG	8.26	5.01
Versicolorin B biosynthsesis	Q8TGA1	enzyme	fatty acid synthase subunits aflA, aflB, norsolorinic acid synthase aflC	MN608_05233	acetate <=> norsolorinic acid	Fatty acid synthase beta subunit aflB, EC 2.3.1.86 [Includes: 3-hydroxyacyl-[acyl-carrier-protein] dehydratase, EC 4.2.1.59; Enoyl-[acyl-carrier-protein] reductase [NADH], EC 1.3.1.9; [Acyl-carrier-protein] acetyltransferase, EC 2.3.1.38; [Acyl-carrier-protein] malonyltransferase, EC 2.3.1.39; S-acyl fatty acid synthase thioesterase, EC 3.1.2.14 (Aflatoxin biosynthesis protein B) ]	aflB fas-1 fas-1A uvm8 P875_00052979	Aspergillus parasiticus	fungal fatty acid synthase subunit beta	1.14	61.43	30.47
Versicolorin B biosynthsesis	Q8TGA2	enzyme	fatty acid synthase subunits aflA, aflB, norsolorinic acid synthase aflC	MN608_05234	acetate <=> norsolorinic acid	Fatty acid synthase alpha subunit aflA, EC 2.3.1.86 [Includes: 3-oxoacyl-[acyl-carrier-protein] reductase, EC 1.1.1.100 (Beta-ketoacyl reductase); 3-oxoacyl-[acyl-carrier-protein] synthase, EC 2.3.1.41 (Aflatoxin biosynthesis protein A) ]	aflA fas-2 fas-2A hexA P875_00052994	Aspergillus parasiticus	fungal fatty acid synthase subunit alpha	nonDEG	68.59	49.19
Versicolorin B biosynthsesis	Q12053	enzyme	fatty acid synthase subunits aflA, aflB, norsolorinic acid synthase aflC	MN608_08171	acetate <=> norsolorinic acid	Norsolorinic acid synthase, NSAS, EC 2.3.1.221 (Aflatoxin biosynthesis polyketide synthase) (Aflatoxin biosynthesis protein C) (Polyketide synthase A)	aflC pksA pksL1 P875_00052995	Aspergillus parasiticus	naphtho-gamma-pyrone polyketide synthase	1.08	2.17	1.05
Versicolorin B biosynthsesis	Q8TGA1	enzyme	fatty acid synthase subunits aflA, aflB, norsolorinic acid synthase aflC	MN608_11531	acetate <=> norsolorinic acid	Fatty acid synthase beta subunit aflB, EC 2.3.1.86 [Includes: 3-hydroxyacyl-[acyl-carrier-protein] dehydratase, EC 4.2.1.59; Enoyl-[acyl-carrier-protein] reductase [NADH], EC 1.3.1.9; [Acyl-carrier-protein] acetyltransferase, EC 2.3.1.38; [Acyl-carrier-protein] malonyltransferase, EC 2.3.1.39; S-acyl fatty acid synthase thioesterase, EC 3.1.2.14 (Aflatoxin biosynthesis protein B) ]	aflB fas-1 fas-1A uvm8 P875_00052979	Aspergillus parasiticus	fungal fatty acid synthase subunit beta	-1.73	0.34	1.28
Zearalenone biosynthesis	I1RL06	transporter	ZEB2-regulated ABC transporter 1	MN608_04276		ZEB2-regulated ABC transporter 1	ZRA1 FGRAMPH1_01T15627 FGSG_04580	Gibberella zeae (Fusarium graminearum)	ATP-binding cassette subfamily G (WHITE) member 2 PDR	nonDEG	0.31	0.19
Zearalenone biosynthesis	I1RL06	transporter	ZEB2-regulated ABC transporter 1	MN608_09557		ZEB2-regulated ABC transporter 1	ZRA1 FGRAMPH1_01T15627 FGSG_04580	Gibberella zeae (Fusarium graminearum)	ATP-binding cassette subfamily G (WHITE) member 2 PDR	nonDEG	7.04	3.53
Zearalenone biosynthesis	A0A0E0RTV6	enzyme	FAD-linked oxidoreductase ZEB1	MN608_10033	beta-zearalenonol <=> zeralenone	ZEB1_GIBZE	FAD-linked oxidoreductase ZEB1, EC 1.-.-.- (Zearalenone biosynthesis protein 1)	Gibberella zeae (Fusarium graminearum)	FAD-binding protein	nonDEG	1.61	0.74
Zearalenone biosynthesis	A0A0E0RTV6	enzyme	FAD-linked oxidoreductase ZEB1	MN608_10033	beta-zearalenonol <=> zeralenone	ZEB1_GIBZE	FAD-linked oxidoreductase ZEB1, EC 1.-.-.- (Zearalenone biosynthesis protein 1)	Gibberella zeae (Fusarium graminearum)	FAD-binding protein	nonDEG	1.61	0.74
Zearalenone biosynthesis	A0A098D6U0	enzyme	non-reducing polyketide synthase ZEA1		hexaketide thioester, malonyl CoA <=> mixed reduced/unreduced nonaketide	ZEA1_GIBZE	Non-reducing polyketide synthase ZEA1, EC 2.3.1.- (Macrolactone megasynthetase) (Polyketide synthase 13, PKS13) (Zearalenone biosynthesis polyketide synthase 1)	Gibberella zeae (Fusarium graminearum)
	Q8J2Q1	enzyme		MN608_00717					ATP-binding cassette subfamily C (CFTR/MRP) member 1	1.06	5.18	1.94
