# Supplementary material for: First genome-scale insights into the virulence of the snow mold causal fungus Microdochium nivale
Source: IMA Fungus. 2023 Jan 10;14:2. doi: 10.1186/s43008-022-00107-0 (PMC9830731; doi:10.1186/s43008-022-00107-0)
Supplement: Supplementary file 7 — Additional file 7. Table S6: The results of the comparison of the reference proteomes of Microdochium nivale and Microdochium bolleyi. Shared orthologues and proteins unique to each species are listed in the corresponding sheets. [file 43008_2022_107_MOESM7_ESM.xls]

## Sheet: Shared
Orthogroup	M bolleyi orthologs	M nivale orthologs	Total orthologs	GeneID	Supercategory	Category	Subcategory	Mantis annotation	Expression in response to plant extract addition (log2FC)	Plant extract mean TPM	Control mean TPM
OG0000000	37	19	56	MN608_07679	Signaling	Ser/Thr phosphatases	Ser/Thr phosphatases	serine/threonine-protein phosphatase 6 regulatory ankyrin repeat subunit B	nonDEG	7.38	7.14
OG0000000	37	19	56	MN608_08486	Primary metabolism	Lipid metabolism	Glycerophospholipid metabolism	protein SERAC1	nonDEG	2.56	5.13
OG0000000	37	19	56	MN608_07461	Unknown	Unknown	Unknown	hypothetical protein	nonDEG	0.3	0.17
OG0000000	37	19	56	MN608_10080	Unknown	Unknown	Unknown	hypothetical protein	-2.11	0.48	1.85
OG0000000	37	19	56	MN608_00435	Reproduction	Heterokaryon incompatibility proteins	Heterokaryon incompatibility proteins	HET domain-containing protein	nonDEG	2.67	2.98
OG0000000	37	19	56	MN608_05682	Reproduction	Heterokaryon incompatibility proteins	Heterokaryon incompatibility proteins	HET domain-containing protein	nonDEG	0.52	0.66
OG0000000	37	19	56	MN608_06385	Reproduction	Heterokaryon incompatibility proteins	Heterokaryon incompatibility proteins	HET domain-containing protein	nonDEG	0.39	0.41
OG0000000	37	19	56	MN608_06524	Reproduction	Heterokaryon incompatibility proteins	Heterokaryon incompatibility proteins	HET domain-containing protein	nonDEG	3.81	1.95
OG0000000	37	19	56	MN608_06756	Reproduction	Heterokaryon incompatibility proteins	Heterokaryon incompatibility proteins	HET domain-containing protein	nonDEG	1.5	3.02
OG0000000	37	19	56	MN608_08503	Reproduction	Heterokaryon incompatibility proteins	Heterokaryon incompatibility proteins	HET domain-containing protein	nonDEG	2.78	3.85
OG0000000	37	19	56	MN608_10123	Reproduction	Heterokaryon incompatibility proteins	Heterokaryon incompatibility proteins	HET domain-containing protein	nonDEG	0.67	0.52
OG0000000	37	19	56	MN608_10210	Reproduction	Heterokaryon incompatibility proteins	Heterokaryon incompatibility proteins	HET domain-containing protein	nonDEG	1.35	2.25
OG0000000	37	19	56	MN608_11080	Reproduction	Heterokaryon incompatibility proteins	Heterokaryon incompatibility proteins	HET domain-containing protein		0	0
OG0000000	37	19	56	MN608_11192	Reproduction	Heterokaryon incompatibility proteins	Heterokaryon incompatibility proteins	HET domain-containing protein		0	0
OG0000000	37	19	56	MN608_11207	Reproduction	Heterokaryon incompatibility proteins	Heterokaryon incompatibility proteins	HET domain-containing protein		0	0
OG0000000	37	19	56	MN608_11471	Reproduction	Heterokaryon incompatibility proteins	Heterokaryon incompatibility proteins	HET domain-containing protein	nonDEG	2.76	3.77
OG0000000	37	19	56	MN608_11761	Reproduction	Heterokaryon incompatibility proteins	Heterokaryon incompatibility proteins	HET domain-containing protein	-1.08	32.82	67.56
OG0000000	37	19	56	MN608_02909	Cytoskeleton	Actin cytoskeletion	Actin cytoskeletion	ankyrin repeat domain-containing protein 50	nonDEG	2.75	2.1
OG0000000	37	19	56	MN608_11900	Cytoskeleton	Actin cytoskeletion	Actin cytoskeletion	ankyrin repeat domain-containing protein 50	nonDEG	2.61	4.73
OG0000001	27	3	30	MN608_07829	Unknown	Unknown	Unknown	hypothetical protein	nonDEG	2.74	2.12
OG0000001	27	3	30	MN608_01440	Reproduction	Heterokaryon incompatibility proteins	Heterokaryon incompatibility proteins	HET domain-containing protein	nonDEG	8.11	8.84
OG0000001	27	3	30	MN608_07830	Reproduction	Heterokaryon incompatibility proteins	Heterokaryon incompatibility proteins	HET domain-containing protein	nonDEG	1.53	1.4
OG0000002	15	14	29	MN608_10749	Other	Other	Other	tenuazonic acid synthetase	nonDEG	0.41	0.34
OG0000002	15	14	29	MN608_09939	Other	Other	Other	SDR family oxidoreductase	-2.23	0.12	0.83
OG0000002	15	14	29	MN608_01668	Secondary metabolism	Other secondary metabolism-related	Polyketide biosynthesis	phthiocerol/phenolphthiocerol synthesis type-I polyketide synthase C	2.4	2.15	0.32
OG0000002	15	14	29	MN608_03149	Other	Other	Other	phthiocerol/phenolphthiocerol synthesis type-I polyketide synthase C	nonDEG	0.04	0.02
OG0000002	15	14	29	MN608_00005	Other	Other	Other	phthiocerol/phenolphthiocerol synthesis type-I polyketide synthase B	nonDEG	3.74	6.69
OG0000002	15	14	29	MN608_01488	Secondary metabolism	Other secondary metabolism-related	Polyketide biosynthesis	hybrid polyketide synthase	1.91	3.93	0.77
OG0000002	15	14	29	MN608_01753	Secondary metabolism	Other secondary metabolism-related	Polyketide biosynthesis	hybrid polyketide synthase	2.01	0.06	0.01
OG0000002	15	14	29	MN608_05470	Secondary metabolism	Other secondary metabolism-related	Polyketide biosynthesis	hybrid polyketide synthase	1.42	2.22	0.84
OG0000002	15	14	29	MN608_06679	Secondary metabolism	Other secondary metabolism-related	Polyketide biosynthesis	hybrid polyketide synthase		0	0.04
OG0000002	15	14	29	MN608_08379	Secondary metabolism	Other secondary metabolism-related	Polyketide biosynthesis	hybrid polyketide synthase	3.88	12.41	0.45
OG0000002	15	14	29	MN608_09218	Secondary metabolism	Other secondary metabolism-related	Polyketide biosynthesis	hybrid polyketide synthase	nonDEG	5.07	0.93
OG0000002	15	14	29	MN608_09669	Secondary metabolism	Other secondary metabolism-related	Polyketide biosynthesis	hybrid polyketide synthase	nonDEG	8.27	10.84
OG0000002	15	14	29	MN608_10770	Secondary metabolism	Other secondary metabolism-related	Polyketide biosynthesis	hybrid polyketide synthase	nonDEG	6.53	1.87
OG0000002	15	14	29	MN608_11247	Secondary metabolism	Other secondary metabolism-related	Polyketide biosynthesis	hybrid polyketide synthase	2.99	1.73	0.14
OG0000003	24	2	26	MN608_11854	Other	Other	Other	FxSxx-COOH system tetratricopeptide repeat protein	nonDEG	9.74	7.68
OG0000003	24	2	26	MN608_11421	Primary metabolism	Amino acid metabolism	Cys and Met metabolism	adenosylhomocysteine nucleosidase	nonDEG	5.51	7
OG0000004	23	1	24	MN608_09405	Unknown	Unknown	Unknown	hypothetical protein		0	0
OG0000005	21	1	22	MN608_08871	Secondary metabolism	Toxin and antibiotic synthesis	Aspirochlorine synthesis-related	aspirochlorine biosynthesis cytochrome P450 monooxygenase		0.02	0
OG0000006	1	20	21	MN608_05540	Unknown	Unknown	Unknown	hypothetical protein	nonDEG	0.52	0.93
OG0000006	1	20	21	MN608_06552	Unknown	Unknown	Unknown	hypothetical protein	nonDEG	2.67	4.32
OG0000006	1	20	21	MN608_06553	Unknown	Unknown	Unknown	hypothetical protein	nonDEG	3.64	3.31
OG0000006	1	20	21	MN608_09421	Unknown	Unknown	Unknown	hypothetical protein	nonDEG	6.15	12.06
OG0000006	1	20	21	MN608_09423	Unknown	Unknown	Unknown	hypothetical protein	-1.07	5.67	13.45
OG0000006	1	20	21	MN608_03084	Other	Other	Other	BTB/POZ domain-containing protein 9	nonDEG	0.37	0.29
OG0000006	1	20	21	MN608_06573	Other	Other	Other	BTB/POZ domain-containing protein 3/6	nonDEG	0.13	0.08
OG0000006	1	20	21	MN608_09420	Other	Other	Other	BTB/POZ domain-containing protein 3/6		0	0.02
OG0000006	1	20	21	MN608_09424	Other	Other	Other	BTB/POZ domain-containing protein 3/6	nonDEG	10.7	14.31
OG0000006	1	20	21	MN608_04330	Other	Other	Other	BTB/POZ domain-containing protein		0	0
OG0000006	1	20	21	MN608_04331	Other	Other	Other	BTB/POZ domain-containing protein		0	0
OG0000006	1	20	21	MN608_09415	Other	Other	Other	BTB/POZ domain-containing protein	nonDEG	9.32	12.8
OG0000006	1	20	21	MN608_10183	Other	Other	Other	BTB/POZ domain-containing protein	-1.08	3.55	8.31
OG0000006	1	20	21	MN608_10184	Other	Other	Other	BTB/POZ domain-containing protein	nonDEG	6.83	14.88
OG0000006	1	20	21	MN608_04329	Other	Other	Other	armadillo repeat-containing protein 5	nonDEG	0.06	0.06
OG0000006	1	20	21	MN608_08506	Other	Other	Other	armadillo repeat-containing protein 5	nonDEG	0.06	0.1
OG0000006	1	20	21	MN608_09243	Other	Other	Other	armadillo repeat-containing protein 5	nonDEG	9.58	19.39
OG0000006	1	20	21	MN608_09416	Other	Other	Other	armadillo repeat-containing protein 5	nonDEG	130.94	94.19
OG0000006	1	20	21	MN608_09422	Other	Other	Other	armadillo repeat-containing protein 5	nonDEG	15.19	21.2
OG0000006	1	20	21	MN608_11334	Other	Other	Other	armadillo repeat-containing protein 5	nonDEG	0.75	0.55
OG0000008	14	6	20	MN608_10404	Transport	Carbohydrate transport	Carbohydrate transport	Related to hexose transporter protein	nonDEG	0.42	0.26
OG0000008	14	6	20	MN608_10721	Transport	Carbohydrate transport	Sugar/H+ symporters	MFS transporter SP family sugar:H+ symporter	nonDEG	0.15	0.16
OG0000008	14	6	20	MN608_00104	Transport	Carbohydrate transport	Carbohydrate transport	hexose transporter-like protein	nonDEG	0.29	0.19
OG0000008	14	6	20	MN608_02920	Transport	Carbohydrate transport	Carbohydrate transport	hexose transporter-like protein		0.03	0.02
OG0000008	14	6	20	MN608_09269	Transport	Carbohydrate transport	Carbohydrate transport	hexose transporter-like protein	1.37	3.33	1.39
OG0000008	14	6	20	MN608_11661	Transport	Carbohydrate transport	Carbohydrate transport	hexose transporter-like protein	nonDEG	1.38	0.82
OG0000009	13	6	19	MN608_01547	Unknown	Unknown	Unknown	hypothetical protein		0.1	0.16
OG0000009	13	6	19	MN608_08175	Unknown	Unknown	Unknown	hypothetical protein	nonDEG	5621.01	9691.58
OG0000009	13	6	19	MN608_08614	Unknown (secreted)	Unknown	Unknown	hypothetical protein	nonDEG	57.27	85.85
OG0000009	13	6	19	MN608_10925	Unknown	Unknown	Unknown	hypothetical protein	nonDEG	40.89	103.93
OG0000009	13	6	19	MN608_10926	Unknown	Unknown	Unknown	hypothetical protein	-2.59	9.09	33.64
OG0000009	13	6	19	MN608_11346	Unknown	Unknown	Unknown	hypothetical protein		0	0
OG0000011	13	5	18	MN608_02915	Stress-related	Antibiotic resistance-related	Multidrug resistance	MFS transporter DHA1 family multidrug resistance protein	nonDEG	1.41	1.23
OG0000011	13	5	18	MN608_07383	Stress-related	Antibiotic resistance-related	Multidrug resistance	MFS transporter DHA1 family multidrug resistance protein	1.45	55.2	23.49
OG0000011	13	5	18	MN608_10202	Stress-related	Antibiotic resistance-related	Multidrug resistance	MFS transporter DHA1 family multidrug resistance protein		0.04	0.06
OG0000011	13	5	18	MN608_10810	Stress-related	Antibiotic resistance-related	Multidrug resistance	MFS transporter DHA1 family multidrug resistance protein	nonDEG	3.24	4.07
OG0000011	13	5	18	MN608_11569	Stress-related	Antibiotic resistance-related	Multidrug resistance	MFS transporter DHA1 family multidrug resistance protein	nonDEG	5.15	3.12
OG0000010	13	5	18	MN608_08693	Unknown	Unknown	Unknown	hypothetical protein		0	0.02
OG0000010	13	5	18	MN608_11952	Unknown	Unknown	Unknown	hypothetical protein		0	0.12
OG0000010	13	5	18	MN608_08341	Stress-related	Other stress-related	Other stress-related	CFEM domain-containing protein	1.05	25.56	14.25
OG0000010	13	5	18	MN608_11097	Stress-related	Other stress-related	Other stress-related	CFEM domain-containing protein		0	0
OG0000010	13	5	18	MN608_11951	Primary metabolism	Lipid degradation	Lipid oxidation	alpha-methylacyl-CoA racemase	nonDEG	0.07	0.23
OG0000013	10	7	17	MN608_01484	Secondary metabolism	Other secondary metabolism-related	Other secondary metabolism-related	MFS transporter MCT family aspergillic acid transporter	nonDEG	207.2	194.39
OG0000013	10	7	17	MN608_03504	Secondary metabolism	Other secondary metabolism-related	Other secondary metabolism-related	MFS transporter MCT family aspergillic acid transporter	nonDEG	4.86	3.91
OG0000013	10	7	17	MN608_04013	Secondary metabolism	Other secondary metabolism-related	Other secondary metabolism-related	MFS transporter MCT family aspergillic acid transporter		0	0
OG0000013	10	7	17	MN608_04268	Secondary metabolism	Other secondary metabolism-related	Other secondary metabolism-related	MFS transporter MCT family aspergillic acid transporter	nonDEG	0.29	0.12
OG0000013	10	7	17	MN608_08898	Secondary metabolism	Other secondary metabolism-related	Other secondary metabolism-related	MFS transporter MCT family aspergillic acid transporter	1.84	0.82	0.3
OG0000013	10	7	17	MN608_11904	Secondary metabolism	Other secondary metabolism-related	Other secondary metabolism-related	MFS transporter MCT family aspergillic acid transporter	1.24	2.19	1.09
OG0000013	10	7	17	MN608_11932	Secondary metabolism	Other secondary metabolism-related	Other secondary metabolism-related	MFS transporter MCT family aspergillic acid transporter	nonDEG	0.79	1.36
OG0000012	2	15	17	MN608_03093	Cytoskeleton	Actin cytoskeletion	Actin cytoskeletion	ankyrin repeat domain-containing protein 50	nonDEG	5.19	4.38
OG0000012	2	15	17	MN608_04031	Cytoskeleton	Actin cytoskeletion	Actin cytoskeletion	ankyrin repeat domain-containing protein 50	nonDEG	1.91	1.8
OG0000012	2	15	17	MN608_04295	Cytoskeleton	Actin cytoskeletion	Actin cytoskeletion	ankyrin repeat domain-containing protein 50	nonDEG	3.03	3.69
OG0000012	2	15	17	MN608_08427	Cytoskeleton	Actin cytoskeletion	Actin cytoskeletion	ankyrin repeat domain-containing protein 50	nonDEG	1.11	1.08
OG0000012	2	15	17	MN608_09451	Cytoskeleton	Actin cytoskeletion	Actin cytoskeletion	ankyrin repeat domain-containing protein 50	nonDEG	4.1	5.39
OG0000012	2	15	17	MN608_09942	Cytoskeleton	Actin cytoskeletion	Actin cytoskeletion	ankyrin repeat domain-containing protein 50	nonDEG	1.27	1.05
OG0000012	2	15	17	MN608_10912	Cytoskeleton	Actin cytoskeletion	Actin cytoskeletion	ankyrin repeat domain-containing protein 50	nonDEG	3.83	4.9
OG0000012	2	15	17	MN608_10977	Cytoskeleton	Actin cytoskeletion	Actin cytoskeletion	ankyrin repeat domain-containing protein 50	nonDEG	4.27	4.15
OG0000012	2	15	17	MN608_11829	Cytoskeleton	Actin cytoskeletion	Actin cytoskeletion	ankyrin repeat domain-containing protein 50	nonDEG	1.31	1.41
OG0000012	2	15	17	MN608_04030	Primary metabolism	Amino acid metabolism	Cys and Met metabolism	adenosylhomocysteine nucleosidase	nonDEG	1.89	2.31
OG0000012	2	15	17	MN608_09940	Primary metabolism	Amino acid metabolism	Cys and Met metabolism	adenosylhomocysteine nucleosidase	-1.39	6.15	17
OG0000012	2	15	17	MN608_09941	Primary metabolism	Amino acid metabolism	Cys and Met metabolism	adenosylhomocysteine nucleosidase	-1.54	8.87	25.44
OG0000012	2	15	17	MN608_11364	Primary metabolism	Amino acid metabolism	Cys and Met metabolism	adenosylhomocysteine nucleosidase		0	0
OG0000012	2	15	17	MN608_11581	Primary metabolism	Amino acid metabolism	Cys and Met metabolism	adenosylhomocysteine nucleosidase	nonDEG	1.51	1.29
OG0000012	2	15	17	MN608_11583	Primary metabolism	Amino acid metabolism	Cys and Met metabolism	adenosylhomocysteine nucleosidase	nonDEG	0.58	0.47
OG0000017	3	13	16	MN608_11150	Transport	Other transport-related	Other transport-related	transient receptor potential cation channel subfamily A member 1		0	0
OG0000017	3	13	16	MN608_04338	Signaling	Ser/Thr phosphatases	Ser/Thr phosphatases	serine/threonine-protein phosphatase 6 regulatory ankyrin repeat subunit B	nonDEG	2.33	3.55
OG0000017	3	13	16	MN608_11398	Signaling	Ser/Thr phosphatases	Ser/Thr phosphatases	serine/threonine-protein phosphatase 6 regulatory ankyrin repeat subunit B	nonDEG	4.89	4.95
OG0000017	3	13	16	MN608_09355	Signaling	Ser/Thr phosphatases	Ser/Thr phosphatases	serine/threonine-protein phosphatase 6 regulatory ankyrin repeat subunit A	nonDEG	0.59	0.71
OG0000017	3	13	16	MN608_11406	Signaling	Ser/Thr phosphatases	Ser/Thr phosphatases	serine/threonine-protein phosphatase 6 regulatory ankyrin repeat subunit A	nonDEG	2.36	3.91
OG0000016	2	14	16	MN608_00178	Other	Other	Other	cytochrome P450 monooxygenase 2		0	0.03
OG0000016	2	14	16	MN608_01821	Other	Other	Other	cytochrome P450 monooxygenase 2		0.03	0.01
OG0000016	2	14	16	MN608_02890	Other	Other	Other	cytochrome P450 monooxygenase 2	nonDEG	0.78	1.77
OG0000016	2	14	16	MN608_03996	Other	Other	Other	cytochrome P450 monooxygenase 2		0.33	0.16
OG0000016	2	14	16	MN608_05551	Other	Other	Other	cytochrome P450 monooxygenase 2		0.02	0.04
OG0000016	2	14	16	MN608_06661	Other	Other	Other	cytochrome P450 monooxygenase 2	6.03	0.2	0
OG0000016	2	14	16	MN608_06667	Other	Other	Other	cytochrome P450 monooxygenase 2	nonDEG	1.02	2.39
OG0000016	2	14	16	MN608_07495	Other	Other	Other	cytochrome P450 monooxygenase 2		0.02	0
OG0000016	2	14	16	MN608_07607	Other	Other	Other	cytochrome P450 monooxygenase 2		0.05	0.05
OG0000016	2	14	16	MN608_08721	Other	Other	Other	cytochrome P450 monooxygenase 2		0.02	0.03
OG0000016	2	14	16	MN608_09177	Other	Other	Other	cytochrome P450 monooxygenase 2		0	0.02
OG0000016	2	14	16	MN608_09566	Other	Other	Other	cytochrome P450 monooxygenase 2	nonDEG	2.1	0.73
OG0000016	2	14	16	MN608_10034	Other	Other	Other	cytochrome P450 monooxygenase 2	nonDEG	11.55	14.56
OG0000016	2	14	16	MN608_10766	Other	Other	Other	cytochrome P450 monooxygenase 2	nonDEG	0.28	0.44
OG0000015	9	7	16	MN608_00105	Primary metabolism	Carbohydrate metabolism	GH domain proteins	beta-glucosidase	nonDEG	0.84	1.1
OG0000015	9	7	16	MN608_05474	Primary metabolism	Carbohydrate metabolism	GH domain proteins	beta-glucosidase	nonDEG	5	6
OG0000015	9	7	16	MN608_06632	Primary metabolism	Carbohydrate metabolism	GH domain proteins	beta-glucosidase	nonDEG	3.89	4.49
OG0000015	9	7	16	MN608_08451	Primary metabolism	Carbohydrate metabolism	GH domain proteins	beta-glucosidase	nonDEG	0.29	0.2
OG0000015	9	7	16	MN608_09265	Primary metabolism	Carbohydrate metabolism	GH domain proteins	beta-glucosidase	nonDEG	1.33	1.19
OG0000015	9	7	16	MN608_11574	Primary metabolism	Carbohydrate metabolism	GH domain proteins	beta-glucosidase	nonDEG	0.32	0.53
OG0000015	9	7	16	MN608_11575	Primary metabolism	Carbohydrate metabolism	GH domain proteins	beta-glucosidase		0.1	0
OG0000017	3	13	16	MN608_02884	Cytoskeleton	Actin cytoskeletion	Actin cytoskeletion	ankyrin repeat domain-containing protein 50	nonDEG	12.83	14.28
OG0000017	3	13	16	MN608_11149	Cytoskeleton	Actin cytoskeletion	Actin cytoskeletion	ankyrin repeat domain-containing protein 50		0	0
OG0000017	3	13	16	MN608_11387	Cytoskeleton	Actin cytoskeletion	Actin cytoskeletion	ankyrin repeat domain-containing protein 50	nonDEG	5.33	4.37
OG0000017	3	13	16	MN608_11397	Cytoskeleton	Actin cytoskeletion	Actin cytoskeletion	ankyrin repeat domain-containing protein 50	nonDEG	0.74	1.63
OG0000017	3	13	16	MN608_11399	Cytoskeleton	Actin cytoskeletion	Actin cytoskeletion	ankyrin repeat domain-containing protein 50	nonDEG	2.11	3.76
OG0000017	3	13	16	MN608_11407	Cytoskeleton	Actin cytoskeletion	Actin cytoskeletion	ankyrin repeat domain-containing protein 50	nonDEG	1.07	1.21
OG0000017	3	13	16	MN608_11408	Cytoskeleton	Actin cytoskeletion	Actin cytoskeletion	ankyrin repeat domain-containing protein 50	nonDEG	3.43	4.02
OG0000017	3	13	16	MN608_11503	Cytoskeleton	Actin cytoskeletion	Actin cytoskeletion	ankyrin repeat domain-containing protein 50	nonDEG	7.18	10.47
OG0000019	10	5	15	MN608_05681	Transcription factors	Transcription factors	Transcription factors	transcriptional regulatory protein GAL4	nonDEG	4.87	5.08
OG0000019	10	5	15	MN608_11229	Transcription factors	Transcription factors	Transcription factors	transcriptional regulatory protein GAL4		0	0
OG0000019	10	5	15	MN608_02928	Transcription factors	Transcription factors	Transcription factors	RNA polymerase II-specific transcription factor-like protein	nonDEG	0.41	0.24
OG0000019	10	5	15	MN608_11227	Transcription factors	Transcription factors	Transcription factors	RNA polymerase II-specific transcription factor-like protein		0	0
OG0000021	1	14	15	MN608_00066	Other	Other	Other	NACHT domain-containing protein	nonDEG	0.24	0.57
OG0000018	11	4	15	MN608_05324	Secondary metabolism	Other secondary metabolism-related	Other secondary metabolism-related	MFS transporter DHA2 family glioxin efflux transporter	nonDEG	17.84	14.73
OG0000018	11	4	15	MN608_05717	Secondary metabolism	Other secondary metabolism-related	Other secondary metabolism-related	MFS transporter DHA2 family glioxin efflux transporter	nonDEG	5.39	3.94
OG0000018	11	4	15	MN608_09686	Secondary metabolism	Other secondary metabolism-related	Other secondary metabolism-related	MFS transporter DHA2 family glioxin efflux transporter	nonDEG	5.18	3.54
OG0000018	11	4	15	MN608_06744	Stress-related	Antibiotic resistance-related	Multidrug resistance	MFS multidrug transporter	nonDEG	0.23	0.24
OG0000021	1	14	15	MN608_06600	Stress-related	Xenobiotic detoxification	Xenobiotic detoxification	maleylacetate reductase	1.82	1.36	3.42
OG0000021	1	14	15	MN608_00067	Unknown	Unknown	Unknown	hypothetical protein		0.16	0.09
OG0000021	1	14	15	MN608_00068	Unknown	Unknown	Unknown	hypothetical protein		0	0
OG0000020	1	14	15	MN608_00094	Unknown	Unknown	Unknown	hypothetical protein		0	0.24
OG0000020	1	14	15	MN608_00093	Reproduction	Heterokaryon incompatibility proteins	Heterokaryon incompatibility proteins	HET domain-containing protein	nonDEG	0.24	0.51
OG0000020	1	14	15	MN608_03085	Reproduction	Heterokaryon incompatibility proteins	Heterokaryon incompatibility proteins	HET domain-containing protein	nonDEG	1.29	2.27
OG0000020	1	14	15	MN608_03189	Reproduction	Heterokaryon incompatibility proteins	Heterokaryon incompatibility proteins	HET domain-containing protein	nonDEG	4.21	4.26
OG0000021	1	14	15	MN608_03785	Reproduction	Heterokaryon incompatibility proteins	Heterokaryon incompatibility proteins	HET domain-containing protein	nonDEG	4.33	6.72
OG0000020	1	14	15	MN608_05646	Reproduction	Heterokaryon incompatibility proteins	Heterokaryon incompatibility proteins	HET domain-containing protein	nonDEG	13.58	16.04
OG0000020	1	14	15	MN608_05659	Reproduction	Heterokaryon incompatibility proteins	Heterokaryon incompatibility proteins	HET domain-containing protein	nonDEG	2.28	3.09
OG0000021	1	14	15	MN608_07376	Reproduction	Heterokaryon incompatibility proteins	Heterokaryon incompatibility proteins	HET domain-containing protein	nonDEG	34.89	39.73
OG0000020	1	14	15	MN608_07463	Reproduction	Heterokaryon incompatibility proteins	Heterokaryon incompatibility proteins	HET domain-containing protein	nonDEG	4.56	2.73
OG0000020	1	14	15	MN608_09427	Reproduction	Heterokaryon incompatibility proteins	Heterokaryon incompatibility proteins	HET domain-containing protein	nonDEG	6.9	12.87
OG0000020	1	14	15	MN608_09439	Reproduction	Heterokaryon incompatibility proteins	Heterokaryon incompatibility proteins	HET domain-containing protein	nonDEG	0.55	0.57
OG0000020	1	14	15	MN608_10194	Reproduction	Heterokaryon incompatibility proteins	Heterokaryon incompatibility proteins	HET domain-containing protein	nonDEG	6.69	9.07
OG0000021	1	14	15	MN608_10911	Reproduction	Heterokaryon incompatibility proteins	Heterokaryon incompatibility proteins	HET domain-containing protein	nonDEG	1.13	0.55
OG0000020	1	14	15	MN608_10965	Reproduction	Heterokaryon incompatibility proteins	Heterokaryon incompatibility proteins	HET domain-containing protein	nonDEG	1.31	1.6
OG0000020	1	14	15	MN608_10996	Reproduction	Heterokaryon incompatibility proteins	Heterokaryon incompatibility proteins	HET domain-containing protein	nonDEG	4.53	5.1
OG0000020	1	14	15	MN608_11401	Reproduction	Heterokaryon incompatibility proteins	Heterokaryon incompatibility proteins	HET domain-containing protein	nonDEG	0.25	0.28
OG0000020	1	14	15	MN608_11552	Reproduction	Heterokaryon incompatibility proteins	Heterokaryon incompatibility proteins	HET domain-containing protein	nonDEG	0.12	0.35
OG0000021	1	14	15	MN608_00065	Primary metabolism	Protein degradation	Proteasome-mediated degradation	F-box and WD-40 domain protein 7	nonDEG	0.04	0.13
OG0000021	1	14	15	MN608_06555	Cytoskeleton	Motor proteins	Motor proteins	dynein assembly factor with WDR repeat domains 1	nonDEG	2.73	2.64
OG0000021	1	14	15	MN608_07375	Cytoskeleton	Motor proteins	Motor proteins	dynein assembly factor with WDR repeat domains 1	nonDEG	14.04	15.55
OG0000019	10	5	15	MN608_00401	Other	Other	Other	DNA binding	nonDEG	18.01	14.5
OG0000021	1	14	15	MN608_05598	Cytoskeleton	Actin cytoskeletion	Actin cytoskeletion	ankyrin repeat domain-containing protein 50	nonDEG	6.77	7.17
OG0000021	1	14	15	MN608_08172	Cytoskeleton	Actin cytoskeletion	Actin cytoskeletion	ankyrin repeat domain-containing protein 50	nonDEG	8.42	7.64
OG0000021	1	14	15	MN608_10917	Cytoskeleton	Actin cytoskeletion	Actin cytoskeletion	ankyrin repeat domain-containing protein 50	nonDEG	0.74	0.11
OG0000021	1	14	15	MN608_11791	Cytoskeleton	Actin cytoskeletion	Actin cytoskeletion	ankyrin repeat domain-containing protein 50	nonDEG	0.96	0.59
OG0000025	7	7	14	MN608_01742	Primary metabolism	Lipid synthesis	Steroid synthesis	sterol 3beta-glucosyltransferase	nonDEG	6.64	4.32
OG0000025	7	7	14	MN608_04155	Primary metabolism	Lipid synthesis	Steroid synthesis	sterol 3beta-glucosyltransferase	nonDEG	12.58	15.15
OG0000025	7	7	14	MN608_04476	Primary metabolism	Lipid synthesis	Steroid synthesis	sterol 3beta-glucosyltransferase	nonDEG	11.12	9.94
OG0000025	7	7	14	MN608_08606	Primary metabolism	Lipid synthesis	Steroid synthesis	sterol 3beta-glucosyltransferase	nonDEG	7.52	5.68
OG0000025	7	7	14	MN608_10089	Primary metabolism	Lipid synthesis	Steroid synthesis	sterol 3beta-glucosyltransferase	nonDEG	0.15	0.05
OG0000025	7	7	14	MN608_10737	Primary metabolism	Lipid synthesis	Steroid synthesis	sterol 3beta-glucosyltransferase	nonDEG	4.11	4.64
OG0000025	7	7	14	MN608_11299	Primary metabolism	Lipid synthesis	Steroid synthesis	sterol 3beta-glucosyltransferase	nonDEG	0.02	0.05
OG0000022	12	2	14	MN608_09617	Signaling	Ser/Thr kinases	Ser/Thr kinases	serine/threonine-protein kinase SRPK3	nonDEG	4.65	2.32
OG0000022	12	2	14	MN608_10950	Signaling	Ser/Thr kinases	Ser/Thr kinases	serine/threonine-protein kinase SRPK3	nonDEG	1.54	2.29
OG0000026	7	7	14	MN608_00001	Unknown	Unknown	Unknown	hypothetical protein	nonDEG	3.09	3.61
OG0000023	10	4	14	MN608_02541	Unknown	Unknown	Unknown	hypothetical protein	nonDEG	0.32	0.05
OG0000024	12	2	14	MN608_05509	Unknown	Unknown	Unknown	hypothetical protein	nonDEG	1.63	2.92
OG0000027	2	12	14	MN608_06840	Unknown	Unknown	Unknown	hypothetical protein	nonDEG	2.45	1.77
OG0000027	2	12	14	MN608_09186	Unknown	Unknown	Unknown	hypothetical protein	nonDEG	5.86	6.33
OG0000026	7	7	14	MN608_09955	Unknown	Unknown	Unknown	hypothetical protein	-1.84	0.19	1.27
OG0000026	7	7	14	MN608_11277	Unknown	Unknown	Unknown	hypothetical protein		0.02	0.1
OG0000026	7	7	14	MN608_11278	Unknown	Unknown	Unknown	hypothetical protein	nonDEG	0	0.09
OG0000026	7	7	14	MN608_11368	Unknown	Unknown	Unknown	hypothetical protein		0	0
OG0000026	7	7	14	MN608_11369	Unknown	Unknown	Unknown	hypothetical protein		0	0
OG0000026	7	7	14	MN608_11370	Unknown	Unknown	Unknown	hypothetical protein		0.02	0.06
OG0000027	2	12	14	MN608_11705	Unknown	Unknown	Unknown	hypothetical protein		0	0
OG0000027	2	12	14	MN608_02212	Reproduction	Heterokaryon incompatibility proteins	Heterokaryon incompatibility proteins	HET domain-containing protein		0.02	0.05
OG0000027	2	12	14	MN608_06839	Reproduction	Heterokaryon incompatibility proteins	Heterokaryon incompatibility proteins	HET domain-containing protein	nonDEG	1.19	0.78
OG0000027	2	12	14	MN608_08459	Reproduction	Heterokaryon incompatibility proteins	Heterokaryon incompatibility proteins	HET domain-containing protein	nonDEG	5.36	8.14
OG0000027	2	12	14	MN608_09185	Reproduction	Heterokaryon incompatibility proteins	Heterokaryon incompatibility proteins	HET domain-containing protein	nonDEG	1.57	1.2
OG0000024	12	2	14	MN608_10021	Reproduction	Heterokaryon incompatibility proteins	Heterokaryon incompatibility proteins	HET domain-containing protein	nonDEG	5.14	5.44
OG0000027	2	12	14	MN608_10699	Reproduction	Heterokaryon incompatibility proteins	Heterokaryon incompatibility proteins	HET domain-containing protein	nonDEG	0.41	0.44
OG0000027	2	12	14	MN608_10918	Reproduction	Heterokaryon incompatibility proteins	Heterokaryon incompatibility proteins	HET domain-containing protein	nonDEG	3.45	2.48
OG0000027	2	12	14	MN608_11646	Reproduction	Heterokaryon incompatibility proteins	Heterokaryon incompatibility proteins	HET domain-containing protein	nonDEG	0.58	0.67
OG0000027	2	12	14	MN608_11669	Reproduction	Heterokaryon incompatibility proteins	Heterokaryon incompatibility proteins	HET domain-containing protein	nonDEG	2.49	3.89
OG0000027	2	12	14	MN608_11895	Reproduction	Heterokaryon incompatibility proteins	Heterokaryon incompatibility proteins	HET domain-containing protein	nonDEG	1.5	2.29
OG0000023	10	4	14	MN608_02529	FCW (secreted)	Chitin metabolism	Chitin degradation	chitinase	nonDEG	3.86	4.63
OG0000023	10	4	14	MN608_06619	FCW	Chitin metabolism	Chitin degradation	chitinase	3.22	2.32	0.16
OG0000023	10	4	14	MN608_11263	FCW	Chitin metabolism	Chitin degradation	chitinase		0.01	0.01
OG0000031	2	11	13	MN608_07552	Signaling	Other signaling-related	Other signaling-related	signaling mucin MSB2		0.03	0
OG0000031	2	11	13	MN608_00060	FCW	Other FCW-related	Mucin-like proteins	mucin-3/17	nonDEG	0.27	0.29
OG0000031	2	11	13	MN608_11626	FCW (secreted)	Other FCW-related	Mucin-like proteins	mucin-2	2.19	2.75	0.58
OG0000028	10	3	13	MN608_11003	Stress-related	Antibiotic resistance-related	Multidrug resistance	MFS transporter DHA1 family multidrug resistance protein		0.01	0
OG0000028	10	3	13	MN608_11116	Transport	Other transport-related	Other transport-related	MFS transporter		0	0
OG0000028	10	3	13	MN608_11834	Transport	Other transport-related	Other transport-related	MFS transporter	1.06	6.53	3.2
OG0000031	2	11	13	MN608_00403	Unknown	Unknown	Unknown	hypothetical protein	nonDEG	28.58	21.1
OG0000031	2	11	13	MN608_07635	Unknown	Unknown	Unknown	hypothetical protein	nonDEG	0.45	0.06
OG0000031	2	11	13	MN608_09504	Unknown	Unknown	Unknown	hypothetical protein	1.52	16.92	5.91
OG0000031	2	11	13	MN608_10064	Unknown	Unknown	Unknown	hypothetical protein	1.76	6.7	2.04
OG0000031	2	11	13	MN608_10858	Unknown (secreted)	Unknown	Unknown	hypothetical protein	nonDEG	1.92	1.05
OG0000031	2	11	13	MN608_10905	Unknown	Unknown	Unknown	hypothetical protein	nonDEG	0.06	0
OG0000031	2	11	13	MN608_11262	Unknown	Unknown	Unknown	hypothetical protein	nonDEG	0.08	0.17
OG0000031	2	11	13	MN608_11748	Unknown	Unknown	Unknown	hypothetical protein	1.47	5.75	2.24
OG0000029	10	3	13	MN608_09252	Primary metabolism	Carbohydrate metabolism	GT domain proteins	glycosyltransferase family 25 protein		0.04	0.02
OG0000029	10	3	13	MN608_05398	Primary metabolism	Carbohydrate metabolism	GT domain proteins	glycosyl transferase family 25	nonDEG	10.69	11.81
OG0000029	10	3	13	MN608_11159	Primary metabolism	Carbohydrate metabolism	GT domain proteins	glycosyl transferase family 25		0	0
OG0000032	1	12	13	MN608_10186	Primary metabolism	Nucleic acid metabolism	RNA processing-related	DnaA-like protein	nonDEG	1.5	1
OG0000032	1	12	13	MN608_00073	Cytoskeleton	Actin cytoskeletion	Actin cytoskeletion	ankyrin repeat domain-containing protein 50	nonDEG	3.43	3.89
OG0000032	1	12	13	MN608_01745	Cytoskeleton	Actin cytoskeletion	Actin cytoskeletion	ankyrin repeat domain-containing protein 50	nonDEG	2.65	1.45
OG0000032	1	12	13	MN608_02540	Cytoskeleton	Actin cytoskeletion	Actin cytoskeletion	ankyrin repeat domain-containing protein 50	nonDEG	2.69	3.82
OG0000032	1	12	13	MN608_05737	Cytoskeleton	Actin cytoskeletion	Actin cytoskeletion	ankyrin repeat domain-containing protein 50	nonDEG	3.57	5.17
OG0000032	1	12	13	MN608_07923	Cytoskeleton	Actin cytoskeletion	Actin cytoskeletion	ankyrin repeat domain-containing protein 50	nonDEG	0.58	0.56
OG0000032	1	12	13	MN608_08604	Cytoskeleton	Actin cytoskeletion	Actin cytoskeletion	ankyrin repeat domain-containing protein 50	nonDEG	1.72	1.8
OG0000032	1	12	13	MN608_09455	Cytoskeleton	Actin cytoskeletion	Actin cytoskeletion	ankyrin repeat domain-containing protein 50	nonDEG	3.46	3.41
OG0000032	1	12	13	MN608_09878	Cytoskeleton	Actin cytoskeletion	Actin cytoskeletion	ankyrin repeat domain-containing protein 50	nonDEG	3.69	5.77
OG0000032	1	12	13	MN608_10813	Cytoskeleton	Actin cytoskeletion	Actin cytoskeletion	ankyrin repeat domain-containing protein 50	nonDEG	1.99	2.14
OG0000032	1	12	13	MN608_11384	Cytoskeleton	Actin cytoskeletion	Actin cytoskeletion	ankyrin repeat domain-containing protein 50	nonDEG	0.73	1.13
OG0000032	1	12	13	MN608_11934	Cytoskeleton	Actin cytoskeletion	Actin cytoskeletion	ankyrin repeat domain-containing protein 50	nonDEG	0.26	0.34
OG0000034	9	3	12	MN608_04034	Primary metabolism	Amino acid metabolism	Ala, Asp, and Glu metabolism	succinate/glutarate-semialdehyde dehydrogenase-like protein	nonDEG	2.63	4.27
OG0000034	9	3	12	MN608_07077	Primary metabolism	Amino acid metabolism	Ala, Asp, and Glu metabolism	succinate/glutarate-semialdehyde dehydrogenase-like protein	1.01	120.24	79.03
OG0000034	9	3	12	MN608_10724	Primary metabolism	Amino acid metabolism	Ala, Asp, and Glu metabolism	succinate/glutarate-semialdehyde dehydrogenase-like protein	-4.62	0	0.12
OG0000035	6	6	12	MN608_02919	Other	Other	Other	prosolanapyrone-II oxidase	nonDEG	2.24	4.91
OG0000035	6	6	12	MN608_05684	Other (secreted)	Other	Other	prosolanapyrone-II oxidase	nonDEG	5.76	8.47
OG0000035	6	6	12	MN608_06380	Other	Other	Other	prosolanapyrone-II oxidase	nonDEG	1.12	1.14
OG0000035	6	6	12	MN608_10817	Other	Other	Other	prosolanapyrone-II oxidase		0	0
OG0000035	6	6	12	MN608_11426	Other	Other	Other	prosolanapyrone-II oxidase	nonDEG	61.49	49.39
OG0000036	6	6	12	MN608_01153	Transport	Carbohydrate transport	Sugar/H+ symporters	MFS transporter SP family general alpha glucoside:H+ symporter	nonDEG	3.44	5.59
OG0000036	6	6	12	MN608_04220	Transport	Carbohydrate transport	Sugar/H+ symporters	MFS transporter SP family general alpha glucoside:H+ symporter	nonDEG	1.22	1.26
OG0000036	6	6	12	MN608_05463	Transport	Carbohydrate transport	Sugar/H+ symporters	MFS transporter SP family general alpha glucoside:H+ symporter	nonDEG	6.92	8.93
OG0000036	6	6	12	MN608_08317	Transport	Carbohydrate transport	Sugar/H+ symporters	MFS transporter SP family general alpha glucoside:H+ symporter	nonDEG	2.65	2.4
OG0000036	6	6	12	MN608_09171	Transport	Carbohydrate transport	Sugar/H+ symporters	MFS transporter SP family general alpha glucoside:H+ symporter	nonDEG	1.68	1.13
OG0000036	6	6	12	MN608_11798	Transport	Carbohydrate transport	Sugar/H+ symporters	MFS transporter SP family general alpha glucoside:H+ symporter	nonDEG	0.07	0.11
OG0000035	6	6	12	MN608_03146	Unknown	Unknown	Unknown	hypothetical protein		0	0
OG0000037	5	7	12	MN608_00717	Transport	Other transport-related	Other transport-related	ATP-binding cassette subfamily C (CFTR/MRP) member 1	1.06	5.18	1.94
OG0000037	5	7	12	MN608_04252	Transport	Other transport-related	Other transport-related	ATP-binding cassette subfamily C (CFTR/MRP) member 1		0	0
OG0000037	5	7	12	MN608_04253	Transport	Other transport-related	Other transport-related	ATP-binding cassette subfamily C (CFTR/MRP) member 1	nonDEG	2.94	3.67
OG0000037	5	7	12	MN608_04263	Transport	Other transport-related	Other transport-related	ATP-binding cassette subfamily C (CFTR/MRP) member 1	nonDEG	4.38	3.08
OG0000037	5	7	12	MN608_05484	Transport	Other transport-related	Other transport-related	ATP-binding cassette subfamily C (CFTR/MRP) member 1	nonDEG	2.75	1.31
OG0000037	5	7	12	MN608_08398	Transport	Other transport-related	Other transport-related	ATP-binding cassette subfamily C (CFTR/MRP) member 1	nonDEG	0.72	0.79
OG0000037	5	7	12	MN608_10000	Transport	Other transport-related	Other transport-related	ATP-binding cassette subfamily C (CFTR/MRP) member 1	1.41	0.56	0.19
OG0000040	8	3	11	MN608_06443	Signaling	Other signaling-related	Other signaling-related	two-component system, sensor histidine kinase and response regulator	nonDEG	12.65	6.73
OG0000040	8	3	11	MN608_10803	Signaling	Other signaling-related	Other signaling-related	two-component system, sensor histidine kinase and response regulator	nonDEG	21.87	38.33
OG0000040	8	3	11	MN608_10254	Other	Other	Other	two-component system, NarL family, sensor histidine kinase BarA	nonDEG	6.77	3.78
OG0000045	2	9	11	MN608_10894	Signaling	Ser/Thr phosphatases	Ser/Thr phosphatases	serine/threonine-protein phosphatase 6 regulatory ankyrin repeat subunit B	nonDEG	2.42	2.07
OG0000045	2	9	11	MN608_11380	Signaling	Ser/Thr phosphatases	Ser/Thr phosphatases	serine/threonine-protein phosphatase 6 regulatory ankyrin repeat subunit B	nonDEG	3.13	4.52
OG0000047	1	10	11	MN608_11062	Other	Other	Other	Prion-inhibition and propagation		0.02	0.04
OG0000046	5	6	11	MN608_04834	Primary metabolism	Nucleic acid metabolism	RNA processing-related	pre-mRNA-splicing factor ATP-dependent RNA helicase DHX38/PRP16	nonDEG	7.59	6.12
OG0000046	5	6	11	MN608_07991	Primary metabolism	Nucleic acid metabolism	RNA processing-related	pre-mRNA-splicing factor ATP-dependent RNA helicase DHX16	nonDEG	3.9	3.56
OG0000046	5	6	11	MN608_00757	Primary metabolism	Nucleic acid metabolism	RNA processing-related	pre-mRNA-splicing factor ATP-dependent RNA helicase DHX15/PRP43	nonDEG	30.49	28.92
OG0000041	9	2	11	MN608_00215	FCW	Other FCW-related	Peptidoglycan-modifying-proteins-like	peptidoglycan DL-endopeptidase LytF	1.63	225.86	53.52
OG0000041	9	2	11	MN608_11306	FCW	Other FCW-related	Peptidoglycan-modifying-proteins-like	peptidoglycan DL-endopeptidase LytF		0	0.05
OG0000042	6	5	11	MN608_02321	PCWDE (secreted)	Pectin modification	Polygalacturonic acid degradation	Pectate lyase superfamily protein	nonDEG	6.56	6.39
OG0000042	6	5	11	MN608_04482	PCWDE (secreted)	Pectin modification	Polygalacturonic acid degradation	Pectate lyase superfamily protein	nonDEG	22.35	30.65
OG0000042	6	5	11	MN608_09513	Plant cell wall modification	Pectin modification	Polygalacturonic acid degradation	Pectate lyase superfamily protein	nonDEG	2	1.61
OG0000039	5	6	11	MN608_04335	Primary metabolism	Energy metabolism	ETC and ATP synthesis	NADPH2 dehydrogenase	nonDEG	0.93	1.3
OG0000039	5	6	11	MN608_04950	Primary metabolism	Energy metabolism	ETC and ATP synthesis	NADPH2 dehydrogenase		0.12	0.57
OG0000039	5	6	11	MN608_08589	Primary metabolism	Energy metabolism	ETC and ATP synthesis	NADPH2 dehydrogenase	nonDEG	450.45	273.1
OG0000039	5	6	11	MN608_09334	Primary metabolism	Energy metabolism	ETC and ATP synthesis	NADPH2 dehydrogenase	nonDEG	4.08	6.58
OG0000047	1	10	11	MN608_08610	Other	Other	Other	NACHT domain-containing protein	nonDEG	11.55	19.91
OG0000042	6	5	11	MN608_07264	Unknown	Unknown	Unknown	hypothetical protein		0.37	0.84
OG0000042	6	5	11	MN608_07265	Unknown	Unknown	Unknown	hypothetical protein	nonDEG	0.41	1.15
OG0000044	5	6	11	MN608_01599	Primary metabolism	Nucleic acid metabolism	Nucleases	GIY-YIG nuclease family protein	-1.13	1.5	2.79
OG0000044	5	6	11	MN608_10507	Primary metabolism	Nucleic acid metabolism	Nucleases	GIY-YIG nuclease family protein	nonDEG	0.04	0.03
OG0000044	5	6	11	MN608_10508	Primary metabolism	Nucleic acid metabolism	Nucleases	GIY-YIG nuclease family protein	nonDEG	1.03	1.51
OG0000044	5	6	11	MN608_10564	Primary metabolism	Nucleic acid metabolism	Nucleases	GIY-YIG nuclease family protein	-1	2.77	5.44
OG0000044	5	6	11	MN608_10741	Primary metabolism	Nucleic acid metabolism	Nucleases	GIY-YIG nuclease family protein	nonDEG	2.08	1.4
OG0000044	5	6	11	MN608_10799	Primary metabolism	Nucleic acid metabolism	Nucleases	GIY-YIG nuclease family protein	nonDEG	3.48	1.85
OG0000039	5	6	11	MN608_07273	Transcription factors	Transcription factors	Transcription factors	fungal specific transcription factor domain-containing protein	nonDEG	1.86	1.58
OG0000039	5	6	11	MN608_00102	Secondary metabolism	Alkaloid metabolism	Nicotinate and nicotinamide metabolism	chanoclavine-I aldehyde reductase	4.21	5.53	0.16
OG0000046	5	6	11	MN608_03694	Primary metabolism	Nucleic acid metabolism	RNA processing-related	ATP-dependent RNA helicase DHX8/PRP22	nonDEG	10.57	6.71
OG0000046	5	6	11	MN608_04590	Primary metabolism	Nucleic acid metabolism	Helicases	ATP-dependent RNA helicase DHR2	nonDEG	7.85	6.67
OG0000046	5	6	11	MN608_00859	Primary metabolism	Nucleic acid metabolism	Helicases	ATP-dependent RNA helicase DDX35	nonDEG	1.01	1.05
OG0000045	2	9	11	MN608_02877	Cytoskeleton	Actin cytoskeletion	Actin cytoskeletion	ankyrin repeat domain-containing protein 50	nonDEG	0.26	0.45
OG0000047	1	10	11	MN608_03178	Cytoskeleton	Actin cytoskeletion	Actin cytoskeletion	ankyrin repeat domain-containing protein 50	nonDEG	1.84	1.54
OG0000047	1	10	11	MN608_05548	Cytoskeleton	Actin cytoskeletion	Actin cytoskeletion	ankyrin repeat domain-containing protein 50	nonDEG	4.95	6.36
OG0000045	2	9	11	MN608_06473	Cytoskeleton	Actin cytoskeletion	Actin cytoskeletion	ankyrin repeat domain-containing protein 50	nonDEG	1.83	1.38
OG0000045	2	9	11	MN608_08500	Cytoskeleton	Actin cytoskeletion	Actin cytoskeletion	ankyrin repeat domain-containing protein 50	nonDEG	0.88	0.71
OG0000047	1	10	11	MN608_08611	Cytoskeleton	Actin cytoskeletion	Actin cytoskeletion	ankyrin repeat domain-containing protein 50	nonDEG	6.81	11.64
OG0000047	1	10	11	MN608_09187	Cytoskeleton	Actin cytoskeletion	Actin cytoskeletion	ankyrin repeat domain-containing protein 50	nonDEG	8.32	7.35
OG0000047	1	10	11	MN608_10094	Cytoskeleton	Actin cytoskeletion	Actin cytoskeletion	ankyrin repeat domain-containing protein 50	nonDEG	0.57	0.39
OG0000047	1	10	11	MN608_10187	Cytoskeleton	Actin cytoskeletion	Actin cytoskeletion	ankyrin repeat domain-containing protein 50	nonDEG	2.4	1.28
OG0000045	2	9	11	MN608_10694	Cytoskeleton	Actin cytoskeletion	Actin cytoskeletion	ankyrin repeat domain-containing protein 50	nonDEG	3.4	2.25
OG0000045	2	9	11	MN608_11265	Cytoskeleton	Actin cytoskeletion	Actin cytoskeletion	ankyrin repeat domain-containing protein 50	nonDEG	0.31	0.08
OG0000045	2	9	11	MN608_11595	Cytoskeleton	Actin cytoskeletion	Actin cytoskeletion	ankyrin repeat domain-containing protein 50	nonDEG	0.15	0.08
OG0000047	1	10	11	MN608_11878	Cytoskeleton	Actin cytoskeletion	Actin cytoskeletion	ankyrin repeat domain-containing protein 50	nonDEG	1.91	3.08
OG0000047	1	10	11	MN608_11931	Cytoskeleton	Actin cytoskeletion	Actin cytoskeletion	ankyrin repeat domain-containing protein 50	nonDEG	2.26	2.36
OG0000045	2	9	11	MN608_10421	Cytoskeleton	Actin cytoskeletion	Actin cytoskeletion	ankyrin repeat domain-containing protein	nonDEG	6.21	2.43
OG0000043	6	5	11	MN608_04270	Other	Other	Other	alpha/beta fold hydrolase	nonDEG	2.96	3.47
OG0000043	6	5	11	MN608_09365	Other	Other	Other	alpha/beta fold hydrolase		0	0.11
OG0000043	6	5	11	MN608_10177	Other	Other	Other	alpha/beta fold hydrolase	-3.46	0.91	26.17
OG0000043	6	5	11	MN608_10193	Other	Other	Other	alpha/beta fold hydrolase	nonDEG	0.31	0.69
OG0000043	6	5	11	MN608_11338	Other	Other	Other	alpha/beta fold hydrolase	nonDEG	0.26	0.48
OG0000058	2	8	10	MN608_00069	Secondary metabolism	Other secondary metabolism-related	Other secondary metabolism-related	tannase/feruloyl esterase family alpha/beta hydrolase		0	0
OG0000058	2	8	10	MN608_04006	Secondary metabolism	Other secondary metabolism-related	Other secondary metabolism-related	tannase/feruloyl esterase family alpha/beta hydrolase		0.04	0.02
OG0000058	2	8	10	MN608_08332	Secondary metabolism	Other secondary metabolism-related	Other secondary metabolism-related	tannase/feruloyl esterase family alpha/beta hydrolase	nonDEG	0.19	0.3
OG0000058	2	8	10	MN608_11300	Secondary metabolism	Other secondary metabolism-related	Other secondary metabolism-related	tannase/feruloyl esterase family alpha/beta hydrolase	nonDEG	0.08	0.06
OG0000058	2	8	10	MN608_00070	Secondary metabolism	Other secondary metabolism-related	Other secondary metabolism-related	tannase		0.37	0
OG0000053	4	6	10	MN608_01574	Other	Other	Other	retinal dehydrogenase	nonDEG	63.95	96.36
OG0000050	6	4	10	MN608_00640	Transport	Inorganic ion transport	K+ transport	P-type Na+/K+ transporter	1.09	22.42	10.58
OG0000050	6	4	10	MN608_01616	Transport	Inorganic ion transport	K+ transport	P-type Na+/K+ transporter	nonDEG	0.99	0.55
OG0000050	6	4	10	MN608_03979	Transport	Inorganic ion transport	K+ transport	P-type Na+/K+ transporter	1.02	2.93	1.67
OG0000050	6	4	10	MN608_08739	Transport	Inorganic ion transport	K+ transport	P-type Na+/K+ transporter	nonDEG	0.78	0.59
OG0000052	5	5	10	MN608_04008	Other (secreted)	Other	Other	Pregnancy-associated plasma protein-A	nonDEG	3.9	1.07
OG0000052	5	5	10	MN608_04451	Other	Other	Other	Pregnancy-associated plasma protein-A		0	0
OG0000052	5	5	10	MN608_08627	Other (secreted)	Other	Other	Pregnancy-associated plasma protein-A	nonDEG	0.17	0.07
OG0000052	5	5	10	MN608_10565	Other	Other	Other	Pregnancy-associated plasma protein-A	nonDEG	6.53	4.18
OG0000052	5	5	10	MN608_11749	Other	Other	Other	Pregnancy-associated plasma protein-A	nonDEG	0.04	0.11
OG0000049	1	9	10	MN608_06714	Transcription factors	Transcription factors	Transcription factors	PR domain zinc finger protein 5	nonDEG	3.92	8.16
OG0000056	7	3	10	MN608_09411	FCW	Other FCW-related	Mucin-like proteins	mucin-3/17	nonDEG	0.08	0.08
OG0000059	8	2	10	MN608_01738	Transport	Other transport-related	Other transport-related	MFS transporter ACS family allantoate permease	nonDEG	2.56	1.39
OG0000059	8	2	10	MN608_05689	Transport	Other transport-related	Other transport-related	MFS transporter ACS family allantoate permease	-1.78	0.19	1.2
OG0000051	6	4	10	MN608_01763	Primary metabolism	Protein synthesis	Post-translational modification	mannosyl-oligosaccharide alpha-1,2-mannosidase	nonDEG	7.74	10.99
OG0000051	6	4	10	MN608_04756	Primary metabolism	Protein synthesis	Post-translational modification	mannosyl-oligosaccharide alpha-1,2-mannosidase	nonDEG	2.13	2.36
OG0000051	6	4	10	MN608_06871	Primary metabolism	Protein synthesis	Post-translational modification	mannosyl-oligosaccharide alpha-1,2-mannosidase	nonDEG	13.52	16.58
OG0000051	6	4	10	MN608_09159	Primary metabolism	Protein synthesis	Post-translational modification	mannosyl-oligosaccharide alpha-1,2-mannosidase	nonDEG	11.8	16.76
OG0000061	5	5	10	MN608_04491	Plant cell wall modification	Cross-linking glycan modification	Mannan degradation	mannan endo-1,6-alpha-mannosidase	nonDEG	216.81	166.1
OG0000061	5	5	10	MN608_05514	PCWDE (secreted)	Cross-linking glycan modification	Mannan degradation	mannan endo-1,6-alpha-mannosidase	nonDEG	36.62	45.18
OG0000061	5	5	10	MN608_07765	Plant cell wall modification	Cross-linking glycan modification	Mannan degradation	mannan endo-1,6-alpha-mannosidase	nonDEG	0.64	0.58
OG0000061	5	5	10	MN608_09351	PCWDE (secreted)	Cross-linking glycan modification	Mannan degradation	mannan endo-1,6-alpha-mannosidase	nonDEG	18.78	15.6
OG0000061	5	5	10	MN608_09460	Plant cell wall modification	Cross-linking glycan modification	Mannan degradation	mannan endo-1,6-alpha-mannosidase	nonDEG	14.78	12.2
OG0000060	1	9	10	MN608_00699	Other	Other	Other	Interferon-induced 6-16 family		0.32	0.28
OG0000060	1	9	10	MN608_08568	Other	Other	Other	Interferon-induced 6-16 family	-1.27	9.78	19.93
OG0000060	1	9	10	MN608_11393	Other	Other	Other	Interferon-induced 6-16 family	-1.73	20.09	57.66
OG0000060	1	9	10	MN608_11419	Other	Other	Other	Interferon-induced 6-16 family	nonDEG	2.77	3.85
OG0000060	1	9	10	MN608_11869	Other	Other	Other	Interferon-induced 6-16 family	nonDEG	11.32	4.98
OG0000060	1	9	10	MN608_11871	Other	Other	Other	Interferon-induced 6-16 family	nonDEG	7.51	15
OG0000060	1	9	10	MN608_11872	Other	Other	Other	Interferon-induced 6-16 family		0	0
OG0000060	1	9	10	MN608_11873	Other	Other	Other	Interferon-induced 6-16 family		0	0
OG0000057	2	8	10	MN608_08543	Other	Other	Other	hypothetical protein	nonDEG	4.71	2.51
OG0000056	7	3	10	MN608_10687	Unknown	Unknown	Unknown	hypothetical protein	4.46	1.12	0.03
OG0000056	7	3	10	MN608_11363	Unknown	Unknown	Unknown	hypothetical protein	1.25	3	1.08
OG0000060	1	9	10	MN608_11875	Unknown	Unknown	Unknown	hypothetical protein		0	0
OG0000058	2	8	10	MN608_08333	Secondary metabolism	Other secondary metabolism-related	Other secondary metabolism-related	feruloyl esterase	nonDEG	0.45	0.94
OG0000058	2	8	10	MN608_10087	Secondary metabolism	Other secondary metabolism-related	Other secondary metabolism-related	feruloyl esterase	-2.48	0.09	0.37
OG0000058	2	8	10	MN608_11596	Secondary metabolism	Other secondary metabolism-related	Other secondary metabolism-related	feruloyl esterase		0.01	0.05
OG0000054	4	6	10	MN608_03186	Unknown	Unknown	Unknown	DUF2235 domain-containing protein	nonDEG	2.73	1.64
OG0000054	4	6	10	MN608_04337	Unknown	Unknown	Unknown	DUF2235 domain-containing protein	nonDEG	12.93	25.54
OG0000054	4	6	10	MN608_05530	Unknown	Unknown	Unknown	DUF2235 domain-containing protein	nonDEG	32.77	11.15
OG0000054	4	6	10	MN608_05769	Unknown	Unknown	Unknown	DUF2235 domain-containing protein	nonDEG	2.74	1.03
OG0000054	4	6	10	MN608_11011	Unknown	Unknown	Unknown	DUF2235 domain-containing protein		0.07	0.01
OG0000054	4	6	10	MN608_11599	Unknown	Unknown	Unknown	DUF2235 domain-containing protein	-2.2	5.23	24.56
OG0000057	2	8	10	MN608_10871	Other	Other	Other	Clr5 domain-containing protein	nonDEG	90.7	38.71
OG0000057	2	8	10	MN608_11354	Other	Other	Other	Clr5 domain-containing protein	2.15	3.53	0.61
OG0000055	5	5	10	MN608_11744	Other	Other	Other	chanoclavine-I dehydrogenase	nonDEG	0.22	0.73
OG0000055	5	5	10	MN608_11908	Other	Other	Other	chanoclavine-I dehydrogenase		0	0
OG0000053	4	6	10	MN608_01657	Primary metabolism	Amino acid metabolism	Gly, Ser, and Thr metabolism	betaine-aldehyde dehydrogenase		0	0
OG0000053	4	6	10	MN608_09196	Primary metabolism	Amino acid metabolism	Gly, Ser, and Thr metabolism	betaine-aldehyde dehydrogenase	nonDEG	0.16	0.7
OG0000053	4	6	10	MN608_11745	Primary metabolism	Amino acid metabolism	Gly, Ser, and Thr metabolism	betaine-aldehyde dehydrogenase	nonDEG	0.6	1.11
OG0000057	2	8	10	MN608_00219	Cytoskeleton	Actin cytoskeletion	Actin cytoskeletion	ankyrin repeat domain-containing protein 50	nonDEG	0.38	0.15
OG0000057	2	8	10	MN608_05508	Cytoskeleton	Actin cytoskeletion	Actin cytoskeletion	ankyrin repeat domain-containing protein 50	nonDEG	0.35	0.52
OG0000049	1	9	10	MN608_05640	Cytoskeleton	Actin cytoskeletion	Actin cytoskeletion	ankyrin repeat domain-containing protein 50	nonDEG	11.84	17.59
OG0000049	1	9	10	MN608_06628	Cytoskeleton	Actin cytoskeletion	Actin cytoskeletion	ankyrin repeat domain-containing protein 50	nonDEG	2.08	1.67
OG0000057	2	8	10	MN608_08431	Cytoskeleton	Actin cytoskeletion	Actin cytoskeletion	ankyrin repeat domain-containing protein 50	nonDEG	3.45	1.42
OG0000057	2	8	10	MN608_08539	Cytoskeleton	Actin cytoskeletion	Actin cytoskeletion	ankyrin repeat domain-containing protein 50	nonDEG	7.34	7.34
OG0000049	1	9	10	MN608_09479	Cytoskeleton	Actin cytoskeletion	Actin cytoskeletion	ankyrin repeat domain-containing protein 50	nonDEG	12.81	11.88
OG0000049	1	9	10	MN608_10076	Cytoskeleton	Actin cytoskeletion	Actin cytoskeletion	ankyrin repeat domain-containing protein 50	nonDEG	0.59	1.01
OG0000049	1	9	10	MN608_10797	Cytoskeleton	Actin cytoskeletion	Actin cytoskeletion	ankyrin repeat domain-containing protein 50	nonDEG	1.25	1.5
OG0000057	2	8	10	MN608_10872	Cytoskeleton	Actin cytoskeletion	Actin cytoskeletion	ankyrin repeat domain-containing protein 50		0.03	0.07
OG0000049	1	9	10	MN608_11113	Cytoskeleton	Actin cytoskeletion	Actin cytoskeletion	ankyrin repeat domain-containing protein 50		0	0
OG0000049	1	9	10	MN608_11838	Cytoskeleton	Actin cytoskeletion	Actin cytoskeletion	ankyrin repeat domain-containing protein 50	nonDEG	2.4	3.07
OG0000053	4	6	10	MN608_06942	Primary metabolism	Amino acid metabolism	Arg and Pro metabolism	aldehyde dehydrogenase (NAD+)	nonDEG	204.7	301.27
OG0000053	4	6	10	MN608_11940	Primary metabolism	Amino acid metabolism	Arg and Pro metabolism	aldehyde dehydrogenase (NAD+)	nonDEG	4.79	8.44
OG0000049	1	9	10	MN608_08651	Primary metabolism	Amino acid metabolism	Cys and Met metabolism	adenosylhomocysteine nucleosidase	nonDEG	2.22	3.11
OG0000055	5	5	10	MN608_05876	Primary metabolism	Lipid metabolism	Butanoate metabolism	(S,S)-butanediol dehydrogenase	-1.51	21.43	61.31
OG0000055	5	5	10	MN608_08597	Primary metabolism	Lipid metabolism	Butanoate metabolism	(S,S)-butanediol dehydrogenase	nonDEG	0.14	0.13
OG0000055	5	5	10	MN608_09262	Primary metabolism	Lipid metabolism	Butanoate metabolism	(S,S)-butanediol dehydrogenase	-1.77	0.27	0.92
OG0000078	4	5	9	MN608_07102	Secondary metabolism	Other secondary metabolism-related	Other secondary metabolism-related	vanillin dehydrogenase	nonDEG	19.62	36.54
OG0000078	4	5	9	MN608_09211	Secondary metabolism	Other secondary metabolism-related	Other secondary metabolism-related	vanillin dehydrogenase	-1.66	44.39	200.1
OG0000078	4	5	9	MN608_11771	Secondary metabolism	Other secondary metabolism-related	Other secondary metabolism-related	vanillin dehydrogenase		0	0.08
OG0000073	5	4	9	MN608_10175	Primary metabolism (secreted)	Amino acid metabolism	Phe, Tyr, and Trp metabolism	tyrosinase		0	0
OG0000073	5	4	9	MN608_11497	Primary metabolism	Amino acid metabolism	Phe, Tyr, and Trp metabolism	tyrosinase	nonDEG	12.64	11.53
OG0000073	5	4	9	MN608_11535	Primary metabolism (secreted)	Amino acid metabolism	Phe, Tyr, and Trp metabolism	tyrosinase	nonDEG	42.42	35.67
OG0000073	5	4	9	MN608_11920	Primary metabolism	Amino acid metabolism	Phe, Tyr, and Trp metabolism	tyrosinase	nonDEG	3662.84	3974.16
OG0000069	4	5	9	MN608_00072	Primary metabolism (secreted)	Protein degradation	Protease-like proteins	trypsin-like protein	nonDEG	0.03	0.3
OG0000069	4	5	9	MN608_06584	Primary metabolism	Protein degradation	Protease-like proteins	trypsin		0.13	0.08
OG0000069	4	5	9	MN608_09935	Primary metabolism (secreted)	Protein degradation	Protease-like proteins	trypsin	nonDEG	0.09	0.08
OG0000069	4	5	9	MN608_11667	Primary metabolism (secreted)	Protein degradation	Protease-like proteins	trypsin	nonDEG	1.05	1.53
OG0000069	4	5	9	MN608_11673	Primary metabolism	Protein degradation	Protease-like proteins	trypsin	-3.03	1.08	6.72
OG0000078	4	5	9	MN608_11481	Primary metabolism	Amino acid metabolism	Ala, Asp, and Glu metabolism	succinate/glutarate-semialdehyde dehydrogenase-like protein	nonDEG	1.06	0.42
OG0000072	5	4	9	MN608_03385	Primary metabolism	Protein synthesis	Post-translational modification	protein-ribulosamine 3-kinase	nonDEG	2.74	3.38
OG0000072	5	4	9	MN608_08499	Primary metabolism	Protein synthesis	Post-translational modification	protein-ribulosamine 3-kinase		0	0.06
OG0000072	5	4	9	MN608_10216	Primary metabolism	Protein synthesis	Post-translational modification	protein-ribulosamine 3-kinase	-1.23	143.54	301.08
OG0000072	5	4	9	MN608_11144	Primary metabolism	Protein synthesis	Post-translational modification	protein-ribulosamine 3-kinase		0	0
OG0000066	5	4	9	MN608_01458	Primary metabolism	Lipid metabolism	Glycerophospholipid metabolism	protein SERAC1	nonDEG	3.35	2.98
OG0000066	5	4	9	MN608_00224	Primary metabolism	Protein synthesis	Post-translational modification	protein O-GlcNAc transferase	nonDEG	4.06	4.14
OG0000066	5	4	9	MN608_01465	Other	Other	Other	nephrocystin-3	nonDEG	3.54	6.39
OG0000070	4	5	9	MN608_08397	Other	Other	Other	NACHT-NTPase domain-containing protein	nonDEG	2.16	2.63
OG0000070	4	5	9	MN608_11630	Other	Other	Other	NACHT-NTPase domain-containing protein	nonDEG	0.52	0.93
OG0000076	4	5	9	MN608_02963	Other	Other	Other	myoneurin	nonDEG	1.77	3.06
OG0000079	2	7	9	MN608_08528	Transport	Other transport-related	Other transport-related	MFS transporter MCT family solute carrier family 16 (monocarboxylic acid transporters) member 3		0	0
OG0000079	2	7	9	MN608_00100	Transport	Other transport-related	Other transport-related	MFS transporter MCT family solute carrier family 16 (monocarboxylic acid transporters) member 10	1.59	18.8	4.79
OG0000079	2	7	9	MN608_01471	Transport	Other transport-related	Other transport-related	MFS transporter MCT family solute carrier family 16 (monocarboxylic acid transporters) member 10	nonDEG	14.06	10.67
OG0000079	2	7	9	MN608_03043	Transport	Other transport-related	Other transport-related	MFS transporter MCT family solute carrier family 16 (monocarboxylic acid transporters) member 10	nonDEG	2.22	2.47
OG0000079	2	7	9	MN608_08868	Transport	Other transport-related	Other transport-related	MFS transporter MCT family solute carrier family 16 (monocarboxylic acid transporters) member 10	nonDEG	41.26	33.09
OG0000079	2	7	9	MN608_10751	Transport	Other transport-related	Other transport-related	MFS transporter MCT family solute carrier family 16 (monocarboxylic acid transporters) member 10	nonDEG	1.64	0.95
OG0000079	2	7	9	MN608_11107	Transport	Other transport-related	Other transport-related	MFS transporter MCT family solute carrier family 16 (monocarboxylic acid transporters) member 10		0	0
OG0000064	6	3	9	MN608_08496	Transport	Other transport-related	Other transport-related	MFS transporter ACS family allantoate permease		0	0.05
OG0000064	6	3	9	MN608_09320	Transport	Other transport-related	Other transport-related	MFS transporter ACS family allantoate permease	nonDEG	2.17	1.89
OG0000064	6	3	9	MN608_11186	Transport	Other transport-related	Other transport-related	MFS transporter ACS family allantoate permease		0	0
OG0000071	4	5	9	MN608_02935	Plant cell wall modification	Cellulose degradation	Cellulose degradation	lytic cellulose monooxygenase (C1-hydroxylating)	nonDEG	1.41	1.21
OG0000071	4	5	9	MN608_08538	Plant cell wall modification	Cellulose degradation	Cellulose degradation	lytic cellulose monooxygenase (C1-hydroxylating)	3.89	15.92	2.4
OG0000071	4	5	9	MN608_11295	Plant cell wall modification	Cellulose degradation	Cellulose degradation	lytic cellulose monooxygenase (C1-hydroxylating)	3.23	57.92	6.3
OG0000071	4	5	9	MN608_11529	Plant cell wall modification	Cellulose degradation	Cellulose degradation	lytic cellulose monooxygenase (C1-hydroxylating)		0.04	0
OG0000071	4	5	9	MN608_11938	Plant cell wall modification	Cellulose degradation	Cellulose degradation	lytic cellulose monooxygenase (C1-hydroxylating)	2.99	1.97	0.34
OG0000074	3	6	9	MN608_04265	Primary metabolism	Lipid degradation	Phospholipid degradation	lipid-phosphate phosphatase-like protein	nonDEG	0.91	0.1
OG0000074	3	6	9	MN608_08690	Primary metabolism	Lipid degradation	Phospholipid degradation	lipid-phosphate phosphatase-like protein	nonDEG	0.29	0.36
OG0000074	3	6	9	MN608_09468	Primary metabolism	Lipid degradation	Phospholipid degradation	lipid-phosphate phosphatase-like protein	1.59	0.65	0.24
OG0000074	3	6	9	MN608_10822	Primary metabolism	Lipid degradation	Phospholipid degradation	lipid-phosphate phosphatase-like protein		0.05	0.06
OG0000074	3	6	9	MN608_10945	Primary metabolism	Lipid degradation	Phospholipid degradation	lipid-phosphate phosphatase-like protein		0.07	0.02
OG0000077	3	6	9	MN608_02947	Unknown	Unknown	Unknown	hypothetical protein	-1.05	3.35	6.58
OG0000074	3	6	9	MN608_04264	Unknown	Unknown	Unknown	hypothetical protein	nonDEG	1.57	0.67
OG0000077	3	6	9	MN608_05440	Unknown	Unknown	Unknown	hypothetical protein	nonDEG	20.32	40.25
OG0000080	3	6	9	MN608_05496	Unknown	Unknown	Unknown	hypothetical protein	nonDEG	0.14	0.2
OG0000076	4	5	9	MN608_07453	Unknown	Unknown	Unknown	hypothetical protein	-2.03	1	4.21
OG0000077	3	6	9	MN608_08238	Unknown	Unknown	Unknown	hypothetical protein	nonDEG	40.06	37.84
OG0000070	4	5	9	MN608_08396	Unknown	Unknown	Unknown	hypothetical protein	nonDEG	3.28	4.03
OG0000070	4	5	9	MN608_08525	Unknown	Unknown	Unknown	hypothetical protein	nonDEG	8.31	6.04
OG0000077	3	6	9	MN608_08650	Unknown	Unknown	Unknown	hypothetical protein	nonDEG	0.31	0.3
OG0000076	4	5	9	MN608_09919	Unknown	Unknown	Unknown	hypothetical protein	nonDEG	1.78	1.39
OG0000077	3	6	9	MN608_09967	Unknown	Unknown	Unknown	hypothetical protein	nonDEG	3.24	3.16
OG0000077	3	6	9	MN608_10808	Unknown	Unknown	Unknown	hypothetical protein	nonDEG	5.86	6.4
OG0000076	4	5	9	MN608_11864	Other	Other	Other	human immunodeficiency virus type I enhancer-binding protein	nonDEG	0.6	1.06
OG0000080	3	6	9	MN608_04085	Reproduction	Heterokaryon incompatibility proteins	Heterokaryon incompatibility proteins	HET domain-containing protein	nonDEG	0.63	1.21
OG0000080	3	6	9	MN608_04278	Reproduction	Heterokaryon incompatibility proteins	Heterokaryon incompatibility proteins	HET domain-containing protein	nonDEG	4.8	4.81
OG0000080	3	6	9	MN608_06627	Reproduction	Heterokaryon incompatibility proteins	Heterokaryon incompatibility proteins	HET domain-containing protein	nonDEG	1.89	2.31
OG0000080	3	6	9	MN608_08393	Reproduction	Heterokaryon incompatibility proteins	Heterokaryon incompatibility proteins	HET domain-containing protein	nonDEG	0.18	0.16
OG0000080	3	6	9	MN608_10975	Reproduction	Heterokaryon incompatibility proteins	Heterokaryon incompatibility proteins	HET domain-containing protein	nonDEG	2.2	1.46
OG0000076	4	5	9	MN608_11909	Other	Other	Other	growth factor independent 1	nonDEG	3.71	4.04
OG0000075	5	4	9	MN608_05649	Primary metabolism	Protein degradation	Protease-like proteins	glutamyl endopeptidase	nonDEG	16.34	5.14
OG0000075	5	4	9	MN608_09339	Primary metabolism	Protein degradation	Protease-like proteins	glutamyl endopeptidase	nonDEG	7.61	3.13
OG0000075	5	4	9	MN608_11123	Primary metabolism	Protein degradation	Protease-like proteins	glutamyl endopeptidase		0	0
OG0000075	5	4	9	MN608_11493	Primary metabolism	Protein degradation	Protease-like proteins	glutamyl endopeptidase	-3.08	6.78	41.88
OG0000070	4	5	9	MN608_11765	Other	Other	Other	fungal STAND NTPase-like protein	nonDEG	7.45	5.75
OG0000068	7	2	9	MN608_07542	Unknown	Unknown	Unknown	DUF3638 domain-containing protein	1.88	0.9	0.21
OG0000068	7	2	9	MN608_11494	Unknown	Unknown	Unknown	DUF3638 domain-containing protein	2.1	1.24	0.28
OG0000067	8	1	9	MN608_06804	Signaling	MAPK-related signaling	MAPK-related signaling	cyclic AMP-dependent transcription factor ATF-4	nonDEG	27.16	24.24
OG0000066	5	4	9	MN608_00225	Primary metabolism	Lipid degradation	Phospholipid degradation	cGAMP-activated phospholipase	nonDEG	3.65	6.22
OG0000078	4	5	9	MN608_11480	Other	Other	Other	benzaldehyde dehydrogenase (NAD)	nonDEG	0.74	1.94
OG0000065	6	3	9	MN608_03208	Other	Other	Other	acetyl esterase	nonDEG	0.24	0.27
OG0000065	6	3	9	MN608_03998	Other	Other	Other	acetyl esterase	nonDEG	0.31	0.22
OG0000065	6	3	9	MN608_09335	Other	Other	Other	acetyl esterase	nonDEG	7.87	11.17
OG0000085	5	3	8	MN608_02095	Primary metabolism	Protein degradation	Proteasome-mediated degradation	ubiquitin carboxyl-terminal hydrolase 4/11	1.26	21.92	9.29
OG0000097	3	5	8	MN608_01762	Primary metabolism	Protein degradation	Protease-like proteins	tripeptidyl-peptidase I	nonDEG	18.56	28.58
OG0000097	3	5	8	MN608_03165	Primary metabolism	Protein degradation	Protease-like proteins	tripeptidyl-peptidase I	-1.49	9.99	28.37
OG0000097	3	5	8	MN608_07543	Primary metabolism	Protein degradation	Protease-like proteins	tripeptidyl-peptidase I	nonDEG	0.86	3.33
OG0000097	3	5	8	MN608_08598	Primary metabolism	Protein degradation	Protease-like proteins	tripeptidyl-peptidase I	nonDEG	0.34	0.78
OG0000097	3	5	8	MN608_11505	Primary metabolism	Protein degradation	Protease-like proteins	tripeptidyl-peptidase I	nonDEG	1.11	2.06
OG0000099	7	1	8	MN608_05495	Other	Other	Other	Sulfotransferase domain-containing protein	-1.73	2.77	8.05
OG0000100	3	5	8	MN608_07581	Reproduction	Other reproduction-related	Other reproduction-related	stage V sporulation protein K	nonDEG	0.15	0.23
OG0000100	3	5	8	MN608_11763	Reproduction	Other reproduction-related	Other reproduction-related	stage V sporulation protein K	nonDEG	9.68	3.86
OG0000101	3	5	8	MN608_09962	Other	Other	Other	Rab9 effector protein		0	0
OG0000101	3	5	8	MN608_10562	Other	Other	Other	Rab9 effector protein		0	0.04
OG0000101	3	5	8	MN608_11136	Other	Other	Other	Rab9 effector protein		0	0
OG0000091	5	3	8	MN608_03222	Transport	Protein transport	Other protein transport-related	putative peptide transporter	nonDEG	1.35	0.87
OG0000091	5	3	8	MN608_09392	Transport	Protein transport	Other protein transport-related	putative peptide transporter	1.7	42.61	19.69
OG0000091	5	3	8	MN608_11785	Transport	Protein transport	Other protein transport-related	putative peptide transporter	nonDEG	0.34	0.3
OG0000096	7	1	8	MN608_04441	Transcription factors	Transcription factors	Transcription factors	proline utilization trans-activator	nonDEG	3.19	2.55
OG0000090	5	3	8	MN608_06474	Other	Other	Other	Pregnancy-associated plasma protein-A	nonDEG	0.11	0.15
OG0000090	5	3	8	MN608_11619	Other (secreted)	Other	Other	Pregnancy-associated plasma protein-A	nonDEG	0.24	0.16
OG0000093	2	6	8	MN608_03997	Secondary metabolism	Toxin and antibiotic synthesis	Other toxin and antibiotic synthesis-related	pentalenolactone D synthase		0.03	0.05
OG0000093	2	6	8	MN608_06668	Secondary metabolism	Toxin and antibiotic synthesis	Other toxin and antibiotic synthesis-related	pentalenolactone D synthase		0.01	0.03
OG0000093	2	6	8	MN608_06838	Secondary metabolism	Toxin and antibiotic synthesis	Other toxin and antibiotic synthesis-related	pentalenolactone D synthase	nonDEG	1.65	3.79
OG0000093	2	6	8	MN608_09406	Secondary metabolism	Toxin and antibiotic synthesis	Other toxin and antibiotic synthesis-related	pentalenolactone D synthase	nonDEG	0.18	0.12
OG0000093	2	6	8	MN608_10593	Secondary metabolism	Toxin and antibiotic synthesis	Other toxin and antibiotic synthesis-related	pentalenolactone D synthase	nonDEG	0.18	0.16
OG0000093	2	6	8	MN608_11435	Secondary metabolism	Toxin and antibiotic synthesis	Other toxin and antibiotic synthesis-related	pentalenolactone D synthase	nonDEG	0.41	0.65
OG0000086	5	3	8	MN608_00151	Secondary metabolism	Toxin and antibiotic synthesis	Other toxin and antibiotic synthesis-related	oxidase UstYa family protein	nonDEG	3.53	3.46
OG0000086	5	3	8	MN608_04260	Secondary metabolism	Toxin and antibiotic synthesis	Other toxin and antibiotic synthesis-related	oxidase UstYa family protein	nonDEG	11.66	10.95
OG0000086	5	3	8	MN608_10787	Secondary metabolism	Toxin and antibiotic synthesis	Other toxin and antibiotic synthesis-related	oxidase UstYa family protein	nonDEG	0.47	0.66
OG0000090	5	3	8	MN608_09562	FCW (secreted)	Other FCW-related	Mucin-like proteins	mucin-5AC	nonDEG	0.08	0.16
OG0000088	7	1	8	MN608_10729	Transport	Carbohydrate transport	Sugar/H+ symporters	MFS transporter SP family sugar:H+ symporter		0.04	0.02
OG0000106	6	2	8	MN608_02902	Stress-related	Redox metabolism-related	Ascorbate metabolism	L-ascorbate oxidase	nonDEG	2.77	1.11
OG0000106	6	2	8	MN608_04063	Stress-related	Redox metabolism-related	Ascorbate metabolism	L-ascorbate oxidase	nonDEG	0.36	0.04
OG0000101	3	5	8	MN608_04254	Other (secreted)	Other	Other	kelch repeat protein	nonDEG	0.59	0.92
OG0000085	5	3	8	MN608_02094	Other	Other	Other	insulysin	nonDEG	16.16	18.3
OG0000085	5	3	8	MN608_11323	Other	Other	Other	insulysin	nonDEG	5.39	4.51
OG0000107	3	5	8	MN608_05520	Unknown	Unknown	Unknown	hypothetical protein		0.07	0.08
OG0000107	3	5	8	MN608_05525	Unknown	Unknown	Unknown	hypothetical protein	nonDEG	0.4	0.83
OG0000107	3	5	8	MN608_05526	Unknown	Unknown	Unknown	hypothetical protein	nonDEG	0.7	1.59
OG0000107	3	5	8	MN608_05528	Unknown	Unknown	Unknown	hypothetical protein		0	0
OG0000107	3	5	8	MN608_05529	Unknown	Unknown	Unknown	hypothetical protein		0	0.02
OG0000104	1	7	8	MN608_05597	Unknown	Unknown	Unknown	hypothetical protein	nonDEG	1.55	2.43
OG0000089	3	5	8	MN608_06669	Unknown	Unknown	Unknown	hypothetical protein		0	0
OG0000104	1	7	8	MN608_07491	Unknown	Unknown	Unknown	hypothetical protein	nonDEG	0.27	0.36
OG0000104	1	7	8	MN608_07620	Unknown	Unknown	Unknown	hypothetical protein		0	0
OG0000104	1	7	8	MN608_07621	Unknown (secreted)	Unknown	Unknown	hypothetical protein		0	0.02
OG0000094	6	2	8	MN608_08494	Unknown	Unknown	Unknown	hypothetical protein		0	0
OG0000104	1	7	8	MN608_08872	Unknown	Unknown	Unknown	hypothetical protein	nonDEG	2.04	2.32
OG0000105	3	5	8	MN608_09399	Unknown	Unknown	Unknown	hypothetical protein		0.86	0.28
OG0000104	1	7	8	MN608_10075	Unknown	Unknown	Unknown	hypothetical protein		0.02	0.01
OG0000101	3	5	8	MN608_10561	Unknown	Unknown	Unknown	hypothetical protein		0	0
OG0000089	3	5	8	MN608_11430	Other (secreted)	Other	Other	hypothetical protein	nonDEG	0.1	0.17
OG0000100	3	5	8	MN608_11612	Unknown	Unknown	Unknown	hypothetical protein	nonDEG	5.14	5.72
OG0000089	3	5	8	MN608_11686	Other (secreted)	Other	Other	hypothetical protein	2.67	3.76	0.82
OG0000089	3	5	8	MN608_11862	Other (secreted)	Other	Other	hypothetical protein	2	0.37	0.11
OG0000089	3	5	8	MN608_11943	Other	Other	Other	hypothetical protein	2.29	1.54	1.14
OG0000102	2	6	8	MN608_11887	Other	Other	Other	Hydantoinase/oxoprolinase N-terminal region		0	0
OG0000084	7	1	8	MN608_01757	Reproduction	Heterokaryon incompatibility proteins	Heterokaryon incompatibility proteins	HET domain-containing protein	nonDEG	0.9	1.08
OG0000100	3	5	8	MN608_11613	Reproduction	Heterokaryon incompatibility proteins	Heterokaryon incompatibility proteins	HET domain-containing protein	nonDEG	1.31	1.8
OG0000100	3	5	8	MN608_08053	Primary metabolism	Nucleic acid metabolism	Helicases	helicase required for RNAi-mediated heterochromatin assembly 1	1.73	4.93	1.09
OG0000087	6	2	8	MN608_07425	Primary metabolism (secreted)	Carbohydrate metabolism	GH domain proteins	Glycosyl hydrolases family 18	nonDEG	9.03	27.93
OG0000087	6	2	8	MN608_09299	Primary metabolism	Carbohydrate metabolism	GH domain proteins	Glycosyl hydrolases family 18	nonDEG	25.42	35.01
OG0000103	4	4	8	MN608_00089	Other	Other	Other	cytochrome P450	2.23	0.48	0.11
OG0000103	4	4	8	MN608_03078	Other	Other	Other	cytochrome P450	nonDEG	4.14	4.84
OG0000103	4	4	8	MN608_06419	Other	Other	Other	cytochrome P450	nonDEG	6.14	5.4
OG0000095	5	3	8	MN608_01721	Primary metabolism (secreted)	Protein degradation	Protease-like proteins	cerevisin	nonDEG	236.52	203.57
OG0000095	5	3	8	MN608_04284	Primary metabolism (secreted)	Protein degradation	Protease-like proteins	cerevisin	1.48	207.61	104.72
OG0000095	5	3	8	MN608_10895	Primary metabolism (secreted)	Protein degradation	Protease-like proteins	cerevisin	nonDEG	0.73	1.71
OG0000103	4	4	8	MN608_07585	Secondary metabolism	Other secondary metabolism-related	Other secondary metabolism-related	benzoate 4-monooxygenase	nonDEG	0.05	0.04
OG0000105	3	5	8	MN608_01561	Other	Other	Other	Arylsulfotransferase (ASST)	nonDEG	6.77	3.36
OG0000105	3	5	8	MN608_08583	Other (secreted)	Other	Other	Arylsulfotransferase (ASST)	nonDEG	0.07	0.14
OG0000105	3	5	8	MN608_09398	Other	Other	Other	Arylsulfotransferase (ASST)		0.42	0.26
OG0000105	3	5	8	MN608_00375	Other (secreted)	Other	Other	arylsulfate sulfotransferase	nonDEG	0.31	0.63
OG0000104	1	7	8	MN608_11313	Primary metabolism	Lipid degradation	Lipid oxidation	alpha-methylacyl-CoA racemase		0.03	0
OG0000092	6	2	8	MN608_00784	Primary metabolism	Carbohydrate metabolism	Plant-derived carbon assimilation	alpha-L-rhamnosidase	nonDEG	2.78	2.21
OG0000092	6	2	8	MN608_07978	Primary metabolism	Carbohydrate metabolism	Plant-derived carbon assimilation	alpha-L-rhamnosidase	nonDEG	1.64	0.84
OG0000094	6	2	8	MN608_11506	Secondary metabolism	Terpenoid metabolism	Terpenoid metabolism	acyclic terpene utilization AtuA family protein	nonDEG	0.32	0.56
OG0000102	2	6	8	MN608_08092	Primary metabolism	Amino acid metabolism	Ala, Asp, and Glu metabolism	5-oxoprolinase (ATP-hydrolysing)	1.22	6.4	3.05
OG0000102	2	6	8	MN608_09877	Primary metabolism	Amino acid metabolism	Ala, Asp, and Glu metabolism	5-oxoprolinase (ATP-hydrolysing)		0	0
OG0000102	2	6	8	MN608_09879	Primary metabolism	Amino acid metabolism	Ala, Asp, and Glu metabolism	5-oxoprolinase (ATP-hydrolysing)	1.96	2.78	0.65
OG0000102	2	6	8	MN608_09880	Primary metabolism	Amino acid metabolism	Ala, Asp, and Glu metabolism	5-oxoprolinase (ATP-hydrolysing)	3.66	2.48	0.14
OG0000102	2	6	8	MN608_09881	Primary metabolism	Amino acid metabolism	Ala, Asp, and Glu metabolism	5-oxoprolinase (ATP-hydrolysing)	nonDEG	2.37	1.77
OG0000156	2	5	7	MN608_01448	Transcription factors	Transcription factors	Transcription factors	zinc finger MYND domain-containing protein		0	0
OG0000156	2	5	7	MN608_01449	Transcription factors	Transcription factors	Transcription factors	zinc finger MYND domain-containing protein		0.05	0
OG0000156	2	5	7	MN608_01451	Transcription factors	Transcription factors	Transcription factors	zinc finger MYND domain-containing protein	-1.28	5.81	15.41
OG0000156	2	5	7	MN608_10136	Transcription factors	Transcription factors	Transcription factors	zinc finger MYND domain-containing protein	nonDEG	0.24	0.24
OG0000143	4	3	7	MN608_06769	Primary metabolism	Amino acid metabolism	Phe, Tyr, and Trp metabolism	tyrosinase	nonDEG	4.6	6.38
OG0000143	4	3	7	MN608_09030	Primary metabolism	Amino acid metabolism	Phe, Tyr, and Trp metabolism	tyrosinase	nonDEG	57.48	83.83
OG0000143	4	3	7	MN608_09694	Primary metabolism	Amino acid metabolism	Phe, Tyr, and Trp metabolism	tyrosinase	nonDEG	0.76	0.44
OG0000113	4	3	7	MN608_04005	Primary metabolism	Lipid synthesis	Desaturases	sphingolipid 8-(E)-desaturase	nonDEG	0.74	0.46
OG0000113	4	3	7	MN608_08789	Primary metabolism	Lipid synthesis	Desaturases	sphingolipid 8-(E)-desaturase	nonDEG	34.27	26.64
OG0000113	4	3	7	MN608_11386	Primary metabolism	Lipid synthesis	Desaturases	sphingolipid 8-(E)-desaturase	1.18	21.16	8.67
OG0000139	3	4	7	MN608_06613	Secondary metabolism	Phytohormone metabolism-related	Salicylic acid	salicylate hydroxylase	nonDEG	3.48	7.13
OG0000157	1	6	7	MN608_07962	Secondary metabolism	Phytohormone metabolism-related	Salicylic acid	salicylate hydroxylase	nonDEG	2.21	1.9
OG0000139	3	4	7	MN608_11131	Secondary metabolism	Phytohormone metabolism-related	Salicylic acid	salicylate hydroxylase		0	0
OG0000155	1	6	7	MN608_00183	Other	Other	Other	rabenosyn-5	nonDEG	0.53	0.86
OG0000128	5	2	7	MN608_10413	Transcription factors	Transcription factors	Transcription factors	proline utilization trans-activator	nonDEG	10.47	7.6
OG0000128	5	2	7	MN608_11913	Transcription factors	Transcription factors	Transcription factors	proline utilization trans-activator	-2.23	0.16	0.94
OG0000138	4	3	7	MN608_02544	Primary metabolism	Amino acid metabolism	Phe, Tyr, and Trp metabolism	primary-amine oxidase	nonDEG	197.45	290.29
OG0000138	4	3	7	MN608_08536	Primary metabolism	Amino acid metabolism	Phe, Tyr, and Trp metabolism	primary-amine oxidase	2.4	30.55	7.76
OG0000138	4	3	7	MN608_09197	Primary metabolism	Amino acid metabolism	Phe, Tyr, and Trp metabolism	primary-amine oxidase	1.44	5.86	2.28
OG0000131	5	2	7	MN608_03144	Other	Other	Other	presilphiperfolanol synthase	nonDEG	0.05	0.03
OG0000126	3	4	7	MN608_08622	Other	Other	Other	phytanoyl-CoA hydroxylase	nonDEG	22.52	19.83
OG0000126	3	4	7	MN608_10156	Other	Other	Other	phytanoyl-CoA hydroxylase	nonDEG	0.57	0.91
OG0000126	3	4	7	MN608_10274	Other	Other	Other	phytanoyl-CoA hydroxylase		0	0
OG0000126	3	4	7	MN608_09948	Other	Other	Other	phytanoyl-CoA dioxygenase family protein		0	0
OG0000134	4	3	7	MN608_03070	FCW (secreted)	Other FCW-related	Peptidoglycan-modifying-proteins-like	peptidoglycan-N-acetylglucosamine deacetylase	nonDEG	39.99	18.79
OG0000134	4	3	7	MN608_03163	FCW (secreted)	Other FCW-related	Peptidoglycan-modifying-proteins-like	peptidoglycan-N-acetylglucosamine deacetylase	2.29	151.03	36.21
OG0000134	4	3	7	MN608_08592	FCW	Other FCW-related	Peptidoglycan-modifying-proteins-like	peptidoglycan-N-acetylglucosamine deacetylase	nonDEG	42.83	56.99
OG0000155	1	6	7	MN608_00084	Other	Other	Other	N-terminal domain of NWD NACHT-NTPase	nonDEG	1.12	0.52
OG0000110	5	2	7	MN608_08669	Other	Other	Other	nephrocystin-3	nonDEG	4.22	4.98
OG0000121	4	3	7	MN608_10178	Other	Other	Other	NACHT domain-containing protein	nonDEG	0.04	0.19
OG0000135	3	4	7	MN608_08346	Transport	Carbohydrate transport	Sugar/H+ symporters	MFS transporter SP family sugar:H+ symporter	1.85	32.34	9.19
OG0000135	3	4	7	MN608_11949	Transport	Carbohydrate transport	Sugar/H+ symporters	MFS transporter SP family sugar:H+ symporter	nonDEG	0.13	0.29
OG0000135	3	4	7	MN608_04015	Transport	Other transport-related	Other transport-related	MFS transporter SP family solute carrier family 2 (myo-inositol transporter) member 13		0	0
OG0000135	3	4	7	MN608_11478	Transport	Other transport-related	Other transport-related	MFS transporter SP family solute carrier family 2 (myo-inositol transporter) member 13	-1.63	0.26	0.87
OG0000124	5	2	7	MN608_01649	Transport	Carbohydrate transport	Sugar/H+ symporters	MFS transporter SP family general alpha glucoside:H+ symporter	nonDEG	0.86	0.91
OG0000124	5	2	7	MN608_11104	Transport	Carbohydrate transport	Sugar/H+ symporters	MFS transporter SP family general alpha glucoside:H+ symporter		0	0
OG0000152	4	3	7	MN608_01472	Transport	Other transport-related	Other transport-related	MFS transporter MCT family solute carrier family 16 (monocarboxylic acid transporters) member 3	nonDEG	5.05	3.41
OG0000152	4	3	7	MN608_09257	Transport	Other transport-related	Other transport-related	MFS transporter MCT family solute carrier family 16 (monocarboxylic acid transporters) member 3	1.59	0.85	0.3
OG0000154	1	6	7	MN608_09619	Transport	Other transport-related	Other transport-related	MFS transporter MCT family solute carrier family 16 (monocarboxylic acid transporters) member 3	nonDEG	54.53	70.34
OG0000154	1	6	7	MN608_10211	Transport	Other transport-related	Other transport-related	MFS transporter MCT family solute carrier family 16 (monocarboxylic acid transporters) member 3		0	0
OG0000152	4	3	7	MN608_02941	Transport	Other transport-related	Other transport-related	MFS transporter MCT family solute carrier family 16 (monocarboxylic acid transporters) member 10	-2.04	0.13	0.46
OG0000154	1	6	7	MN608_03199	Transport	Other transport-related	Other transport-related	MFS transporter MCT family solute carrier family 16 (monocarboxylic acid transporters) member 10	nonDEG	57.97	85.16
OG0000154	1	6	7	MN608_06559	Transport	Other transport-related	Other transport-related	MFS transporter MCT family solute carrier family 16 (monocarboxylic acid transporters) member 10	nonDEG	0.32	0.25
OG0000154	1	6	7	MN608_06766	Transport	Other transport-related	Other transport-related	MFS transporter MCT family solute carrier family 16 (monocarboxylic acid transporters) member 10	nonDEG	3.05	3.22
OG0000154	1	6	7	MN608_10212	Transport	Other transport-related	Other transport-related	MFS transporter MCT family solute carrier family 16 (monocarboxylic acid transporters) member 10		0	0
OG0000129	6	1	7	MN608_07603	Transport	Other transport-related	Other transport-related	MFS transporter ACS family allantoate permease	nonDEG	1.71	1.37
OG0000147	5	2	7	MN608_03063	Secondary metabolism	Terpenoid metabolism	Terpenoid metabolism	mevalonyl-CoA hydratase	nonDEG	3.01	5.88
OG0000147	5	2	7	MN608_11065	Secondary metabolism	Terpenoid metabolism	Terpenoid metabolism	mevalonyl-CoA hydratase	nonDEG	5.61	10.75
OG0000141	3	4	7	MN608_10296	Other	Other	Other	methyltransferase domain-containing protein	nonDEG	2.13	3.41
OG0000141	3	4	7	MN608_10575	Other	Other	Other	methyltransferase domain-containing protein	nonDEG	133.29	232.04
OG0000120	5	2	7	MN608_00156	Primary metabolism	Anaerobic respiration	Lactate dehydrogenases	L-lactate dehydrogenase (cytochrome)	nonDEG	0.94	1.14
OG0000120	5	2	7	MN608_04826	Primary metabolism	Anaerobic respiration	Lactate dehydrogenases	L-lactate dehydrogenase (cytochrome)	nonDEG	14.23	17.64
OG0000157	1	6	7	MN608_07961	Primary metabolism	Amino acid metabolism	Phe, Tyr, and Trp metabolism	kynurenine 3-monooxygenase	nonDEG	4.01	5.66
OG0000156	2	5	7	MN608_01450	Unknown	Unknown	Unknown	hypothetical protein		0	0
OG0000137	2	5	7	MN608_01482	Unknown (secreted)	Unknown	Unknown	hypothetical protein	nonDEG	0.39	0.25
OG0000112	4	3	7	MN608_01694	Unknown	Unknown	Unknown	hypothetical protein	nonDEG	0.18	0.17
OG0000144	4	3	7	MN608_02929	Other	Other	Other	hypothetical protein		0.02	0.02
OG0000137	2	5	7	MN608_03141	Unknown	Unknown	Unknown	hypothetical protein	nonDEG	0.03	0.12
OG0000151	5	2	7	MN608_04205	Unknown	Unknown	Unknown	hypothetical protein	nonDEG	0.12	0.19
OG0000127	5	2	7	MN608_06626	Unknown	Unknown	Unknown	hypothetical protein		0	0.13
OG0000118	4	3	7	MN608_07521	Unknown	Unknown	Unknown	hypothetical protein		0	0
OG0000112	4	3	7	MN608_08357	Unknown	Unknown	Unknown	hypothetical protein	nonDEG	1.13	1.07
OG0000139	3	4	7	MN608_08389	Unknown	Unknown	Unknown	hypothetical protein	nonDEG	0.09	0.29
OG0000137	2	5	7	MN608_08595	Unknown (secreted)	Unknown	Unknown	hypothetical protein	nonDEG	0.58	0.54
OG0000144	4	3	7	MN608_08686	Other	Other	Other	hypothetical protein	nonDEG	3.56	1.77
OG0000112	4	3	7	MN608_09381	Unknown	Unknown	Unknown	hypothetical protein		0	0.01
OG0000141	3	4	7	MN608_09449	Unknown	Unknown	Unknown	hypothetical protein	nonDEG	1.14	1.02
OG0000144	4	3	7	MN608_10155	Other	Other	Other	hypothetical protein	nonDEG	0.1	0.02
OG0000137	2	5	7	MN608_10747	Unknown	Unknown	Unknown	hypothetical protein		0.04	0
OG0000116	5	2	7	MN608_10807	Unknown	Unknown	Unknown	hypothetical protein	nonDEG	0.31	0.31
OG0000145	4	3	7	MN608_10843	Unknown	Unknown	Unknown	hypothetical protein		0	0.02
OG0000116	5	2	7	MN608_10869	Unknown	Unknown	Unknown	hypothetical protein	nonDEG	14.37	15.88
OG0000137	2	5	7	MN608_10878	Unknown	Unknown	Unknown	hypothetical protein	-2.1	0.89	2.96
OG0000142	5	2	7	MN608_10991	Unknown (secreted)	Unknown	Unknown	hypothetical protein		0	0
OG0000142	5	2	7	MN608_11870	Unknown (secreted)	Unknown	Unknown	hypothetical protein		0.12	0.09
OG0000125	6	1	7	MN608_03177	Other	Other	Other	hygromycin-B 7''-O-kinase	nonDEG	0.09	0.23
OG0000123	6	1	7	MN608_04866	PCWDE (secreted)	Lignin degradation	Lignin degradation	glyoxal/methylglyoxal oxidase	1.01	363.17	164.74
OG0000141	3	4	7	MN608_11716	Secondary metabolism	Toxin and antibiotic synthesis	Other toxin and antibiotic synthesis-related	gliotoxin biosynthesis N-methyltransferase	nonDEG	55.38	82.36
OG0000110	5	2	7	MN608_08670	Other	Other	Other	FxSxx-COOH system tetratricopeptide repeat protein	nonDEG	1.65	1.01
OG0000155	1	6	7	MN608_06538	Other	Other	Other	fungal STAND Goodbye domain-containing protein	1.83	2.6	0.75
OG0000111	6	1	7	MN608_02357	Other	Other	Other	Fungal protein kinase	nonDEG	7.27	7.77
OG0000145	4	3	7	MN608_10845	Other	Other	Other	F-box-like domain-containing protein		0.02	0
OG0000145	4	3	7	MN608_10844	Primary metabolism	Protein degradation	Proteasome-mediated degradation	F-box/TPR repeat protein Pof3		0.03	0.02
OG0000151	5	2	7	MN608_07487	Other	Other	Other	F-box protein 47		0	0
OG0000139	3	4	7	MN608_06701	Primary metabolism	Nucleotide metabolism	Purine metabolism	FAD-dependent urate hydroxylase	nonDEG	3.6	1.76
OG0000153	3	4	7	MN608_00684	Other	Other	Other	FAD-binding protein	2.64	54.6	6.18
OG0000153	3	4	7	MN608_04055	Other	Other	Other	FAD-binding protein	-1.67	1.89	4.53
OG0000153	3	4	7	MN608_11266	Other	Other	Other	FAD-binding protein	nonDEG	32.09	70.13
OG0000153	3	4	7	MN608_11382	Other	Other	Other	FAD-binding protein	-2.2	570.55	2985.76
OG0000157	1	6	7	MN608_01432	Other	Other	Other	FAD dependent monooxygenase	nonDEG	418.52	402.99
OG0000157	1	6	7	MN608_08972	Other	Other	Other	FAD dependent monooxygenase	nonDEG	65.1	75.32
OG0000157	1	6	7	MN608_09374	Other	Other	Other	FAD dependent monooxygenase		0.02	0.11
OG0000157	1	6	7	MN608_11244	Other	Other	Other	FAD dependent monooxygenase		0	0
OG0000109	6	1	7	MN608_01720	Other	Other	Other	dynamin 1-like protein	nonDEG	7.4	6.65
OG0000115	5	2	7	MN608_01728	Unknown	Unknown	Unknown	DUF895 domain membrane protein	nonDEG	14.48	13.28
OG0000115	5	2	7	MN608_09385	Unknown	Unknown	Unknown	DUF895 domain membrane protein	nonDEG	17.36	18.83
OG0000118	4	3	7	MN608_07386	Stress-related	Xenobiotic detoxification	Xenobiotic detoxification	dimethylaniline monooxygenase (N-oxide forming)	nonDEG	3.41	2.96
OG0000118	4	3	7	MN608_09201	Stress-related	Xenobiotic detoxification	Xenobiotic detoxification	dimethylaniline monooxygenase (N-oxide forming)	nonDEG	0.35	0.72
OG0000127	5	2	7	MN608_10083	Other	Other	Other	deaminase-like protein	-1.5	1.96	7.61
OG0000131	5	2	7	MN608_02543	Secondary metabolism	Toxin and antibiotic synthesis	Other toxin and antibiotic synthesis-related	cycloaraneosene synthase	nonDEG	6.6	5.49
OG0000119	6	1	7	MN608_00647	Other	Other	Other	CHROMO domain-containing protein	nonDEG	12.62	16.67
OG0000146	1	6	7	MN608_05439	FCW (secreted)	Chitin metabolism	Chitin degradation	chitinase	-1.33	0.42	0.88
OG0000146	1	6	7	MN608_08237	FCW (secreted)	Chitin metabolism	Chitin degradation	chitinase	nonDEG	81.71	43.9
OG0000146	1	6	7	MN608_08718	FCW	Chitin metabolism	Chitin degradation	chitinase	3.09	29.71	3.68
OG0000146	1	6	7	MN608_09228	FCW (secreted)	Chitin metabolism	Chitin degradation	chitinase	nonDEG	0.11	0.19
OG0000146	1	6	7	MN608_09966	FCW	Chitin metabolism	Chitin degradation	chitinase	nonDEG	1.51	0.13
OG0000146	1	6	7	MN608_11577	FCW	Chitin metabolism	Chitin degradation	chitinase		0	0.01
OG0000150	1	6	7	MN608_03205	Stress-related	Other stress-related	Other stress-related	CFEM domain-containing protein	nonDEG	0.02	0.08
OG0000150	1	6	7	MN608_04644	Stress-related	Other stress-related	Other stress-related	CFEM domain-containing protein	nonDEG	1.7	1.88
OG0000150	1	6	7	MN608_08560	Stress-related	Other stress-related	Other stress-related	CFEM domain-containing protein	nonDEG	1.94	2.42
OG0000150	1	6	7	MN608_10213	Stress-related	Other stress-related	Other stress-related	CFEM domain-containing protein	nonDEG	0.41	0.18
OG0000150	1	6	7	MN608_10372	Stress-related	Other stress-related	Other stress-related	CFEM domain-containing protein	nonDEG	0.31	0.29
OG0000150	1	6	7	MN608_11012	Stress-related	Other stress-related	Other stress-related	CFEM domain-containing protein	nonDEG	2.51	1.43
OG0000122	6	1	7	MN608_11666	Secondary metabolism	Other secondary metabolism-related	Other secondary metabolism-related	benzoate 4-monooxygenase	-1.29	5.61	17.09
OG0000130	4	3	7	MN608_11448	Transport	Other transport-related	Other transport-related	AtrB	4.39	2.65	0.11
OG0000130	4	3	7	MN608_09553	Transport	Other transport-related	Other transport-related	ATP-binding cassette subfamily G (WHITE) member 2 SNQ2	1.54	38.52	12.8
OG0000130	4	3	7	MN608_11409	Transport	Other transport-related	Other transport-related	ATP-binding cassette subfamily G (WHITE) member 2 PDR	nonDEG	1.04	1.1
OG0000140	4	3	7	MN608_02292	Transport	Other transport-related	Other transport-related	ATP-binding cassette subfamily B (MDR/TAP) member 1	nonDEG	16.86	8.13
OG0000140	4	3	7	MN608_06938	Transport	Other transport-related	Other transport-related	ATP-binding cassette subfamily B (MDR/TAP) member 1	nonDEG	12.12	5.85
OG0000140	4	3	7	MN608_11740	Transport	Other transport-related	Other transport-related	ATP-binding cassette subfamily B (MDR/TAP) member 1	nonDEG	2.3	1.69
OG0000155	1	6	7	MN608_01759	Cytoskeleton	Actin cytoskeletion	Actin cytoskeletion	ankyrin repeat domain-containing protein 50	nonDEG	3.07	4.43
OG0000155	1	6	7	MN608_02214	Cytoskeleton	Actin cytoskeletion	Actin cytoskeletion	ankyrin repeat domain-containing protein 50	nonDEG	1.09	1.12
OG0000121	4	3	7	MN608_03087	Cytoskeleton	Actin cytoskeletion	Actin cytoskeletion	ankyrin repeat domain-containing protein 50	nonDEG	1.33	0.96
OG0000149	4	3	7	MN608_05498	Cytoskeleton	Actin cytoskeletion	Actin cytoskeletion	ankyrin repeat domain-containing protein 50	nonDEG	0.47	0.57
OG0000148	1	6	7	MN608_05617	Cytoskeleton	Actin cytoskeletion	Actin cytoskeletion	ankyrin repeat domain-containing protein 50	nonDEG	6.42	8.87
OG0000148	1	6	7	MN608_08350	Cytoskeleton	Actin cytoskeletion	Actin cytoskeletion	ankyrin repeat domain-containing protein 50	nonDEG	0.45	0.53
OG0000148	1	6	7	MN608_09166	Cytoskeleton	Actin cytoskeletion	Actin cytoskeletion	ankyrin repeat domain-containing protein 50	nonDEG	9.33	18.74
OG0000148	1	6	7	MN608_09418	Cytoskeleton	Actin cytoskeletion	Actin cytoskeletion	ankyrin repeat domain-containing protein 50	nonDEG	1.24	0.21
OG0000148	1	6	7	MN608_10150	Cytoskeleton	Actin cytoskeletion	Actin cytoskeletion	ankyrin repeat domain-containing protein 50	nonDEG	1.9	1.73
OG0000121	4	3	7	MN608_10179	Cytoskeleton	Actin cytoskeletion	Actin cytoskeletion	ankyrin repeat domain-containing protein 50	2.77	1.65	0.19
OG0000149	4	3	7	MN608_10825	Cytoskeleton	Actin cytoskeletion	Actin cytoskeletion	ankyrin repeat domain-containing protein 50	nonDEG	1.61	1.38
OG0000155	1	6	7	MN608_11730	Cytoskeleton	Actin cytoskeletion	Actin cytoskeletion	ankyrin repeat domain-containing protein 50		0.09	0.01
OG0000148	1	6	7	MN608_01651	Cytoskeleton	Actin cytoskeletion	Actin cytoskeletion	ankyrin repeat domain-containing protein		0.4	0.1
OG0000149	4	3	7	MN608_11315	Cytoskeleton	Actin cytoskeletion	Actin cytoskeletion	ankyrin	nonDEG	0.19	0.21
OG0000132	5	2	7	MN608_10006	Primary metabolism (secreted)	Lipid metabolism	Glycerophospholipid metabolism	acetylcholinesterase	nonDEG	3.93	3.22
OG0000132	5	2	7	MN608_11467	Primary metabolism	Lipid metabolism	Glycerophospholipid metabolism	acetylcholinesterase		0.06	0
OG0000117	5	2	7	MN608_00845	Other	Other	Other	4-hydroxy-3-prenylphenylpyruvate oxygenase	nonDEG	9.82	5.92
OG0000117	5	2	7	MN608_03497	Secondary metabolism	Toxin and antibiotic synthesis	Other toxin and antibiotic synthesis-related	4-hydroxy-3-prenylphenylpyruvate oxygenase	-1.04	10.71	25.37
OG0000165	4	2	6	MN608_10805	Transcription factors	Transcription factors	Transcription factors	transcriptional activator protein UGA3	nonDEG	0.15	0.26
OG0000215	3	3	6	MN608_01715	Other	Other	Other	thiamine pyrophosphate-requiring protein	nonDEG	2.98	3.56
OG0000215	3	3	6	MN608_09203	Other	Other	Other	thiamine pyrophosphate-requiring protein	nonDEG	0.05	0.09
OG0000215	3	3	6	MN608_11483	Other	Other	Other	thiamine pyrophosphate-requiring protein	nonDEG	2.99	3.17
OG0000178	3	3	6	MN608_09768	Other	Other	Other	TauD/TfdA family dioxygenase	-3.04	0.34	5.53
OG0000178	3	3	6	MN608_11693	Other	Other	Other	TauD/TfdA family dioxygenase	nonDEG	20.4	25.27
OG0000181	3	3	6	MN608_04725	Transport	Inorganic ion transport	(SO4)2+ transport	SULFATE PERMEASE II	nonDEG	3.13	2.02
OG0000181	3	3	6	MN608_06745	Transport	Inorganic ion transport	(SO4)2+ transport	SULFATE PERMEASE II	nonDEG	0.27	0.18
OG0000181	3	3	6	MN608_09241	Transport	Inorganic ion transport	(SO4)2+ transport	SULFATE PERMEASE II	nonDEG	7.18	10.78
OG0000163	2	4	6	MN608_06075	Primary metabolism	Protein degradation	Proteasome-mediated degradation	speckle-type POZ protein		0	0
OG0000194	1	5	6	MN608_01751	Secondary metabolism	Phytohormone metabolism-related	Salicylic acid	salicylate hydroxylase	nonDEG	0.07	0.06
OG0000194	1	5	6	MN608_06674	Secondary metabolism	Phytohormone metabolism-related	Salicylic acid	salicylate hydroxylase	nonDEG	0.22	0.3
OG0000194	1	5	6	MN608_10005	Secondary metabolism	Phytohormone metabolism-related	Salicylic acid	salicylate hydroxylase		0	0.06
OG0000194	1	5	6	MN608_11461	Secondary metabolism	Phytohormone metabolism-related	Salicylic acid	salicylate hydroxylase		0	0
OG0000210	4	2	6	MN608_00232	Transcription factors	Transcription factors	Transcription factors	Rho-related BTB domain-containing protein 1/2	nonDEG	0.39	0.36
OG0000180	3	3	6	MN608_05539	Transport	Carbohydrate transport	Carbohydrate transport	Related to hexose transporter protein	-1.3	0.75	1.88
OG0000180	3	3	6	MN608_10675	Transport	Carbohydrate transport	Carbohydrate transport	Related to hexose transporter protein	nonDEG	71.85	35.55
OG0000180	3	3	6	MN608_11714	Transport	Carbohydrate transport	Carbohydrate transport	Related to hexose transporter protein	nonDEG	3.24	1.78
OG0000170	4	2	6	MN608_09636	Transport	Inorganic ion transport	Ca2+ transport	putative calcium P-type ATPase	1.32	12.5	5.09
OG0000170	4	2	6	MN608_08344	Transport	Inorganic ion transport	Ca2+ transport	P-type Ca2+ transporter type 2C	1.26	24.39	8.8
OG0000159	5	1	6	MN608_10524	Transcription factors	Transcription factors	Transcription factors	proline utilization trans-activator	nonDEG	9.42	9.93
OG0000196	4	2	6	MN608_11143	Transport	Other transport-related	Other transport-related	Probable transporter AQR1		0	0
OG0000211	3	3	6	MN608_00272	Transport	Protein transport	Other protein transport-related	OPT/YSL family transporter	nonDEG	17	29.44
OG0000211	3	3	6	MN608_00675	Transport	Other transport-related	Other transport-related	OPT/YSL family transporter	2.09	13.52	2.65
OG0000211	3	3	6	MN608_03788	Transport	Protein transport	Other protein transport-related	OPT/YSL family transporter	nonDEG	25.53	15.14
OG0000185	3	3	6	MN608_02870	Other	Other	Other	NmrA family NAD(P)-binding protein	nonDEG	16.79	18.2
OG0000185	3	3	6	MN608_09250	Other	Other	Other	NmrA family NAD(P)-binding protein	nonDEG	4.31	6.03
OG0000185	3	3	6	MN608_11897	Other	Other	Other	NmrA family NAD(P)-binding protein	nonDEG	0.11	0.16
OG0000182	3	3	6	MN608_07628	Primary metabolism	Energy metabolism	ETC and ATP synthesis	NADPH:quinone reductase		0	0.02
OG0000182	3	3	6	MN608_10802	Primary metabolism	Energy metabolism	ETC and ATP synthesis	NADPH:quinone reductase	nonDEG	15.82	11.42
OG0000204	3	3	6	MN608_10900	Primary metabolism	Energy metabolism	ETC and ATP synthesis	NADPH:quinone reductase	nonDEG	185.11	287.84
OG0000182	3	3	6	MN608_11754	Primary metabolism	Energy metabolism	ETC and ATP synthesis	NADPH:quinone reductase	nonDEG	41.19	66.27
OG0000162	5	1	6	MN608_07602	Signaling	Quorum sensing-related	Quorum sensing-related	N-acyl homoserine lactone hydrolase	nonDEG	1.25	1.03
OG0000213	4	2	6	MN608_03148	Transport	Carbohydrate transport	Sugar/H+ symporters	MFS transporter SP family sugar:H+ symporter		0	0.05
OG0000213	4	2	6	MN608_08594	Transport	Carbohydrate transport	Sugar/H+ symporters	MFS transporter SP family sugar:H+ symporter	nonDEG	1.02	1.51
OG0000186	5	1	6	MN608_08250	Transport	Other transport-related	Other transport-related	MFS transporter MCT family solute carrier family 16 (monocarboxylic acid transporters) member 10	nonDEG	8.27	14.21
OG0000207	4	2	6	MN608_07367	Transport	Carbohydrate transport	Sugar/H+ symporters	MFS transporter FHS family glucose/mannose:H+ symporter	nonDEG	3.74	4.07
OG0000207	4	2	6	MN608_07513	Transport	Carbohydrate transport	Sugar/H+ symporters	MFS transporter FHS family glucose/mannose:H+ symporter	nonDEG	3.02	3.82
OG0000224	4	2	6	MN608_01126	Secondary metabolism	Other secondary metabolism-related	Other secondary metabolism-related	MFS transporter DHA2 family glioxin efflux transporter	nonDEG	2.05	0.87
OG0000224	4	2	6	MN608_04418	Secondary metabolism	Other secondary metabolism-related	Other secondary metabolism-related	MFS transporter DHA2 family glioxin efflux transporter	nonDEG	4.32	3.04
OG0000196	4	2	6	MN608_08302	Transport	Other transport-related	Other transport-related	MFS transporter	nonDEG	5.47	3.84
OG0000161	4	2	6	MN608_06598	Stress-related	Xenobiotic detoxification	Xenobiotic detoxification	maleylacetate reductase	-0.18	1.36	3.42
OG0000205	2	4	6	MN608_10736	Primary metabolism	Lipid synthesis	Other lipid degradation	long-chain fatty acid omega-monooxygenase	nonDEG	0.14	0.07
OG0000178	3	3	6	MN608_03131	Stress-related	Redox metabolism-related	Redox metabolism-related	L-asparagine oxygenase		0.08	0
OG0000183	3	3	6	MN608_11513	Transport	Iron transport (incl, siderophores)	Iron transport (incl, siderophores)	iron transport multicopper oxidase	nonDEG	5.31	5.75
OG0000183	3	3	6	MN608_11606	Transport (secreted)	Iron transport (incl, siderophores)	Iron transport (incl, siderophores)	iron transport multicopper oxidase	nonDEG	15.68	13.67
OG0000183	3	3	6	MN608_11915	Transport (secreted)	Iron transport (incl, siderophores)	Iron transport (incl, siderophores)	iron transport multicopper oxidase	nonDEG	12.96	26.69
OG0000187	1	5	6	MN608_00179	Unknown (secreted)	Unknown	Unknown	hypothetical protein	-2.85	657.9	3519.9
OG0000210	4	2	6	MN608_00231	Unknown	Unknown	Unknown	hypothetical protein		0	0
OG0000198	2	4	6	MN608_02216	Unknown	Unknown	Unknown	hypothetical protein	nonDEG	1.61	1.83
OG0000198	2	4	6	MN608_02896	Unknown	Unknown	Unknown	hypothetical protein		0	0
OG0000184	5	1	6	MN608_03118	Unknown	Unknown	Unknown	hypothetical protein		0.06	0.08
OG0000179	1	5	6	MN608_03128	Unknown	Unknown	Unknown	hypothetical protein		0	0
OG0000179	1	5	6	MN608_03129	Unknown	Unknown	Unknown	hypothetical protein		0	0
OG0000197	1	5	6	MN608_03134	Unknown	Unknown	Unknown	hypothetical protein	nonDEG	5.09	11.53
OG0000173	4	2	6	MN608_03182	Other	Other	Other	hypothetical protein	nonDEG	1.55	3.45
OG0000195	1	5	6	MN608_05435	Unknown	Unknown	Unknown	hypothetical protein	-1.05	7.61	21.16
OG0000177	2	4	6	MN608_05537	Unknown	Unknown	Unknown	hypothetical protein	nonDEG	1.88	4.2
OG0000177	2	4	6	MN608_05538	Unknown	Unknown	Unknown	hypothetical protein	nonDEG	4.55	7.82
OG0000201	3	3	6	MN608_06566	Unknown	Unknown	Unknown	hypothetical protein	nonDEG	9.01	12.86
OG0000197	1	5	6	MN608_06572	Unknown	Unknown	Unknown	hypothetical protein	nonDEG	1.58	2.49
OG0000226	5	1	6	MN608_06637	Unknown	Unknown	Unknown	hypothetical protein	nonDEG	1.92	2.75
OG0000177	2	4	6	MN608_06692	Unknown	Unknown	Unknown	hypothetical protein	nonDEG	57.88	151.01
OG0000197	1	5	6	MN608_06759	Unknown	Unknown	Unknown	hypothetical protein	nonDEG	0.05	0.14
OG0000212	4	2	6	MN608_08296	Unknown	Unknown	Unknown	hypothetical protein	1.43	2.97	1.06
OG0000197	1	5	6	MN608_08392	Unknown	Unknown	Unknown	hypothetical protein	nonDEG	0.29	0.1
OG0000200	3	3	6	MN608_08491	Unknown	Unknown	Unknown	hypothetical protein	nonDEG	1.94	3.69
OG0000165	4	2	6	MN608_08582	Unknown	Unknown	Unknown	hypothetical protein		0	0
OG0000187	1	5	6	MN608_09194	Unknown	Unknown	Unknown	hypothetical protein	nonDEG	0.98	0.89
OG0000198	2	4	6	MN608_09258	Unknown	Unknown	Unknown	hypothetical protein	nonDEG	0.14	0.09
OG0000175	4	2	6	MN608_09957	Unknown	Unknown	Unknown	hypothetical protein	nonDEG	2.14	2.5
OG0000187	1	5	6	MN608_10002	Unknown	Unknown	Unknown	hypothetical protein	-3.66	131.54	1372.46
OG0000195	1	5	6	MN608_10046	Unknown	Unknown	Unknown	hypothetical protein	1.46	1.41	0.48
OG0000177	2	4	6	MN608_10110	Unknown	Unknown	Unknown	hypothetical protein		0	0
OG0000205	2	4	6	MN608_10735	Unknown	Unknown	Unknown	hypothetical protein	nonDEG	2.99	1.68
OG0000212	4	2	6	MN608_11095	Unknown	Unknown	Unknown	hypothetical protein		0	0
OG0000172	5	1	6	MN608_11176	Unknown	Unknown	Unknown	hypothetical protein		0	0
OG0000201	3	3	6	MN608_11213	Unknown	Unknown	Unknown	hypothetical protein		0	0
OG0000201	3	3	6	MN608_11214	Unknown	Unknown	Unknown	hypothetical protein		0	0
OG0000175	4	2	6	MN608_11284	Unknown	Unknown	Unknown	hypothetical protein		0.04	0.01
OG0000197	1	5	6	MN608_11514	Unknown	Unknown	Unknown	hypothetical protein	nonDEG	1.21	1.35
OG0000198	2	4	6	MN608_11732	Unknown	Unknown	Unknown	hypothetical protein	nonDEG	0.05	0.17
OG0000161	4	2	6	MN608_11843	Unknown	Unknown	Unknown	hypothetical protein		0	0
OG0000187	1	5	6	MN608_11865	Unknown	Unknown	Unknown	hypothetical protein	-2.46	0.76	3.71
OG0000187	1	5	6	MN608_11910	Unknown (secreted)	Unknown	Unknown	hypothetical protein	nonDEG	149.88	344.58
OG0000174	2	4	6	MN608_11927	Unknown	Unknown	Unknown	hypothetical protein		0.05	0
OG0000190	3	3	6	MN608_07379	Primary metabolism	Amino acid metabolism	Phe, Tyr, and Trp metabolism	homogentisate 1,2-dioxygenase	nonDEG	7.06	6.58
OG0000190	3	3	6	MN608_08422	Primary metabolism	Amino acid metabolism	Phe, Tyr, and Trp metabolism	homogentisate 1,2-dioxygenase	nonDEG	1.22	1.41
OG0000190	3	3	6	MN608_10409	Primary metabolism	Amino acid metabolism	Phe, Tyr, and Trp metabolism	homogentisate 1,2-dioxygenase	nonDEG	0.11	0.28
OG0000171	2	4	6	MN608_01708	Reproduction	Heterokaryon incompatibility proteins	Heterokaryon incompatibility proteins	HET domain-containing protein	nonDEG	0.54	0.19
OG0000171	2	4	6	MN608_05672	Reproduction	Heterokaryon incompatibility proteins	Heterokaryon incompatibility proteins	HET domain-containing protein	nonDEG	0.68	0.56
OG0000171	2	4	6	MN608_11308	Reproduction	Heterokaryon incompatibility proteins	Heterokaryon incompatibility proteins	HET domain-containing protein	nonDEG	0.96	1.14
OG0000171	2	4	6	MN608_11937	Reproduction	Heterokaryon incompatibility proteins	Heterokaryon incompatibility proteins	HET domain-containing protein	nonDEG	0.1	0.08
OG0000218	3	3	6	MN608_01121	Primary metabolism	Nucleic acid metabolism	RNA processing-related	heat shock 70kDa protein 1/2/6/8	1.92	35876.9	8994.63
OG0000218	3	3	6	MN608_07080	Primary metabolism	Nucleic acid metabolism	RNA processing-related	heat shock 70kDa protein 1/2/6/8	nonDEG	319.79	232.4
OG0000221	3	3	6	MN608_02863	Other	Other	Other	glycosyl transferase-like protein	nonDEG	12.9	11.14
OG0000221	3	3	6	MN608_03807	Other	Other	Other	glycosyl transferase-like protein	1.44	2.95	1.18
OG0000221	3	3	6	MN608_06334	Other	Other	Other	glycosyl transferase-like protein	nonDEG	137.46	71.08
OG0000164	5	1	6	MN608_10804	Transcription factors	Transcription factors	Transcription factors	GATA zinc finger	nonDEG	0.81	1.92
OG0000199	2	4	6	MN608_04182	FCW (secreted)	Other FCW-related	Hydrophobins	Fungal hydrophobin	nonDEG	10.86	9.38
OG0000199	2	4	6	MN608_11094	FCW (secreted)	Other FCW-related	Hydrophobins	Fungal hydrophobin		0	0
OG0000199	2	4	6	MN608_11100	FCW (secreted)	Other FCW-related	Hydrophobins	Fungal hydrophobin		0	0.02
OG0000199	2	4	6	MN608_11823	FCW (secreted)	Other FCW-related	Hydrophobins	Fungal hydrophobin	-1.13	1140.74	2295.6
OG0000200	3	3	6	MN608_00701	Other	Other	Other	F-box-like domain-containing protein	nonDEG	1.71	1.27
OG0000174	2	4	6	MN608_11926	Other	Other	Other	F-box-like domain-containing protein	nonDEG	0.27	0.54
OG0000174	2	4	6	MN608_11928	Other	Other	Other	F-box-like domain-containing protein	nonDEG	2.74	1.67
OG0000174	2	4	6	MN608_11472	Primary metabolism	Protein degradation	Proteasome-mediated degradation	F-box and leucine-rich repeat protein 2/20	nonDEG	6	7.15
OG0000200	3	3	6	MN608_11877	Primary metabolism	Protein degradation	Proteasome-mediated degradation	F-box and leucine-rich repeat protein 2/20	-1.3	0.77	2.3
OG0000166	4	2	6	MN608_01679	Primary metabolism	Lipid degradation	Other lipid degradation	fatty acid amide hydrolase	4.5	58.52	2.68
OG0000217	2	4	6	MN608_03961	Primary metabolism	Lipid degradation	Other lipid degradation	fatty acid amide hydrolase		0.11	0.01
OG0000217	2	4	6	MN608_06579	Primary metabolism	Lipid degradation	Other lipid degradation	fatty acid amide hydrolase	6.13	1.42	0.03
OG0000217	2	4	6	MN608_06720	Primary metabolism	Lipid degradation	Other lipid degradation	fatty acid amide hydrolase	nonDEG	0.06	0.08
OG0000194	1	5	6	MN608_10820	Primary metabolism	Nucleotide metabolism	Purine metabolism	FAD-dependent urate hydroxylase		0.1	0.09
OG0000208	3	3	6	MN608_05309	Primary metabolism (secreted)	Carbohydrate metabolism	Other glycan degradation	evolved beta-galactosidase subunit alpha	nonDEG	9.25	9.18
OG0000208	3	3	6	MN608_07485	Primary metabolism	Carbohydrate metabolism	Other glycan degradation	evolved beta-galactosidase subunit alpha	nonDEG	11.83	9.86
OG0000167	4	2	6	MN608_11814	Signaling	Other kinases	Other kinases	eukaryotic-like serine/threonine-protein kinase	nonDEG	0.05	0.04
OG0000218	3	3	6	MN608_01187	Transport	Protein transport	Other protein transport-related	endoplasmic reticulum chaperone BiP	nonDEG	467.8	455.78
OG0000160	4	2	6	MN608_11275	Unknown	Unknown	Unknown	DUF6601 domain-containing protein	nonDEG	1.41	2.13
OG0000160	4	2	6	MN608_11790	Unknown	Unknown	Unknown	DUF6601 domain-containing protein	nonDEG	1.13	1.97
OG0000219	3	3	6	MN608_00964	Unknown	Unknown	Unknown	DUF3433 domain-containing protein	nonDEG	3.39	2.06
OG0000219	3	3	6	MN608_01619	Unknown	Unknown	Unknown	DUF3433 domain-containing protein	nonDEG	2.65	1.84
OG0000219	3	3	6	MN608_04071	Unknown	Unknown	Unknown	DUF3433 domain-containing protein	nonDEG	9.8	7.56
OG0000176	4	2	6	MN608_10023	Unknown	Unknown	Unknown	DUF2306 domain-containing protein	nonDEG	7.28	11.89
OG0000176	4	2	6	MN608_11017	Unknown	Unknown	Unknown	DUF2306 domain-containing protein		0.1	0.05
OG0000227	3	3	6	MN608_02789	Primary metabolism	Anaerobic respiration	Lactate dehydrogenases	D-lactate dehydrogenase (cytochrome)	nonDEG	20.15	13.55
OG0000227	3	3	6	MN608_04495	Primary metabolism	Anaerobic respiration	Lactate dehydrogenases	D-lactate dehydrogenase (cytochrome)	nonDEG	14.97	18.54
OG0000227	3	3	6	MN608_06580	Primary metabolism	Anaerobic respiration	Lactate dehydrogenases	D-lactate dehydrogenase (cytochrome)	nonDEG	0.05	0.09
OG0000202	3	3	6	MN608_07731	Other	Other	Other	dimethylglycine catabolism A	nonDEG	2.97	4.02
OG0000202	3	3	6	MN608_08382	Other	Other	Other	dimethylglycine catabolism A	nonDEG	3.47	2.46
OG0000202	3	3	6	MN608_08473	Other	Other	Other	dimethylglycine catabolism A	nonDEG	3.59	3.23
OG0000220	3	3	6	MN608_00607	Other	Other	Other	DAHP synthetase I family	nonDEG	54.81	72.29
OG0000214	2	4	6	MN608_05589	Other	Other	Other	cytochrome P450 family 619	nonDEG	0.38	1.04
OG0000214	2	4	6	MN608_10398	Other	Other	Other	cytochrome P450 family 619	nonDEG	9.13	12.22
OG0000214	2	4	6	MN608_11390	Other	Other	Other	cytochrome P450 family 619		0	0
OG0000214	2	4	6	MN608_11391	Other	Other	Other	cytochrome P450 family 619		0	0.03
OG0000205	2	4	6	MN608_02435	Other	Other	Other	cytochrome P450	2.16	36.55	5.69
OG0000205	2	4	6	MN608_08418	Other	Other	Other	cytochrome P450	nonDEG	0.96	0.79
OG0000167	4	2	6	MN608_03040	Cell cycle-related	Cell cycle-related	Cell cycle-related	cyclin-dependent kinase 2	nonDEG	30.95	5.05
OG0000169	5	1	6	MN608_06630	Primary metabolism	Lipid degradation	Phospholipid degradation	cGAMP-activated phospholipase	nonDEG	5.16	7.08
OG0000163	2	4	6	MN608_06073	Other	Other	Other	BTB/POZ domain-containing protein	-1.32	4.91	11.67
OG0000163	2	4	6	MN608_06074	Other	Other	Other	BTB/POZ domain-containing protein		0	0
OG0000163	2	4	6	MN608_11859	Other	Other	Other	BTB/POZ domain-containing protein	-1.08	8.29	15.14
OG0000168	4	2	6	MN608_08455	Primary metabolism	Vitamin-related metabolism	Biotin metabolism	biotin synthase	nonDEG	103.25	231.11
OG0000189	3	3	6	MN608_00157	Plant cell wall modification	Other PCWD-related enzymes	Other PCWD-related enzymes	beta-mannosidase	nonDEG	0.15	0.26
OG0000189	3	3	6	MN608_04424	Plant cell wall modification	Other PCWD-related enzymes	Other PCWD-related enzymes	beta-mannosidase	nonDEG	3.81	4.79
OG0000189	3	3	6	MN608_09372	Plant cell wall modification	Other PCWD-related enzymes	Other PCWD-related enzymes	beta-mannosidase		0.01	0
OG0000225	3	3	6	MN608_02002	Primary metabolism	Carbohydrate metabolism	GH domain proteins	beta-glucosidase	nonDEG	7.66	15.25
OG0000225	3	3	6	MN608_02548	Primary metabolism	Carbohydrate metabolism	GH domain proteins	beta-glucosidase	nonDEG	16.55	18.21
OG0000225	3	3	6	MN608_06306	Primary metabolism (secreted)	Carbohydrate metabolism	GH domain proteins	beta-glucosidase	nonDEG	5.84	3.31
OG0000208	3	3	6	MN608_08899	Plant cell wall modification	Other PCWD-related enzymes	Other PCWD-related enzymes	beta-galactosidase	nonDEG	7.88	4.98
OG0000206	3	3	6	MN608_02907	Primary metabolism	Carbohydrate metabolism	Plant-derived carbon assimilation	beta-1,2-xylosyltransferase	nonDEG	9.4	11.79
OG0000206	3	3	6	MN608_03090	Primary metabolism	Carbohydrate metabolism	Plant-derived carbon assimilation	beta-1,2-xylosyltransferase	nonDEG	7.22	7.34
OG0000206	3	3	6	MN608_10224	Primary metabolism	Carbohydrate metabolism	Plant-derived carbon assimilation	beta-1,2-xylosyltransferase	nonDEG	7.75	6.62
OG0000192	4	2	6	MN608_04276	Transport	Other transport-related	Other transport-related	ATP-binding cassette subfamily G (WHITE) member 2 PDR	nonDEG	0.31	0.19
OG0000192	4	2	6	MN608_09557	Transport	Other transport-related	Other transport-related	ATP-binding cassette subfamily G (WHITE) member 2 PDR	nonDEG	7.04	3.53
OG0000204	3	3	6	MN608_00733	Secondary metabolism	Other secondary metabolism-related	Polyketide biosynthesis	aspyridone synthetase trans-acting enoyl reductase	nonDEG	2.88	2.58
OG0000204	3	3	6	MN608_06556	Secondary metabolism	Other secondary metabolism-related	Polyketide biosynthesis	aspyridone synthetase trans-acting enoyl reductase		0	0
OG0000188	3	3	6	MN608_00271	Transport	Aquaporins	Aquaporins	aquaporin rerated protein	nonDEG	1.91	2.16
OG0000188	3	3	6	MN608_09870	Transport	Aquaporins	Aquaporins	aquaporin rerated protein	nonDEG	0.13	0.14
OG0000188	3	3	6	MN608_10705	Transport	Aquaporins	Aquaporins	aquaporin rerated protein		0	0.01
OG0000223	3	3	6	MN608_04765	Transport	Inorganic ion transport	NH3+ transport	AMMONIUM TRANSPORTER MEP1	nonDEG	18.72	20.12
OG0000223	3	3	6	MN608_04649	Transport	Inorganic ion transport	NH3+ transport	Ammonium transporter	nonDEG	11.33	13.53
OG0000223	3	3	6	MN608_05614	Transport	Inorganic ion transport	NH3+ transport	Ammonium transporter	1.93	4.57	1.53
OG0000222	3	3	6	MN608_03766	Other	Other	Other	aminobenzoyl-glutamate utilization protein B	nonDEG	1.06	1.89
OG0000222	3	3	6	MN608_05705	Other	Other	Other	aminobenzoyl-glutamate utilization protein B		0	0
OG0000222	3	3	6	MN608_06119	Other	Other	Other	aminobenzoyl-glutamate utilization protein B	nonDEG	1.42	1.6
OG0000217	2	4	6	MN608_08533	Primary metabolism	Amino acid metabolism	Arg and Pro metabolism	amidase	4.15	17.96	0.98
OG0000166	4	2	6	MN608_10249	Other	Other	Other	Amidase	nonDEG	2.63	3.46
OG0000195	1	5	6	MN608_03133	Primary metabolism	Lipid degradation	Lipid oxidation	alpha-methylacyl-CoA racemase	-1.48	0.76	2.17
OG0000195	1	5	6	MN608_06758	Primary metabolism	Lipid degradation	Lipid oxidation	alpha-methylacyl-CoA racemase	nonDEG	0.88	2.12
OG0000195	1	5	6	MN608_09502	Primary metabolism	Lipid degradation	Lipid oxidation	alpha-methylacyl-CoA racemase	nonDEG	0.1	0.22
OG0000191	4	2	6	MN608_10340	Primary metabolism	Amino acid metabolism	Cys and Met metabolism	adenosylhomocysteine nucleosidase	nonDEG	0.74	0.69
OG0000191	4	2	6	MN608_10610	Primary metabolism	Amino acid metabolism	Cys and Met metabolism	adenosylhomocysteine nucleosidase	nonDEG	4.94	5.26
OG0000209	2	4	6	MN608_00202	Primary metabolism	Lipid synthesis	Fatty acid synthesis	acyltransferase family protein	nonDEG	0.14	0.12
OG0000209	2	4	6	MN608_03158	Primary metabolism	Lipid synthesis	Fatty acid synthesis	acyltransferase family protein		0	0
OG0000209	2	4	6	MN608_08708	Primary metabolism	Lipid synthesis	Fatty acid synthesis	acyltransferase family protein	nonDEG	0.74	0.63
OG0000209	2	4	6	MN608_11737	Primary metabolism	Lipid synthesis	Fatty acid synthesis	acyltransferase family protein	-1.22	4.4	13.22
OG0000216	3	3	6	MN608_03573	Primary metabolism	Lipid degradation	Lipid oxidation	acyl-CoA dehydrogenase family member 11	nonDEG	8.98	9.73
OG0000216	3	3	6	MN608_05542	Primary metabolism	Lipid degradation	Lipid oxidation	acyl-CoA dehydrogenase family member 11	nonDEG	0.48	1.17
OG0000216	3	3	6	MN608_09076	Primary metabolism	Lipid degradation	Lipid oxidation	acyl-CoA dehydrogenase family member 11	nonDEG	0.78	1.46
OG0000173	4	2	6	MN608_11537	Other (secreted)	Other	Other	acetyl esterase	nonDEG	0.38	0.48
OG0000168	4	2	6	MN608_08456	Primary metabolism	Vitamin-related metabolism	Biotin metabolism	8-amino-7-oxononanoate synthase	-1.08	26.94	63.45
OG0000203	3	3	6	MN608_06594	Primary metabolism	Lipid metabolism	Butanoate metabolism	3-oxoacid CoA-transferase		0	0
OG0000203	3	3	6	MN608_08361	Primary metabolism	Lipid metabolism	Butanoate metabolism	3-oxoacid CoA-transferase	3.08	2.19	0.35
OG0000203	3	3	6	MN608_10309	Primary metabolism	Lipid metabolism	Butanoate metabolism	3-oxoacid CoA-transferase	2.36	334.88	79.9
OG0000220	3	3	6	MN608_03911	Secondary metabolism	Other secondary metabolism-related	Other secondary metabolism-related	3-deoxy-7-phosphoheptulonate synthase	nonDEG	47.98	43.39
OG0000220	3	3	6	MN608_05701	Other	Other	Other	3-deoxy-7-phosphoheptulonate synthase	3.88	1.86	0.72
OG0000179	1	5	6	MN608_03130	Other	Other	Other	2EXR family	nonDEG	6.29	10.12
OG0000179	1	5	6	MN608_10683	Other	Other	Other	2EXR family	-1.3	1.41	4.19
OG0000179	1	5	6	MN608_11694	Other	Other	Other	2EXR family	nonDEG	1.04	0.77
OG0000291	3	2	5	MN608_07272	Transport	Amino acid transport	Amino acid transport	yeast amino acid transporter	nonDEG	9.79	12.52
OG0000291	3	2	5	MN608_09924	Transport	Amino acid transport	Amino acid transport	yeast amino acid transporter	nonDEG	6.69	3.3
OG0000245	4	1	5	MN608_03073	Transport	Vesicle transport	Vesicle transport	vacuolar protein sorting-associated protein 1		0	0
OG0000327	1	4	5	MN608_00514	Primary metabolism	Amino acid metabolism	Phe, Tyr, and Trp metabolism	tyrosinase	nonDEG	2.33	0.43
OG0000327	1	4	5	MN608_05550	Primary metabolism	Amino acid metabolism	Phe, Tyr, and Trp metabolism	tyrosinase	nonDEG	0.34	0.57
OG0000327	1	4	5	MN608_08524	Primary metabolism	Amino acid metabolism	Phe, Tyr, and Trp metabolism	tyrosinase	-2.14	5.65	19.68
OG0000327	1	4	5	MN608_11454	Primary metabolism (secreted)	Amino acid metabolism	Phe, Tyr, and Trp metabolism	tyrosinase	-1.95	3.75	14.35
OG0000263	3	2	5	MN608_08469	Secondary metabolism	Toxin and antibiotic synthesis	Other toxin and antibiotic synthesis-related	trichothecene 3-O-acetyltransferase	2.64	0.24	0.03
OG0000293	3	2	5	MN608_10913	Secondary metabolism	Toxin and antibiotic synthesis	Other toxin and antibiotic synthesis-related	trichothecene 3-O-acetyltransferase	-1.27	3.86	8.72
OG0000263	3	2	5	MN608_11027	Secondary metabolism	Toxin and antibiotic synthesis	Other toxin and antibiotic synthesis-related	trichothecene 3-O-acetyltransferase	1	12.86	5.83
OG0000292	3	2	5	MN608_10077	Primary metabolism	Lipid degradation	Phospholipid degradation	triacylglycerol lipase	nonDEG	1.38	1.45
OG0000341	3	2	5	MN608_01684	Transport	Amino acid transport	Amino acid transport	Transmembrane amino acid transporter protein	6.52	10.89	0.14
OG0000341	3	2	5	MN608_04488	Transport	Amino acid transport	Amino acid transport	Transmembrane amino acid transporter protein	nonDEG	0.44	1.06
OG0000268	2	3	5	MN608_11547	Transcription factors	Transcription factors	Transcription factors	transcriptional regulatory protein GAL4	nonDEG	0.93	1.32
OG0000303	4	1	5	MN608_05107	Transcription factors	Transcription factors	Transcription factors	transcriptional activator protein UGA3	nonDEG	12.24	13.25
OG0000297	4	1	5	MN608_09053	Transcription factors	Transcription factors	Transcription factors	transcriptional activator protein UGA3	nonDEG	9.76	8.35
OG0000330	2	3	5	MN608_03127	Transcription factors	Transcription factors	Transcription factors	transcription factor CRZ1	-1.83	0.15	0.55
OG0000330	2	3	5	MN608_04565	Transcription factors	Transcription factors	Transcription factors	transcription factor CRZ1	nonDEG	20.04	17.57
OG0000330	2	3	5	MN608_08354	Transcription factors	Transcription factors	Transcription factors	transcription factor CRZ1	nonDEG	0.35	0.29
OG0000328	3	2	5	MN608_09300	Transport	Carbohydrate transport	Carbohydrate transport	Sugar transporter STL1	2.43	0.39	0.08
OG0000323	3	2	5	MN608_04179	Other	Other	Other	succinate--hydroxymethylglutarate CoA-transferase	nonDEG	14.33	24.82
OG0000323	3	2	5	MN608_06595	Other	Other	Other	succinate--hydroxymethylglutarate CoA-transferase		0	0.03
OG0000238	3	2	5	MN608_00196	Transport	Inorganic ion transport	Na+ transport	sodium/hydrogen antiporter	nonDEG	0.12	0.05
OG0000238	3	2	5	MN608_05543	Transport	Inorganic ion transport	Na+ transport	sodium/hydrogen antiporter	nonDEG	5.29	9.99
OG0000293	3	2	5	MN608_02948	Secondary metabolism	Phenylpropanoid metabolism	Phenylpropanoid metabolism	shikimate O-hydroxycinnamoyltransferase		0.08	0.15
OG0000336	3	2	5	MN608_00018	Reproduction	Sexual differentiation	Sexual differentiation	Sexual differentiation process protein isp4	nonDEG	1.06	0.46
OG0000336	3	2	5	MN608_02163	Reproduction	Sexual differentiation	Sexual differentiation	Sexual differentiation process protein isp4	nonDEG	2.74	2.82
OG0000361	2	3	5	MN608_01939	Primary metabolism	Nucleic acid metabolism	mRNA surveillance pathway	serine/threonine-protein phosphatase PP1 catalytic subunit	nonDEG	150.1	103.29
OG0000361	2	3	5	MN608_06994	Primary metabolism	Nucleic acid metabolism	mRNA surveillance pathway	serine/threonine-protein phosphatase PP1 catalytic subunit	nonDEG	21.69	16.47
OG0000361	2	3	5	MN608_05963	Other	Other	Other	serine/threonine-protein phosphatase 5	nonDEG	37.38	39.45
OG0000232	4	1	5	MN608_03601	Signaling	Ser/Thr kinases	Ser/Thr kinases	serine/threonine-protein kinase TNNI3K	nonDEG	15.7	11.08
OG0000266	3	2	5	MN608_05442	Primary metabolism	Protein degradation	Protease-like proteins	serine protease AprX		0.03	0.02
OG0000266	3	2	5	MN608_11500	Primary metabolism	Protein degradation	Protease-like proteins	serine protease AprX	nonDEG	2.77	2.82
OG0000339	4	1	5	MN608_08695	Cell cycle-related	Cell cycle-related	Cell cycle-related	ser/thr/tyr protein kinase RAD53	nonDEG	0.27	0.27
OG0000281	1	4	5	MN608_02937	Primary metabolism	Amino acid metabolism	Lys metabolism	sarcosine oxidase-like protein		0	0.06
OG0000281	1	4	5	MN608_05768	Primary metabolism	Amino acid metabolism	Lys metabolism	sarcosine oxidase-like protein	1.65	129.86	29.53
OG0000281	1	4	5	MN608_06689	Primary metabolism	Amino acid metabolism	Lys metabolism	sarcosine oxidase-like protein	nonDEG	6.42	6.45
OG0000270	4	1	5	MN608_01710	Secondary metabolism	Phytohormone metabolism-related	Salicylic acid	salicylate hydroxylase	nonDEG	1.75	1.09
OG0000357	2	3	5	MN608_02407	Secondary metabolism	Phytohormone metabolism-related	Salicylic acid	salicylate hydroxylase	nonDEG	0.68	0.94
OG0000357	2	3	5	MN608_09205	Secondary metabolism	Phytohormone metabolism-related	Salicylic acid	salicylate hydroxylase	nonDEG	0.82	0.78
OG0000357	2	3	5	MN608_09230	Secondary metabolism	Phytohormone metabolism-related	Salicylic acid	salicylate hydroxylase		0	0
OG0000256	4	1	5	MN608_11184	Other	Other	Other	RTA1 domain-containing protein		0	0
OG0000317	4	1	5	MN608_04681	Transcription factors	Transcription factors	Transcription factors	RNA polymerase II-specific transcription factor-like protein	-1.07	5.37	11.03
OG0000268	2	3	5	MN608_08526	Transcription factors	Transcription factors	Transcription factors	RNA polymerase II-specific transcription factor-like protein		0.05	0.04
OG0000332	3	2	5	MN608_07520	Other	Other	Other	RICIN domain-containing protein	nonDEG	1.19	1.96
OG0000332	3	2	5	MN608_08715	Other	Other	Other	RICIN domain-containing protein	nonDEG	2331.93	4688.52
OG0000279	3	2	5	MN608_01678	Primary metabolism	Vitamin-related metabolism	Vitamin B6 metabolism	pyridoxine 4-dehydrogenase	5.31	364.36	9.45
OG0000279	3	2	5	MN608_11241	Primary metabolism	Vitamin-related metabolism	Vitamin B6 metabolism	pyridoxine 4-dehydrogenase		0	0
OG0000243	3	2	5	MN608_07056	Transport	Inorganic ion transport	Heavy metal transporters	P-type Cu+ transporter	1.63	33.33	11.67
OG0000243	3	2	5	MN608_11245	Transport	Inorganic ion transport	Heavy metal transporters	P-type Cu+ transporter		0	0
OG0000236	4	1	5	MN608_11767	Secondary metabolism	Alkaloid metabolism	Nicotinate and nicotinamide metabolism	pseudooxynicotine oxidase	nonDEG	0.1	0.02
OG0000329	1	4	5	MN608_11314	Other	Other	Other	prosolanapyrone-II oxidase	nonDEG	0.52	0.99
OG0000329	1	4	5	MN608_11636	Other	Other	Other	prosolanapyrone-II oxidase	nonDEG	1.71	3.4
OG0000255	2	3	5	MN608_09949	Transcription factors	Transcription factors	Transcription factors	proline utilization trans-activator	nonDEG	0.47	0.33
OG0000255	2	3	5	MN608_10275	Transcription factors	Transcription factors	Transcription factors	proline utilization trans-activator	nonDEG	0.5	0.57
OG0000255	2	3	5	MN608_11643	Transcription factors	Transcription factors	Transcription factors	proline utilization trans-activator	nonDEG	3.63	3.7
OG0000312	1	4	5	MN608_05438	FCW	Other FCW-related	Peptidoglycan-modifying-proteins-like	peptidoglycan DL-endopeptidase LytF	-2.04	0.75	2.8
OG0000312	1	4	5	MN608_08236	FCW	Other FCW-related	Peptidoglycan-modifying-proteins-like	peptidoglycan DL-endopeptidase LytF	nonDEG	71.09	50.38
OG0000312	1	4	5	MN608_09965	FCW (secreted)	Other FCW-related	Peptidoglycan-modifying-proteins-like	peptidoglycan DL-endopeptidase LytF	nonDEG	2.88	0.56
OG0000312	1	4	5	MN608_11579	FCW (secreted)	Other FCW-related	Peptidoglycan-modifying-proteins-like	peptidoglycan DL-endopeptidase LytF	nonDEG	0.01	0.06
OG0000310	2	3	5	MN608_01383	Other	Other	Other	oxygenase MpaB family protein	nonDEG	5.07	5.06
OG0000310	2	3	5	MN608_08547	Other	Other	Other	oxygenase MpaB family protein	nonDEG	0.53	0.27
OG0000310	2	3	5	MN608_09928	Other	Other	Other	oxygenase MpaB family protein	nonDEG	0.05	0.05
OG0000340	1	4	5	MN608_00132	Secondary metabolism	Toxin and antibiotic synthesis	Other toxin and antibiotic synthesis-related	oxidase UstYa family protein	1.72	4.34	1.36
OG0000340	1	4	5	MN608_00171	Secondary metabolism	Toxin and antibiotic synthesis	Other toxin and antibiotic synthesis-related	oxidase UstYa family protein	nonDEG	28.57	42.07
OG0000340	1	4	5	MN608_00172	Secondary metabolism	Toxin and antibiotic synthesis	Other toxin and antibiotic synthesis-related	oxidase UstYa family protein	nonDEG	116.58	213.85
OG0000340	1	4	5	MN608_00174	Secondary metabolism	Toxin and antibiotic synthesis	Other toxin and antibiotic synthesis-related	oxidase UstYa family protein	nonDEG	142.95	237.79
OG0000347	2	3	5	MN608_04218	Primary metabolism	Carbohydrate metabolism	Plant-derived carbon assimilation	oligo-1,6-glucosidase	nonDEG	7.1	9.92
OG0000347	2	3	5	MN608_04219	Primary metabolism	Carbohydrate metabolism	Plant-derived carbon assimilation	oligo-1,6-glucosidase	nonDEG	3.1	4.11
OG0000347	2	3	5	MN608_08316	Primary metabolism	Carbohydrate metabolism	Plant-derived carbon assimilation	oligo-1,6-glucosidase	nonDEG	5.18	9.34
OG0000365	1	4	5	MN608_00184	Transport	Nucleotide transport	Nucleotide transport	NTP/NDP exchange transporter	nonDEG	1.98	1.92
OG0000365	1	4	5	MN608_03047	Transport	Nucleotide transport	Nucleotide transport	NTP/NDP exchange transporter	nonDEG	51.07	26.49
OG0000365	1	4	5	MN608_05248	Transport	Nucleotide transport	Nucleotide transport	NTP/NDP exchange transporter	nonDEG	0.66	0.45
OG0000365	1	4	5	MN608_06450	Transport	Nucleotide transport	Nucleotide transport	NTP/NDP exchange transporter	nonDEG	11.37	11.36
OG0000260	4	1	5	MN608_07096	Other	Other	Other	NmrA family NAD(P)-binding protein	nonDEG	20.16	20.25
OG0000333	4	1	5	MN608_01162	Other	Other	Other	NADPH-dependent methylglyoxal reductase	nonDEG	62.93	117.78
OG0000286	4	1	5	MN608_11341	Other	Other	Other	NADPH-dependent methylglyoxal reductase	nonDEG	1.26	1.48
OG0000308	2	3	5	MN608_01749	Primary metabolism	Lipid metabolism	Fatty acid degradation	NADPH-cytochrome P450 reductase	nonDEG	0.04	0.02
OG0000308	2	3	5	MN608_02709	Primary metabolism	Lipid metabolism	Fatty acid degradation	NADPH-cytochrome P450 reductase	nonDEG	70.14	34.34
OG0000308	2	3	5	MN608_04275	Primary metabolism	Lipid metabolism	Fatty acid degradation	NADPH-cytochrome P450 reductase	nonDEG	2.48	4.81
OG0000342	3	2	5	MN608_04431	Primary metabolism	Protein synthesis	Post-translational modification	N-acetylglucosamine-6-sulfatase	nonDEG	2.42	2.91
OG0000342	3	2	5	MN608_07105	Primary metabolism	Protein synthesis	Post-translational modification	N-acetylglucosamine-6-sulfatase	nonDEG	1.82	2.58
OG0000278	4	1	5	MN608_09958	Other	Other	Other	mycothiol synthase	nonDEG	1.2	1.78
OG0000306	2	3	5	MN608_09465	Other	Other	Other	microsomal epoxide hydrolase	nonDEG	2.25	4.57
OG0000306	2	3	5	MN608_10558	Other	Other	Other	microsomal epoxide hydrolase	nonDEG	117.15	21.36
OG0000306	2	3	5	MN608_10778	Other	Other	Other	microsomal epoxide hydrolase	nonDEG	10.19	19.13
OG0000273	2	3	5	MN608_08452	Transport	Carbohydrate transport	Sugar/H+ symporters	MFS transporter SP family general alpha glucoside:H+ symporter	nonDEG	0.52	0.29
OG0000273	2	3	5	MN608_09951	Transport	Carbohydrate transport	Sugar/H+ symporters	MFS transporter SP family general alpha glucoside:H+ symporter		0.01	0.02
OG0000273	2	3	5	MN608_10868	Transport	Carbohydrate transport	Sugar/H+ symporters	MFS transporter SP family general alpha glucoside:H+ symporter	nonDEG	0.17	0.14
OG0000319	2	3	5	MN608_11893	Transport	Other transport-related	Other transport-related	MFS transporter ACS family tartrate transporter		0	0.06
OG0000288	2	3	5	MN608_08395	Transport	Other transport-related	Other transport-related	MFS transporter ACS family pantothenate transporter		0	0
OG0000313	4	1	5	MN608_08487	Transport	Other transport-related	Other transport-related	MFS transporter ACS family pantothenate transporter	nonDEG	0.03	0.14
OG0000288	2	3	5	MN608_10644	Transport	Other transport-related	Other transport-related	MFS transporter ACS family pantothenate transporter	nonDEG	9.71	12.24
OG0000280	4	1	5	MN608_11373	Transport	Other transport-related	Other transport-related	MFS transporter ACS family pantothenate transporter	nonDEG	1.86	1.46
OG0000288	2	3	5	MN608_11633	Transport	Other transport-related	Other transport-related	MFS transporter ACS family pantothenate transporter	nonDEG	13	7.39
OG0000314	2	3	5	MN608_01697	Transport	Other transport-related	Other transport-related	MFS transporter ACS family allantoate permease	nonDEG	0.05	0.04
OG0000314	2	3	5	MN608_03104	Transport	Other transport-related	Other transport-related	MFS transporter ACS family allantoate permease		0	0
OG0000314	2	3	5	MN608_03213	Transport	Other transport-related	Other transport-related	MFS transporter ACS family allantoate permease	nonDEG	0.28	0.56
OG0000319	2	3	5	MN608_08864	Transport	Other transport-related	Other transport-related	MFS transporter ACS family allantoate permease	nonDEG	25.36	32.23
OG0000319	2	3	5	MN608_11894	Transport	Other transport-related	Other transport-related	MFS transporter ACS family allantoate permease		0	0.03
OG0000282	3	2	5	MN608_03115	Plant cell wall modification	Cellulose degradation	Cellulose degradation	lytic cellulose monooxygenase (C1-hydroxylating)		0	0
OG0000282	3	2	5	MN608_11465	Plant cell wall modification	Cellulose degradation	Cellulose degradation	lytic cellulose monooxygenase (C1-hydroxylating)	6.02	2.47	0.1
OG0000358	2	3	5	MN608_06250	Primary metabolism	Anaerobic respiration	Lactate dehydrogenases	L-lactate dehydrogenase (cytochrome)	nonDEG	2.36	3.13
OG0000358	2	3	5	MN608_09210	Primary metabolism	Anaerobic respiration	Lactate dehydrogenases	L-lactate dehydrogenase (cytochrome)	-1.5	2.46	7.11
OG0000358	2	3	5	MN608_11482	Primary metabolism	Anaerobic respiration	Lactate dehydrogenases	L-lactate dehydrogenase (cytochrome)	nonDEG	1.29	2.36
OG0000292	3	2	5	MN608_03142	Primary metabolism	Lipid degradation	Phospholipid degradation	Lipase (class 3)		0.16	0
OG0000344	3	2	5	MN608_03809	Other	Other	Other	Isocitrate lyase family	nonDEG	5.55	6.66
OG0000344	3	2	5	MN608_02867	Primary metabolism	Carbohydrate metabolism	Glyoxylate metabolism	isocitrate lyase	nonDEG	30.32	41.03
OG0000258	2	3	5	MN608_11307	Other	Other	Other	inhibitor of Bruton tyrosine kinase	-1.26	9.47	17.95
OG0000277	2	3	5	MN608_00082	Unknown	Unknown	Unknown	hypothetical protein	nonDEG	1.06	1.02
OG0000364	2	3	5	MN608_01025	Other	Other	Other	hypothetical protein	nonDEG	16.35	25.65
OG0000234	4	1	5	MN608_01644	Unknown	Unknown	Unknown	hypothetical protein	nonDEG	0.15	0.59
OG0000285	3	2	5	MN608_01744	Unknown	Unknown	Unknown	hypothetical protein	-1.01	5.01	10.8
OG0000283	2	3	5	MN608_01778	Unknown	Unknown	Unknown	hypothetical protein	nonDEG	10.1	6.19
OG0000281	1	4	5	MN608_02936	Unknown	Unknown	Unknown	hypothetical protein		0.41	0
OG0000253	3	2	5	MN608_03126	Unknown (secreted)	Unknown	Unknown	hypothetical protein		0	0
OG0000285	3	2	5	MN608_03181	Unknown (secreted)	Unknown	Unknown	hypothetical protein	nonDEG	2.83	2.97
OG0000258	2	3	5	MN608_05375	Unknown	Unknown	Unknown	hypothetical protein	nonDEG	0.41	0.36
OG0000366	2	3	5	MN608_05513	Unknown	Unknown	Unknown	hypothetical protein	nonDEG	2.07	3.48
OG0000366	2	3	5	MN608_05516	Unknown	Unknown	Unknown	hypothetical protein	nonDEG	3.89	3.41
OG0000366	2	3	5	MN608_05517	Unknown	Unknown	Unknown	hypothetical protein	nonDEG	1.13	0.25
OG0000364	2	3	5	MN608_06366	Unknown	Unknown	Unknown	hypothetical protein		1.21	0.28
OG0000364	2	3	5	MN608_06367	Other	Other	Other	hypothetical protein	nonDEG	1.12	0.92
OG0000353	2	3	5	MN608_06567	Unknown (secreted)	Unknown	Unknown	hypothetical protein	nonDEG	0.11	0.17
OG0000259	3	2	5	MN608_07591	Unknown	Unknown	Unknown	hypothetical protein	nonDEG	2.29	2.31
OG0000337	1	4	5	MN608_08083	Unknown	Unknown	Unknown	hypothetical protein		0	0.07
OG0000267	3	2	5	MN608_08390	Unknown	Unknown	Unknown	hypothetical protein	nonDEG	12.1	1.68
OG0000346	1	4	5	MN608_08464	Unknown	Unknown	Unknown	hypothetical protein		0.14	0
OG0000329	1	4	5	MN608_08603	Unknown	Unknown	Unknown	hypothetical protein		0.65	0.32
OG0000274	2	3	5	MN608_08685	Unknown	Unknown	Unknown	hypothetical protein	nonDEG	0.18	0.23
OG0000284	3	2	5	MN608_08719	Unknown	Unknown	Unknown	hypothetical protein		0.05	0
OG0000265	3	2	5	MN608_08865	Unknown	Unknown	Unknown	hypothetical protein	nonDEG	0.16	0.37
OG0000265	3	2	5	MN608_08879	Unknown	Unknown	Unknown	hypothetical protein	nonDEG	0.39	0.13
OG0000274	2	3	5	MN608_09013	Unknown	Unknown	Unknown	hypothetical protein	nonDEG	0.84	0.82
OG0000251	3	2	5	MN608_09190	Unknown	Unknown	Unknown	hypothetical protein	nonDEG	0.75	1.31
OG0000353	2	3	5	MN608_09191	Unknown (secreted)	Unknown	Unknown	hypothetical protein		0	0.05
OG0000359	1	4	5	MN608_09255	Unknown	Unknown	Unknown	hypothetical protein	-1.81	2.46	7.41
OG0000244	4	1	5	MN608_09274	Unknown	Unknown	Unknown	hypothetical protein	nonDEG	3.15	6.13
OG0000355	2	3	5	MN608_09353	Unknown (secreted)	Unknown	Unknown	hypothetical protein		0.09	0.05
OG0000277	2	3	5	MN608_09395	Unknown	Unknown	Unknown	hypothetical protein	1.74	10.44	3.61
OG0000334	2	3	5	MN608_09430	Unknown	Unknown	Unknown	hypothetical protein	nonDEG	0.28	0.45
OG0000334	2	3	5	MN608_09431	Unknown	Unknown	Unknown	hypothetical protein	nonDEG	0.52	0.55
OG0000355	2	3	5	MN608_09471	Unknown (secreted)	Unknown	Unknown	hypothetical protein		1.2	0.1
OG0000311	3	2	5	MN608_09932	Unknown	Unknown	Unknown	hypothetical protein	nonDEG	0.17	0.07
OG0000248	3	2	5	MN608_10003	Unknown	Unknown	Unknown	hypothetical protein	nonDEG	3.53	4.39
OG0000305	2	3	5	MN608_10026	Unknown (secreted)	Unknown	Unknown	hypothetical protein	nonDEG	0.74	1.16
OG0000305	2	3	5	MN608_10052	Unknown	Unknown	Unknown	hypothetical protein		0.07	0.05
OG0000353	2	3	5	MN608_10060	Unknown (secreted)	Unknown	Unknown	hypothetical protein	nonDEG	1.75	2.35
OG0000295	4	1	5	MN608_10124	Unknown (secreted)	Unknown	Unknown	hypothetical protein		1.91	1.6
OG0000305	2	3	5	MN608_10533	Unknown (secreted)	Unknown	Unknown	hypothetical protein		0	0
OG0000359	1	4	5	MN608_10744	Unknown	Unknown	Unknown	hypothetical protein	-1.13	4.5	9.65
OG0000359	1	4	5	MN608_10745	Unknown	Unknown	Unknown	hypothetical protein		0	0
OG0000359	1	4	5	MN608_10746	Unknown	Unknown	Unknown	hypothetical protein		0	0
OG0000320	2	3	5	MN608_10812	Unknown	Unknown	Unknown	hypothetical protein		0	0
OG0000259	3	2	5	MN608_10821	Unknown	Unknown	Unknown	hypothetical protein	nonDEG	0.16	0.49
OG0000283	2	3	5	MN608_10885	Unknown	Unknown	Unknown	hypothetical protein	nonDEG	0.4	0.35
OG0000294	4	1	5	MN608_11151	Unknown	Unknown	Unknown	hypothetical protein		0	0
OG0000283	2	3	5	MN608_11201	Unknown	Unknown	Unknown	hypothetical protein		0	0
OG0000284	3	2	5	MN608_11272	Unknown (secreted)	Unknown	Unknown	hypothetical protein	nonDEG	24.44	17.43
OG0000248	3	2	5	MN608_11375	Unknown	Unknown	Unknown	hypothetical protein	nonDEG	2.16	3.35
OG0000253	3	2	5	MN608_11473	Unknown	Unknown	Unknown	hypothetical protein	4.87	0.83	0.02
OG0000267	3	2	5	MN608_11567	Unknown	Unknown	Unknown	hypothetical protein	nonDEG	3.18	0.51
OG0000318	4	1	5	MN608_11591	Unknown	Unknown	Unknown	hypothetical protein	nonDEG	0.64	0.89
OG0000355	2	3	5	MN608_11624	Unknown (secreted)	Unknown	Unknown	hypothetical protein	nonDEG	0.45	0.25
OG0000289	4	1	5	MN608_11625	Unknown	Unknown	Unknown	hypothetical protein		0	0
OG0000274	2	3	5	MN608_11689	Unknown	Unknown	Unknown	hypothetical protein	nonDEG	4.71	4.8
OG0000277	2	3	5	MN608_11856	Unknown	Unknown	Unknown	hypothetical protein	nonDEG	0.25	0.28
OG0000363	3	2	5	MN608_05983	Primary metabolism	Amino acid metabolism	Lys metabolism	homocitrate synthase	nonDEG	34.88	29.35
OG0000363	3	2	5	MN608_07519	Primary metabolism	Amino acid metabolism	Lys metabolism	homocitrate synthase		0.04	0.02
OG0000321	3	2	5	MN608_07742	Primary metabolism	Amino acid metabolism	Lys metabolism	homoaconitase	1.05	16.73	9.3
OG0000316	3	2	5	MN608_01253	Reproduction	Heterokaryon incompatibility proteins	Heterokaryon incompatibility proteins	HET domain-containing protein	nonDEG	0.09	0.15
OG0000362	2	3	5	MN608_02073	Reproduction	Heterokaryon incompatibility proteins	Heterokaryon incompatibility proteins	HET domain-containing protein	nonDEG	2.91	3.67
OG0000362	2	3	5	MN608_02074	Reproduction	Heterokaryon incompatibility proteins	Heterokaryon incompatibility proteins	HET domain-containing protein	nonDEG	1.6	2.12
OG0000309	3	2	5	MN608_04784	Reproduction	Heterokaryon incompatibility proteins	Heterokaryon incompatibility proteins	HET domain-containing protein	nonDEG	5.54	5.9
OG0000309	3	2	5	MN608_08321	Reproduction	Heterokaryon incompatibility proteins	Heterokaryon incompatibility proteins	HET domain-containing protein	nonDEG	1.29	1.33
OG0000316	3	2	5	MN608_11441	Reproduction	Heterokaryon incompatibility proteins	Heterokaryon incompatibility proteins	HET domain-containing protein	nonDEG	5.46	6.71
OG0000362	2	3	5	MN608_11764	Reproduction	Heterokaryon incompatibility proteins	Heterokaryon incompatibility proteins	HET domain-containing protein	nonDEG	6.82	0.81
OG0000360	3	2	5	MN608_05534	Other	Other	Other	GNAT family N-acetyltransferase	-1.59	10.85	36.23
OG0000360	3	2	5	MN608_06662	Other	Other	Other	GNAT family N-acetyltransferase		0	0
OG0000275	3	2	5	MN608_07248	Other	Other	Other	GNAT family N-acetyltransferase	nonDEG	18.11	29.45
OG0000275	3	2	5	MN608_08488	Other	Other	Other	GNAT family N-acetyltransferase	-1.16	14.46	29.52
OG0000351	3	2	5	MN608_01942	Primary metabolism	Carbohydrate metabolism	GH domain proteins	Glycosyl hydrolases family 18	nonDEG	4.79	5.04
OG0000351	3	2	5	MN608_06031	Primary metabolism	Carbohydrate metabolism	GH domain proteins	Glycosyl hydrolases family 18	nonDEG	16.68	34.1
OG0000328	3	2	5	MN608_00154	Transport	Other transport-related	Other transport-related	glucose-inactivated glycerol proton symporter	nonDEG	12.91	19.98
OG0000235	4	1	5	MN608_07131	Secondary metabolism	Toxin and antibiotic synthesis	Other toxin and antibiotic synthesis-related	gliotoxin biosynthesis N-methyltransferase	nonDEG	11.68	9.11
OG0000276	4	1	5	MN608_07405	Other	Other	Other	GFA family protein	nonDEG	412.28	280.24
OG0000239	4	1	5	MN608_11945	Primary metabolism	Amino acid metabolism	Arg and Pro metabolism	gamma-glutamylputrescine oxidase	nonDEG	2.9	2.75
OG0000334	2	3	5	MN608_09436	Other	Other	Other	fungal STAND NTPase-like protein	nonDEG	10.89	9.21
OG0000287	2	3	5	MN608_05630	Transport	Iron transport (incl, siderophores)	Iron transport (incl, siderophores)	ferric-chelate reductase	1.21	54.64	25.86
OG0000287	2	3	5	MN608_10938	Transport	Iron transport (incl, siderophores)	Iron transport (incl, siderophores)	ferric-chelate reductase	1.31	48.26	22
OG0000287	2	3	5	MN608_11642	Transport	Iron transport (incl, siderophores)	Iron transport (incl, siderophores)	ferric-chelate reductase	nonDEG	154.02	160.21
OG0000311	3	2	5	MN608_09931	Other	Other	Other	F-box-like domain-containing protein		0	0
OG0000264	4	1	5	MN608_10259	Other	Other	Other	F-box domain-containing protein	nonDEG	0.83	2.1
OG0000331	2	3	5	MN608_02930	Primary metabolism	Nucleotide metabolism	Purine metabolism	FAD-dependent urate hydroxylase		0.17	0.02
OG0000331	2	3	5	MN608_10277	Primary metabolism	Nucleotide metabolism	Purine metabolism	FAD-dependent urate hydroxylase	-1.91	0.23	1
OG0000331	2	3	5	MN608_11644	Primary metabolism	Nucleotide metabolism	Purine metabolism	FAD-dependent urate hydroxylase	nonDEG	4.04	2.77
OG0000261	3	2	5	MN608_09554	PCWDE (secreted)	Cross-linking glycan modification	Expansins	expansin	-3.18	23.32	155.72
OG0000261	3	2	5	MN608_09909	Plant cell wall modification	Cross-linking glycan modification	Expansins	expansin	nonDEG	9.21	17.7
OG0000356	3	2	5	MN608_08996	Plant cell wall modification	Cross-linking glycan modification	Xylan degradation	endo-1,4-beta-xylanase	1.75	1.39	0.43
OG0000356	3	2	5	MN608_09345	Plant cell wall modification	Cross-linking glycan modification	Xylan degradation	endo-1,4-beta-xylanase	3.53	0.5	0.07
OG0000246	3	2	5	MN608_08877	Unknown	Unknown	Unknown	DUF6601 domain-containing protein	nonDEG	0.74	1.45
OG0000246	3	2	5	MN608_11519	Unknown	Unknown	Unknown	DUF6601 domain-containing protein	nonDEG	23.73	12.89
OG0000301	3	2	5	MN608_05918	Unknown	Unknown	Unknown	DUF6590 domain-containing protein	nonDEG	1.46	0.91
OG0000301	3	2	5	MN608_05984	Unknown	Unknown	Unknown	DUF6590 domain-containing protein	nonDEG	21.74	12.76
OG0000272	4	1	5	MN608_01004	Unknown	Unknown	Unknown	DUF3425 domain-containing protein	nonDEG	13.72	9.64
OG0000307	3	2	5	MN608_02879	Unknown	Unknown	Unknown	DUF3176 domain-containing protein	-1.04	5.29	9.36
OG0000307	3	2	5	MN608_08443	Unknown	Unknown	Unknown	DUF3176 domain-containing protein	nonDEG	3.61	5.7
OG0000325	2	3	5	MN608_02933	Other	Other	Other	DNA binding	nonDEG	2.13	1.31
OG0000325	2	3	5	MN608_04377	Other	Other	Other	DNA binding	1.46	0.45	0.24
OG0000325	2	3	5	MN608_07030	Other	Other	Other	DNA binding	nonDEG	4.31	3.15
OG0000241	4	1	5	MN608_07604	Other	Other	Other	DNA binding	nonDEG	3.74	3.58
OG0000335	3	2	5	MN608_04376	Secondary metabolism	Toxin and antibiotic synthesis	Aflatoxin biosynthesis	demethylsterigmatocystin 6-O-methyltransferase	-2.1	1.67	5.73
OG0000335	3	2	5	MN608_06480	Secondary metabolism	Toxin and antibiotic synthesis	Aflatoxin biosynthesis	demethylsterigmatocystin 6-O-methyltransferase		0.02	0.08
OG0000348	3	2	5	MN608_01726	Primary metabolism	Lipid synthesis	Steroid synthesis	Delta14-sterol reductase	nonDEG	37.72	33.71
OG0000348	3	2	5	MN608_10397	Primary metabolism	Lipid synthesis	Steroid synthesis	Delta14-sterol reductase	nonDEG	6.7	7.06
OG0000304	4	1	5	MN608_10419	Other	Other	Other	cytochrome P450	nonDEG	0.33	0.3
OG0000299	3	2	5	MN608_03109	Other	Other	Other	cyclase family protein		0	0
OG0000299	3	2	5	MN608_08818	Other	Other	Other	cyclase family protein	nonDEG	16.27	19.03
OG0000247	4	1	5	MN608_05741	PCWDE (secreted)	Cutinases	Cutinases	cutinase	1.84	21.82	8.15
OG0000298	3	2	5	MN608_08648	PCWDE (secreted)	Cutinases	Cutinases	cutinase		0.07	0.11
OG0000298	3	2	5	MN608_11000	Plant cell wall modification	Cutinases	Cutinases	cutinase	nonDEG	0.6	0.34
OG0000249	3	2	5	MN608_09437	Transport	Inorganic ion transport	Heavy metal transporters	chromate transporter	nonDEG	2.87	4.26
OG0000249	3	2	5	MN608_10469	Transport	Inorganic ion transport	Heavy metal transporters	chromate transporter	nonDEG	23.39	15.53
OG0000350	3	2	5	MN608_04082	Primary metabolism	Amino acid metabolism	Gly, Ser, and Thr metabolism	choline dehydrogenase	nonDEG	11.45	15.09
OG0000350	3	2	5	MN608_08561	Primary metabolism (secreted)	Amino acid metabolism	Gly, Ser, and Thr metabolism	choline dehydrogenase	nonDEG	8.79	9.06
OG0000250	3	2	5	MN608_06563	FCW (secreted)	Chitin metabolism	Chitin degradation	chitinase	nonDEG	26.91	38.74
OG0000329	1	4	5	MN608_08602	FCW	Chitin metabolism	Chitin degradation	chitinase	nonDEG	2.28	4.08
OG0000250	3	2	5	MN608_11578	FCW	Chitin metabolism	Chitin degradation	chitinase		0	0
OG0000324	1	4	5	MN608_01672	Stress-related	Other stress-related	Other stress-related	cell wall integrity and stress response component	1.84	24.07	6.22
OG0000324	1	4	5	MN608_08435	Stress-related	Other stress-related	Other stress-related	cell wall integrity and stress response component	3.87	1.2	0.06
OG0000346	1	4	5	MN608_08465	Stress-related (secreted)	Other stress-related	Other stress-related	cell wall integrity and stress response component	-1.43	4.16	13.42
OG0000324	1	4	5	MN608_10720	Stress-related (secreted)	Other stress-related	Other stress-related	cell wall integrity and stress response component	2.04	6.1	1.11
OG0000324	1	4	5	MN608_10972	Stress-related (secreted)	Other stress-related	Other stress-related	cell wall integrity and stress response component	-1.6	86.68	225.31
OG0000268	2	3	5	MN608_03106	Stress-related	Redox metabolism-related	Redox metabolism-related	catalase-peroxidase	nonDEG	0.45	0.67
OG0000296	3	2	5	MN608_04945	Primary metabolism	Protein degradation	Protease-like proteins	carboxypeptidase T	nonDEG	2.82	1.88
OG0000296	3	2	5	MN608_09989	Primary metabolism	Protein degradation	Protease-like proteins	carboxypeptidase T	nonDEG	16.27	25.17
OG0000337	1	4	5	MN608_00019	Other (secreted)	Other	Other	C166 family protein	nonDEG	0.62	2.91
OG0000337	1	4	5	MN608_10530	Other	Other	Other	C166 family protein		0	0
OG0000337	1	4	5	MN608_11444	Other (secreted)	Other	Other	C166 family protein		0.04	0.07
OG0000354	2	3	5	MN608_09457	Other	Other	Other	BTB/POZ domain-containing protein 9		0	0
OG0000258	2	3	5	MN608_11918	Other	Other	Other	BTB/POZ domain-containing protein 3/6	-1.35	3.8	7.88
OG0000240	4	1	5	MN608_06514	Other	Other	Other	BTB/POZ domain-containing protein 1/2	nonDEG	0.07	0.09
OG0000251	3	2	5	MN608_00165	Other	Other	Other	BTB/POZ domain-containing protein	nonDEG	0.78	1.47
OG0000354	2	3	5	MN608_09458	Other	Other	Other	BTB/POZ domain-containing protein	2.38	0.33	0.05
OG0000354	2	3	5	MN608_09459	Other	Other	Other	BTB/POZ domain-containing protein		0	0
OG0000326	2	3	5	MN608_02848	Other	Other	Other	azaphilone biosynthesis cytochrome P450 monooxygenase	nonDEG	14.56	20.03
OG0000326	2	3	5	MN608_02950	Other	Other	Other	azaphilone biosynthesis cytochrome P450 monooxygenase		0.22	0.05
OG0000326	2	3	5	MN608_02951	Other	Other	Other	azaphilone biosynthesis cytochrome P450 monooxygenase		0.17	0.03
OG0000346	1	4	5	MN608_08463	Cytoskeleton	Septins	Septins	axial budding pattern protein 2	nonDEG	0.15	0.34
OG0000346	1	4	5	MN608_09247	Cytoskeleton (secreted)	Septins	Septins	axial budding pattern protein 2	nonDEG	18.3	22.04
OG0000352	3	2	5	MN608_04358	Primary metabolism	Lipid synthesis	Sphingolipid metabolism	arylsulfatase A	nonDEG	1.56	1.74
OG0000352	3	2	5	MN608_09572	Primary metabolism	Lipid synthesis	Sphingolipid metabolism	arylsulfatase A	nonDEG	4.39	11.58
OG0000233	4	1	5	MN608_02481	Transcription factors	Transcription factors	Transcription factors	AP-1-like transcription factor	nonDEG	23.5	23.56
OG0000290	3	2	5	MN608_07269	Other	Other	Other	amidohydrolase family protein	nonDEG	5.63	9.3
OG0000290	3	2	5	MN608_08441	Other	Other	Other	amidohydrolase family protein	nonDEG	8.9	6.54
OG0000343	4	1	5	MN608_02356	Primary metabolism	Amino acid metabolism	Arg and Pro metabolism	amidase	nonDEG	7.01	2.37
OG0000269	4	1	5	MN608_11425	Primary metabolism	Lipid degradation	Lipid oxidation	alpha-methylacyl-CoA racemase	nonDEG	0.8	0.56
OG0000322	2	3	5	MN608_07780	Secondary metabolism	Toxin and antibiotic synthesis	Aflatoxin biosynthesis	aflatoxin B1 aldehyde reductase	-1.18	32.95	90.16
OG0000322	2	3	5	MN608_09466	Secondary metabolism	Toxin and antibiotic synthesis	Aflatoxin biosynthesis	aflatoxin B1 aldehyde reductase	nonDEG	0.09	0.38
OG0000322	2	3	5	MN608_11132	Secondary metabolism	Toxin and antibiotic synthesis	Aflatoxin biosynthesis	aflatoxin B1 aldehyde reductase		0	0
OG0000320	2	3	5	MN608_05691	Primary metabolism	Amino acid metabolism	Cys and Met metabolism	adenosylhomocysteine nucleosidase	nonDEG	0.16	0.43
OG0000320	2	3	5	MN608_08605	Primary metabolism	Amino acid metabolism	Cys and Met metabolism	adenosylhomocysteine nucleosidase	-1.06	8.64	14.74
OG0000321	3	2	5	MN608_08832	Primary metabolism	Energy metabolism	TCA	aconitate hydratase	nonDEG	172.39	117.29
OG0000300	3	2	5	MN608_09894	Primary metabolism	Lipid metabolism	Glycerophospholipid metabolism	acetylcholinesterase	nonDEG	1.13	0.85
OG0000300	3	2	5	MN608_11844	Primary metabolism (secreted)	Lipid metabolism	Glycerophospholipid metabolism	acetylcholinesterase	nonDEG	0.06	0.1
OG0000271	3	2	5	MN608_00372	Secondary metabolism	Phenylpropanoid metabolism	Phenylpropanoid metabolism	4-coumarate--CoA ligase	nonDEG	1.58	3.95
OG0000271	3	2	5	MN608_10478	Secondary metabolism	Phenylpropanoid metabolism	Phenylpropanoid metabolism	4-coumarate--CoA ligase	nonDEG	6.59	12.32
OG0000242	3	2	5	MN608_02286	Primary metabolism	Amino acid metabolism	Ala, Asp, and Glu metabolism	4-aminobutyrate aminotransferase	nonDEG	68.64	64.72
OG0000242	3	2	5	MN608_05396	Primary metabolism	Amino acid metabolism	Ala, Asp, and Glu metabolism	4-aminobutyrate aminotransferase	nonDEG	330.29	221.16
OG0000302	2	3	5	MN608_10414	Other	Other	Other	3-hydroxyphenylacetate 6-hydroxylase	nonDEG	0.15	0.43
OG0000302	2	3	5	MN608_11360	Other	Other	Other	3-hydroxyphenylacetate 6-hydroxylase		0.03	0
OG0000302	2	3	5	MN608_11912	Other	Other	Other	3-hydroxyphenylacetate 6-hydroxylase	nonDEG	1.07	3.34
OG0000338	4	1	5	MN608_00116	Other	Other	Other	2EXR family		0	0.03
OG0000349	4	1	5	MN608_06518	Other	Other	Other	2EXR family	nonDEG	6.43	3.94
OG0000345	3	2	5	MN608_01801	Secondary metabolism	Terpenoid metabolism	Terpenoid metabolism	1-deoxyxylulose-5-phosphate synthase	-1.14	6.09	15.12
OG0000345	3	2	5	MN608_08512	Secondary metabolism	Terpenoid metabolism	Terpenoid metabolism	1-deoxyxylulose-5-phosphate synthase	-1.78	6.71	24.95
OG0000262	3	2	5	MN608_06549	Primary metabolism	Lipid degradation	Lipid oxidation	15-hydroxyprostaglandin dehydrogenase (NAD)	nonDEG	4.96	9.91
OG0000262	3	2	5	MN608_06673	Primary metabolism	Lipid degradation	Lipid oxidation	15-hydroxyprostaglandin dehydrogenase (NAD)	nonDEG	0.54	1.65
OG0000455	2	2	4	MN608_10906	Transport	Other transport-related	Other transport-related	YIL166C-like transporter	nonDEG	0.01	0.11
OG0000455	2	2	4	MN608_11743	Transport	Other transport-related	Other transport-related	YIL166C-like transporter		0	0.03
OG0000551	3	1	4	MN608_05633	Transport	Amino acid transport	Amino acid transport	yeast amino acid transporter	nonDEG	13.03	9.68
OG0000693	2	2	4	MN608_03842	Other	Other	Other	WW domain-containing protein	-1.33	13.45	51.43
OG0000598	2	2	4	MN608_08388	Other	Other	Other	WW domain-containing oxidoreductase	nonDEG	8.4	21.22
OG0000598	2	2	4	MN608_11252	Other	Other	Other	WW domain-containing oxidoreductase	nonDEG	19.43	30.23
OG0000475	2	2	4	MN608_02219	Stress-related	Other stress-related	Other stress-related	WSC domain-containing protein	nonDEG	0.34	0.34
OG0000475	2	2	4	MN608_11620	Stress-related	Other stress-related	Other stress-related	WSC domain-containing protein	-1.4	1.44	3.22
OG0000689	2	2	4	MN608_01872	Primary metabolism	Energy metabolism	ETC and ATP synthesis	V-type H+-transporting ATPase proteolipid subunit	nonDEG	1.46	1.21
OG0000689	2	2	4	MN608_08113	Primary metabolism	Energy metabolism	ETC and ATP synthesis	V-type H+-transporting ATPase proteolipid subunit	nonDEG	129.65	162.42
OG0000416	2	2	4	MN608_02249	Primary metabolism	Lipid synthesis	Sphingolipid metabolism	very-long-chain ceramide synthase	nonDEG	18.32	12.13
OG0000416	2	2	4	MN608_06571	Primary metabolism	Lipid synthesis	Sphingolipid metabolism	very-long-chain ceramide synthase	nonDEG	0.05	0.02
OG0000620	2	2	4	MN608_00588	Secondary metabolism	Other secondary metabolism-related	Other secondary metabolism-related	Velvet factor	nonDEG	17.16	21.8
OG0000620	2	2	4	MN608_07498	Secondary metabolism	Other secondary metabolism-related	Other secondary metabolism-related	Velvet factor	5.01	3.27	0.06
OG0000529	2	2	4	MN608_08516	Other	Other	Other	unsaturated chondroitin disaccharide hydrolase	nonDEG	0.05	0.1
OG0000529	2	2	4	MN608_10712	Other	Other	Other	unsaturated chondroitin disaccharide hydrolase	-1.74	0.09	0.36
OG0000382	3	1	4	MN608_00704	Primary metabolism	Carbohydrate metabolism	Other monosaccharide metabolism-related	UDP-N-acetyl-D-glucosamine dehydrogenase		0	0
OG0000471	3	1	4	MN608_09294	Primary metabolism	Protein degradation	Proteasome-mediated degradation	ubiquitin-small subunit ribosomal protein S27Ae	-1.78	2166.05	7181.79
OG0000370	3	1	4	MN608_06051	Other	Other	Other	ubiquitin related modifier 1	-1.11	8.04	18.53
OG0000681	2	2	4	MN608_05657	Other	Other	Other	tyrosine-protein phosphatase	nonDEG	7.73	15.44
OG0000622	2	2	4	MN608_07156	Signaling	Other signaling-related	Other signaling-related	two-component system, sensor histidine kinase and response regulator	nonDEG	9.62	6.85
OG0000622	2	2	4	MN608_07412	Signaling	Other signaling-related	Other signaling-related	two-component system, sensor histidine kinase and response regulator	nonDEG	2.04	1.43
OG0000672	1	3	4	MN608_07638	Other	Other	Other	two-component system, NarL family, sensor histidine kinase BarA	nonDEG	2.32	1.25
OG0000672	1	3	4	MN608_09038	Other	Other	Other	two-component system, NarL family, sensor histidine kinase BarA	nonDEG	5.14	4.11
OG0000408	3	1	4	MN608_09655	Signaling	Receptors	Other receptors	two-component system, chemotaxis family, sensor kinase Cph1	1.99	28.5	8.12
OG0000678	2	2	4	MN608_04597	Cytoskeleton	Microtubulue cytoskeleton	Microtubulue cytoskeleton	tubulin-specific chaperone E	nonDEG	8.74	8.09
OG0000706	2	2	4	MN608_00790	Cytoskeleton	Microtubulue cytoskeleton	Microtubulue cytoskeleton	tubulin alpha	nonDEG	134.87	127.13
OG0000706	2	2	4	MN608_03848	Cytoskeleton	Microtubulue cytoskeleton	Microtubulue cytoskeleton	tubulin alpha	nonDEG	98.92	108.24
OG0000435	3	1	4	MN608_02141	Transport	Other transport-related	Other transport-related	Trk/Ktr/HKT type cation transporter	2.28	132.93	21.55
OG0000436	2	2	4	MN608_05676	Primary metabolism	Nucleic acid metabolism	Transposases	Transposase	nonDEG	2.98	2.62
OG0000718	2	2	4	MN608_04625	Primary metabolism	Protein synthesis	Translation	translation initiation factor 4A	nonDEG	312.97	258.22
OG0000687	2	2	4	MN608_03811	Transport	Other transport-related	Other transport-related	Transient receptor potential (TRP) ion channel	nonDEG	116.03	92.09
OG0000687	2	2	4	MN608_08019	Transport	Other transport-related	Other transport-related	Transient receptor potential (TRP) ion channel	nonDEG	54.91	51.18
OG0000614	2	2	4	MN608_05668	Other	Other	Other	transforming growth factor-beta-induced protein	1.74	9.41	2.73
OG0000614	2	2	4	MN608_07586	Other	Other	Other	transforming growth factor-beta-induced protein	nonDEG	0.46	0.2
OG0000449	2	2	4	MN608_06697	Transcription factors	Transcription factors	Transcription factors	transcriptional regulatory protein LEU3	nonDEG	2.43	2.33
OG0000628	2	2	4	MN608_00158	Transcription factors	Transcription factors	Transcription factors	transcriptional regulatory protein GAL4	nonDEG	1.58	2.31
OG0000628	2	2	4	MN608_01269	Transcription factors	Transcription factors	Transcription factors	transcriptional regulatory protein GAL4	nonDEG	7.15	3.67
OG0000422	3	1	4	MN608_01688	Transcription factors	Transcription factors	Transcription factors	transcriptional regulatory protein GAL4	3.27	5.73	0.79
OG0000460	2	2	4	MN608_02770	Transcription factors	Transcription factors	Transcription factors	transcriptional regulatory protein AMDR	nonDEG	0.71	0.7
OG0000460	2	2	4	MN608_03336	Transcription factors	Transcription factors	Transcription factors	transcriptional regulatory protein AMDR	nonDEG	33.35	15.77
OG0000374	2	2	4	MN608_00071	Transcription factors	Transcription factors	Transcription factors	transcriptional activator protein UGA3	nonDEG	10.01	12.48
OG0000643	3	1	4	MN608_05464	Transcription factors	Transcription factors	Transcription factors	transcriptional activator protein UGA3	nonDEG	2.06	3.45
OG0000550	2	2	4	MN608_09496	Transcription factors	Transcription factors	Transcription factors	transcriptional activator protein UGA3	nonDEG	7.48	10.58
OG0000505	2	2	4	MN608_10570	Transcription factors	Transcription factors	Transcription factors	transcriptional activator protein UGA3	nonDEG	1.07	1.8
OG0000550	2	2	4	MN608_10986	Transcription factors	Transcription factors	Transcription factors	transcriptional activator protein UGA3	nonDEG	1.06	1.11
OG0000505	2	2	4	MN608_11804	Transcription factors	Transcription factors	Transcription factors	transcriptional activator protein UGA3	1.66	0.35	0.12
OG0000519	2	2	4	MN608_10601	Transport	Other transport-related	Other transport-related	TIM barrel protein	nonDEG	0.06	0.12
OG0000519	2	2	4	MN608_11033	Transport	Other transport-related	Other transport-related	TIM barrel protein	nonDEG	0.21	0.25
OG0000705	2	2	4	MN608_00613	Primary metabolism	Amino acid metabolism	Gly, Ser, and Thr metabolism	threonine aldolase	nonDEG	1.83	1.76
OG0000705	2	2	4	MN608_03874	Primary metabolism	Amino acid metabolism	Gly, Ser, and Thr metabolism	threonine aldolase	nonDEG	5.2	6.62
OG0000523	2	2	4	MN608_10657	Stress-related	Redox metabolism-related	Redox metabolism-related	thioredoxin reductase (NADPH)	nonDEG	178.43	204.42
OG0000523	2	2	4	MN608_11040	Stress-related	Redox metabolism-related	Redox metabolism-related	thioredoxin reductase (NADPH)	nonDEG	745.89	431.96
OG0000390	3	1	4	MN608_09790	Stress-related	Chaperons	Chaperons	T-complex protein 11	3.44	91.58	5.97
OG0000640	3	1	4	MN608_08338	Other	Other	Other	Sulfotransferase domain-containing protein	-1.26	10.9	22.06
OG0000698	1	3	4	MN608_02891	Secondary metabolism	Toxin and antibiotic synthesis	Other toxin and antibiotic synthesis-related	structural toxin protein (hemagglutinin/hemolysin) RtxA	nonDEG	0.2	0.39
OG0000698	1	3	4	MN608_04078	Secondary metabolism	Toxin and antibiotic synthesis	Other toxin and antibiotic synthesis-related	structural toxin protein (hemagglutinin/hemolysin) RtxA	-1.26	2.67	5.76
OG0000698	1	3	4	MN608_11191	Secondary metabolism	Toxin and antibiotic synthesis	Other toxin and antibiotic synthesis-related	structural toxin protein (hemagglutinin/hemolysin) RtxA		0	0
OG0000568	2	2	4	MN608_08617	Primary metabolism	Lipid synthesis	Steroid synthesis	sterol 24-C-methyltransferase	nonDEG	58.54	101.13
OG0000568	2	2	4	MN608_11130	Primary metabolism	Lipid synthesis	Steroid synthesis	sterol 24-C-methyltransferase		0	0
OG0000618	2	2	4	MN608_04762	Primary metabolism	Lipid synthesis	Steroid synthesis	sterol 14alpha-demethylase	nonDEG	147.42	132.3
OG0000618	2	2	4	MN608_07506	Primary metabolism	Lipid synthesis	Steroid synthesis	sterol 14alpha-demethylase	-1.98	17.48	121.7
OG0000537	2	2	4	MN608_02885	Secondary metabolism	Toxin and antibiotic synthesis	Aflatoxin biosynthesis	sterigmatocystin biosynthesis cytochrome P450 monooxygenase	nonDEG	16.43	23.82
OG0000522	2	2	4	MN608_09444	Secondary metabolism	Toxin and antibiotic synthesis	Aflatoxin biosynthesis	sterigmatocystin biosynthesis cytochrome P450 monooxygenase	nonDEG	1.88	2.4
OG0000522	2	2	4	MN608_10628	Secondary metabolism	Toxin and antibiotic synthesis	Aflatoxin biosynthesis	sterigmatocystin biosynthesis cytochrome P450 monooxygenase	nonDEG	0.65	0.81
OG0000539	3	1	4	MN608_10688	Primary metabolism	Carbohydrate metabolism	Other monosaccharide metabolism-related	sorbose reductase	nonDEG	0.06	0.27
OG0000714	1	3	4	MN608_10937	Transport	Inorganic ion transport	Heavy metal transporters	solute carrier family 31 (copper transporter) member 1	nonDEG	66.39	70.62
OG0000729	2	2	4	MN608_00615	Transport	Lipid transport	Lipid transport	solute carrier family 27 (fatty acid transporter) member 1/4	1.99	21.95	7.41
OG0000729	2	2	4	MN608_05532	Transport	Lipid transport	Lipid transport	solute carrier family 27 (fatty acid transporter) member 1/4	nonDEG	5.53	4.69
OG0000602	2	2	4	MN608_10865	Transport	Inorganic ion transport	Na+ transport	sodium/potassium-transporting ATPase subunit alpha	-2.21	0.15	1.33
OG0000424	2	2	4	MN608_07622	Transport	Inorganic ion transport	Na+ transport	sodium/hydrogen antiporter	nonDEG	10.56	7.76
OG0000424	2	2	4	MN608_10775	Transport	Inorganic ion transport	Na+ transport	sodium/hydrogen antiporter	nonDEG	6.99	5.37
OG0000606	1	3	4	MN608_03120	Other	Other	Other	SMARC subfamily A3	2.43	2.21	0.35
OG0000606	1	3	4	MN608_10851	Other	Other	Other	SMARC subfamily A3	2.25	3.67	0.62
OG0000606	1	3	4	MN608_10852	Other	Other	Other	SMARC subfamily A3	nonDEG	2.31	1.3
OG0000481	2	2	4	MN608_01308	Primary metabolism	Carbohydrate metabolism	Other glycan degradation	sialidase-1	nonDEG	5.48	5.95
OG0000481	2	2	4	MN608_11487	Primary metabolism	Carbohydrate metabolism	Other glycan degradation	sialidase-1	nonDEG	0.08	0.21
OG0000469	2	2	4	MN608_08417	Other	Other	Other	SET domain-containing protein-lysine N-methyltransferase		0	0
OG0000516	2	2	4	MN608_07507	Other	Other	Other	SET and MYND domain-containing protein 4	nonDEG	5.88	6.64
OG0000516	2	2	4	MN608_10545	Other	Other	Other	SET and MYND domain-containing protein 4	nonDEG	0.1	0.13
OG0000425	3	1	4	MN608_11533	Signaling	Ser/Thr phosphatases	Ser/Thr phosphatases	serine/threonine-protein phosphatase 6 regulatory ankyrin repeat subunit B	nonDEG	0.02	0.04
OG0000372	1	3	4	MN608_01461	Signaling	Ser/Thr kinases	Ser/Thr kinases	serine/threonine protein kinase	nonDEG	0.91	0.67
OG0000517	2	2	4	MN608_11318	Signaling	Ser/Thr kinases	Ser/Thr kinases	serine/threonine protein kinase	nonDEG	2.32	3.34
OG0000703	2	2	4	MN608_11325	Signaling	Ser/Thr kinases	Ser/Thr kinases	serine/threonine protein kinase	nonDEG	1.85	1.79
OG0000742	1	3	4	MN608_00181	Signaling	Ser/Thr kinases	Ser/Thr kinases	serine/threonine kinase PknH	-2.14	6.46	27.36
OG0000742	1	3	4	MN608_00380	Signaling	Ser/Thr kinases	Ser/Thr kinases	serine/threonine kinase PknH	nonDEG	50.78	50.24
OG0000742	1	3	4	MN608_06681	Signaling	Ser/Thr kinases	Ser/Thr kinases	serine/threonine kinase PknH	nonDEG	22.51	28.98
OG0000531	2	2	4	MN608_10967	Other	Other	Other	SDR family NAD(P)-dependent oxidoreductase	nonDEG	0.62	1.74
OG0000450	2	2	4	MN608_06696	Secondary metabolism	Phytohormone metabolism-related	Salicylic acid	salicylic acid 3-hydroxylase	1.01	8.87	4.3
OG0000449	2	2	4	MN608_00925	Transcription factors	Transcription factors	Transcription factors	RNA polymerase II-specific transcription factor-like protein	nonDEG	4.17	3.54
OG0000637	2	2	4	MN608_02942	Transcription factors	Transcription factors	Transcription factors	RNA polymerase II-specific transcription factor-like protein	-2.99	0.69	4.45
OG0000429	3	1	4	MN608_03156	Transcription factors	Transcription factors	Transcription factors	RNA polymerase II-specific transcription factor-like protein	nonDEG	1.21	2.08
OG0000452	3	1	4	MN608_06687	Transcription factors	Transcription factors	Transcription factors	RNA polymerase II-specific transcription factor-like protein	nonDEG	2.47	2.92
OG0000582	2	2	4	MN608_07626	Transcription factors	Transcription factors	Transcription factors	RNA polymerase II-specific transcription factor-like protein	nonDEG	5.43	5.6
OG0000374	2	2	4	MN608_08334	Transcription factors	Transcription factors	Transcription factors	RNA polymerase II-specific transcription factor-like protein	nonDEG	5.69	7.17
OG0000493	2	2	4	MN608_08698	Transcription factors	Transcription factors	Transcription factors	RNA polymerase II-specific transcription factor-like protein	nonDEG	0.55	0.62
OG0000384	2	2	4	MN608_09198	Transcription factors	Transcription factors	Transcription factors	RNA polymerase II-specific transcription factor-like protein	nonDEG	1.26	0.69
OG0000493	2	2	4	MN608_09249	Transcription factors	Transcription factors	Transcription factors	RNA polymerase II-specific transcription factor-like protein	nonDEG	0.77	0.4
OG0000402	2	2	4	MN608_10514	Transcription factors	Transcription factors	Transcription factors	RNA polymerase II-specific transcription factor-like protein		0	0
OG0000407	3	1	4	MN608_11516	Transcription factors	Transcription factors	Transcription factors	RNA polymerase II-specific transcription factor-like protein	nonDEG	0.47	0.37
OG0000384	2	2	4	MN608_11770	Transcription factors	Transcription factors	Transcription factors	RNA polymerase II-specific transcription factor-like protein	nonDEG	1.14	1.57
OG0000504	3	1	4	MN608_11802	Transcription factors	Transcription factors	Transcription factors	RNA polymerase II-specific transcription factor-like protein	nonDEG	0.76	1.42
OG0000485	2	2	4	MN608_03239	Other	Other	Other	rhamnosyltransferase	nonDEG	0.42	0.23
OG0000430	2	2	4	MN608_00965	PCWDE (secreted)	Pectin modification	Rhamnogalacturonan degradation	rhamnogalacturonan endolyase	nonDEG	0.11	0.37
OG0000430	2	2	4	MN608_03489	Plant cell wall modification	Pectin modification	Rhamnogalacturonan degradation	rhamnogalacturonan endolyase	nonDEG	0.44	0.47
OG0000565	2	2	4	MN608_00042	Primary metabolism	Vitamin-related metabolism	Vitamin-related metabolism	retinol dehydrogenase 12	nonDEG	8.04	6.83
OG0000565	2	2	4	MN608_11083	Primary metabolism	Vitamin-related metabolism	Retinol metabolism	retinol dehydrogenase 12		0	0
OG0000591	1	3	4	MN608_02932	Other	Other	Other	quorum-quenching protein AidA	nonDEG	0.37	0.18
OG0000591	1	3	4	MN608_04378	Other	Other	Other	quorum-quenching protein AidA		0	0
OG0000577	3	1	4	MN608_07919	Secondary metabolism	Other secondary metabolism-related	Other secondary metabolism-related	quinidine resistance protein 3	nonDEG	2.14	1.33
OG0000576	2	2	4	MN608_10690	Other	Other	Other	putative kinase		0.09	0.32
OG0000715	2	2	4	MN608_02605	Transport	Nucleotide transport	Nucleotide transport	Purine transporter	nonDEG	11.6	6.55
OG0000715	2	2	4	MN608_05923	Transport	Nucleotide transport	Nucleotide transport	Purine transporter	nonDEG	0.62	0.25
OG0000451	1	3	4	MN608_06694	Secondary metabolism	Alkaloid metabolism	Nicotinate and nicotinamide metabolism	pseudooxynicotine oxidase	nonDEG	1.79	1.62
OG0000451	1	3	4	MN608_10108	Secondary metabolism	Alkaloid metabolism	Nicotinate and nicotinamide metabolism	pseudooxynicotine oxidase	nonDEG	1.88	1.12
OG0000681	2	2	4	MN608_08744	Other	Other	Other	protein-tyrosine phosphatase	nonDEG	10.36	14.59
OG0000722	1	3	4	MN608_10217	Primary metabolism	Lipid metabolism	Glycerophospholipid metabolism	protein SERAC1	nonDEG	22.52	13.03
OG0000722	1	3	4	MN608_11145	Primary metabolism	Lipid metabolism	Glycerophospholipid metabolism	protein SERAC1		0	0
OG0000423	1	3	4	MN608_10779	Primary metabolism	Nucleic acid metabolism	RNA degradation	protein AIR1/2	nonDEG	1.9	1.98
OG0000423	1	3	4	MN608_10780	Primary metabolism	Nucleic acid metabolism	RNA degradation	protein AIR1/2	nonDEG	7.39	8.52
OG0000738	2	2	4	MN608_00450	Primary metabolism	Anaerobic respiration	Alcohol dehydrogenases	propanol-preferring alcohol dehydrogenase	1.56	3.44	0.95
OG0000704	2	2	4	MN608_01265	Primary metabolism	Anaerobic respiration	Alcohol dehydrogenases	propanol-preferring alcohol dehydrogenase	nonDEG	21.26	7.84
OG0000704	2	2	4	MN608_03956	Primary metabolism	Anaerobic respiration	Alcohol dehydrogenases	propanol-preferring alcohol dehydrogenase	nonDEG	281.44	148.18
OG0000472	1	3	4	MN608_08575	Primary metabolism	Anaerobic respiration	Alcohol dehydrogenases	propanol-preferring alcohol dehydrogenase	-1.11	3.94	11.69
OG0000472	1	3	4	MN608_09179	Primary metabolism	Anaerobic respiration	Alcohol dehydrogenases	propanol-preferring alcohol dehydrogenase		0	0
OG0000472	1	3	4	MN608_11638	Primary metabolism	Anaerobic respiration	Alcohol dehydrogenases	propanol-preferring alcohol dehydrogenase	nonDEG	3197.46	5006.93
OG0000720	2	2	4	MN608_04287	Transcription factors	Transcription factors	Transcription factors	proline utilization trans-activator	nonDEG	11.92	10.16
OG0000417	2	2	4	MN608_08384	Transcription factors	Transcription factors	Transcription factors	proline utilization trans-activator	nonDEG	167.58	35.84
OG0000379	3	1	4	MN608_08442	Transcription factors	Transcription factors	Transcription factors	proline utilization trans-activator	nonDEG	9.06	5.61
OG0000443	3	1	4	MN608_08902	Transcription factors	Transcription factors	Transcription factors	proline utilization trans-activator	nonDEG	4.16	2.78
OG0000567	2	2	4	MN608_09032	Transcription factors	Transcription factors	Transcription factors	proline utilization trans-activator	nonDEG	4.67	2.32
OG0000499	3	1	4	MN608_10157	Transcription factors	Transcription factors	Transcription factors	proline utilization trans-activator	nonDEG	0.61	0.81
OG0000567	2	2	4	MN608_11888	Transcription factors	Transcription factors	Transcription factors	proline utilization trans-activator		0	0
OG0000517	2	2	4	MN608_10574	Other	Other	Other	Prion-inhibition and propagation	-1.01	32.55	58
OG0000427	2	2	4	MN608_00670	Primary metabolism	Amino acid metabolism	Phe, Tyr, and Trp metabolism	primary-amine oxidase	1.36	3.3	1.5
OG0000427	2	2	4	MN608_11942	Primary metabolism	Amino acid metabolism	Phe, Tyr, and Trp metabolism	primary-amine oxidase	nonDEG	2.49	2.62
OG0000732	2	2	4	MN608_04953	Primary metabolism	Nucleic acid metabolism	RNA processing-related	pre-mRNA-splicing helicase BRR2	nonDEG	9.31	5.24
OG0000387	2	2	4	MN608_09315	Other	Other	Other	Pregnancy-associated plasma protein-A		0.18	0.03
OG0000682	2	2	4	MN608_05209	Other	Other	Other	Predicted protein	nonDEG	12.47	11
OG0000686	2	2	4	MN608_06001	Transport	Inorganic ion transport	K+ transport	potassium voltage-gated channel Shaker-related subfamily A beta member 2	nonDEG	16.1	23.59
OG0000686	2	2	4	MN608_07810	Transport	Inorganic ion transport	K+ transport	potassium voltage-gated channel Shaker-related subfamily A beta member 2	nonDEG	10.65	20.96
OG0000638	2	2	4	MN608_04469	Transport	Inorganic ion transport	K+ transport	POTASSIUM TRANSPORTER	nonDEG	12.8	6.86
OG0000489	2	2	4	MN608_07323	Transport	Inorganic ion transport	K+ transport	potassium channel subfamily K	nonDEG	4.08	2.61
OG0000661	2	2	4	MN608_04326	Other	Other	Other	polyhydroxybutyrate depolymerase		0	0.04
OG0000661	2	2	4	MN608_09352	Other	Other	Other	polyhydroxybutyrate depolymerase	nonDEG	6.49	13.34
OG0000467	2	2	4	MN608_11319	Other	Other	Other	platelet glycoprotein Ib alpha chain	nonDEG	1.13	0.89
OG0000466	2	2	4	MN608_11556	Other (secreted)	Other	Other	plastocyanin	-1.14	13.63	33.44
OG0000466	2	2	4	MN608_11561	Other (secreted)	Other	Other	plastocyanin	nonDEG	45.72	100.92
OG0000708	2	2	4	MN608_03771	Transport	Lipid transport	Lipid transport	phospholipid-translocating ATPase	nonDEG	9.26	6.11
OG0000708	2	2	4	MN608_06374	Transport	Lipid transport	Lipid transport	phospholipid-translocating ATPase	nonDEG	6.63	4.2
OG0000383	2	2	4	MN608_09200	Other	Other	Other	phenacrylate decarboxylase	nonDEG	0.5	1.07
OG0000383	2	2	4	MN608_11769	Other	Other	Other	phenacrylate decarboxylase	nonDEG	0.59	1.01
OG0000678	2	2	4	MN608_04598	Stress-related	Peroxisome	Peroxisome	peroxisomal enoyl-CoA hydratase 2	nonDEG	19.71	27.88
OG0000483	2	2	4	MN608_02651	FCW	Other FCW-related	Peptidoglycan-modifying-proteins-like	peptidoglycan-N-acetylglucosamine deacetylase	nonDEG	61.93	34.89
OG0000483	2	2	4	MN608_03282	FCW	Other FCW-related	Peptidoglycan-modifying-proteins-like	peptidoglycan-N-acetylglucosamine deacetylase	nonDEG	34.65	30.7
OG0000592	2	2	4	MN608_04283	Primary metabolism	Protein synthesis	Post-translational modification	peptide-methionine (S)-S-oxide reductase	nonDEG	52.89	61.32
OG0000592	2	2	4	MN608_10929	Primary metabolism	Protein synthesis	Post-translational modification	peptide-methionine (S)-S-oxide reductase	nonDEG	107.72	32.31
OG0000636	2	2	4	MN608_08045	Primary metabolism	Protein synthesis	Post-translational modification	Peptide N-acetyl-beta-D-glucosaminyl asparaginase amidase A	nonDEG	6.4	7.19
OG0000636	2	2	4	MN608_08470	Primary metabolism	Protein synthesis	Post-translational modification	Peptide N-acetyl-beta-D-glucosaminyl asparaginase amidase A	nonDEG	1.38	2.47
OG0000702	2	2	4	MN608_03962	Primary metabolism	Protein degradation	Protease-like proteins	Peptidase inhibitor I78 family	nonDEG	366.06	650.28
OG0000702	2	2	4	MN608_03963	Primary metabolism	Protein degradation	Protease-like proteins	Peptidase inhibitor I78 family	nonDEG	115.31	217.92
OG0000478	3	1	4	MN608_11601	Stress-related	PR-like proteins	PR-like proteins	pathogenesis-related protein 1	-2.29	12.03	40.71
OG0000448	2	2	4	MN608_06590	Stress-related	Antibiotic resistance-related	Other antibiotic resistance-related	para-nitrobenzyl esterase	-2.06	0.96	5.64
OG0000575	2	2	4	MN608_11197	Other	Other	Other	PAN domain-containing protein		0	0
OG0000391	3	1	4	MN608_08689	Other	Other	Other	oxygenase MpaB family protein	nonDEG	0.03	0.11
OG0000437	3	1	4	MN608_06776	Cell cycle-related	Cell cycle-related	Cell cycle-related	origin recognition complex subunit 1	nonDEG	29.27	15.72
OG0000487	2	2	4	MN608_07274	Transport	Protein transport	Other protein transport-related	OPT/YSL family transporter	nonDEG	39.94	30.09
OG0000487	2	2	4	MN608_07566	Transport	Protein transport	Other protein transport-related	OPT/YSL family transporter	nonDEG	55.38	33.29
OG0000403	3	1	4	MN608_02170	Other	Other	Other	O-methyltransferase	nonDEG	3.04	2.68
OG0000402	2	2	4	MN608_05995	Primary metabolism	Carbohydrate metabolism	Plant-derived carbon assimilation	oligo-1,6-glucosidase	1.23	33.08	15.6
OG0000576	2	2	4	MN608_07905	Other	Other	Other	nucleoside/nucleotide kinase family protein	-1.09	12.27	28.59
OG0000480	2	2	4	MN608_03857	Transport	Nucleotide transport	Nucleotide transport	nucleobase:cation symporter-1 NCS1 family	nonDEG	32.9	36.3
OG0000480	2	2	4	MN608_09798	Transport	Nucleotide transport	Nucleotide transport	nucleobase:cation symporter-1 NCS1 family	nonDEG	1.55	1.85
OG0000409	3	1	4	MN608_04051	Other	Other	Other	N-terminal methyltransferase domain-containing protein	nonDEG	22.32	29.36
OG0000590	1	3	4	MN608_00980	Other	Other	Other	NmrA family NAD(P)-binding protein	nonDEG	1551.64	1974.08
OG0000590	1	3	4	MN608_10955	Other	Other	Other	NmrA family NAD(P)-binding protein	nonDEG	0.74	1.44
OG0000626	2	2	4	MN608_00049	Other	Other	Other	nitronate monooxygenase	nonDEG	17.86	35.78
OG0000626	2	2	4	MN608_00059	Other	Other	Other	nitronate monooxygenase	nonDEG	177.62	264.85
OG0000641	2	2	4	MN608_05126	Other	Other	Other	nitronate monooxygenase	nonDEG	96.41	92.64
OG0000641	2	2	4	MN608_08265	Other	Other	Other	nitronate monooxygenase	nonDEG	13.97	29.61
OG0000418	2	2	4	MN608_08347	Other	Other	Other	nitrilase	-1.72	0.65	2.9
OG0000418	2	2	4	MN608_11485	Other	Other	Other	nitrilase	nonDEG	0.66	0.64
OG0000578	2	2	4	MN608_01236	Primary metabolism	Lipid synthesis	Sphingolipid metabolism	neutral ceramidase	nonDEG	3.64	3.97
OG0000578	2	2	4	MN608_07874	Primary metabolism	Lipid synthesis	Sphingolipid metabolism	neutral ceramidase	nonDEG	14.36	14.85
OG0000693	2	2	4	MN608_06835	Other	Other	Other	neural Wiskott-Aldrich syndrome protein	nonDEG	30.42	56.13
OG0000492	2	2	4	MN608_08484	Stress-related	Other stress-related	Other stress-related	NADPH:quinone reductase	2.4	1.41	0.35
OG0000521	2	2	4	MN608_10617	Primary metabolism	Energy metabolism	ETC and ATP synthesis	NADPH:quinone reductase	nonDEG	19.96	24.73
OG0000521	2	2	4	MN608_10651	Primary metabolism	Energy metabolism	ETC and ATP synthesis	NADPH:quinone reductase	nonDEG	0.28	0.29
OG0000492	2	2	4	MN608_10743	Primary metabolism	Energy metabolism	ETC and ATP synthesis	NADPH:quinone reductase	nonDEG	0.13	0.09
OG0000601	3	1	4	MN608_10864	Primary metabolism	Energy metabolism	ETC and ATP synthesis	NADPH:quinone reductase	nonDEG	13.9	13.37
OG0000655	2	2	4	MN608_01723	Other	Other	Other	NADH:quinone reductase (non-electrogenic)	nonDEG	10.88	15.98
OG0000655	2	2	4	MN608_09525	Other	Other	Other	NADH:quinone reductase (non-electrogenic)	nonDEG	11.68	9.06
OG0000590	1	3	4	MN608_05679	Other	Other	Other	NAD(P)H dehydrogenase (quinone)	nonDEG	94.59	139.78
OG0000602	2	2	4	MN608_05370	Transport	Inorganic ion transport	K+ transport	Na+/K+ ATPase	nonDEG	32.98	39.15
OG0000441	2	2	4	MN608_03656	Primary metabolism	Inositol metabolism	Inositol metabolism	myo-inositol-1(or 4)-monophosphatase	-1.5	21.82	64.97
OG0000441	2	2	4	MN608_11019	Primary metabolism	Inositol metabolism	Inositol metabolism	myo-inositol-1(or 4)-monophosphatase	nonDEG	1.04	0.6
OG0000676	2	2	4	MN608_08578	Phenoloxidases and tyrosinases	Phenoloxidases and tyrosinases	Phenoloxidases and tyrosinases	multicopper oxidase domain-containing protein		0	0
OG0000694	2	2	4	MN608_01276	Transport	Other transport-related	Other transport-related	MSF family protein	nonDEG	0.1	0.04
OG0000694	2	2	4	MN608_02938	Transport	Other transport-related	Other transport-related	MSF family protein	nonDEG	0.25	0.17
OG0000710	2	2	4	MN608_03413	Transport	Carbohydrate transport	Carbohydrate transport	Monosaccharide transporter	nonDEG	246.31	151.97
OG0000710	2	2	4	MN608_06079	Transport	Carbohydrate transport	Carbohydrate transport	Monosaccharide transporter	1.79	12.06	4.08
OG0000465	2	2	4	MN608_00697	Other	Other	Other	monooxygenase	nonDEG	12.97	20.12
OG0000465	2	2	4	MN608_11548	Other	Other	Other	monooxygenase	nonDEG	1.51	0.86
OG0000451	1	3	4	MN608_09680	Primary metabolism	Amino acid metabolism	Arg and Pro metabolism	monoamine oxidase	nonDEG	0.42	0.85
OG0000482	2	2	4	MN608_03302	Primary metabolism	Energy metabolism	Mitochondrial biogenesis	mitochondrial chaperone BCS1	nonDEG	12.18	14.58
OG0000482	2	2	4	MN608_06350	Primary metabolism	Energy metabolism	Mitochondrial biogenesis	mitochondrial chaperone BCS1	nonDEG	3.99	4.17
OG0000623	2	2	4	MN608_03751	Transport	Other transport-related	Other transport-related	MFS transporter YNFM family putative membrane transport protein	nonDEG	5.11	3.34
OG0000623	2	2	4	MN608_07381	Transport	Other transport-related	Other transport-related	MFS transporter YNFM family putative membrane transport protein	nonDEG	4.61	5.23
OG0000649	1	3	4	MN608_03147	Transport	Carbohydrate transport	Sugar/H+ symporters	MFS transporter SP family sugar:H+ symporter		0.04	0.03
OG0000546	2	2	4	MN608_04099	Transport	Carbohydrate transport	Sugar/H+ symporters	MFS transporter SP family sugar:H+ symporter	1.06	13.02	5.42
OG0000692	2	2	4	MN608_05487	Transport	Carbohydrate transport	Sugar/H+ symporters	MFS transporter SP family sugar:H+ symporter	nonDEG	59.19	63.86
OG0000649	1	3	4	MN608_09573	Transport	Carbohydrate transport	Sugar/H+ symporters	MFS transporter SP family sugar:H+ symporter	nonDEG	3.78	7.85
OG0000546	2	2	4	MN608_11259	Transport	Carbohydrate transport	Sugar/H+ symporters	MFS transporter SP family sugar:H+ symporter	nonDEG	0.05	0.08
OG0000630	2	2	4	MN608_00142	Transport	Carbohydrate transport	Sugar/H+ symporters	MFS transporter SP family general alpha glucoside:H+ symporter	nonDEG	1.56	1.62
OG0000581	3	1	4	MN608_07627	Transport	Carbohydrate transport	Sugar/H+ symporters	MFS transporter SP family general alpha glucoside:H+ symporter	nonDEG	0.07	0.01
OG0000630	2	2	4	MN608_08394	Transport	Carbohydrate transport	Sugar/H+ symporters	MFS transporter SP family general alpha glucoside:H+ symporter		0.05	0.01
OG0000617	2	2	4	MN608_06836	Transport	Other transport-related	Other transport-related	MFS transporter PCFT/HCP family solute carrier family 46 member 3	nonDEG	6.33	7.07
OG0000617	2	2	4	MN608_05436	Transport	Other transport-related	Other transport-related	MFS transporter PCFT/HCP family solute carrier family 46 (folate transporter) member 1	nonDEG	0.08	0.09
OG0000561	3	1	4	MN608_07952	Transport	Other transport-related	Other transport-related	MFS transporter MCT family solute carrier family 16 (monocarboxylic acid transporters) member 10	nonDEG	3.27	6.01
OG0000695	1	3	4	MN608_04127	Stress-related	Antibiotic resistance-related	Other antibiotic resistance-related	MFS transporter DHA2 family methylenomycin A resistance protein	nonDEG	3.23	3.55
OG0000695	1	3	4	MN608_08160	Stress-related	Antibiotic resistance-related	Other antibiotic resistance-related	MFS transporter DHA2 family methylenomycin A resistance protein	nonDEG	0.16	0.06
OG0000695	1	3	4	MN608_09982	Stress-related	Antibiotic resistance-related	Other antibiotic resistance-related	MFS transporter DHA2 family methylenomycin A resistance protein	nonDEG	1.31	1.63
OG0000413	2	2	4	MN608_09214	Secondary metabolism	Other secondary metabolism-related	Other secondary metabolism-related	MFS transporter DHA2 family glioxin efflux transporter	-2.57	20.84	86.77
OG0000413	2	2	4	MN608_11249	Secondary metabolism	Other secondary metabolism-related	Other secondary metabolism-related	MFS transporter DHA2 family glioxin efflux transporter	nonDEG	0.9	0.27
OG0000621	2	2	4	MN608_01701	Stress-related	Antibiotic resistance-related	Multidrug resistance	MFS transporter DHA1 family multidrug resistance protein	nonDEG	12.31	11.43
OG0000621	2	2	4	MN608_07428	Stress-related	Antibiotic resistance-related	Multidrug resistance	MFS transporter DHA1 family multidrug resistance protein	nonDEG	1.53	1.85
OG0000442	3	1	4	MN608_09585	Stress-related	Antibiotic resistance-related	Multidrug resistance	MFS transporter DHA1 family multidrug resistance protein	nonDEG	12.59	17.54
OG0000501	1	3	4	MN608_00692	Transport	Other transport-related	Other transport-related	MFS transporter ACS family allantoate permease	nonDEG	1.38	0.97
OG0000730	2	2	4	MN608_01270	Transport	Other transport-related	Other transport-related	MFS transporter ACS family allantoate permease	nonDEG	3.64	4.41
OG0000612	2	2	4	MN608_02957	Transport	Other transport-related	Other transport-related	MFS transporter ACS family allantoate permease	nonDEG	0.25	0.3
OG0000486	2	2	4	MN608_07253	Transport	Other transport-related	Other transport-related	MFS transporter ACS family allantoate permease	nonDEG	32.76	47.95
OG0000612	2	2	4	MN608_10050	Transport	Other transport-related	Other transport-related	MFS transporter ACS family allantoate permease	3.12	2.81	0.37
OG0000730	2	2	4	MN608_10188	Transport	Other transport-related	Other transport-related	MFS transporter ACS family allantoate permease	nonDEG	55.38	97.67
OG0000486	2	2	4	MN608_10792	Transport	Other transport-related	Other transport-related	MFS transporter ACS family allantoate permease	nonDEG	8.66	15.44
OG0000544	2	2	4	MN608_11254	Transport	Other transport-related	Other transport-related	MFS transporter ACS family allantoate permease	nonDEG	0.21	0.18
OG0000544	2	2	4	MN608_11432	Transport	Other transport-related	Other transport-related	MFS transporter ACS family allantoate permease	nonDEG	0.44	0.46
OG0000501	1	3	4	MN608_11779	Transport	Other transport-related	Other transport-related	MFS transporter ACS family allantoate permease	nonDEG	1.63	0.87
OG0000701	3	1	4	MN608_10007	Transport	Other transport-related	Other transport-related	MFS transporter		0.02	0
OG0000651	2	2	4	MN608_05079	Primary metabolism	Lipid synthesis	Steroid synthesis	methylsterol monooxygenase	nonDEG	229.33	202.2
OG0000651	2	2	4	MN608_10440	Primary metabolism	Lipid synthesis	Steroid synthesis	methylsterol monooxygenase	nonDEG	240.16	400.59
OG0000525	2	2	4	MN608_01530	Primary metabolism	Protein degradation	Protease-like proteins	methionyl aminopeptidase	nonDEG	4.97	7.09
OG0000525	2	2	4	MN608_10672	Primary metabolism	Protein degradation	Protease-like proteins	methionyl aminopeptidase	nonDEG	23.85	23.2
OG0000719	2	2	4	MN608_02713	Other (secreted)	Other	Other	metallophosphoesterase	nonDEG	2.31	3.91
OG0000512	2	2	4	MN608_09816	Primary metabolism	Protein degradation	Protease-like proteins	metallopeptidase MepB	nonDEG	42.64	56.53
OG0000512	2	2	4	MN608_10555	Primary metabolism	Protein degradation	Protease-like proteins	metallopeptidase MepB	nonDEG	1.15	1.68
OG0000646	2	2	4	MN608_06834	Stress-related	Programmed cell death	Programmed cell death	metacaspase-1	nonDEG	31.5	44.97
OG0000646	2	2	4	MN608_10320	Stress-related	Programmed cell death	Programmed cell death	metacaspase-1	nonDEG	17.02	14.52
OG0000401	3	1	4	MN608_06137	Primary metabolism	Protein degradation	Protease-like proteins	membrane dipeptidase	nonDEG	11.58	16.81
OG0000716	2	2	4	MN608_02747	Plant cell wall modification	Cross-linking glycan modification	Mannan degradation	mannan endo-1,6-alpha-mannosidase	nonDEG	2.29	1.46
OG0000716	2	2	4	MN608_06018	Plant cell wall modification	Cross-linking glycan modification	Mannan degradation	mannan endo-1,6-alpha-mannosidase	nonDEG	7.96	3.83
OG0000615	2	2	4	MN608_00669	Stress-related	Redox metabolism-related	Redox metabolism-related	manganese peroxidase	nonDEG	0.5	0.6
OG0000615	2	2	4	MN608_07565	Stress-related	Redox metabolism-related	Redox metabolism-related	manganese peroxidase	nonDEG	6.96	0.84
OG0000542	2	2	4	MN608_01680	Primary metabolism	Lipid synthesis	Fatty acid synthesis	malonyl-CoA/methylmalonyl-CoA synthetase	6.71	132.04	1.46
OG0000542	2	2	4	MN608_07202	Primary metabolism	Lipid synthesis	Fatty acid synthesis	malonyl-CoA/methylmalonyl-CoA synthetase	1.14	27.59	15.48
OG0000711	2	2	4	MN608_03462	Primary metabolism	Amino acid metabolism	Ala, Asp, and Glu metabolism	malonate-semialdehyde dehydrogenase-like protein	nonDEG	32.74	39.24
OG0000711	2	2	4	MN608_06433	Primary metabolism	Amino acid metabolism	Ala, Asp, and Glu metabolism	malonate-semialdehyde dehydrogenase-like protein	nonDEG	25.9	25.06
OG0000387	2	2	4	MN608_03201	Primary metabolism	Protein degradation	Protease-like proteins	M12 family metallo-peptidase	nonDEG	0.51	0.7
OG0000445	2	2	4	MN608_05297	Plant cell wall modification	Cellulose degradation	Cellulose degradation	lytic cellulose monooxygenase (C1-hydroxylating)	nonDEG	0.06	0.19
OG0000445	2	2	4	MN608_06725	Plant cell wall modification	Cellulose degradation	Cellulose degradation	lytic cellulose monooxygenase (C1-hydroxylating)	nonDEG	0.18	0.15
OG0000490	2	2	4	MN608_07087	Primary metabolism (secreted)	Lipid degradation	Phospholipid degradation	lysophospholipase	nonDEG	8.47	8.53
OG0000490	2	2	4	MN608_10056	Primary metabolism	Lipid degradation	Phospholipid degradation	lysophospholipase	nonDEG	8.5	11.81
OG0000527	2	2	4	MN608_02353	Primary metabolism	Lipid degradation	Lipid oxidation	long-chain-alcohol oxidase	nonDEG	8.18	11.91
OG0000527	2	2	4	MN608_10696	Primary metabolism	Lipid degradation	Lipid oxidation	long-chain-alcohol oxidase	nonDEG	1.9	2.19
OG0000709	2	2	4	MN608_01191	Primary metabolism	Lipid synthesis	Fatty acid synthesis	long-chain acyl-CoA synthetase	nonDEG	30.82	41.04
OG0000709	2	2	4	MN608_03699	Primary metabolism	Lipid synthesis	Fatty acid synthesis	long-chain acyl-CoA synthetase	nonDEG	79.66	55.71
OG0000721	2	2	4	MN608_02924	Other	Other	Other	lipopolysaccharide-induced tumor necrosis factor-alpha factor	nonDEG	3.35	1.49
OG0000721	2	2	4	MN608_11433	Other	Other	Other	lipopolysaccharide-induced tumor necrosis factor-alpha factor	nonDEG	2.54	2.01
OG0000658	3	1	4	MN608_05403	Primary metabolism	Lipid metabolism	Lipid oxidation	linoleate 10R-lipoxygenase	nonDEG	14.87	7.58
OG0000535	3	1	4	MN608_03215	Primary metabolism	Carbohydrate metabolism	Pentose and glucuronate interconversions	L-glyceraldehyde reductase	nonDEG	2.26	3.98
OG0000676	2	2	4	MN608_00634	Stress-related	Redox metabolism-related	Ascorbate metabolism	L-ascorbate oxidase		0	0
OG0000638	2	2	4	MN608_08462	Other	Other	Other	KUP system potassium uptake protein	nonDEG	1.36	1.44
OG0000444	2	2	4	MN608_00182	Unknown (secreted)	Unknown	Unknown	hypothetical protein	2.93	312.78	23.3
OG0000724	2	2	4	MN608_00330	Unknown	Unknown	Unknown	hypothetical protein		0	0
OG0000740	2	2	4	MN608_00434	Unknown	Unknown	Unknown	hypothetical protein	nonDEG	1.7	1.75
OG0000389	3	1	4	MN608_00744	Unknown	Unknown	Unknown	hypothetical protein	nonDEG	5.01	4.44
OG0000741	1	3	4	MN608_00981	Unknown	Unknown	Unknown	hypothetical protein	1.21	18.81	7.63
OG0000587	2	2	4	MN608_01467	Unknown	Unknown	Unknown	hypothetical protein	nonDEG	7.91	6.54
OG0000738	2	2	4	MN608_01495	Unknown	Unknown	Unknown	hypothetical protein	nonDEG	1.39	1.85
OG0000737	2	2	4	MN608_01512	Unknown	Unknown	Unknown	hypothetical protein		0.02	0.04
OG0000737	2	2	4	MN608_01513	Unknown	Unknown	Unknown	hypothetical protein		0	0.08
OG0000421	2	2	4	MN608_01663	Unknown (secreted)	Unknown	Unknown	hypothetical protein	-2.58	191.72	2843.61
OG0000739	1	3	4	MN608_01691	Unknown	Unknown	Unknown	hypothetical protein		0	0.09
OG0000414	2	2	4	MN608_01695	Unknown	Unknown	Unknown	hypothetical protein		0	0
OG0000548	3	1	4	MN608_01756	Unknown (secreted)	Unknown	Unknown	hypothetical protein	-2.3	55.61	342.37
OG0000685	2	2	4	MN608_01793	Unknown	Unknown	Unknown	hypothetical protein	1.5	6.01	1.87
OG0000436	2	2	4	MN608_02562	Unknown	Unknown	Unknown	hypothetical protein	nonDEG	1.33	1.48
OG0000741	1	3	4	MN608_02659	Unknown	Unknown	Unknown	hypothetical protein	nonDEG	1.18	1.3
OG0000501	1	3	4	MN608_02882	Unknown	Unknown	Unknown	hypothetical protein		0	0
OG0000461	3	1	4	MN608_02883	Unknown	Unknown	Unknown	hypothetical protein	nonDEG	6.17	4.46
OG0000485	2	2	4	MN608_03846	Unknown	Unknown	Unknown	hypothetical protein	nonDEG	0.29	0.24
OG0000660	1	3	4	MN608_03955	Unknown	Unknown	Unknown	hypothetical protein	1.77	43.62	9.33
OG0000558	2	2	4	MN608_04250	Unknown	Unknown	Unknown	hypothetical protein		0.11	0
OG0000526	2	2	4	MN608_04274	Unknown	Unknown	Unknown	hypothetical protein	nonDEG	1.17	4.84
OG0000736	1	3	4	MN608_04382	Other	Other	Other	hypothetical protein	nonDEG	0.6	0.73
OG0000526	2	2	4	MN608_04494	Unknown	Unknown	Unknown	hypothetical protein	nonDEG	4.49	3.36
OG0000741	1	3	4	MN608_04516	Unknown	Unknown	Unknown	hypothetical protein	nonDEG	3.95	4.78
OG0000733	2	2	4	MN608_04813	Unknown	Unknown	Unknown	hypothetical protein	2.39	7.54	1.55
OG0000489	2	2	4	MN608_05227	Unknown	Unknown	Unknown	hypothetical protein		0	0.07
OG0000563	2	2	4	MN608_05336	Unknown	Unknown	Unknown	hypothetical protein	nonDEG	0.13	0.08
OG0000405	2	2	4	MN608_05372	Unknown	Unknown	Unknown	hypothetical protein	nonDEG	0.34	0.73
OG0000654	3	1	4	MN608_05493	Unknown	Unknown	Unknown	hypothetical protein		0.7	0.05
OG0000712	1	3	4	MN608_05586	Unknown	Unknown	Unknown	hypothetical protein	nonDEG	1.82	1.47
OG0000395	2	2	4	MN608_05590	Other	Other	Other	hypothetical protein	nonDEG	10.41	15.98
OG0000713	2	2	4	MN608_05641	Unknown	Unknown	Unknown	hypothetical protein	nonDEG	1.66	1.7
OG0000559	2	2	4	MN608_05703	Unknown	Unknown	Unknown	hypothetical protein		0.14	0.08
OG0000604	2	2	4	MN608_06386	Unknown	Unknown	Unknown	hypothetical protein		0.05	0.06
OG0000511	2	2	4	MN608_06388	Unknown	Unknown	Unknown	hypothetical protein		0	0
OG0000575	2	2	4	MN608_06607	Unknown	Unknown	Unknown	hypothetical protein	1.73	5.66	1.25
OG0000385	3	1	4	MN608_06618	Unknown	Unknown	Unknown	hypothetical protein	nonDEG	14.47	3.36
OG0000448	2	2	4	MN608_06702	Unknown	Unknown	Unknown	hypothetical protein	nonDEG	1.15	1.63
OG0000697	2	2	4	MN608_07263	Unknown	Unknown	Unknown	hypothetical protein	nonDEG	2.07	2.25
OG0000375	3	1	4	MN608_07497	Unknown	Unknown	Unknown	hypothetical protein	nonDEG	0.3	0.66
OG0000464	2	2	4	MN608_07555	Unknown	Unknown	Unknown	hypothetical protein	nonDEG	1.82	3.44
OG0000506	2	2	4	MN608_07624	Unknown	Unknown	Unknown	hypothetical protein	nonDEG	0.06	0.14
OG0000672	1	3	4	MN608_07637	Unknown	Unknown	Unknown	hypothetical protein	nonDEG	0.92	0.36
OG0000685	2	2	4	MN608_07703	Unknown	Unknown	Unknown	hypothetical protein	nonDEG	23.22	25.73
OG0000513	3	1	4	MN608_07723	Unknown	Unknown	Unknown	hypothetical protein	nonDEG	14.9	12.71
OG0000603	3	1	4	MN608_08331	Unknown	Unknown	Unknown	hypothetical protein		0	0
OG0000421	2	2	4	MN608_08437	Unknown	Unknown	Unknown	hypothetical protein	-3.7	3.31	55.21
OG0000566	3	1	4	MN608_08454	Unknown	Unknown	Unknown	hypothetical protein	nonDEG	7.19	14.31
OG0000697	2	2	4	MN608_08468	Unknown	Unknown	Unknown	hypothetical protein	nonDEG	0.33	0.24
OG0000594	2	2	4	MN608_08475	Unknown	Unknown	Unknown	hypothetical protein		0	0
OG0000605	2	2	4	MN608_08567	Unknown (secreted)	Unknown	Unknown	hypothetical protein	3.18	19.33	1.45
OG0000444	2	2	4	MN608_08692	Unknown	Unknown	Unknown	hypothetical protein		0	0
OG0000520	2	2	4	MN608_08749	Unknown	Unknown	Unknown	hypothetical protein	nonDEG	8.58	3.48
OG0000656	2	2	4	MN608_09051	Other	Other	Other	hypothetical protein	nonDEG	8.77	11.04
OG0000439	2	2	4	MN608_09057	Unknown	Unknown	Unknown	hypothetical protein	nonDEG	5.54	10.2
OG0000669	1	3	4	MN608_09135	Unknown	Unknown	Unknown	hypothetical protein	nonDEG	0.74	0.21
OG0000669	1	3	4	MN608_09137	Unknown	Unknown	Unknown	hypothetical protein	nonDEG	2.39	1.72
OG0000669	1	3	4	MN608_09138	Unknown	Unknown	Unknown	hypothetical protein	3.31	2.32	0.17
OG0000494	2	2	4	MN608_09192	Unknown (secreted)	Unknown	Unknown	hypothetical protein	nonDEG	0.41	0.45
OG0000667	2	2	4	MN608_09267	Unknown	Unknown	Unknown	hypothetical protein	-1.78	11.65	40.46
OG0000665	1	3	4	MN608_09333	Unknown	Unknown	Unknown	hypothetical protein	-1.38	7.19	20.81
OG0000666	1	3	4	MN608_09336	Unknown	Unknown	Unknown	hypothetical protein	nonDEG	1.38	2.79
OG0000666	1	3	4	MN608_09337	Unknown	Unknown	Unknown	hypothetical protein	nonDEG	1.68	4.98
OG0000432	2	2	4	MN608_09394	Unknown	Unknown	Unknown	hypothetical protein	-2.99	0.25	2.11
OG0000381	2	2	4	MN608_09408	Unknown	Unknown	Unknown	hypothetical protein	nonDEG	27.56	20.68
OG0000660	1	3	4	MN608_09440	Unknown	Unknown	Unknown	hypothetical protein		0	0
OG0000556	1	3	4	MN608_09441	Unknown	Unknown	Unknown	hypothetical protein	nonDEG	6.21	11.17
OG0000666	1	3	4	MN608_09478	Unknown (secreted)	Unknown	Unknown	hypothetical protein	nonDEG	2.6	2.11
OG0000656	2	2	4	MN608_09527	Other	Other	Other	hypothetical protein	nonDEG	9.17	9.71
OG0000652	1	3	4	MN608_09719	Unknown	Unknown	Unknown	hypothetical protein	nonDEG	1.86	2.5
OG0000652	1	3	4	MN608_09724	Unknown	Unknown	Unknown	hypothetical protein	nonDEG	0.85	1.59
OG0000511	2	2	4	MN608_09764	Unknown	Unknown	Unknown	hypothetical protein	nonDEG	6.74	12.3
OG0000520	2	2	4	MN608_09945	Unknown	Unknown	Unknown	hypothetical protein	nonDEG	0.54	0.27
OG0000591	1	3	4	MN608_10016	Other	Other	Other	hypothetical protein		0.09	0
OG0000491	3	1	4	MN608_10058	Unknown	Unknown	Unknown	hypothetical protein	-1.53	11.06	22.23
OG0000497	1	3	4	MN608_10126	Unknown	Unknown	Unknown	hypothetical protein		0	0
OG0000497	1	3	4	MN608_10127	Unknown	Unknown	Unknown	hypothetical protein	nonDEG	10.94	6.34
OG0000497	1	3	4	MN608_10145	Unknown	Unknown	Unknown	hypothetical protein		0	0
OG0000642	3	1	4	MN608_10250	Unknown	Unknown	Unknown	hypothetical protein		0.14	0
OG0000645	1	3	4	MN608_10392	Other	Other	Other	hypothetical protein	nonDEG	29.71	18.69
OG0000586	2	2	4	MN608_10566	Unknown	Unknown	Unknown	hypothetical protein	nonDEG	0.92	0.77
OG0000395	2	2	4	MN608_10753	Other	Other	Other	hypothetical protein	4.68	3.4	0.09
OG0000509	2	2	4	MN608_10782	Unknown	Unknown	Unknown	hypothetical protein	-1.12	2.27	5.17
OG0000394	3	1	4	MN608_10789	Other	Other	Other	hypothetical protein	nonDEG	2.8	3.56
OG0000553	3	1	4	MN608_10790	Unknown	Unknown	Unknown	hypothetical protein	-2.29	12.22	41.51
OG0000476	2	2	4	MN608_10798	Unknown	Unknown	Unknown	hypothetical protein		0.02	0
OG0000571	2	2	4	MN608_10849	Unknown	Unknown	Unknown	hypothetical protein		0	0
OG0000556	1	3	4	MN608_10850	Unknown	Unknown	Unknown	hypothetical protein	nonDEG	1.23	1.22
OG0000453	3	1	4	MN608_10888	Unknown	Unknown	Unknown	hypothetical protein		0	0
OG0000593	1	3	4	MN608_10922	Unknown	Unknown	Unknown	hypothetical protein		0	0
OG0000476	2	2	4	MN608_10947	Unknown	Unknown	Unknown	hypothetical protein	1.68	1.39	0.39
OG0000587	2	2	4	MN608_11005	Unknown	Unknown	Unknown	hypothetical protein	nonDEG	1.16	1.72
OG0000563	2	2	4	MN608_11041	Unknown	Unknown	Unknown	hypothetical protein	nonDEG	79.2	39.68
OG0000736	1	3	4	MN608_11079	Other	Other	Other	hypothetical protein		0	0
OG0000571	2	2	4	MN608_11163	Unknown (secreted)	Unknown	Unknown	hypothetical protein		0	0
OG0000405	2	2	4	MN608_11175	Unknown	Unknown	Unknown	hypothetical protein		0	0
OG0000381	2	2	4	MN608_11217	Unknown	Unknown	Unknown	hypothetical protein		0	0
OG0000604	2	2	4	MN608_11219	Unknown	Unknown	Unknown	hypothetical protein		0	0
OG0000586	2	2	4	MN608_11279	Unknown	Unknown	Unknown	hypothetical protein	1.68	6.81	1.89
OG0000496	2	2	4	MN608_11312	Unknown (secreted)	Unknown	Unknown	hypothetical protein	nonDEG	1.02	2.3
OG0000556	1	3	4	MN608_11322	Unknown	Unknown	Unknown	hypothetical protein	-2.48	0.24	2.07
OG0000494	2	2	4	MN608_11331	Unknown (secreted)	Unknown	Unknown	hypothetical protein		0	0.22
OG0000495	3	1	4	MN608_11353	Unknown	Unknown	Unknown	hypothetical protein	nonDEG	1.6	0.87
OG0000557	1	3	4	MN608_11376	Unknown	Unknown	Unknown	hypothetical protein	1.72	52.92	11.67
OG0000557	1	3	4	MN608_11378	Unknown	Unknown	Unknown	hypothetical protein	1.38	151.14	44.9
OG0000557	1	3	4	MN608_11379	Unknown	Unknown	Unknown	hypothetical protein	2.22	9.8	1.44
OG0000558	2	2	4	MN608_11383	Unknown	Unknown	Unknown	hypothetical protein	-3.28	0.04	0.34
OG0000605	2	2	4	MN608_11396	Unknown (secreted)	Unknown	Unknown	hypothetical protein		0	0.07
OG0000660	1	3	4	MN608_11459	Unknown	Unknown	Unknown	hypothetical protein		0.05	0.04
OG0000464	2	2	4	MN608_11541	Unknown	Unknown	Unknown	hypothetical protein	nonDEG	17.27	18.58
OG0000439	2	2	4	MN608_11580	Unknown	Unknown	Unknown	hypothetical protein	-1.01	11.97	27.13
OG0000467	2	2	4	MN608_11615	Unknown	Unknown	Unknown	hypothetical protein	nonDEG	0.11	0.08
OG0000652	1	3	4	MN608_11635	Unknown	Unknown	Unknown	hypothetical protein	nonDEG	0.09	0.2
OG0000703	2	2	4	MN608_11639	Unknown	Unknown	Unknown	hypothetical protein	nonDEG	1.88	4.43
OG0000414	2	2	4	MN608_11674	Unknown	Unknown	Unknown	hypothetical protein		0.08	0.11
OG0000438	2	2	4	MN608_11684	Unknown	Unknown	Unknown	hypothetical protein	nonDEG	0.55	0.5
OG0000506	2	2	4	MN608_11805	Unknown	Unknown	Unknown	hypothetical protein		0	0
OG0000645	1	3	4	MN608_11848	Unknown	Unknown	Unknown	hypothetical protein		0	0
OG0000509	2	2	4	MN608_11866	Unknown	Unknown	Unknown	hypothetical protein	nonDEG	2.5	2.98
OG0000496	2	2	4	MN608_11868	Unknown (secreted)	Unknown	Unknown	hypothetical protein	nonDEG	1.8	0.64
OG0000433	3	1	4	MN608_11884	Unknown	Unknown	Unknown	hypothetical protein	-1.85	353.09	2025.62
OG0000653	2	2	4	MN608_00531	Primary metabolism	Nucleic acid metabolism	Histone-related proteins	histone H4	nonDEG	236.94	352.92
OG0000653	2	2	4	MN608_09662	Primary metabolism	Nucleic acid metabolism	Histone-related proteins	histone H4	nonDEG	1269.7	2592.35
OG0000594	2	2	4	MN608_08661	Other	Other	Other	histidine phosphatase family protein	nonDEG	6.86	7
OG0000477	2	2	4	MN608_11605	Transport	Iron transport (incl, siderophores)	Iron transport (incl, siderophores)	High-affinity iron permease CaFTR2	nonDEG	21.18	30.86
OG0000477	2	2	4	MN608_11914	Transport	Iron transport (incl, siderophores)	Iron transport (incl, siderophores)	High-affinity iron permease CaFTR2	-1.2	26.34	83.7
OG0000624	2	2	4	MN608_04952	Transport	Carbohydrate transport	Carbohydrate transport	hexose transporter-like protein	nonDEG	114.26	75.78
OG0000570	2	2	4	MN608_05445	Transport	Carbohydrate transport	Carbohydrate transport	hexose transporter-like protein	nonDEG	0	0.06
OG0000624	2	2	4	MN608_07354	Transport	Carbohydrate transport	Carbohydrate transport	hexose transporter-like protein	1.82	1.2	0.34
OG0000570	2	2	4	MN608_11141	Transport	Carbohydrate transport	Carbohydrate transport	hexose transporter-like protein		0	0
OG0000545	2	2	4	MN608_02682	Primary metabolism	Carbohydrate metabolism	Glycolysis/Gluconeogenesis	hexokinase	nonDEG	21.9	27.34
OG0000545	2	2	4	MN608_11256	Primary metabolism	Carbohydrate metabolism	Glycolysis/Gluconeogenesis	hexokinase	nonDEG	8.11	3.31
OG0000647	1	3	4	MN608_03102	Reproduction	Heterokaryon incompatibility proteins	Heterokaryon incompatibility proteins	HET domain-containing protein	nonDEG	0.18	0.12
OG0000459	2	2	4	MN608_03367	Reproduction	Heterokaryon incompatibility proteins	Heterokaryon incompatibility proteins	HET domain-containing protein	nonDEG	3.36	4.24
OG0000647	1	3	4	MN608_10416	Reproduction	Heterokaryon incompatibility proteins	Heterokaryon incompatibility proteins	HET domain-containing protein	nonDEG	3.54	2.83
OG0000459	2	2	4	MN608_10509	Reproduction	Heterokaryon incompatibility proteins	Heterokaryon incompatibility proteins	HET domain-containing protein	nonDEG	15.46	7.52
OG0000647	1	3	4	MN608_11206	Reproduction	Heterokaryon incompatibility proteins	Heterokaryon incompatibility proteins	HET domain-containing protein		0	0
OG0000611	3	1	4	MN608_02962	Other	Other	Other	hemerythrin family non-heme iron protein	-1.88	21.68	77.92
OG0000680	2	2	4	MN608_05231	Primary metabolism	Nucleotide metabolism	Purine metabolism	guanine deaminase	nonDEG	8.79	6.79
OG0000680	2	2	4	MN608_08631	Primary metabolism	Nucleotide metabolism	Purine metabolism	guanine deaminase	nonDEG	2.34	2.6
OG0000696	2	2	4	MN608_00571	Primary metabolism (secreted)	Carbohydrate metabolism	GH domain proteins	glycosyl hydrolase	nonDEG	4176.41	3015.52
OG0000696	2	2	4	MN608_04118	Primary metabolism	Carbohydrate metabolism	GH domain proteins	glycosyl hydrolase	-2.15	4.18	14.78
OG0000468	2	2	4	MN608_06746	Primary metabolism	Carbohydrate metabolism	GH domain proteins	glycoside hydrolase 131 catalytic N-terminal domain-containing protein	nonDEG	1.05	3.85
OG0000468	2	2	4	MN608_11592	Primary metabolism	Carbohydrate metabolism	GH domain proteins	glycoside hydrolase 131 catalytic N-terminal domain-containing protein	nonDEG	1.45	1.77
OG0000713	2	2	4	MN608_04394	Other	Other	Other	glycine-rich domain-containing protein-like	nonDEG	14.58	6.79
OG0000684	2	2	4	MN608_03758	Primary metabolism	Amino acid metabolism	Gly, Ser, and Thr metabolism	glycine hydroxymethyltransferase	nonDEG	36.31	37.97
OG0000684	2	2	4	MN608_08943	Primary metabolism	Amino acid metabolism	Gly, Ser, and Thr metabolism	glycine hydroxymethyltransferase	nonDEG	95.82	90.47
OG0000634	2	2	4	MN608_03944	Primary metabolism	Lipid metabolism	Glycerolipid metabolism	glycerol-1-phosphatase	-1.09	18.44	38.88
OG0000634	2	2	4	MN608_10314	Primary metabolism	Lipid metabolism	Glycerolipid metabolism	glycerol-1-phosphatase	-3.03	0.24	1.29
OG0000657	2	2	4	MN608_07020	Other	Other	Other	glutaminyl-peptide cyclotransferase	nonDEG	25.03	41.49
OG0000657	2	2	4	MN608_09543	Other	Other	Other	glutaminyl-peptide cyclotransferase	nonDEG	11.64	22.81
OG0000692	2	2	4	MN608_06833	Transport	Carbohydrate transport	Carbohydrate transport	Glucose transporter rco-3	nonDEG	12.83	12.66
OG0000574	2	2	4	MN608_07466	Plant cell wall modification	Other PCWD-related enzymes	Other PCWD-related enzymes	glucan 1,3-beta-glucosidase	nonDEG	13.39	7.9
OG0000574	2	2	4	MN608_11190	Plant cell wall modification	Other PCWD-related enzymes	Other PCWD-related enzymes	glucan 1,3-beta-glucosidase		0	0
OG0000457	2	2	4	MN608_03119	Other	Other	Other	GLEYA domain-containing protein		0.04	0
OG0000457	2	2	4	MN608_11726	Other	Other	Other	GLEYA domain-containing protein		0.02	0
OG0000386	3	1	4	MN608_06049	Transcription factors	Transcription factors	Transcription factors	glass	nonDEG	0.69	0.5
OG0000456	2	2	4	MN608_09950	Other	Other	Other	ginsenosidase type III	nonDEG	0.16	0.2
OG0000456	2	2	4	MN608_11742	Other	Other	Other	ginsenosidase type III	nonDEG	0.05	0.08
OG0000450	2	2	4	MN608_06901	Secondary metabolism	Phytohormone metabolism-related	Gibberellins	gibberellin-44 dioxygenase	nonDEG	3.59	7.42
OG0000597	3	1	4	MN608_02645	Other	Other	Other	GFA family protein	nonDEG	18.82	20.4
OG0000514	2	2	4	MN608_01628	Other	Other	Other	gamma-glutamyltranspeptidase	nonDEG	11.63	11.44
OG0000514	2	2	4	MN608_10418	Other	Other	Other	gamma-glutamyltranspeptidase	-1.09	5.19	15.01
OG0000649	1	3	4	MN608_10444	Primary metabolism	Carbohydrate metabolism	Plant-derived carbon assimilation	galacturonic acid uptake porter		0	0
OG0000639	3	1	4	MN608_08345	Transport	Iron transport (incl, siderophores)	Iron transport (incl, siderophores)	fusarinine C synthase	2.43	11.21	2.6
OG0000600	2	2	4	MN608_00706	Secondary metabolism	Other secondary metabolism-related	Polyketide biosynthesis	fungal type III polyketide synthase	-1.35	4.09	12.63
OG0000600	2	2	4	MN608_10846	Other	Other	Other	fungal type III polyketide synthase	nonDEG	0.1	0.25
OG0000635	3	1	4	MN608_08471	Stress-related	Antibiotic resistance-related	Other antibiotic resistance-related	Fungal trichothecene efflux pump (TRI12)	nonDEG	0.08	0.25
OG0000582	2	2	4	MN608_07219	Transcription factors	Transcription factors	Transcription factors	fungal specific transcription factor domain-containing protein	2.65	1.67	0.29
OG0000454	3	1	4	MN608_08765	Transcription factors	Transcription factors	Transcription factors	fungal specific transcription factor domain-containing protein	nonDEG	13.16	9.1
OG0000665	1	3	4	MN608_04342	Secondary metabolism	Toxin and antibiotic synthesis	Other toxin and antibiotic synthesis-related	fumiquinazoline A oxidase	nonDEG	38.1	15.95
OG0000665	1	3	4	MN608_09477	Secondary metabolism	Toxin and antibiotic synthesis	Other toxin and antibiotic synthesis-related	fumiquinazoline A oxidase	nonDEG	2.69	3.89
OG0000412	3	1	4	MN608_11782	Secondary metabolism	Toxin and antibiotic synthesis	Other toxin and antibiotic synthesis-related	fumiquinazoline A oxidase	nonDEG	3.29	5.33
OG0000510	3	1	4	MN608_11916	Secondary metabolism	Toxin and antibiotic synthesis	Other toxin and antibiotic synthesis-related	fumiquinazoline A oxidase	nonDEG	10.4	8.26
OG0000518	2	2	4	MN608_07420	Primary metabolism	Amino acid metabolism	Phe, Tyr, and Trp metabolism	fumarylacetoacetase	nonDEG	22.23	38.51
OG0000518	2	2	4	MN608_10408	Primary metabolism	Amino acid metabolism	Phe, Tyr, and Trp metabolism	fumarylacetoacetase	nonDEG	0.99	1.15
OG0000415	2	2	4	MN608_10732	Primary metabolism	Amino acid metabolism	Phe, Tyr, and Trp metabolism	fumarylacetoacetase		0.17	0
OG0000415	2	2	4	MN608_11281	Primary metabolism	Amino acid metabolism	Phe, Tyr, and Trp metabolism	fumarylacetoacetase	nonDEG	0.28	0.45
OG0000507	2	2	4	MN608_06128	Other	Other	Other	Frag1/DRAM/Sfk1 family	nonDEG	12.38	7.26
OG0000507	2	2	4	MN608_11821	Other	Other	Other	Frag1/DRAM/Sfk1 family	nonDEG	0.46	1.2
OG0000434	2	2	4	MN608_07625	Transport	Iron transport (incl, siderophores)	Iron transport (incl, siderophores)	ferritin-like domain-containing protein	-2.08	0.22	1.59
OG0000434	2	2	4	MN608_09383	Transport (secreted)	Iron transport (incl, siderophores)	Iron transport (incl, siderophores)	ferritin-like domain-containing protein		0.02	0.02
OG0000560	2	2	4	MN608_08504	Transport	Iron transport (incl, siderophores)	Iron transport (incl, siderophores)	ferric-chelate reductase	1.31	465.39	193.47
OG0000560	2	2	4	MN608_11861	Transport	Iron transport (incl, siderophores)	Iron transport (incl, siderophores)	ferric-chelate reductase		1.16	0.69
OG0000533	2	2	4	MN608_03125	Other	Other	Other	F-box-like domain-containing protein	-1.71	0.64	2.39
OG0000508	1	3	4	MN608_09929	Other	Other	Other	family 16 glycosylhydrolase		0	0
OG0000508	1	3	4	MN608_11081	Other	Other	Other	family 16 glycosylhydrolase		0	0
OG0000508	1	3	4	MN608_11842	Other	Other	Other	family 16 glycosylhydrolase	nonDEG	1.69	2.03
OG0000411	3	1	4	MN608_08655	Other	Other	Other	FAD-binding protein	nonDEG	24.06	32.23
OG0000498	2	2	4	MN608_09975	Primary metabolism	Nucleic acid metabolism	Nucleases	exonuclease 3'-5' domain-containing protein 1	-1.26	2.23	6.37
OG0000498	2	2	4	MN608_10139	Primary metabolism	Nucleic acid metabolism	Nucleases	exonuclease 3'-5' domain-containing protein 1	nonDEG	2.88	3.22
OG0000372	1	3	4	MN608_01463	Signaling	Other kinases	Other kinases	eukaryotic-like serine/threonine-protein kinase	nonDEG	0.43	0.42
OG0000728	2	2	4	MN608_01824	Other	Other	Other	epoxide hydrolase	nonDEG	3.83	4.59
OG0000728	2	2	4	MN608_05385	Primary metabolism	Protein degradation	Protease-like proteins	epoxide hydrolase	1.2	9.42	4.07
OG0000645	1	3	4	MN608_11850	Other	Other	Other	enhanced entry protein LpnE	nonDEG	4.66	2.48
OG0000534	2	2	4	MN608_00668	Primary metabolism	Protein degradation	Protease-like proteins	endothiapepsin	-2.47	0.22	1.48
OG0000534	2	2	4	MN608_09970	Primary metabolism	Protein degradation	Protease-like proteins	endothiapepsin	-2.61	0.38	2.74
OG0000543	2	2	4	MN608_00014	Primary metabolism	Protein degradation	Protease-like proteins	endothelin-converting enzyme	2.25	1.22	0.32
OG0000543	2	2	4	MN608_06476	Other	Other	Other	endothelin-converting enzyme	nonDEG	0.1	0.05
OG0000555	2	2	4	MN608_05541	Other	Other	Other	Egh16-like virulence factor	nonDEG	43.71	53.5
OG0000555	2	2	4	MN608_11839	Other	Other	Other	Egh16-like virulence factor	nonDEG	19.15	55.72
OG0000712	1	3	4	MN608_05585	Primary metabolism	Protein degradation	Proteasome-mediated degradation	E3 ubiquitin-protein ligase RNF144	nonDEG	2.64	3.88
OG0000712	1	3	4	MN608_05587	Primary metabolism	Protein degradation	Proteasome-mediated degradation	E3 ubiquitin-protein ligase RNF144	-1.08	10.25	27.69
OG0000726	2	2	4	MN608_02098	Other	Other	Other	dynamin family protein	nonDEG	0.11	0.07
OG0000726	2	2	4	MN608_02099	Other	Other	Other	dynamin family protein	nonDEG	0.63	0.46
OG0000474	2	2	4	MN608_01443	Unknown	Unknown	Unknown	DUF924 family protein	nonDEG	2.78	4.39
OG0000474	2	2	4	MN608_10771	Unknown	Unknown	Unknown	DUF924 family protein	nonDEG	8.77	16.25
OG0000397	2	2	4	MN608_09033	Unknown	Unknown	Unknown	DUF6601 domain-containing protein	nonDEG	6.24	9.83
OG0000397	2	2	4	MN608_09933	Unknown	Unknown	Unknown	DUF6601 domain-containing protein	nonDEG	0.29	0.42
OG0000431	2	2	4	MN608_00381	Unknown	Unknown	Unknown	DUF5597 domain-containing protein	nonDEG	0.77	1.22
OG0000431	2	2	4	MN608_09401	Unknown	Unknown	Unknown	DUF5597 domain-containing protein	nonDEG	0	0.08
OG0000725	1	3	4	MN608_01111	Unknown	Unknown	Unknown	DUF3669 domain-containing protein	nonDEG	3.25	2.34
OG0000725	1	3	4	MN608_01112	Unknown	Unknown	Unknown	DUF3669 domain-containing protein	nonDEG	1.61	1.28
OG0000725	1	3	4	MN608_10173	Unknown	Unknown	Unknown	DUF3669 domain-containing protein	nonDEG	0.23	0.35
OG0000399	2	2	4	MN608_07417	Unknown	Unknown	Unknown	DUF3659 domain-containing protein	nonDEG	32.2	33.79
OG0000399	2	2	4	MN608_07418	Unknown	Unknown	Unknown	DUF3659 domain-containing protein	nonDEG	6.07	2.19
OG0000644	2	2	4	MN608_04300	Unknown	Unknown	Unknown	DUF3292 domain-containing protein	nonDEG	34.68	27.21
OG0000644	2	2	4	MN608_10261	Unknown	Unknown	Unknown	DUF3292 domain-containing protein	nonDEG	2.17	2.64
OG0000528	2	2	4	MN608_08517	Unknown	Unknown	Unknown	DUF2264 domain-containing protein	1.91	0.2	0.07
OG0000528	2	2	4	MN608_10711	Unknown	Unknown	Unknown	DUF2264 domain-containing protein	nonDEG	0.07	0.07
OG0000432	2	2	4	MN608_07316	Unknown	Unknown	Unknown	DUF2263 domain-containing protein	nonDEG	28.05	30.77
OG0000668	2	2	4	MN608_06102	Unknown	Unknown	Unknown	DUF1593 domain-containing protein	3.86	19.1	1.06
OG0000668	2	2	4	MN608_09144	Unknown	Unknown	Unknown	DUF1593 domain-containing protein	nonDEG	3.59	5.47
OG0000688	2	2	4	MN608_08023	Cell cycle-related	Cell cycle-related	Cell cycle-related	dual specificity tyrosine-phosphorylation-regulated kinase 2/3/4	nonDEG	10.01	6.2
OG0000688	2	2	4	MN608_00595	Signaling	Other phosphatases	Other phosphatases	dual specificity protein kinase YAK1	nonDEG	29.73	18.85
OG0000458	3	1	4	MN608_11724	Other	Other	Other	dTDP-3,4-didehydro-2,6-dideoxy-alpha-D-glucose 3-reductase	nonDEG	0.92	0.87
OG0000537	2	2	4	MN608_10025	Other	Other	Other	docosahexaenoic acid omega-hydroxylase	nonDEG	11.97	13.9
OG0000376	3	1	4	MN608_10151	Other	Other	Other	docosahexaenoic acid omega-hydroxylase	nonDEG	6.46	3.7
OG0000733	2	2	4	MN608_01399	Primary metabolism	Nucleic acid metabolism	Non-homologous end-joining	DNA repair protein RAD50	nonDEG	38.23	29.32
OG0000743	1	3	4	MN608_00335	Other	Other	Other	DNA binding	1.79	110.39	29.32
OG0000727	2	2	4	MN608_01958	Other	Other	Other	DNA binding	nonDEG	1.1	0.52
OG0000727	2	2	4	MN608_05519	Other	Other	Other	DNA binding	nonDEG	13.37	15.43
OG0000530	2	2	4	MN608_08514	Other	Other	Other	DNA binding	nonDEG	0.62	0.57
OG0000743	1	3	4	MN608_08687	Other	Other	Other	DNA binding	nonDEG	2.16	1.32
OG0000743	1	3	4	MN608_09413	Other	Other	Other	DNA binding	nonDEG	2.21	2.16
OG0000530	2	2	4	MN608_10713	Other	Other	Other	DNA binding	nonDEG	0.32	0.26
OG0000625	2	2	4	MN608_00039	Primary metabolism	Vitamin-related metabolism	Pantothenate and CoA biosynthesis	dihydroxy-acid dehydratase	nonDEG	8.06	18.89
OG0000625	2	2	4	MN608_05991	Primary metabolism	Vitamin-related metabolism	Pantothenate and CoA biosynthesis	dihydroxy-acid dehydratase	nonDEG	37.39	44.75
OG0000599	2	2	4	MN608_08906	Primary metabolism	Lipid metabolism	Glycerolipid metabolism	diacylglycerol diphosphate phosphatase	nonDEG	6.11	4.09
OG0000599	2	2	4	MN608_10842	Primary metabolism	Lipid metabolism	Glycerolipid metabolism	diacylglycerol diphosphate phosphatase	nonDEG	61.95	80.97
OG0000619	3	1	4	MN608_03772	Other	Other	Other	D-erythronate 2-dehydrogenase	nonDEG	6.78	8.13
OG0000515	3	1	4	MN608_10536	Other	Other	Other	Delta4-3-oxosteroid 5beta-reductase	nonDEG	0.45	0.93
OG0000549	2	2	4	MN608_01646	Primary metabolism	Lipid metabolism	Fatty acid degradation	Delta3-Delta2-enoyl-CoA isomerase	nonDEG	2.38	3.42
OG0000549	2	2	4	MN608_11208	Primary metabolism	Lipid degradation	Other lipid degradation	Delta3-Delta2-enoyl-CoA isomerase		0	0
OG0000573	2	2	4	MN608_07894	Primary metabolism	Lipid synthesis	Steroid synthesis	Delta24(24(1))-sterol reductase	nonDEG	22.53	14.88
OG0000573	2	2	4	MN608_11188	Primary metabolism	Lipid synthesis	Steroid synthesis	Delta24(24(1))-sterol reductase		0	0
OG0000595	2	2	4	MN608_09364	Primary metabolism	Amino acid metabolism	Arg and Pro metabolism	D-amino-acid oxidase	nonDEG	0.11	0.28
OG0000595	2	2	4	MN608_09550	Primary metabolism	Amino acid metabolism	Arg and Pro metabolism	D-amino-acid oxidase	nonDEG	2.41	2.1
OG0000462	2	2	4	MN608_11422	Primary metabolism	Amino acid metabolism	Arg and Pro metabolism	D-amino-acid oxidase		0.04	0.07
OG0000462	2	2	4	MN608_11428	Primary metabolism	Amino acid metabolism	Arg and Pro metabolism	D-amino-acid oxidase	nonDEG	2.43	4.61
OG0000569	2	2	4	MN608_01319	Other	Other	Other	cytochrome P450 monooxygenase 1	1.22	6.5	2.29
OG0000569	2	2	4	MN608_11335	Other	Other	Other	cytochrome P450 monooxygenase 1	nonDEG	0.57	0.22
OG0000608	2	2	4	MN608_03021	Other	Other	Other	cytochrome P450 monooxygenase	nonDEG	3.2	3.28
OG0000608	2	2	4	MN608_08844	Other	Other	Other	cytochrome P450 monooxygenase	nonDEG	12.54	8.53
OG0000593	1	3	4	MN608_06680	Other	Other	Other	cytochrome P450 family 628	nonDEG	0.78	0.75
OG0000593	1	3	4	MN608_10921	Other	Other	Other	cytochrome P450 family 628		0	0
OG0000554	2	2	4	MN608_11340	PCWDE (secreted)	Cutinases	Cutinases	cutinase family protein		0.03	0.03
OG0000648	3	1	4	MN608_05447	Other	Other	Other	Cupin	nonDEG	4.74	7.26
OG0000714	1	3	4	MN608_02934	Transport	Inorganic ion transport	Heavy metal transporters	Ctr copper transporter family protein	nonDEG	252.06	259.49
OG0000670	3	1	4	MN608_09128	Transport	Inorganic ion transport	Mg2+ transport	CorA-like Mg2+ transporter protein		0.02	0.03
OG0000714	1	3	4	MN608_05629	Transport	Inorganic ion transport	Heavy metal transporters	copper transporter family protein	nonDEG	109.41	85.66
OG0000393	2	2	4	MN608_05601	Primary metabolism	Nucleic acid metabolism	Histone-related proteins	COMPASS component SWD3		0	0
OG0000393	2	2	4	MN608_11792	Primary metabolism	Nucleic acid metabolism	Histone-related proteins	COMPASS component SWD3	nonDEG	0.57	1.58
OG0000736	1	3	4	MN608_11367	Other	Other	Other	Clr5 domain-containing protein	nonDEG	0.29	0.39
OG0000723	2	2	4	MN608_01008	Primary metabolism	Energy metabolism	TCA	citrate synthase	nonDEG	232.42	162.23
OG0000723	2	2	4	MN608_02866	Primary metabolism	Energy metabolism	TCA	citrate synthase	nonDEG	58.15	79.05
OG0000479	2	2	4	MN608_10017	Other	Other	Other	cholinesterase	nonDEG	25.74	82.22
OG0000479	2	2	4	MN608_11477	Other	Other	Other	cholinesterase	-2.51	1.16	12.84
OG0000610	2	2	4	MN608_02965	Transport	Other transport-related	Other transport-related	choline transport protein	nonDEG	6.25	5.07
OG0000610	2	2	4	MN608_06392	Transport	Other transport-related	Other transport-related	choline transport protein	nonDEG	32.07	25.98
OG0000428	3	1	4	MN608_06688	Primary metabolism	Amino acid metabolism	Gly, Ser, and Thr metabolism	choline monooxygenase	nonDEG	2.12	0.7
OG0000540	2	2	4	MN608_06381	Primary metabolism	Amino acid metabolism	Gly, Ser, and Thr metabolism	choline dehydrogenase	1.69	4.99	1.41
OG0000540	2	2	4	MN608_07549	Primary metabolism	Amino acid metabolism	Gly, Ser, and Thr metabolism	choline dehydrogenase	nonDEG	17	8.32
OG0000580	2	2	4	MN608_05112	FCW	Chitin metabolism	Chitin synthesis	Chitin synthase 2	nonDEG	9.92	5.98
OG0000580	2	2	4	MN608_07747	FCW	Chitin metabolism	Chitin synthesis	Chitin synthase 1	nonDEG	9.49	7.2
OG0000579	2	2	4	MN608_07721	Other	Other	Other	centractin	nonDEG	23.82	33.09
OG0000502	2	2	4	MN608_01656	FCW	Cellulose synthase-like	Cellulose synthase-like	cellulose synthase (UDP-forming)	nonDEG	0.07	0.04
OG0000502	2	2	4	MN608_11831	FCW	Cellulose synthase-like	Cellulose synthase-like	cellulose synthase (UDP-forming)	nonDEG	1.25	0.54
OG0000664	2	2	4	MN608_09020	Plant cell wall modification	Cellulose degradation	Cellulose degradation	cellulase family glycosylhydrolase	nonDEG	5.04	4.79
OG0000664	2	2	4	MN608_09346	PCWDE (secreted)	Cellulose degradation	Cellulose degradation	cellulase family glycosylhydrolase		0.03	0.06
OG0000423	1	3	4	MN608_10777	Transcription factors	Transcription factors	Transcription factors	cellular nucleic acid-binding protein	nonDEG	7.89	13.56
OG0000717	3	1	4	MN608_01643	Stress-related	Other stress-related	Other stress-related	cell wall integrity and stress response component	nonDEG	32.08	30.8
OG0000632	2	2	4	MN608_02316	Stress-related	Other stress-related	Other stress-related	cell wall integrity and stress response component	nonDEG	3.11	2.4
OG0000500	2	2	4	MN608_09985	Stress-related (secreted)	Redox metabolism-related	Redox metabolism-related	catalase-peroxidase	nonDEG	4.55	7.62
OG0000500	2	2	4	MN608_11775	Stress-related	Redox metabolism-related	Redox metabolism-related	catalase-peroxidase	nonDEG	338.61	242.46
OG0000440	3	1	4	MN608_11332	Primary metabolism	Protein degradation	Protease-like proteins	carboxypeptidase D	-4.06	2.13	68.19
OG0000731	2	2	4	MN608_04824	Primary metabolism	Amino acid metabolism	Ala, Asp, and Glu metabolism	carbamoyl-phosphate synthase	nonDEG	31.09	20.24
OG0000731	2	2	4	MN608_05188	Primary metabolism	Amino acid metabolism	Ala, Asp, and Glu metabolism	carbamoyl-phosphate synthase	1.56	12.4	4.26
OG0000637	2	2	4	MN608_01752	Transcription factors	Transcription factors	Transcription factors	C6 transcription factor GliZ	nonDEG	1.79	2.84
OG0000720	2	2	4	MN608_06654	Transcription factors	Transcription factors	Transcription factors	C6 transcription factor AsaR	nonDEG	6.08	4.75
OG0000503	2	2	4	MN608_02916	Secondary metabolism (secreted)	Other secondary metabolism-related	Porphyrin metabolism	bilirubin oxidase	nonDEG	0.07	0.02
OG0000503	2	2	4	MN608_11793	Secondary metabolism	Other secondary metabolism-related	Porphyrin metabolism	bilirubin oxidase	4.51	2.44	0.08
OG0000700	2	2	4	MN608_04024	Other	Other	Other	bifunctional salicylyl-CoA 5-hydroxylase/oxidoreductase	nonDEG	6.84	4.12
OG0000675	3	1	4	MN608_02186	Primary metabolism	Carbohydrate metabolism	GH domain proteins	beta-glucosidase	1.56	81.62	24.53
OG0000607	2	2	4	MN608_07980	Primary metabolism	Carbohydrate metabolism	GH domain proteins	beta-glucosidase	nonDEG	4.27	3.8
OG0000607	2	2	4	MN608_09920	Primary metabolism	Carbohydrate metabolism	GH domain proteins	beta-glucosidase	nonDEG	8.82	6.92
OG0000564	3	1	4	MN608_02055	Primary metabolism	Carbohydrate metabolism	Plant-derived carbon assimilation	beta-1,3-glucanase family protein	nonDEG	0.84	1.56
OG0000536	2	2	4	MN608_01478	Secondary metabolism	Other secondary metabolism-related	Other secondary metabolism-related	benzoate 4-monooxygenase	nonDEG	26.9	20.33
OG0000536	2	2	4	MN608_09974	Secondary metabolism	Other secondary metabolism-related	Other secondary metabolism-related	benzoate 4-monooxygenase	nonDEG	3.05	5.17
OG0000538	2	2	4	MN608_01878	Primary metabolism (secreted)	Protein degradation	Protease-like proteins	bacterial leucyl aminopeptidase	1.66	2.07	0.58
OG0000538	2	2	4	MN608_10030	Primary metabolism	Protein degradation	Protease-like proteins	bacterial leucyl aminopeptidase	nonDEG	5.81	4.95
OG0000629	2	2	4	MN608_05305	Other	Other	Other	azaphilone biosynthesis cytochrome P450 monooxygenase	nonDEG	17.98	16.38
OG0000632	2	2	4	MN608_00212	Cytoskeleton	Septins	Septins	axial budding pattern protein 2		0.06	0
OG0000629	2	2	4	MN608_00091	Secondary metabolism	Toxin and antibiotic synthesis	Aflatoxin biosynthesis	averufin monooxygenase	nonDEG	2.95	1.96
OG0000718	2	2	4	MN608_06400	Primary metabolism	Nucleic acid metabolism	mRNA surveillance pathway	ATP-dependent RNA helicase	nonDEG	15.95	19.49
OG0000404	2	2	4	MN608_11172	Primary metabolism	Protein degradation	Protease-like proteins	ATP-dependent Clp protease ATP-binding subunit ClpC		0	0
OG0000735	2	2	4	MN608_00497	Primary metabolism	Protein degradation	Protease-like proteins	ATP-dependent Clp protease ATP-binding subunit ClpB	2.57	31051.1	4980.32
OG0000735	2	2	4	MN608_04990	Primary metabolism	Protein degradation	Protease-like proteins	ATP-dependent Clp protease ATP-binding subunit ClpB	2.73	2381.65	258.79
OG0000404	2	2	4	MN608_05373	Primary metabolism	Protein degradation	Protease-like proteins	ATP-dependent Clp protease ATP-binding subunit ClpA	nonDEG	0.08	0.07
OG0000420	2	2	4	MN608_01662	Transport	Other transport-related	Other transport-related	ATP-binding cassette subfamily B vacuolar membrane transporter HMT1/ACLQ	nonDEG	11.07	12.48
OG0000420	2	2	4	MN608_02251	Transport	Other transport-related	Other transport-related	ATP-binding cassette subfamily B vacuolar membrane transporter HMT1/ACLQ	1.24	32.8	14.81
OG0000589	2	2	4	MN608_04093	Transport	Other transport-related	Other transport-related	ATP-binding cassette subfamily B vacuolar membrane transporter HMT1/ACLQ	1.47	23.56	7.84
OG0000589	2	2	4	MN608_10968	Transport	Other transport-related	Other transport-related	ATP-binding cassette subfamily B vacuolar membrane transporter HMT1/ACLQ	nonDEG	0.11	0.17
OG0000488	2	2	4	MN608_07322	Transport	Other transport-related	Other transport-related	ATP-binding cassette subfamily A (ABC1) member 3	nonDEG	6.5	3.5
OG0000488	2	2	4	MN608_08633	Transport	Other transport-related	Other transport-related	ATP-binding cassette subfamily A (ABC1) member 3	nonDEG	0.9	0.56
OG0000417	2	2	4	MN608_11760	Secondary metabolism	Other secondary metabolism-related	Polyketide biosynthesis	aspyridone synthetase trans-acting enoyl reductase	nonDEG	3.69	2.73
OG0000484	3	1	4	MN608_03268	Transport	Inorganic ion transport	As3+ transport	arsenite transporter	nonDEG	5.15	5.08
OG0000400	2	2	4	MN608_05052	Primary metabolism	Amino acid metabolism	Phe, Tyr, and Trp metabolism	aromatic-L-amino-acid/L-tryptophan decarboxylase	nonDEG	24.16	28.22
OG0000400	2	2	4	MN608_09056	Primary metabolism	Amino acid metabolism	Phe, Tyr, and Trp metabolism	aromatic-L-amino-acid/L-tryptophan decarboxylase	nonDEG	11.36	19.05
OG0000707	2	2	4	MN608_01299	Transport	Amino acid transport	Amino acid transport	Aromatic and neutral aliphatic amino acid permease	nonDEG	89.88	54.24
OG0000707	2	2	4	MN608_03834	Transport	Amino acid transport	Amino acid transport	Aromatic and neutral aliphatic amino acid permease	2	4.49	1.28
OG0000740	2	2	4	MN608_00978	Primary metabolism	Amino acid metabolism	Ala, Asp, and Glu metabolism	argininosuccinate lyase	nonDEG	37.53	54.99
OG0000446	2	2	4	MN608_06707	Plant cell wall modification	Cross-linking glycan modification	Arabinan degradation	arabinan endo-1,5-alpha-L-arabinosidase	nonDEG	4.52	5.53
OG0000446	2	2	4	MN608_06768	Plant cell wall modification	Cross-linking glycan modification	Arabinan degradation	arabinan endo-1,5-alpha-L-arabinosidase	nonDEG	1.57	1.86
OG0000732	2	2	4	MN608_05068	Other	Other	Other	antiviral helicase SLH1	nonDEG	6.13	3.85
OG0000700	2	2	4	MN608_03905	Other	Other	Other	anthraniloyl-CoA monooxygenase	nonDEG	9.96	6.66
OG0000627	2	2	4	MN608_00057	Other	Other	Other	Anp1-like protein	nonDEG	6.68	10.74
OG0000627	2	2	4	MN608_02671	Primary metabolism	Carbohydrate metabolism	Plant-derived carbon assimilation	Anp1	nonDEG	13.76	17.21
OG0000682	2	2	4	MN608_08880	Other	Other	Other	anoctamin-10	nonDEG	2.28	5.49
OG0000372	1	3	4	MN608_01462	Cytoskeleton	Actin cytoskeletion	Actin cytoskeletion	ankyrin repeat domain-containing protein 50	nonDEG	0.36	0.49
OG0000722	1	3	4	MN608_02905	Cytoskeleton	Actin cytoskeletion	Actin cytoskeletion	ankyrin repeat domain-containing protein 50	nonDEG	6.74	5.13
OG0000533	2	2	4	MN608_02914	Cytoskeleton	Actin cytoskeletion	Actin cytoskeletion	ankyrin repeat domain-containing protein 50	nonDEG	0.79	0.76
OG0000426	1	3	4	MN608_09245	Cytoskeleton	Actin cytoskeletion	Actin cytoskeletion	ankyrin repeat domain-containing protein 50	nonDEG	3.29	2.43
OG0000438	2	2	4	MN608_11090	Cytoskeleton	Actin cytoskeletion	Actin cytoskeletion	ankyrin repeat domain-containing protein 50		0	0
OG0000559	2	2	4	MN608_11436	Other	Other	Other	AMP-binding protein	nonDEG	0.07	0.14
OG0000616	2	2	4	MN608_00641	Other	Other	Other	amidohydrolase family protein	nonDEG	5.48	11.57
OG0000616	2	2	4	MN608_07526	Other	Other	Other	amidohydrolase family protein	nonDEG	0.55	0.48
OG0000532	2	2	4	MN608_04608	Plant cell wall modification	Other PCWD-related enzymes	Other PCWD-related enzymes	alpha-mannosidase	nonDEG	18.79	24.27
OG0000532	2	2	4	MN608_09911	Plant cell wall modification	Other PCWD-related enzymes	Other PCWD-related enzymes	alpha-mannosidase	nonDEG	1.1	1.21
OG0000572	3	1	4	MN608_10738	Primary metabolism	Carbohydrate metabolism	Plant-derived carbon assimilation	alpha-L-rhamnosidase	nonDEG	0.27	0.25
OG0000691	2	2	4	MN608_05547	Other	Other	Other	alpha-galactosidase	nonDEG	0.1	0.19
OG0000691	2	2	4	MN608_06882	Other (secreted)	Other	Other	alpha-galactosidase	nonDEG	7.56	4.49
OG0000663	3	1	4	MN608_08636	Other	Other	Other	alpha/beta hydrolase	nonDEG	6.82	8.53
OG0000398	3	1	4	MN608_06544	Other	Other	Other	all-trans-retinol dehydrogenase (NAD+)	nonDEG	10.99	6.86
OG0000562	2	2	4	MN608_02783	Other	Other	Other	alkyl hydroperoxide reductase 1	nonDEG	97.28	229.14
OG0000562	2	2	4	MN608_03155	Other	Other	Other	alkyl hydroperoxide reductase 1	-2.08	0.52	3.52
OG0000674	2	2	4	MN608_02494	Other	Other	Other	alcohol oxidase	nonDEG	30.31	25.08
OG0000674	2	2	4	MN608_08991	Other	Other	Other	alcohol oxidase	nonDEG	14.27	17.37
OG0000671	2	2	4	MN608_02318	Primary metabolism	Anaerobic respiration	Alcohol dehydrogenases	alcohol dehydrogenase (NADP+)	-1.32	13.33	37.73
OG0000463	2	2	4	MN608_05988	Primary metabolism	Anaerobic respiration	Alcohol dehydrogenases	alcohol dehydrogenase (NADP+)	nonDEG	4.75	9.78
OG0000673	2	2	4	MN608_09011	Primary metabolism	Anaerobic respiration	Alcohol dehydrogenases	alcohol dehydrogenase (NADP+)		0	0
OG0000671	2	2	4	MN608_09118	Primary metabolism	Anaerobic respiration	Alcohol dehydrogenases	alcohol dehydrogenase (NADP+)	nonDEG	15.85	14.32
OG0000463	2	2	4	MN608_11526	Primary metabolism	Anaerobic respiration	Alcohol dehydrogenases	alcohol dehydrogenase (NADP+)	nonDEG	1.92	1.53
OG0000473	3	1	4	MN608_03750	Primary metabolism	Anaerobic respiration	Alcohol dehydrogenases	alcohol dehydrogenase	nonDEG	246.25	515.11
OG0000690	2	2	4	MN608_02336	Primary metabolism	Amino acid metabolism	Arg and Pro metabolism	agmatinase	nonDEG	57.33	110.18
OG0000690	2	2	4	MN608_04261	Primary metabolism	Amino acid metabolism	Arg and Pro metabolism	agmatinase	nonDEG	7.01	6.8
OG0000524	2	2	4	MN608_02860	Primary metabolism	Nucleotide metabolism	Purine metabolism	ADP-sugar pyrophosphatase	nonDEG	0.23	1.46
OG0000524	2	2	4	MN608_10666	Primary metabolism	Nucleotide metabolism	Purine metabolism	ADP-sugar pyrophosphatase	nonDEG	9.77	18.91
OG0000426	1	3	4	MN608_01747	Primary metabolism	Amino acid metabolism	Cys and Met metabolism	adenosylhomocysteine nucleosidase	nonDEG	8.55	13.24
OG0000426	1	3	4	MN608_11629	Primary metabolism	Amino acid metabolism	Cys and Met metabolism	adenosylhomocysteine nucleosidase	nonDEG	4.86	4.15
OG0000470	1	3	4	MN608_06762	Primary metabolism	Lipid synthesis	Fatty acid synthesis	acyltransferase family protein		0	0
OG0000470	1	3	4	MN608_09184	Primary metabolism	Lipid synthesis	Fatty acid synthesis	acyltransferase family protein		0.14	0
OG0000470	1	3	4	MN608_09936	Primary metabolism	Lipid synthesis	Fatty acid synthesis	acyltransferase family protein		0.01	0
OG0000579	2	2	4	MN608_06056	Other	Other	Other	actin beta/gamma 1	nonDEG	286.63	360.87
OG0000633	3	1	4	MN608_00809	Other	Other	Other	aconitate decarboxylase	nonDEG	5.9	12.98
OG0000554	2	2	4	MN608_00681	Plant cell wall modification	Cross-linking glycan modification	Xylan degradation	acetylxylan esterase	nonDEG	13.94	21.9
OG0000585	2	2	4	MN608_00808	Primary metabolism	Lipid degradation	Lipid oxidation	acetyl-CoA acyltransferase 1	nonDEG	26.32	20.12
OG0000585	2	2	4	MN608_06596	Primary metabolism	Lipid degradation	Lipid oxidation	acetyl-CoA acyltransferase 1	nonDEG	0.33	0.53
OG0000683	2	2	4	MN608_03833	Other	Other	Other	AAA family ATPase	-1.04	5.31	11.56
OG0000683	2	2	4	MN608_08881	Other	Other	Other	AAA family ATPase	nonDEG	11.87	15.28
OG0000419	2	2	4	MN608_01661	Primary metabolism (secreted)	Nucleotide metabolism	Purine metabolism	5'-nucleotidase	nonDEG	3.37	8.89
OG0000419	2	2	4	MN608_05698	Primary metabolism	Nucleotide metabolism	Purine metabolism	5'-nucleotidase	nonDEG	0.25	0.35
OG0000739	1	3	4	MN608_01428	Primary metabolism	Protein synthesis	Translation (ribosome-related)	50S ribosome-binding GTPase	nonDEG	53.9	91.53
OG0000739	1	3	4	MN608_01692	Primary metabolism	Protein synthesis	Translation (ribosome-related)	50S ribosome-binding GTPase		0	0
OG0000662	2	2	4	MN608_04040	Primary metabolism	Nucleotide metabolism	Purine metabolism	5'/3'-nucleotidase	nonDEG	3.48	4.53
OG0000662	2	2	4	MN608_09357	Primary metabolism	Nucleotide metabolism	Purine metabolism	5'/3'-nucleotidase	nonDEG	2.36	3.25
OG0000377	3	1	4	MN608_02955	Other	Other	Other	4-hydroxy-2-oxoheptanedioate aldolase	nonDEG	1.61	2.46
OG0000677	3	1	4	MN608_06809	Primary metabolism	Amino acid metabolism	Arg and Pro metabolism	4-hydroxy-2-oxoglutarate aldolase	nonDEG	13.3	8.36
OG0000613	2	2	4	MN608_02738	Secondary metabolism	Phenylpropanoid metabolism	Phenylpropanoid metabolism	4-coumarate--CoA ligase	nonDEG	10.11	9.1
OG0000679	3	1	4	MN608_05041	Secondary metabolism	Phenylpropanoid metabolism	Phenylpropanoid metabolism	4-coumarate--CoA ligase	1.04	29.12	13.78
OG0000613	2	2	4	MN608_07597	Secondary metabolism	Phenylpropanoid metabolism	Phenylpropanoid metabolism	4-coumarate--CoA ligase	nonDEG	1.41	1.25
OG0000667	2	2	4	MN608_03111	Other	Other	Other	4-carboxymuconolactone decarboxylase		0.03	0.07
OG0000584	2	2	4	MN608_08866	Secondary metabolism	Other secondary metabolism-related	Other secondary metabolism-related	4-carboxymuconolactone decarboxylase	-1.66	63.61	200.36
OG0000584	2	2	4	MN608_10726	Other	Other	Other	4-carboxymuconolactone decarboxylase		0.05	0.32
OG0000410	2	2	4	MN608_05591	Other	Other	Other	4,5-DOPA dioxygenase extradiol	nonDEG	5.28	3.94
OG0000410	2	2	4	MN608_10754	Other	Other	Other	4,5-DOPA dioxygenase extradiol	nonDEG	4.55	1.21
OG0000650	2	2	4	MN608_08549	Stress-related	Xenobiotic detoxification	Xenobiotic detoxification	3-oxoadipate enol-lactonase	nonDEG	17.78	20.75
OG0000650	2	2	4	MN608_10453	Stress-related	Xenobiotic detoxification	Xenobiotic detoxification	3-oxoadipate enol-lactonase	nonDEG	13.22	18.38
OG0000596	3	1	4	MN608_00910	Primary metabolism	Vitamin-related metabolism	Biotin metabolism	3-oxoacyl-[acyl-carrier protein] reductase	-1.41	15.46	44.79
OG0000531	2	2	4	MN608_09906	Primary metabolism	Vitamin-related metabolism	Biotin metabolism	3-oxoacyl-[acyl-carrier protein] reductase	nonDEG	5.4	6.03
OG0000631	2	2	4	MN608_00203	Other	Other	Other	3-O-alpha-D-mannopyranosyl-alpha-D-mannopyranose xylosylphosphotransferase		0.01	0.04
OG0000631	2	2	4	MN608_08707	Other	Other	Other	3-O-alpha-D-mannopyranosyl-alpha-D-mannopyranose xylosylphosphotransferase	nonDEG	0.39	0.36
OG0000583	3	1	4	MN608_10723	Primary metabolism	Amino acid metabolism	Ala, Asp, and Glu metabolism	3-hydroxyisobutyrate/3-hydroxypropionate dehydrogenase	nonDEG	0.31	0.51
OG0000659	2	2	4	MN608_09234	Primary metabolism	Amino acid metabolism	Phe, Tyr, and Trp metabolism	3-hydroxyanthranilate 3,4-dioxygenase	4.43	6.42	0.23
OG0000659	2	2	4	MN608_09474	Primary metabolism	Amino acid metabolism	Phe, Tyr, and Trp metabolism	3-hydroxyanthranilate 3,4-dioxygenase	-1.06	13.86	29.6
OG0000719	2	2	4	MN608_06515	Primary metabolism	Nucleotide metabolism	Purine metabolism	3',5'-cyclic-AMP phosphodiesterase	nonDEG	0.47	0.54
OG0000380	3	1	4	MN608_00080	Other	Other	Other	2-haloacid dehalogenase	-1.9	6.18	28.62
OG0000588	2	2	4	MN608_02218	Other	Other	Other	2EXR family	nonDEG	0	0.09
OG0000588	2	2	4	MN608_09316	Other	Other	Other	2EXR family	nonDEG	0.32	0.58
OG0000552	2	2	4	MN608_09233	Primary metabolism	Amino acid metabolism	Phe, Tyr, and Trp metabolism	2-aminomuconate deaminase	nonDEG	0.38	0.06
OG0000552	2	2	4	MN608_09462	Primary metabolism	Amino acid metabolism	Phe, Tyr, and Trp metabolism	2-aminomuconate deaminase	-1.26	16.86	43.71
OG0000673	2	2	4	MN608_08935	Other	Other	Other	2,5-diketo-D-gluconate reductase A	-1.67	10.33	31.56
OG0000609	2	2	4	MN608_02978	Primary metabolism	Lipid synthesis	Biosynthesis of unsaturated fatty acids	17beta-estradiol 17-dehydrogenase	-1.28	31.21	78.4
OG0000609	2	2	4	MN608_08230	Primary metabolism	Lipid synthesis	Biosynthesis of unsaturated fatty acids	17beta-estradiol 17-dehydrogenase	nonDEG	2.03	3
OG0000724	2	2	4	MN608_02670	Primary metabolism	Lipid degradation	Lipid oxidation	15-hydroxyprostaglandin dehydrogenase (NAD)	-1.12	6.02	13.69
OG0000734	2	2	4	MN608_04816	Cell cycle-related	Cell cycle-related	Cell cycle-related	14-3-3 protein epsilon	nonDEG	253.18	303.3
OG0000734	2	2	4	MN608_04921	Cell cycle-related	Cell cycle-related	Cell cycle-related	14-3-3 protein epsilon	nonDEG	172.45	201.92
OG0000469	2	2	4	MN608_06760	Primary metabolism	Nucleic acid metabolism	Histone-related proteins	[histone H3]-lysine4/36 N-trimethyltransferase SMYD		0	0
OG0000406	3	1	4	MN608_07844	Primary metabolism	Lipid metabolism	Butanoate metabolism	(S,S)-butanediol dehydrogenase	nonDEG	469.99	530.92
OG0000541	2	2	4	MN608_05622	Primary metabolism	Lipid metabolism	Butanoate metabolism	(R,R)-butanediol dehydrogenase-like protein	nonDEG	2.29	4.3
OG0000541	2	2	4	MN608_10036	Primary metabolism	Lipid metabolism	Butanoate metabolism	(R,R)-butanediol dehydrogenase-like protein	nonDEG	1.13	2.81
OG0001228	2	1	3	MN608_01526	Transcription factors	Transcription factors	Transcription factors	zinc-finger protein CreA/MIG	nonDEG	14.01	8.87
OG0000819	2	1	3	MN608_05379	Transcription factors	Transcription factors	Transcription factors	zinc finger MIZ domain-containing protein	nonDEG	4.82	4.07
OG0001246	2	1	3	MN608_06133	Transcription factors	Transcription factors	Transcription factors	zinc finger CCCH domain-containing protein 13	nonDEG	34.12	17.32
OG0000870	1	2	3	MN608_08178	Transcription factors	Transcription factors	Transcription factors	Zinc finger C2H2 type protein	1.26	0.92	0.39
OG0000798	2	1	3	MN608_03566	Transcription factors	Transcription factors	Transcription factors	zinc finger and BTB domain-containing protein 44	nonDEG	7.49	4.65
OG0001357	1	2	3	MN608_03448	Transport	Amino acid transport	Amino acid transport	yeast amino acid transporter	nonDEG	6.35	3.52
OG0000884	2	1	3	MN608_05446	Plant cell wall modification	Cross-linking glycan modification	Xylan degradation	xylan 1,4-beta-xylosidase	nonDEG	3.02	5.85
OG0001335	1	2	3	MN608_04289	Stress-related	Other stress-related	Other stress-related	WSC domain-containing protein	nonDEG	0.14	0.07
OG0001335	1	2	3	MN608_07141	Stress-related	Other stress-related	Other stress-related	WSC domain-containing protein	nonDEG	1.54	1.23
OG0000830	2	1	3	MN608_06231	Transcription factors	Transcription factors	Transcription factors	white-opaque regulator 2	1.08	24.47	11.28
OG0001035	1	2	3	MN608_11073	Other	Other	Other	von Willebrand factor A domain-containing protein 5		0	0
OG0001035	1	2	3	MN608_11112	Other	Other	Other	von Willebrand factor A domain-containing protein 5		0	0
OG0001148	1	2	3	MN608_04291	Other	Other	Other	VOC family protein	nonDEG	9.46	19.88
OG0001148	1	2	3	MN608_10371	Other	Other	Other	VOC family protein	nonDEG	12.75	22.41
OG0001058	1	2	3	MN608_08577	Other	Other	Other	vanillyl-alcohol oxidase	nonDEG	0.16	0.12
OG0001069	2	1	3	MN608_10952	Transport	Vesicle transport	Vesicle transport	vacuolar protein sorting-associated protein 1	nonDEG	6.99	7.03
OG0001031	2	1	3	MN608_11437	Transport	Iron transport (incl, siderophores)	Iron transport (incl, siderophores)	vacuolar iron transporter family protein	-1.08	15.55	32.61
OG0000765	2	1	3	MN608_06109	Other	Other	Other	urease accessory protein	nonDEG	2.78	4.82
OG0000941	2	1	3	MN608_05244	Other	Other	Other	urea-proton symporter	nonDEG	0.84	0.51
OG0001177	2	1	3	MN608_08559	Other	Other	Other	unspecific peroxygenase	nonDEG	8.04	6.83
OG0001337	1	2	3	MN608_05767	Primary metabolism	Carbohydrate metabolism	Galactose metabolism	UDP-glucose 4-epimerase	nonDEG	18.73	8.61
OG0001324	1	2	3	MN608_04956	Primary metabolism	Protein degradation	Proteasome-mediated degradation	ubiquitin-conjugating enzyme E2 Z	nonDEG	14.62	14.54
OG0001324	1	2	3	MN608_05584	Primary metabolism	Protein degradation	Proteasome-mediated degradation	ubiquitin-conjugating enzyme E2 O	1.61	2.28	0.75
OG0001288	1	2	3	MN608_02693	Primary metabolism	Protein degradation	Proteasome-mediated degradation	ubiquitin-conjugating enzyme E2 N	nonDEG	85.21	144.79
OG0001288	1	2	3	MN608_08884	Primary metabolism	Protein degradation	Proteasome-mediated degradation	ubiquitin-conjugating enzyme E2 D	nonDEG	316.41	253.94
OG0001262	1	2	3	MN608_05796	Primary metabolism	Protein synthesis	Translation (ribosome-related)	U3 small nucleolar RNA-associated protein 13	nonDEG	10.46	7.84
OG0001120	1	2	3	MN608_00109	Primary metabolism	Amino acid metabolism	Phe, Tyr, and Trp metabolism	tyrosinase	-1.64	15.61	61.62
OG0001283	1	2	3	MN608_02906	Primary metabolism	Amino acid metabolism	Phe, Tyr, and Trp metabolism	tyrosinase	-1.45	6.86	18.56
OG0000935	1	2	3	MN608_05678	Primary metabolism	Amino acid metabolism	Phe, Tyr, and Trp metabolism	tyrosinase	nonDEG	0.48	0.58
OG0001120	1	2	3	MN608_09254	Primary metabolism (secreted)	Amino acid metabolism	Phe, Tyr, and Trp metabolism	tyrosinase		0.17	0.29
OG0000888	2	1	3	MN608_10971	Primary metabolism (secreted)	Amino acid metabolism	Phe, Tyr, and Trp metabolism	tyrosinase	-2.52	0.08	0.69
OG0001283	1	2	3	MN608_11117	Primary metabolism	Amino acid metabolism	Phe, Tyr, and Trp metabolism	tyrosinase		0	0
OG0000935	1	2	3	MN608_11476	Primary metabolism	Amino acid metabolism	Phe, Tyr, and Trp metabolism	tyrosinase	nonDEG	14.33	11.57
OG0001300	1	2	3	MN608_00074	Other	Other	Other	two-component system, sensor histidine kinase	nonDEG	5.51	7.97
OG0001226	1	2	3	MN608_02880	Other	Other	Other	tumor protein p53-inducible protein 3	nonDEG	0.17	0.46
OG0001226	1	2	3	MN608_08086	Other	Other	Other	tumor protein p53-inducible protein 3	nonDEG	34.63	55.22
OG0001015	1	2	3	MN608_01674	Transport	Other transport-related	Other transport-related	Trk/Ktr/HKT type cation transporter	nonDEG	2.54	0
OG0001015	1	2	3	MN608_10044	Transport	Other transport-related	Other transport-related	Trk/Ktr/HKT type cation transporter	1.05	3.06	1.71
OG0000998	2	1	3	MN608_01470	Other	Other	Other	trimethylamine monooxygenase	nonDEG	43.28	37.13
OG0001102	1	2	3	MN608_07592	Secondary metabolism	Toxin and antibiotic synthesis	Other toxin and antibiotic synthesis-related	trichothecene 3-O-acetyltransferase	5.03	0.09	0
OG0001102	1	2	3	MN608_11688	Secondary metabolism	Toxin and antibiotic synthesis	Other toxin and antibiotic synthesis-related	trichothecene 3-O-acetyltransferase	nonDEG	2.19	0.41
OG0000756	2	1	3	MN608_01010	Other	Other	Other	transducin (beta)-like 1	nonDEG	3.83	3.2
OG0001040	2	1	3	MN608_07191	Transcription factors	Transcription factors	Transcription factors	transcriptional regulatory protein LEU3	nonDEG	13.78	11.55
OG0000922	2	1	3	MN608_11542	Transcription factors	Transcription factors	Transcription factors	transcriptional regulatory protein LEU3	nonDEG	23.22	20.77
OG0000946	2	1	3	MN608_02956	Transcription factors	Transcription factors	Transcription factors	transcriptional regulatory protein GAL4	nonDEG	0.69	0.58
OG0001312	1	2	3	MN608_05347	Transcription factors	Transcription factors	Transcription factors	transcriptional regulatory protein GAL4	1.34	2.78	1.06
OG0000773	2	1	3	MN608_05680	Transcription factors	Transcription factors	Transcription factors	transcriptional regulatory protein GAL4	-2.44	0.66	5.61
OG0001183	1	2	3	MN608_09208	Transcription factors	Transcription factors	Transcription factors	transcriptional regulatory protein GAL4	nonDEG	19.32	14.4
OG0001183	1	2	3	MN608_09232	Transcription factors	Transcription factors	Transcription factors	transcriptional regulatory protein GAL4		0.02	0.01
OG0001164	2	1	3	MN608_09602	Transcription factors	Transcription factors	Transcription factors	transcriptional regulatory protein GAL4	nonDEG	12.58	10.04
OG0001253	1	2	3	MN608_03614	Transcription factors	Transcription factors	Transcription factors	transcriptional activator protein UGA3	nonDEG	3.62	2.49
OG0000908	1	2	3	MN608_06693	Transcription factors	Transcription factors	Transcription factors	transcriptional activator protein UGA3	nonDEG	1	1.25
OG0000953	2	1	3	MN608_10053	Transcription factors	Transcription factors	Transcription factors	transcriptional activator protein UGA3	nonDEG	4.89	5.66
OG0000908	1	2	3	MN608_10109	Transcription factors	Transcription factors	Transcription factors	transcriptional activator protein UGA3	nonDEG	3.64	7.08
OG0001021	2	1	3	MN608_10487	Transcription factors	Transcription factors	Transcription factors	transcriptional activator protein UGA3	nonDEG	2.82	2.8
OG0000934	2	1	3	MN608_11597	Transcription factors	Transcription factors	Transcription factors	transcriptional activator protein UGA3	nonDEG	0.86	0.95
OG0001230	2	1	3	MN608_04790	Transcription factors	Transcription factors	Transcription factors	transcription initiation factor TFIID subunit 7	nonDEG	6.68	6.79
OG0000979	1	2	3	MN608_11304	Transcription factors	Transcription factors	Transcription factors	transcription initiation factor TFIID subunit 3	-5.2	1.11	60.42
OG0000762	2	1	3	MN608_10893	Transcription factors	Transcription factors	Transcription factors	transcription activator MSS11	nonDEG	9.74	7.31
OG0001295	2	1	3	MN608_00659	Other	Other	Other	trans-aconitate 3-methyltransferase	nonDEG	9.06	12.27
OG0001233	1	2	3	MN608_07013	Primary metabolism	Nucleic acid metabolism	DNA reparation	thymine-DNA glycosylase	-1.09	18.22	38.72
OG0001233	1	2	3	MN608_09354	Primary metabolism	Nucleic acid metabolism	DNA reparation	thymine-DNA glycosylase	nonDEG	0.32	0.72
OG0001205	2	1	3	MN608_05303	Stress-related	Redox metabolism-related	Redox metabolism-related	thioredoxin 1	nonDEG	138.75	214.59
OG0000823	2	1	3	MN608_02679	Stress-related	PR-like proteins	PR-like proteins	Thaumatin family	nonDEG	8.58	8.42
OG0001241	2	1	3	MN608_04224	Other	Other	Other	T-cell surface glycoprotein CD2	nonDEG	0.81	0.5
OG0001317	1	2	3	MN608_04767	Other	Other	Other	TauD/TfdA family dioxygenase	nonDEG	5.26	3.28
OG0001317	1	2	3	MN608_06724	Other	Other	Other	TauD/TfdA family dioxygenase	nonDEG	1.35	3.11
OG0000889	2	1	3	MN608_09380	Other	Other	Other	swainsonine biosynthesis oxidoreductase SwnN	nonDEG	2.03	1.43
OG0001082	2	1	3	MN608_00499	Other	Other	Other	Sulfotransferase domain-containing protein	nonDEG	36.59	85.49
OG0001199	2	1	3	MN608_08960	Other	Other	Other	Sulfotransferase domain-containing protein	nonDEG	2.44	1.88
OG0001034	1	2	3	MN608_11072	Other	Other	Other	sulfonate dioxygenase		0	0
OG0000988	2	1	3	MN608_10587	Other	Other	Other	sulfite oxidase	nonDEG	12.71	11.47
OG0001186	1	2	3	MN608_11950	Transport	Carbohydrate transport	Carbohydrate transport	sugar porter family MFS transporter	-2.23	2.33	12.01
OG0001178	1	2	3	MN608_09291	Cell cycle-related	Cell cycle-related	Cell cycle-related	structural maintenance of chromosome 4	nonDEG	7.81	6.54
OG0001178	1	2	3	MN608_05933	Cell cycle-related	Cell cycle-related	Cell cycle-related	structural maintenance of chromosome 1	nonDEG	13.52	8.41
OG0001333	1	2	3	MN608_04305	Stress-related	Other stress-related	Other stress-related	stress-induced-phosphoprotein 1	1.25	699.18	287.85
OG0000903	2	1	3	MN608_09875	Primary metabolism	Lipid synthesis	Biosynthesis of unsaturated fatty acids	sterol carrier protein 2	nonDEG	14.36	13.74
OG0001358	1	2	3	MN608_00542	Primary metabolism	Nucleic acid metabolism	RNA processing-related	splicing factor 1	nonDEG	0.64	1.19
OG0001358	1	2	3	MN608_02660	Primary metabolism	Nucleic acid metabolism	RNA processing-related	splicing factor 1	nonDEG	0.65	0.57
OG0001090	2	1	3	MN608_05807	Primary metabolism (secreted)	Lipid synthesis	Sphingolipid metabolism	sphingomyelin phosphodiesterase	nonDEG	6.39	6.33
OG0001104	2	1	3	MN608_02904	Secondary metabolism	Toxin and antibiotic synthesis	Other toxin and antibiotic synthesis-related	sordaricin 6-deoxyaltrosyltransferase	-1.11	1.22	3.24
OG0001066	2	1	3	MN608_09499	Transport	Other transport-related	Other transport-related	solute carrier family 25 (mitochondrial oxoglutarate transporter) member 11	nonDEG	18.04	13.8
OG0001333	1	2	3	MN608_04092	Other	Other	Other	small glutamine-rich tetratricopeptide repeat-containing protein alpha	nonDEG	128.78	166.49
OG0000865	1	2	3	MN608_08436	Other	Other	Other	SH3 domain-containing YSC84-like protein 1	nonDEG	1.47	1.67
OG0000863	1	2	3	MN608_01659	Other	Other	Other	SET and MYND domain-containing protein 4	nonDEG	6.24	9.49
OG0001311	1	2	3	MN608_05284	Other	Other	Other	serine/threonine-protein phosphatase PPG1	nonDEG	11.73	10.52
OG0000971	1	2	3	MN608_08628	Signaling	Ser/Thr phosphatases	Ser/Thr phosphatases	serine/threonine-protein phosphatase 6 regulatory ankyrin repeat subunit B	1.09	2.45	1.09
OG0001342	1	2	3	MN608_10824	Signaling	Ser/Thr phosphatases	Ser/Thr phosphatases	serine/threonine-protein phosphatase 6 regulatory ankyrin repeat subunit B	nonDEG	8.48	10.16
OG0001311	1	2	3	MN608_03636	Primary metabolism	Nucleic acid metabolism	mRNA surveillance pathway	serine/threonine-protein phosphatase 2A catalytic subunit	nonDEG	110.13	153.57
OG0001232	1	2	3	MN608_07064	Signaling	Ser/Thr kinases	Ser/Thr kinases	serine/threonine-protein kinase RCK2	nonDEG	52.55	40.27
OG0000955	1	2	3	MN608_09943	Signaling	Ser/Thr kinases	Ser/Thr kinases	serine/threonine kinase PknH	nonDEG	1.62	2.86
OG0000955	1	2	3	MN608_10072	Signaling	Ser/Thr kinases	Ser/Thr kinases	serine/threonine kinase PknH	-1.33	6.11	15.78
OG0001123	1	2	3	MN608_11274	Signaling	Ser/Thr kinases	Ser/Thr kinases	serine/threonine kinase PknH	nonDEG	2.22	1.61
OG0000997	1	2	3	MN608_11282	Signaling	Ser/Thr kinases	Ser/Thr kinases	serine/threonine kinase 16		0	0.01
OG0000962	2	1	3	MN608_10161	Other	Other	Other	serine hydrolase		0.04	0.01
OG0000976	2	1	3	MN608_00724	Primary metabolism	Protein degradation	Protease-like proteins	Serine carboxypeptidase	nonDEG	9.8	9.86
OG0001071	1	2	3	MN608_06608	Primary metabolism	Protein degradation	Protease-like proteins	Serine carboxypeptidase		0.17	0.05
OG0001071	1	2	3	MN608_10943	Primary metabolism	Protein degradation	Protease-like proteins	Serine carboxypeptidase	nonDEG	9.43	16.14
OG0000877	2	1	3	MN608_08241	FCW	Other FCW-related	Other FCW-related	septal pore-associated protein	nonDEG	136.21	98.13
OG0001351	1	2	3	MN608_00630	Primary metabolism	Carbohydrate metabolism	Plant-derived carbon assimilation	sedoheptulose-bisphosphatase	nonDEG	8.78	14.5
OG0001351	1	2	3	MN608_10215	Primary metabolism	Carbohydrate metabolism	Plant-derived carbon assimilation	sedoheptulose-bisphosphatase	-2.16	227.4	866.5
OG0000813	2	1	3	MN608_09238	Primary metabolism	Inositol metabolism	Inositol metabolism	scyllo-inositol 2-dehydrogenase (NADP+)		0.04	0.04
OG0001240	2	1	3	MN608_06455	Primary metabolism	Amino acid metabolism	Lys metabolism	sarcosine oxidase-like protein	nonDEG	4.19	2.87
OG0000881	2	1	3	MN608_09089	Primary metabolism	Amino acid metabolism	Lys metabolism	sarcosine oxidase-like protein	nonDEG	2.57	5.69
OG0001236	1	2	3	MN608_01748	Secondary metabolism	Phytohormone metabolism-related	Salicylic acid	salicylic acid 3-hydroxylase	nonDEG	0.37	0.17
OG0001264	1	2	3	MN608_06244	Secondary metabolism	Phytohormone metabolism-related	Salicylic acid	salicylic acid 3-hydroxylase	nonDEG	1.62	2.43
OG0001236	1	2	3	MN608_06903	Secondary metabolism	Phytohormone metabolism-related	Salicylic acid	salicylic acid 3-hydroxylase	-1.16	1.72	3.78
OG0001162	2	1	3	MN608_09618	Secondary metabolism	Phytohormone metabolism-related	Salicylic acid	salicylic acid 3-hydroxylase	nonDEG	547.45	760.73
OG0001170	1	2	3	MN608_06711	Secondary metabolism	Phytohormone metabolism-related	Salicylic acid	salicylate hydroxylase	nonDEG	1.22	2.78
OG0000785	2	1	3	MN608_10707	Secondary metabolism	Phytohormone metabolism-related	Salicylic acid	salicylate hydroxylase	nonDEG	2.85	3.48
OG0001170	1	2	3	MN608_11649	Secondary metabolism	Phytohormone metabolism-related	Salicylic acid	salicylate hydroxylase		0	0
OG0001051	2	1	3	MN608_08940	Other	Other	Other	saccharopepsin	nonDEG	230.22	267.14
OG0000939	1	2	3	MN608_10088	Other	Other	Other	RTA1 domain-containing protein		0	0.02
OG0000939	1	2	3	MN608_10698	Other	Other	Other	RTA1 domain-containing protein	nonDEG	0.11	0.18
OG0001338	1	2	3	MN608_01610	Primary metabolism	Nucleic acid metabolism	RNA processing-related	RNA-dependent RNA polymerase	nonDEG	5.73	4.89
OG0001291	1	2	3	MN608_02715	Transcription factors	Transcription factors	Transcription factors	RNA polymerase II-specific transcription factor-like protein	nonDEG	2.85	3.08
OG0001072	2	1	3	MN608_08212	Transcription factors	Transcription factors	Transcription factors	RNA polymerase II-specific transcription factor-like protein	nonDEG	13.05	11.6
OG0001362	1	2	3	MN608_09224	Transcription factors	Transcription factors	Transcription factors	RNA polymerase II-specific transcription factor-like protein	nonDEG	0.73	0.67
OG0001154	2	1	3	MN608_09563	Transcription factors	Transcription factors	Transcription factors	RNA polymerase II-specific transcription factor-like protein	nonDEG	0.71	0.5
OG0001078	2	1	3	MN608_10014	Transcription factors	Transcription factors	Transcription factors	RNA polymerase II-specific transcription factor-like protein	nonDEG	0.71	1.42
OG0000963	2	1	3	MN608_10162	Transcription factors	Transcription factors	Transcription factors	RNA polymerase II-specific transcription factor-like protein	nonDEG	0.62	1.18
OG0000895	2	1	3	MN608_11013	Transcription factors	Transcription factors	Transcription factors	RNA polymerase II-specific transcription factor-like protein	nonDEG	2.1	3.74
OG0001045	2	1	3	MN608_11185	Transcription factors	Transcription factors	Transcription factors	RNA polymerase II-specific transcription factor-like protein		0	0
OG0001049	2	1	3	MN608_11202	Transcription factors	Transcription factors	Transcription factors	RNA polymerase II-specific transcription factor-like protein		0	0
OG0001338	1	2	3	MN608_08951	Primary metabolism	Nucleic acid metabolism	RNA polymerases	RNA dependent RNA polymerase	nonDEG	69.94	45.08
OG0001290	1	2	3	MN608_02492	Primary metabolism	Nucleic acid metabolism	RNA processing-related	RNA 3'-terminal phosphate cyclase (ATP)	nonDEG	13.13	23.64
OG0001290	1	2	3	MN608_05766	Primary metabolism	Nucleic acid metabolism	RNA processing-related	RNA 3'-terminal phosphate cyclase (ATP)	1.97	41.36	7.26
OG0001258	2	1	3	MN608_05994	Primary metabolism	Nucleic acid metabolism	Nucleases	Ribonuclease T2 family	-1.28	37.32	94.14
OG0000886	1	2	3	MN608_01037	Primary metabolism	Nucleic acid metabolism	Nucleases	ribonuclease HI	nonDEG	16.3	18.31
OG0000886	1	2	3	MN608_09388	Primary metabolism	Nucleic acid metabolism	Nucleases	ribonuclease HI	nonDEG	13.84	8.13
OG0001251	2	1	3	MN608_03900	Other	Other	Other	retrograde regulation protein 2	nonDEG	4.74	4.89
OG0000983	2	1	3	MN608_09872	Primary metabolism	Vitamin-related metabolism	Retinol metabolism	retinol dehydrogenase 14	nonDEG	0.93	1.6
OG0001220	2	1	3	MN608_07993	Transport	Other transport-related	Other transport-related	Related to integral membrane protein	nonDEG	309.89	280.85
OG0001316	1	2	3	MN608_08102	Primary metabolism	Nucleic acid metabolism	mRNA surveillance pathway	regulator of nonsense transcripts 1	1.11	13.16	6.31
OG0001190	1	2	3	MN608_01386	Primary metabolism	Nucleic acid metabolism	Chromatin organization-related	regulator of chromosome condensation	nonDEG	7.08	7.93
OG0001190	1	2	3	MN608_09122	Primary metabolism	Nucleic acid metabolism	Chromatin organization-related	regulator of chromosome condensation	nonDEG	19.02	12.37
OG0001224	1	2	3	MN608_03082	Transcription factors	Transcription factors	Transcription factors	RAT1-interacting protein	-1.58	3.3	9.22
OG0001201	2	1	3	MN608_08782	Primary metabolism	Anaerobic respiration	Pyruvate decarboxylase	pyruvate decarboxylase	nonDEG	2942.64	2170.61
OG0000883	2	1	3	MN608_01931	Other	Other	Other	pyrroline-5-carboxylate reductase	nonDEG	22.24	26.88
OG0001282	2	1	3	MN608_02871	Primary metabolism	Amino acid metabolism	Arg and Pro metabolism	pyrroline-5-carboxylate reductase	-1.32	49.42	120.28
OG0000932	2	1	3	MN608_01312	Transport	Other transport-related	Other transport-related	putative MFS transporter	nonDEG	1.52	0.92
OG0001292	1	2	3	MN608_02207	Other	Other	Other	putative hydrolase of the HAD superfamily	nonDEG	0.89	0.73
OG0000751	2	1	3	MN608_04106	FCW	Chitin metabolism	Peptidoglycan-modifying-proteins-like	putative chitinase	nonDEG	10.72	8.54
OG0001357	1	2	3	MN608_00561	Transport	Amino acid transport	Amino acid transport	putative amino acid permease	1.03	7.39	3.85
OG0000967	2	1	3	MN608_02409	Other (secreted)	Other	Other	protocatechuate 3,4-dioxygenase, beta subunit	nonDEG	24.79	21.05
OG0000893	2	1	3	MN608_02893	Signaling	Ser/Thr kinases	Ser/Thr kinases	protein-serine/threonine kinase	-4.86	0.02	2.13
OG0001155	2	1	3	MN608_02796	Cytoskeleton	Actin cytoskeletion	Actin cytoskeletion	protein-histidine N-methyltransferase	-1.42	3.67	11.59
OG0000835	2	1	3	MN608_02583	Primary metabolism	Nucleic acid metabolism	mRNA surveillance pathway	protein SMG6	1.83	90.18	21.14
OG0001196	1	2	3	MN608_01460	Primary metabolism	Lipid metabolism	Glycerophospholipid metabolism	protein SERAC1	nonDEG	1.76	2.54
OG0001196	1	2	3	MN608_09026	Primary metabolism	Lipid metabolism	Glycerophospholipid metabolism	protein SERAC1	nonDEG	1.76	1.11
OG0001319	1	2	3	MN608_04771	Other	Other	Other	protein kinase	nonDEG	17.09	17.52
OG0001278	1	2	3	MN608_04486	Primary metabolism	Anaerobic respiration	Alcohol dehydrogenases	propanol-preferring alcohol dehydrogenase	-3.08	0.23	3.22
OG0001278	1	2	3	MN608_06512	Primary metabolism	Anaerobic respiration	Alcohol dehydrogenases	propanol-preferring alcohol dehydrogenase	nonDEG	12.36	21.15
OG0001362	1	2	3	MN608_00298	Transcription factors	Transcription factors	Transcription factors	proline utilization trans-activator	1.74	39.66	11.51
OG0001344	1	2	3	MN608_01295	Transcription factors	Transcription factors	Transcription factors	proline utilization trans-activator	1.17	3.93	1.8
OG0000862	2	1	3	MN608_01527	Transcription factors	Transcription factors	Transcription factors	proline utilization trans-activator	nonDEG	5.06	4.61
OG0001304	1	2	3	MN608_01696	Transcription factors	Transcription factors	Transcription factors	proline utilization trans-activator	nonDEG	0.35	0.28
OG0000761	2	1	3	MN608_02954	Transcription factors	Transcription factors	Transcription factors	proline utilization trans-activator	nonDEG	1.32	1.02
OG0001304	1	2	3	MN608_03214	Transcription factors	Transcription factors	Transcription factors	proline utilization trans-activator	nonDEG	0.86	1.66
OG0000920	2	1	3	MN608_03352	Transcription factors	Transcription factors	Transcription factors	proline utilization trans-activator	nonDEG	6.14	3.28
OG0001105	2	1	3	MN608_03784	Transcription factors	Transcription factors	Transcription factors	proline utilization trans-activator	nonDEG	9.09	10.76
OG0000876	2	1	3	MN608_04454	Transcription factors	Transcription factors	Transcription factors	proline utilization trans-activator	nonDEG	0.91	0.96
OG0000995	2	1	3	MN608_05431	Transcription factors	Transcription factors	Transcription factors	proline utilization trans-activator	nonDEG	16.7	13.88
OG0001096	2	1	3	MN608_05718	Transcription factors	Transcription factors	Transcription factors	proline utilization trans-activator	nonDEG	36.98	25.84
OG0001261	2	1	3	MN608_05788	Transcription factors	Transcription factors	Transcription factors	proline utilization trans-activator	nonDEG	20.66	13.01
OG0001065	2	1	3	MN608_05794	Transcription factors	Transcription factors	Transcription factors	proline utilization trans-activator	nonDEG	7.87	4.01
OG0001138	2	1	3	MN608_08314	Transcription factors	Transcription factors	Transcription factors	proline utilization trans-activator	nonDEG	3.4	2.33
OG0001185	1	2	3	MN608_09223	Transcription factors	Transcription factors	Transcription factors	proline utilization trans-activator	nonDEG	2.57	1.74
OG0001312	1	2	3	MN608_09799	Transcription factors	Transcription factors	Transcription factors	proline utilization trans-activator	nonDEG	1.8	1.33
[truncated: 8,357 more rows]

## Sheet: Unique to M. nivale
Orthogroup	M bolleyi orthologs	M nivale orthologs	Total orthologs	GeneID	Supercategory	Category	Subcategory	Mantis annotation	Expression in response to plant extract addition (log2FC)	Plant extract mean TPM	Control mean TPM
OG0000007	0	21	21	MN608_02910	Reproduction	Heterokaryon incompatibility proteins	Heterokaryon incompatibility proteins	HET domain-containing protein	nonDEG	0.88	1.95
OG0000007	0	21	21	MN608_04012	Reproduction	Heterokaryon incompatibility proteins	Heterokaryon incompatibility proteins	HET domain-containing protein	nonDEG	1.69	0.89
OG0000007	0	21	21	MN608_05648	Reproduction	Heterokaryon incompatibility proteins	Heterokaryon incompatibility proteins	HET domain-containing protein	nonDEG	4.07	4.72
OG0000007	0	21	21	MN608_05677	Reproduction	Heterokaryon incompatibility proteins	Heterokaryon incompatibility proteins	HET domain-containing protein	nonDEG	2.56	1.96
OG0000007	0	21	21	MN608_06676	Reproduction	Heterokaryon incompatibility proteins	Heterokaryon incompatibility proteins	HET domain-containing protein	nonDEG	2.64	3.9
OG0000007	0	21	21	MN608_08444	Cytoskeleton	Actin cytoskeletion	Actin cytoskeletion	ankyrin repeat domain-containing protein 50	nonDEG	2.88	2.11
OG0000007	0	21	21	MN608_10164	Reproduction	Heterokaryon incompatibility proteins	Heterokaryon incompatibility proteins	HET domain-containing protein	nonDEG	0.74	1.24
OG0000007	0	21	21	MN608_10292	Reproduction	Heterokaryon incompatibility proteins	Heterokaryon incompatibility proteins	HET domain-containing protein	nonDEG	2.11	2.66
OG0000007	0	21	21	MN608_10436	Reproduction	Heterokaryon incompatibility proteins	Heterokaryon incompatibility proteins	HET domain-containing protein	nonDEG	1.54	1.53
OG0000007	0	21	21	MN608_10438	Reproduction	Heterokaryon incompatibility proteins	Heterokaryon incompatibility proteins	HET domain-containing protein	nonDEG	3.67	5.61
OG0000007	0	21	21	MN608_10439	Reproduction	Heterokaryon incompatibility proteins	Heterokaryon incompatibility proteins	HET domain-containing protein	-1.05	37.16	73.96
OG0000007	0	21	21	MN608_10547	Reproduction	Heterokaryon incompatibility proteins	Heterokaryon incompatibility proteins	HET domain-containing protein	nonDEG	1.63	1.44
OG0000007	0	21	21	MN608_10748	Unknown	Unknown	Unknown	hypothetical protein	nonDEG	1.49	1.34
OG0000007	0	21	21	MN608_10809	Reproduction	Heterokaryon incompatibility proteins	Heterokaryon incompatibility proteins	HET domain-containing protein	nonDEG	12.1	17.39
OG0000007	0	21	21	MN608_11177	Reproduction	Heterokaryon incompatibility proteins	Heterokaryon incompatibility proteins	HET domain-containing protein		0	0
OG0000007	0	21	21	MN608_11309	Reproduction	Heterokaryon incompatibility proteins	Heterokaryon incompatibility proteins	HET domain-containing protein	nonDEG	2.29	3.79
OG0000007	0	21	21	MN608_11310	Unknown	Unknown	Unknown	hypothetical protein	nonDEG	5.75	10.91
OG0000007	0	21	21	MN608_11818	Reproduction	Heterokaryon incompatibility proteins	Heterokaryon incompatibility proteins	HET domain-containing protein	nonDEG	0.99	1.44
OG0000007	0	21	21	MN608_11845	Reproduction	Heterokaryon incompatibility proteins	Heterokaryon incompatibility proteins	HET domain-containing protein	nonDEG	1.73	1.63
OG0000007	0	21	21	MN608_11849	Reproduction	Heterokaryon incompatibility proteins	Heterokaryon incompatibility proteins	HET domain-containing protein	1.21	4.52	1.91
OG0000007	0	21	21	MN608_11882	Reproduction	Heterokaryon incompatibility proteins	Heterokaryon incompatibility proteins	HET domain-containing protein	nonDEG	1.29	2.64
OG0000038	0	12	12	MN608_00081	Secondary metabolism	Toxin and antibiotic synthesis	Aspirochlorine synthesis-related	aspirochlorine biosynthesis cytochrome P450 monooxygenase	nonDEG	0.39	0.69
OG0000038	0	12	12	MN608_03995	Secondary metabolism	Toxin and antibiotic synthesis	Aspirochlorine synthesis-related	aspirochlorine biosynthesis cytochrome P450 monooxygenase	nonDEG	1.26	2.92
OG0000038	0	12	12	MN608_04016	Secondary metabolism	Toxin and antibiotic synthesis	Aspirochlorine synthesis-related	aspirochlorine biosynthesis cytochrome P450 monooxygenase	nonDEG	1.19	1.21
OG0000038	0	12	12	MN608_05491	Secondary metabolism	Toxin and antibiotic synthesis	Aspirochlorine synthesis-related	aspirochlorine biosynthesis cytochrome P450 monooxygenase	nonDEG	1.44	2.07
OG0000038	0	12	12	MN608_05687	Secondary metabolism	Other secondary metabolism-related	Other secondary metabolism-related	benzoate 4-monooxygenase	nonDEG	1.67	2.49
OG0000038	0	12	12	MN608_06663	Secondary metabolism	Toxin and antibiotic synthesis	Aspirochlorine synthesis-related	aspirochlorine biosynthesis cytochrome P450 monooxygenase	nonDEG	0.09	0.1
OG0000038	0	12	12	MN608_06751	Secondary metabolism	Toxin and antibiotic synthesis	Aspirochlorine synthesis-related	aspirochlorine biosynthesis cytochrome P450 monooxygenase	nonDEG	1.43	0.88
OG0000038	0	12	12	MN608_06752	Secondary metabolism	Toxin and antibiotic synthesis	Aspirochlorine synthesis-related	aspirochlorine biosynthesis cytochrome P450 monooxygenase	nonDEG	0.62	0.54
OG0000038	0	12	12	MN608_09172	Secondary metabolism	Toxin and antibiotic synthesis	Aspirochlorine synthesis-related	aspirochlorine biosynthesis cytochrome P450 monooxygenase	nonDEG	132.57	104.44
OG0000038	0	12	12	MN608_09442	Secondary metabolism	Toxin and antibiotic synthesis	Aspirochlorine synthesis-related	aspirochlorine biosynthesis cytochrome P450 monooxygenase	2.01	1.15	0.26
OG0000038	0	12	12	MN608_10703	Secondary metabolism	Toxin and antibiotic synthesis	Aspirochlorine synthesis-related	aspirochlorine biosynthesis cytochrome P450 monooxygenase		0.02	0
OG0000038	0	12	12	MN608_11418	Secondary metabolism	Toxin and antibiotic synthesis	Aspirochlorine synthesis-related	aspirochlorine biosynthesis cytochrome P450 monooxygenase		0	0
OG0000062	0	10	10	MN608_00162	Other	Other	Other	FxSxx-COOH system tetratricopeptide repeat protein	1.5	8.12	2.82
OG0000062	0	10	10	MN608_01464	Primary metabolism	Lipid metabolism	Glycerophospholipid metabolism	protein SERAC1	nonDEG	1.18	1.16
OG0000063	0	10	10	MN608_02952	Secondary metabolism	Toxin and antibiotic synthesis	Aspirochlorine synthesis-related	aspirochlorine biosynthesis cytochrome P450 monooxygenase	nonDEG	0.8	0.68
OG0000062	0	10	10	MN608_04020	Primary metabolism	Lipid metabolism	Glycerophospholipid metabolism	protein SERAC1	nonDEG	8.83	13.6
OG0000062	0	10	10	MN608_05497	Primary metabolism	Lipid metabolism	Glycerophospholipid metabolism	protein SERAC1	nonDEG	6.36	8.01
OG0000063	0	10	10	MN608_05549	Secondary metabolism	Toxin and antibiotic synthesis	Aspirochlorine synthesis-related	aspirochlorine biosynthesis cytochrome P450 monooxygenase	nonDEG	1.7	2.31
OG0000062	0	10	10	MN608_05596	Other	Other	Other	FxSxx-COOH system tetratricopeptide repeat protein	nonDEG	9.7	6.87
OG0000063	0	10	10	MN608_08190	Secondary metabolism	Toxin and antibiotic synthesis	Aspirochlorine synthesis-related	aspirochlorine biosynthesis cytochrome P450 monooxygenase	nonDEG	0.54	0.86
OG0000063	0	10	10	MN608_08326	Secondary metabolism	Toxin and antibiotic synthesis	Aspirochlorine synthesis-related	aspirochlorine biosynthesis cytochrome P450 monooxygenase		0.04	0
OG0000062	0	10	10	MN608_09006	Other	Other	Other	FxSxx-COOH system tetratricopeptide repeat protein	nonDEG	3.41	2.66
OG0000062	0	10	10	MN608_09452	Primary metabolism	Lipid metabolism	Glycerophospholipid metabolism	protein SERAC1	nonDEG	0.54	0.22
OG0000062	0	10	10	MN608_09976	Primary metabolism	Lipid metabolism	Glycerophospholipid metabolism	protein SERAC1	nonDEG	1.79	1.83
OG0000063	0	10	10	MN608_10097	Secondary metabolism	Toxin and antibiotic synthesis	Aspirochlorine synthesis-related	aspirochlorine biosynthesis cytochrome P450 monooxygenase		0	0
OG0000063	0	10	10	MN608_10131	Secondary metabolism	Toxin and antibiotic synthesis	Aspirochlorine synthesis-related	aspirochlorine biosynthesis cytochrome P450 monooxygenase		0	0
OG0000063	0	10	10	MN608_10132	Secondary metabolism	Toxin and antibiotic synthesis	Aspirochlorine synthesis-related	aspirochlorine biosynthesis cytochrome P450 monooxygenase		0	0
OG0000063	0	10	10	MN608_10148	Secondary metabolism	Toxin and antibiotic synthesis	Aspirochlorine synthesis-related	aspirochlorine biosynthesis cytochrome P450 monooxygenase	nonDEG	5.35	3.25
OG0000062	0	10	10	MN608_11276	Primary metabolism	Lipid metabolism	Glycerophospholipid metabolism	protein SERAC1	nonDEG	5.28	7.48
OG0000063	0	10	10	MN608_11455	Secondary metabolism	Toxin and antibiotic synthesis	Aspirochlorine synthesis-related	aspirochlorine biosynthesis cytochrome P450 monooxygenase	nonDEG	12.83	21.85
OG0000063	0	10	10	MN608_11651	Secondary metabolism	Toxin and antibiotic synthesis	Aspirochlorine synthesis-related	aspirochlorine biosynthesis cytochrome P450 monooxygenase	nonDEG	0.28	0.52
OG0000062	0	10	10	MN608_11883	Other	Other	Other	FxSxx-COOH system tetratricopeptide repeat protein	nonDEG	15.58	11.89
OG0000081	0	9	9	MN608_07541	Other	Other	Other	2EXR family	-1.77	2.06	5.18
OG0000081	0	9	9	MN608_08699	Unknown	Unknown	Unknown	hypothetical protein		0	0.02
OG0000081	0	9	9	MN608_09175	Other	Other	Other	2EXR family		0	0.03
OG0000081	0	9	9	MN608_09176	Unknown	Unknown	Unknown	hypothetical protein		0	0
OG0000081	0	9	9	MN608_09180	Unknown	Unknown	Unknown	hypothetical protein	nonDEG	0.29	0.13
OG0000081	0	9	9	MN608_09181	Unknown	Unknown	Unknown	hypothetical protein		0	0
OG0000081	0	9	9	MN608_09182	Unknown	Unknown	Unknown	hypothetical protein	nonDEG	0	0.09
OG0000081	0	9	9	MN608_11488	Unknown	Unknown	Unknown	hypothetical protein		0	0
OG0000081	0	9	9	MN608_11608	Unknown	Unknown	Unknown	hypothetical protein	nonDEG	0	0.34
OG0000158	0	7	7	MN608_06561	Unknown	Unknown	Unknown	hypothetical protein	nonDEG	16.8	24.7
OG0000158	0	7	7	MN608_09311	Unknown (secreted)	Unknown	Unknown	hypothetical protein	-1.58	196.91	820.22
OG0000158	0	7	7	MN608_10788	Unknown	Unknown	Unknown	hypothetical protein	nonDEG	1.14	1.69
OG0000158	0	7	7	MN608_10839	Unknown	Unknown	Unknown	hypothetical protein	nonDEG	11.49	37.35
OG0000158	0	7	7	MN608_10966	Unknown (secreted)	Unknown	Unknown	hypothetical protein	nonDEG	30.19	43.71
OG0000158	0	7	7	MN608_11371	Unknown	Unknown	Unknown	hypothetical protein	-2.11	41.4	336.14
OG0000158	0	7	7	MN608_11733	Unknown (secreted)	Unknown	Unknown	hypothetical protein	-3.56	84.38	2050.84
OG0000228	0	6	6	MN608_00740	Transport	Other transport-related	Other transport-related	choline transport protein	nonDEG	0.06	0.19
OG0000229	0	6	6	MN608_00741	Unknown	Unknown	Unknown	hypothetical protein	nonDEG	0.18	0.17
OG0000228	0	6	6	MN608_01164	Transport	Other transport-related	Other transport-related	choline transport protein		0	0.05
OG0000229	0	6	6	MN608_01165	Unknown	Unknown	Unknown	hypothetical protein	nonDEG	0.28	0.34
OG0000230	0	6	6	MN608_02100	Reproduction	Heterokaryon incompatibility proteins	Heterokaryon incompatibility proteins	HET domain-containing protein	nonDEG	2.12	1.62
OG0000229	0	6	6	MN608_02643	Unknown	Unknown	Unknown	hypothetical protein	2.39	81.89	9.89
OG0000228	0	6	6	MN608_02644	Transport	Other transport-related	Other transport-related	choline transport protein	nonDEG	2.37	3.38
OG0000231	0	6	6	MN608_03105	Secondary metabolism	Toxin and antibiotic synthesis	Aflatoxin biosynthesis	hydroxyversicolorone monooxygenase	nonDEG	0.51	1.09
OG0000229	0	6	6	MN608_03202	Unknown	Unknown	Unknown	hypothetical protein	nonDEG	0.17	0.21
OG0000228	0	6	6	MN608_03203	Transport	Other transport-related	Other transport-related	choline transport protein	nonDEG	0.25	0.42
OG0000229	0	6	6	MN608_04000	Unknown	Unknown	Unknown	hypothetical protein		0	0.02
OG0000228	0	6	6	MN608_04001	Transport	Other transport-related	Other transport-related	choline transport protein	-2.54	0.27	1.77
OG0000231	0	6	6	MN608_04593	Secondary metabolism	Toxin and antibiotic synthesis	Aflatoxin biosynthesis	hydroxyversicolorone monooxygenase	nonDEG	3.3	2.7
OG0000231	0	6	6	MN608_05772	Secondary metabolism	Toxin and antibiotic synthesis	Aflatoxin biosynthesis	hydroxyversicolorone monooxygenase	nonDEG	0.44	0.36
OG0000231	0	6	6	MN608_07605	Secondary metabolism	Toxin and antibiotic synthesis	Aflatoxin biosynthesis	hydroxyversicolorone monooxygenase	2.28	1.36	0.21
OG0000231	0	6	6	MN608_10535	Secondary metabolism	Toxin and antibiotic synthesis	Aflatoxin biosynthesis	hydroxyversicolorone monooxygenase	nonDEG	0.99	2.01
OG0000231	0	6	6	MN608_10538	Secondary metabolism	Toxin and antibiotic synthesis	Aflatoxin biosynthesis	hydroxyversicolorone monooxygenase	nonDEG	1.12	0.42
OG0000229	0	6	6	MN608_11293	Unknown	Unknown	Unknown	hypothetical protein	nonDEG	5.08	5.19
OG0000228	0	6	6	MN608_11294	Transport	Other transport-related	Other transport-related	choline transport protein	nonDEG	3.93	3.79
OG0000230	0	6	6	MN608_11348	Reproduction	Heterokaryon incompatibility proteins	Heterokaryon incompatibility proteins	HET domain-containing protein	nonDEG	0.96	1.24
OG0000230	0	6	6	MN608_11584	Reproduction	Heterokaryon incompatibility proteins	Heterokaryon incompatibility proteins	HET domain-containing protein	nonDEG	0.59	0.56
OG0000230	0	6	6	MN608_11585	Reproduction	Heterokaryon incompatibility proteins	Heterokaryon incompatibility proteins	HET domain-containing protein	nonDEG	5.24	9.12
OG0000230	0	6	6	MN608_11588	Reproduction	Heterokaryon incompatibility proteins	Heterokaryon incompatibility proteins	HET domain-containing protein	nonDEG	3.45	5.7
OG0000230	0	6	6	MN608_11589	Unknown	Unknown	Unknown	hypothetical protein	nonDEG	0.02	0.08
OG0000367	0	5	5	MN608_01652	Primary metabolism	Vitamin-related metabolism	Retinol metabolism	retinol dehydrogenase 12	nonDEG	14.32	14.02
OG0000368	0	5	5	MN608_02213	Secondary metabolism	Phytohormone metabolism-related	Gibberellins	ent-kaurene oxidase	3.1	0.32	0.09
OG0000369	0	5	5	MN608_03150	Secondary metabolism	Other secondary metabolism-related	Other secondary metabolism-related	benzoate 4-monooxygenase	-1.81	0.93	2.86
OG0000368	0	5	5	MN608_05683	Secondary metabolism	Phytohormone metabolism-related	Gibberellins	ent-kaurene oxidase	nonDEG	1.83	6.44
OG0000369	0	5	5	MN608_07524	Secondary metabolism	Other secondary metabolism-related	Other secondary metabolism-related	benzoate 4-monooxygenase	nonDEG	1.21	0.73
OG0000368	0	5	5	MN608_08476	Secondary metabolism	Phytohormone metabolism-related	Gibberellins	ent-kaurene oxidase		0	0.01
OG0000369	0	5	5	MN608_09414	Secondary metabolism	Other secondary metabolism-related	Other secondary metabolism-related	benzoate 4-monooxygenase	nonDEG	1.04	0.9
OG0000369	0	5	5	MN608_10209	Secondary metabolism	Other secondary metabolism-related	Other secondary metabolism-related	benzoate 4-monooxygenase	nonDEG	0.77	0.88
OG0000367	0	5	5	MN608_10402	Primary metabolism	Vitamin-related metabolism	Retinol metabolism	retinol dehydrogenase 12	nonDEG	0.06	0.62
OG0000367	0	5	5	MN608_10733	Primary metabolism	Vitamin-related metabolism	Retinol metabolism	retinol dehydrogenase 12	nonDEG	3.51	3.51
OG0000367	0	5	5	MN608_10761	Primary metabolism	Vitamin-related metabolism	Retinol metabolism	retinol dehydrogenase 12	nonDEG	0.5	1.15
OG0000367	0	5	5	MN608_10896	Primary metabolism	Vitamin-related metabolism	Retinol metabolism	retinol dehydrogenase 12	nonDEG	2.99	3.28
OG0000368	0	5	5	MN608_11347	Secondary metabolism	Phytohormone metabolism-related	Gibberellins	ent-kaurene oxidase		0.17	0.15
OG0000369	0	5	5	MN608_11746	Secondary metabolism	Other secondary metabolism-related	Other secondary metabolism-related	benzoate 4-monooxygenase	2.18	1.24	0.32
OG0000368	0	5	5	MN608_11876	Secondary metabolism	Phytohormone metabolism-related	Gibberellins	ent-kaurene oxidase	nonDEG	22.74	23.59
OG0000744	0	4	4	MN608_00848	Other	Other	Other	FAD dependent monooxygenase	nonDEG	0.2	0.26
OG0000745	0	4	4	MN608_06383	Reproduction	Heterokaryon incompatibility proteins	Heterokaryon incompatibility proteins	HET domain-containing protein	nonDEG	0.72	0.91
OG0000745	0	4	4	MN608_06384	Unknown	Unknown	Unknown	hypothetical protein	nonDEG	0.59	0.57
OG0000746	0	4	4	MN608_06570	Reproduction	Heterokaryon incompatibility proteins	Heterokaryon incompatibility proteins	HET domain-containing protein	nonDEG	0.06	0.04
OG0000747	0	4	4	MN608_06706	Unknown	Unknown	Unknown	hypothetical protein		0	0
OG0000748	0	4	4	MN608_07496	Cytoskeleton	Actin cytoskeletion	Actin cytoskeletion	ankyrin repeat domain-containing protein 50	nonDEG	0.3	0.53
OG0000746	0	4	4	MN608_07746	Reproduction	Heterokaryon incompatibility proteins	Heterokaryon incompatibility proteins	HET domain-containing protein	-1.25	3.5	8.51
OG0000745	0	4	4	MN608_08173	Unknown	Unknown	Unknown	hypothetical protein	nonDEG	5.29	5.31
OG0000744	0	4	4	MN608_08351	Other	Other	Other	FAD dependent monooxygenase	nonDEG	2.46	2.68
OG0000744	0	4	4	MN608_08485	Other	Other	Other	FAD dependent monooxygenase		0	0.02
OG0000746	0	4	4	MN608_08869	Reproduction	Heterokaryon incompatibility proteins	Heterokaryon incompatibility proteins	HET domain-containing protein	nonDEG	0.7	0.75
OG0000746	0	4	4	MN608_08870	Unknown	Unknown	Unknown	hypothetical protein		0.16	0.11
OG0000747	0	4	4	MN608_09469	Unknown (secreted)	Unknown	Unknown	hypothetical protein	nonDEG	0.2	0.16
OG0000748	0	4	4	MN608_09470	Signaling	Ser/Thr phosphatases	Ser/Thr phosphatases	serine/threonine-protein phosphatase 6 regulatory ankyrin repeat subunit B	nonDEG	0.04	0.17
OG0000744	0	4	4	MN608_10189	Other	Other	Other	FAD dependent monooxygenase	nonDEG	0.11	0.14
OG0000747	0	4	4	MN608_10855	Unknown	Unknown	Unknown	hypothetical protein		0.08	0.02
OG0000748	0	4	4	MN608_10856	Cytoskeleton	Actin cytoskeletion	Actin cytoskeletion	ankyrin repeat domain-containing protein 50	nonDEG	0.34	0.23
OG0000747	0	4	4	MN608_11622	Unknown	Unknown	Unknown	hypothetical protein		0	0
OG0000748	0	4	4	MN608_11623	Transport	Other transport-related	Other transport-related	transient receptor potential cation channel subfamily A member 1		0.05	0.06
OG0000745	0	4	4	MN608_11753	Reproduction	Heterokaryon incompatibility proteins	Heterokaryon incompatibility proteins	HET domain-containing protein	nonDEG	2.1	2.72
OG0001363	0	3	3	MN608_00152	Unknown	Unknown	Unknown	hypothetical protein		0	0.14
OG0001364	0	3	3	MN608_00166	Secondary metabolism	Toxin and antibiotic synthesis	Aspirochlorine synthesis-related	aspirochlorine biosynthesis cytochrome P450 monooxygenase	3.26	2.38	0.43
OG0001365	0	3	3	MN608_00216	Unknown	Unknown	Unknown	hypothetical protein	nonDEG	32.1	19.62
OG0001365	0	3	3	MN608_00217	FCW	Chitin metabolism	Chitin degradation	chitinase	nonDEG	3.54	1.96
OG0001366	0	3	3	MN608_00644	Stress-related	Antibiotic resistance-related	Other antibiotic resistance-related	APH family phosphotransferase	nonDEG	0.21	0.41
OG0001367	0	3	3	MN608_02881	Other	Other	Other	2,4-dichlorophenol 6-monooxygenase	nonDEG	0.12	0.14
OG0001366	0	3	3	MN608_04148	Stress-related	Antibiotic resistance-related	Other antibiotic resistance-related	APH family phosphotransferase	nonDEG	32.05	31.24
OG0001368	0	3	3	MN608_05628	Other	Other	Other	FxSxx-COOH system tetratricopeptide repeat protein	nonDEG	13.78	12.7
OG0001366	0	3	3	MN608_05773	Other	Other	Other	hygromycin-B 7''-O-kinase	nonDEG	29.27	38.65
OG0001369	0	3	3	MN608_07763	Reproduction	Heterokaryon incompatibility proteins	Heterokaryon incompatibility proteins	HET domain-containing protein	-1.17	5.51	14.69
OG0001368	0	3	3	MN608_08572	Other	Other	Other	FxSxx-COOH system tetratricopeptide repeat protein	nonDEG	4.91	6.07
OG0001369	0	3	3	MN608_08599	Reproduction	Heterokaryon incompatibility proteins	Heterokaryon incompatibility proteins	HET domain-containing protein	nonDEG	0.37	0.35
OG0001370	0	3	3	MN608_09375	Other	Other	Other	2EXR family	nonDEG	0.54	0.77
OG0001369	0	3	3	MN608_09464	Reproduction	Heterokaryon incompatibility proteins	Heterokaryon incompatibility proteins	HET domain-containing protein	nonDEG	0.22	0.31
OG0001371	0	3	3	MN608_10065	Reproduction	Heterokaryon incompatibility proteins	Heterokaryon incompatibility proteins	HET domain-containing protein	-1.17	4.98	12.31
OG0001371	0	3	3	MN608_10167	Reproduction	Heterokaryon incompatibility proteins	Heterokaryon incompatibility proteins	HET domain-containing protein	nonDEG	0.54	0.48
OG0001364	0	3	3	MN608_10437	Secondary metabolism	Toxin and antibiotic synthesis	Aspirochlorine synthesis-related	aspirochlorine biosynthesis cytochrome P450 monooxygenase	nonDEG	1.55	0.86
OG0001370	0	3	3	MN608_10984	Other	Other	Other	2EXR family	nonDEG	1.22	1.65
OG0001367	0	3	3	MN608_11108	Phenoloxidases and tyrosinases	Phenoloxidases and tyrosinases	Phenoloxidases and tyrosinases	phenol 2-monooxygenase (NADPH)		0	0
OG0001370	0	3	3	MN608_11118	Other	Other	Other	2EXR family		0	0
OG0001365	0	3	3	MN608_11305	Primary metabolism	Carbohydrate metabolism	GH domain proteins	Glycosyl hydrolases family 18		0.01	0
OG0001367	0	3	3	MN608_11392	Other	Other	Other	2,4-dichlorophenol 6-monooxygenase		0.04	0.05
OG0001364	0	3	3	MN608_11447	Secondary metabolism	Toxin and antibiotic synthesis	Aspirochlorine synthesis-related	aspirochlorine biosynthesis cytochrome P450 monooxygenase	nonDEG	0.13	0.16
OG0001368	0	3	3	MN608_11683	Other	Other	Other	FxSxx-COOH system tetratricopeptide repeat protein	nonDEG	1.17	0.82
OG0001371	0	3	3	MN608_11685	Reproduction	Heterokaryon incompatibility proteins	Heterokaryon incompatibility proteins	HET domain-containing protein	nonDEG	0.36	0.16
OG0001363	0	3	3	MN608_11905	Unknown	Unknown	Unknown	hypothetical protein		0.48	0.13
OG0001363	0	3	3	MN608_11906	Unknown	Unknown	Unknown	hypothetical protein		0	0.13
OG0009142	0	2	2	MN608_00106	Transcription factors	Transcription factors	Transcription factors	RNA polymerase II-specific transcription factor-like protein	nonDEG	4.08	4.02
OG0009143	0	2	2	MN608_00169	Unknown	Unknown	Unknown	hypothetical protein		0.1	0.57
OG0009144	0	2	2	MN608_00173	Primary metabolism	Protein synthesis	Translation (ribosome-related)	[ribosomal protein S5]-alanine N-acetyltransferase	-1.64	42.2	138.64
OG0009145	0	2	2	MN608_00180	Unknown	Unknown	Unknown	hypothetical protein	nonDEG	3.05	4.8
OG0009146	0	2	2	MN608_00451	Other	Other	Other	aldehyde dehydrogenase family protein	nonDEG	17.68	13.23
OG0009147	0	2	2	MN608_00984	Unknown	Unknown	Unknown	hypothetical protein	nonDEG	4.73	0.73
OG0009147	0	2	2	MN608_00985	Unknown	Unknown	Unknown	hypothetical protein	nonDEG	4.72	1.38
OG0009148	0	2	2	MN608_01054	Other	Other	Other	IS630 family transposase	-1.37	31.2	81.07
OG0009149	0	2	2	MN608_01100	Primary metabolism	Nucleic acid metabolism	DNA reparation	DNA repair protein RAD57	nonDEG	11.49	16.17
OG0009150	0	2	2	MN608_01655	Primary metabolism	Protein synthesis	Post-translational modification	amino acid adenylation domain-containing protein		0	0
OG0009151	0	2	2	MN608_01687	Stress-related	Xenobiotic detoxification	Xenobiotic detoxification	N-hydroxyarylamine O-acetyltransferase	5.74	635.72	14.4
OG0009152	0	2	2	MN608_03200	Secondary metabolism	Other secondary metabolism-related	Staurosporine biosynthesis	6-hydroxytryprostatin B O-methyltransferase	nonDEG	36.9	47.78
OG0009153	0	2	2	MN608_03241	Primary metabolism	Nucleic acid metabolism	Nucleases	RNA exonuclease	nonDEG	7.71	15.14
OG0009149	0	2	2	MN608_03469	Primary metabolism	Nucleic acid metabolism	DNA reparation	DNA repair protein RAD51	nonDEG	13.55	15.92
OG0009154	0	2	2	MN608_04087	Unknown	Unknown	Unknown	hypothetical protein		0	0
OG0009154	0	2	2	MN608_04089	Unknown	Unknown	Unknown	hypothetical protein	nonDEG	0.73	0.82
OG0009155	0	2	2	MN608_04272	Unknown	Unknown	Unknown	hypothetical protein	nonDEG	1.43	5.12
OG0009156	0	2	2	MN608_04381	Unknown	Unknown	Unknown	hypothetical protein		0	0.14
OG0009157	0	2	2	MN608_05295	Unknown	Unknown	Unknown	hypothetical protein	nonDEG	3.74	5.62
OG0009158	0	2	2	MN608_05507	Other	Other	Other	FtsJ-like methyltransferase	nonDEG	24.91	20.16
OG0009159	0	2	2	MN608_05647	Unknown	Unknown	Unknown	hypothetical protein	nonDEG	0.29	0.09
OG0009155	0	2	2	MN608_06065	Unknown	Unknown	Unknown	hypothetical protein	-4.01	0.34	5.66
OG0009152	0	2	2	MN608_06560	Secondary metabolism	Other secondary metabolism-related	Staurosporine biosynthesis	6-hydroxytryprostatin B O-methyltransferase	nonDEG	0.52	0.33
OG0009160	0	2	2	MN608_06615	Unknown	Unknown	Unknown	hypothetical protein	nonDEG	24.07	39.58
OG0009161	0	2	2	MN608_06621	Unknown	Unknown	Unknown	hypothetical protein		0.08	0
OG0009146	0	2	2	MN608_06629	Other	Other	Other	aldehyde dehydrogenase family protein	nonDEG	0.33	0.1
OG0009157	0	2	2	MN608_06684	Unknown	Unknown	Unknown	hypothetical protein	nonDEG	7.31	6.07
OG0009162	0	2	2	MN608_06708	Unknown	Unknown	Unknown	hypothetical protein	nonDEG	3.48	4.53
OG0009163	0	2	2	MN608_06713	Primary metabolism	Protein degradation	Protease-like proteins	subtilisin	nonDEG	6.38	5.11
OG0009159	0	2	2	MN608_06927	Signaling	Calcium-dependent signaling	Calcium-dependent signaling	IQ calmodulin-binding motif	nonDEG	7.01	6.03
OG0009164	0	2	2	MN608_07553	Unknown	Unknown	Unknown	hypothetical protein		0.02	0.02
OG0009160	0	2	2	MN608_08391	Unknown	Unknown	Unknown	hypothetical protein		0	0
OG0009165	0	2	2	MN608_08445	Unknown	Unknown	Unknown	hypothetical protein	-2.07	158.89	571.12
OG0009165	0	2	2	MN608_08447	Unknown	Unknown	Unknown	hypothetical protein	nonDEG	6.05	12.48
OG0009166	0	2	2	MN608_08596	Other	Other	Other	2EXR family	nonDEG	1.31	1.71
OG0009145	0	2	2	MN608_08694	Signaling	MAPK-related signaling	MAPK-related signaling	mitogen-activated protein kinase kinase kinase 3		1.66	0.96
OG0009167	0	2	2	MN608_09165	Cell cycle-related	Cell cycle-related	Cell cycle-related	Heterokaryon incompatibility protein s	nonDEG	88.6	141.54
OG0009153	0	2	2	MN608_09189	Primary metabolism	Nucleic acid metabolism	Nucleases	RNA exonuclease	nonDEG	299.67	520.74
OG0009168	0	2	2	MN608_09270	Transport	Carbohydrate transport	Sugar/H+ symporters	MFS transporter SP family sugar:H+ symporter	nonDEG	13.67	10.35
OG0009168	0	2	2	MN608_09400	Transport	Carbohydrate transport	Carbohydrate transport	hexose transporter-like protein		0	0
OG0009164	0	2	2	MN608_09417	Unknown	Unknown	Unknown	DUF4470 domain-containing protein	nonDEG	0.27	0.09
OG0009167	0	2	2	MN608_09448	Other	Other	Other	Prion-inhibition and propagation	nonDEG	1.57	1.53
OG0009169	0	2	2	MN608_09797	Secondary metabolism	Terpenoid metabolism	Terpenoid metabolism	xanthine dioxygenase		0.05	0.02
OG0009169	0	2	2	MN608_09801	Secondary metabolism	Terpenoid metabolism	Terpenoid metabolism	xanthine dioxygenase	nonDEG	0.35	0.16
OG0009150	0	2	2	MN608_09938	Primary metabolism	Amino acid metabolism	D-amino acid metabolism	D-alanine--poly(phosphoribitol) ligase subunit 1		0	0
OG0009170	0	2	2	MN608_10001	Unknown	Unknown	Unknown	hypothetical protein	nonDEG	1.01	2.63
OG0009171	0	2	2	MN608_10008	Primary metabolism	Nucleic acid metabolism	Chromatin organization-related	chromatin assembly factor 1 subunit A	nonDEG	0.23	0.07
OG0009172	0	2	2	MN608_10009	Unknown	Unknown	Unknown	hypothetical protein		0	0
OG0009173	0	2	2	MN608_10020	Other	Other	Other	tramtrack	2.67	39.03	4.31
OG0009143	0	2	2	MN608_10118	Unknown	Unknown	Unknown	hypothetical protein	nonDEG	10.87	13.25
OG0009171	0	2	2	MN608_10676	Primary metabolism	Nucleic acid metabolism	mRNA surveillance pathway	nucleoporin GLE1	2.35	6.62	1.03
OG0009172	0	2	2	MN608_10677	Unknown	Unknown	Unknown	hypothetical protein	nonDEG	24.06	15.37
OG0009174	0	2	2	MN608_10890	Unknown (secreted)	Unknown	Unknown	hypothetical protein	nonDEG	0.11	0.44
OG0009173	0	2	2	MN608_10951	Transcription factors	Transcription factors	Transcription factors	PR domain zinc finger protein 5	1.59	53.83	15.06
OG0009156	0	2	2	MN608_11078	Unknown	Unknown	Unknown	hypothetical protein		0	0
OG0009175	0	2	2	MN608_11210	Unknown	Unknown	Unknown	hypothetical protein		0	0
OG0009166	0	2	2	MN608_11316	Other	Other	Other	2EXR family	nonDEG	1.27	2.36
OG0009161	0	2	2	MN608_11352	Unknown	Unknown	Unknown	hypothetical protein	nonDEG	1.3	0.67
OG0009175	0	2	2	MN608_11366	Unknown	Unknown	Unknown	hypothetical protein	nonDEG	0.52	0.37
OG0009158	0	2	2	MN608_11423	Other	Other	Other	FtsJ-like methyltransferase	nonDEG	1.05	1.86
OG0009170	0	2	2	MN608_11464	Unknown	Unknown	Unknown	hypothetical protein		0	0.03
OG0009176	0	2	2	MN608_11528	Unknown (secreted)	Unknown	Unknown	hypothetical protein	-1.85	176.62	552.07
OG0009174	0	2	2	MN608_11534	Unknown	Unknown	Unknown	hypothetical protein	nonDEG	5.07	2.83
OG0009177	0	2	2	MN608_11586	Unknown	Unknown	Unknown	hypothetical protein	nonDEG	9.76	16.4
OG0009177	0	2	2	MN608_11587	Unknown	Unknown	Unknown	hypothetical protein	nonDEG	18.92	26.69
OG0009151	0	2	2	MN608_11645	Stress-related	Xenobiotic detoxification	Xenobiotic detoxification	N-hydroxyarylamine O-acetyltransferase	3.36	4.34	0.4
OG0009176	0	2	2	MN608_11710	Unknown (secreted)	Unknown	Unknown	hypothetical protein	nonDEG	200.5	427.53
OG0009142	0	2	2	MN608_11728	Transcription factors	Transcription factors	Transcription factors	RNA polymerase II-specific transcription factor-like protein		0.04	0.09
OG0009162	0	2	2	MN608_11826	Other	Other	Other	energy-coupling factor transport system permease/ATP-binding protein	nonDEG	8.67	14.6
OG0009163	0	2	2	MN608_11852	Primary metabolism	Protein degradation	Protease-like proteins	subtilisin	nonDEG	9.05	8.02
OG0009148	0	2	2	MN608_11857	Other	Other	Other	Sigma-70 region 4	nonDEG	3.81	7.51
OG0009144	0	2	2	MN608_11896	Other	Other	Other	GNAT family N-acetyltransferase		0.04	0.23

## Sheet: Unique to M. bolleyi
Orthogroup	M bolleyi orthologs	M nivale orthologs	Total orthologs	Protein,product	Protein,Name
OG0000014	16	0	16	KXJ84591,1	hypothetical protein Micbo1qcDRAFT_210574, partial
OG0000014	16	0	16	KXJ84646,1	hypothetical protein Micbo1qcDRAFT_170073, partial
OG0000014	16	0	16	KXJ84655,1	hypothetical protein Micbo1qcDRAFT_170061, partial
OG0000014	16	0	16	KXJ84763,1	hypothetical protein Micbo1qcDRAFT_169978, partial
OG0000014	16	0	16	KXJ84764,1	hypothetical protein Micbo1qcDRAFT_169984
OG0000014	16	0	16	KXJ84813,1	hypothetical protein Micbo1qcDRAFT_72865
OG0000014	16	0	16	KXJ84814,1	hypothetical protein Micbo1qcDRAFT_129052, partial
OG0000014	16	0	16	KXJ84853,1	hypothetical protein Micbo1qcDRAFT_169890
OG0000014	16	0	16	KXJ84854,1	hypothetical protein Micbo1qcDRAFT_169894, partial
OG0000014	16	0	16	KXJ84855,1	hypothetical protein Micbo1qcDRAFT_169896, partial
OG0000014	16	0	16	KXJ84902,1	hypothetical protein Micbo1qcDRAFT_128908, partial
OG0000014	16	0	16	KXJ85003,1	hypothetical protein Micbo1qcDRAFT_225014, partial
OG0000014	16	0	16	KXJ85098,1	hypothetical protein Micbo1qcDRAFT_112073, partial
OG0000014	16	0	16	KXJ85265,1	hypothetical protein Micbo1qcDRAFT_169547
OG0000014	16	0	16	KXJ85266,1	hypothetical protein Micbo1qcDRAFT_169548, partial
OG0000014	16	0	16	KXJ88065,1	hypothetical protein Micbo1qcDRAFT_207343
OG0000030	13	0	13	KXJ84922,1	hypothetical protein Micbo1qcDRAFT_237638
OG0000030	13	0	13	KXJ85319,1	hypothetical protein Micbo1qcDRAFT_128228
OG0000030	13	0	13	KXJ85358,1	hypothetical protein Micbo1qcDRAFT_223282
OG0000030	13	0	13	KXJ85363,1	hypothetical protein Micbo1qcDRAFT_237511
OG0000030	13	0	13	KXJ86803,1	hypothetical protein Micbo1qcDRAFT_125371
OG0000030	13	0	13	KXJ86809,1	hypothetical protein Micbo1qcDRAFT_218546
OG0000030	13	0	13	KXJ87219,1	putative flavin-binding monooxygenase
OG0000030	13	0	13	KXJ88352,1	hypothetical protein Micbo1qcDRAFT_177988
OG0000030	13	0	13	KXJ89592,1	4-hydroxyacetophenone monooxygenase
OG0000030	13	0	13	KXJ91617,1	cyclohexanone monooxygenase
OG0000030	13	0	13	KXJ91657,1	hypothetical protein Micbo1qcDRAFT_233085
OG0000030	13	0	13	KXJ93629,1	putative monooxygenase
OG0000030	13	0	13	KXJ95953,1	hypothetical protein Micbo1qcDRAFT_192830
OG0000033	12	0	12	KXJ84598,1	hypothetical protein Micbo1qcDRAFT_170124, partial
OG0000033	12	0	12	KXJ84605,1	P-loop containing nucleoside triphosphate hydrolase protein, partial
OG0000033	12	0	12	KXJ84638,1	hypothetical protein Micbo1qcDRAFT_237714
OG0000033	12	0	12	KXJ84726,1	hypothetical protein Micbo1qcDRAFT_227710, partial
OG0000033	12	0	12	KXJ84796,1	P-loop containing nucleoside triphosphate hydrolase protein, partial
OG0000033	12	0	12	KXJ84799,1	P-loop containing nucleoside triphosphate hydrolase protein, partial
OG0000033	12	0	12	KXJ84832,1	hypothetical protein Micbo1qcDRAFT_226208
OG0000033	12	0	12	KXJ84864,1	hypothetical protein Micbo1qcDRAFT_169885
OG0000033	12	0	12	KXJ84996,1	P-loop containing nucleoside triphosphate hydrolase protein
OG0000033	12	0	12	KXJ85137,1	hypothetical protein Micbo1qcDRAFT_237568
OG0000033	12	0	12	KXJ85386,1	P-loop containing nucleoside triphosphate hydrolase protein
OG0000033	12	0	12	KXJ86482,1	P-loop containing nucleoside triphosphate hydrolase protein, partial
OG0000048	10	0	10	KXJ84643,1	amino acid/polyamine transporter I, partial
OG0000048	10	0	10	KXJ85162,1	amino acid permease
OG0000048	10	0	10	KXJ88201,1	amino acid permease
OG0000048	10	0	10	KXJ91878,1	amino acid/polyamine transporter I
OG0000048	10	0	10	KXJ93630,1	amino acid permease-domain-containing protein
OG0000048	10	0	10	KXJ96776,1	hypothetical protein Micbo1qcDRAFT_199549
OG0000048	10	0	10	KXJ96778,1	amino acid/polyamine transporter I
OG0000048	10	0	10	KXJ96816,1	amino acid permease
OG0000048	10	0	10	KXJ97039,1	amino acid permease
OG0000048	10	0	10	KXJ97357,1	hypothetical protein Micbo1qcDRAFT_200063
OG0000082	8	0	8	KXJ84629,1	hypothetical protein Micbo1qcDRAFT_199100
OG0000083	8	0	8	KXJ84714,1	hypothetical protein Micbo1qcDRAFT_210480
OG0000082	8	0	8	KXJ84725,1	hypothetical protein Micbo1qcDRAFT_170005
OG0000083	8	0	8	KXJ84800,1	hypothetical protein Micbo1qcDRAFT_181347
OG0000083	8	0	8	KXJ84809,1	hypothetical protein Micbo1qcDRAFT_110387, partial
OG0000083	8	0	8	KXJ84810,1	hypothetical protein Micbo1qcDRAFT_181346
OG0000082	8	0	8	KXJ84873,1	hypothetical protein Micbo1qcDRAFT_226102
OG0000083	8	0	8	KXJ85123,1	hypothetical protein Micbo1qcDRAFT_224729
OG0000083	8	0	8	KXJ85269,1	hypothetical protein Micbo1qcDRAFT_186716
OG0000082	8	0	8	KXJ86030,1	hypothetical protein Micbo1qcDRAFT_186283
OG0000098	8	0	8	KXJ86395,1	hypothetical protein Micbo1qcDRAFT_126350, partial
OG0000098	8	0	8	KXJ86797,1	hypothetical protein Micbo1qcDRAFT_125400
OG0000083	8	0	8	KXJ87186,1	P-loop containing nucleoside triphosphate hydrolase protein
OG0000098	8	0	8	KXJ87983,1	hypothetical protein Micbo1qcDRAFT_167093, partial
OG0000098	8	0	8	KXJ87984,1	hypothetical protein Micbo1qcDRAFT_167094, partial
OG0000082	8	0	8	KXJ88149,1	hypothetical protein Micbo1qcDRAFT_166793
OG0000098	8	0	8	KXJ88181,1	hypothetical protein Micbo1qcDRAFT_235969
OG0000098	8	0	8	KXJ89031,1	hypothetical protein Micbo1qcDRAFT_13906
OG0000098	8	0	8	KXJ89032,1	hypothetical protein Micbo1qcDRAFT_206617
OG0000082	8	0	8	KXJ89472,1	hypothetical protein Micbo1qcDRAFT_165556, partial
OG0000082	8	0	8	KXJ93406,1	hypothetical protein Micbo1qcDRAFT_161420, partial
OG0000098	8	0	8	KXJ94370,1	hypothetical protein Micbo1qcDRAFT_159512, partial
OG0000083	8	0	8	KXJ94929,1	hypothetical protein Micbo1qcDRAFT_171375
OG0000082	8	0	8	KXJ95008,1	hypothetical protein Micbo1qcDRAFT_187349
OG0000108	7	0	7	KXJ84606,1	hypothetical protein Micbo1qcDRAFT_129391, partial
OG0000114	7	0	7	KXJ84685,1	hypothetical protein Micbo1qcDRAFT_112123, partial
OG0000114	7	0	7	KXJ84697,1	hypothetical protein Micbo1qcDRAFT_129263
OG0000108	7	0	7	KXJ84705,1	hypothetical protein Micbo1qcDRAFT_154731
OG0000108	7	0	7	KXJ84797,1	hypothetical protein Micbo1qcDRAFT_154667
OG0000108	7	0	7	KXJ84838,1	hypothetical protein Micbo1qcDRAFT_129013
OG0000133	7	0	7	KXJ85167,1	ankyrin repeat-containing domain protein
OG0000108	7	0	7	KXJ85385,1	hypothetical protein Micbo1qcDRAFT_141600, partial
OG0000136	7	0	7	KXJ85563,1	hypothetical protein Micbo1qcDRAFT_221973
OG0000136	7	0	7	KXJ85564,1	ankyrin repeat-containing domain protein
OG0000133	7	0	7	KXJ86082,1	hypothetical protein Micbo1qcDRAFT_168883, partial
OG0000136	7	0	7	KXJ86087,1	hypothetical protein Micbo1qcDRAFT_168886
OG0000108	7	0	7	KXJ86483,1	hypothetical protein Micbo1qcDRAFT_219001
OG0000136	7	0	7	KXJ86965,1	hypothetical protein Micbo1qcDRAFT_208741
OG0000108	7	0	7	KXJ87108,1	hypothetical protein Micbo1qcDRAFT_185729
OG0000133	7	0	7	KXJ87236,1	ankyrin repeat-containing domain protein
OG0000136	7	0	7	KXJ87324,1	hypothetical protein Micbo1qcDRAFT_208344
OG0000133	7	0	7	KXJ87334,1	hypothetical protein Micbo1qcDRAFT_167689, partial
OG0000133	7	0	7	KXJ87355,1	ankyrin repeat-containing domain protein
OG0000133	7	0	7	KXJ87523,1	ankyrin repeat-containing domain protein
OG0000114	7	0	7	KXJ88202,1	hypothetical protein Micbo1qcDRAFT_178356
OG0000133	7	0	7	KXJ90056,1	ankyrin repeat-containing domain protein
OG0000136	7	0	7	KXJ90546,1	hypothetical protein Micbo1qcDRAFT_176329
OG0000136	7	0	7	KXJ94856,1	hypothetical protein Micbo1qcDRAFT_173615
OG0000114	7	0	7	KXJ96777,1	hypothetical protein Micbo1qcDRAFT_199550
OG0000114	7	0	7	KXJ96779,1	hypothetical protein Micbo1qcDRAFT_229597
OG0000114	7	0	7	KXJ96815,1	hypothetical protein Micbo1qcDRAFT_229623
OG0000114	7	0	7	KXJ97040,1	hypothetical protein Micbo1qcDRAFT_191629
OG0000193	6	0	6	KXJ87072,1	hypothetical protein Micbo1qcDRAFT_179324
OG0000193	6	0	6	KXJ87445,1	hypothetical protein Micbo1qcDRAFT_167457
OG0000193	6	0	6	KXJ87446,1	hypothetical protein Micbo1qcDRAFT_167459, partial
OG0000193	6	0	6	KXJ87447,1	hypothetical protein Micbo1qcDRAFT_167460
OG0000193	6	0	6	KXJ89106,1	hypothetical protein Micbo1qcDRAFT_165878, partial
OG0000193	6	0	6	KXJ93989,1	hypothetical protein Micbo1qcDRAFT_40468
OG0000237	5	0	5	KXJ84649,1	fungal-specific transcription factor domain-domain-containing protein, partial
OG0000237	5	0	5	KXJ84721,1	hypothetical protein Micbo1qcDRAFT_170004, partial
OG0000237	5	0	5	KXJ84858,1	hypothetical protein Micbo1qcDRAFT_181296, partial
OG0000252	5	0	5	KXJ84916,1	cytochrome P450
OG0000254	5	0	5	KXJ84948,1	hypothetical protein Micbo1qcDRAFT_128818
OG0000254	5	0	5	KXJ84971,1	hypothetical protein Micbo1qcDRAFT_169793, partial
OG0000254	5	0	5	KXJ84980,1	hypothetical protein Micbo1qcDRAFT_169776, partial
OG0000257	5	0	5	KXJ84985,1	hypothetical protein Micbo1qcDRAFT_181203
OG0000252	5	0	5	KXJ85101,1	cytochrome P450
OG0000254	5	0	5	KXJ85157,1	hypothetical protein Micbo1qcDRAFT_169612, partial
OG0000254	5	0	5	KXJ85273,1	hypothetical protein Micbo1qcDRAFT_128321
OG0000237	5	0	5	KXJ86066,1	fungal-specific transcription factor domain-domain-containing protein
OG0000257	5	0	5	KXJ87127,1	hypothetical protein Micbo1qcDRAFT_179375
OG0000315	5	0	5	KXJ87231,1	cytochrome P450
OG0000252	5	0	5	KXJ87396,1	O-methylsterigmatocystin oxidoreductase
OG0000237	5	0	5	KXJ87537,1	hypothetical protein Micbo1qcDRAFT_208155
OG0000252	5	0	5	KXJ87804,1	cytochrome P450
OG0000252	5	0	5	KXJ87807,1	cytochrome P450
OG0000315	5	0	5	KXJ88150,1	cytochrome P450
OG0000257	5	0	5	KXJ89898,1	hypothetical protein Micbo1qcDRAFT_177086
OG0000257	5	0	5	KXJ90591,1	hypothetical protein Micbo1qcDRAFT_205417
OG0000315	5	0	5	KXJ91615,1	cytochrome P450
OG0000315	5	0	5	KXJ92549,1	cytochrome P450
OG0000257	5	0	5	KXJ94011,1	hypothetical protein Micbo1qcDRAFT_158949
OG0000315	5	0	5	KXJ94825,1	cytochrome P450
OG0000371	4	0	4	KXJ84612,1	hypothetical protein Micbo1qcDRAFT_129387
OG0000373	4	0	4	KXJ84658,1	hypothetical protein Micbo1qcDRAFT_109286, partial
OG0000373	4	0	4	KXJ84673,1	hypothetical protein Micbo1qcDRAFT_129305
OG0000371	4	0	4	KXJ84676,1	hypothetical protein Micbo1qcDRAFT_213133
OG0000378	4	0	4	KXJ84693,1	hypothetical protein Micbo1qcDRAFT_170032
OG0000388	4	0	4	KXJ84821,1	hypothetical protein Micbo1qcDRAFT_129047, partial
OG0000392	4	0	4	KXJ84882,1	hypothetical protein Micbo1qcDRAFT_169850
OG0000378	4	0	4	KXJ84889,1	hypothetical protein Micbo1qcDRAFT_154604
OG0000396	4	0	4	KXJ84904,1	hypothetical protein Micbo1qcDRAFT_186840
OG0000388	4	0	4	KXJ84940,1	hypothetical protein Micbo1qcDRAFT_109755, partial
OG0000378	4	0	4	KXJ84954,1	ankyrin repeat-containing domain protein, partial
OG0000388	4	0	4	KXJ85032,1	hypothetical protein Micbo1qcDRAFT_210277
OG0000371	4	0	4	KXJ85122,1	hypothetical protein Micbo1qcDRAFT_198929
OG0000371	4	0	4	KXJ85250,1	hypothetical protein Micbo1qcDRAFT_169537, partial
OG0000373	4	0	4	KXJ85443,1	hypothetical protein Micbo1qcDRAFT_169438
OG0000447	4	0	4	KXJ85701,1	hypothetical protein Micbo1qcDRAFT_209753
OG0000392	4	0	4	KXJ85932,1	hypothetical protein Micbo1qcDRAFT_209498
OG0000447	4	0	4	KXJ86042,1	hypothetical protein Micbo1qcDRAFT_209417
OG0000447	4	0	4	KXJ86044,1	hypothetical protein Micbo1qcDRAFT_180251
OG0000447	4	0	4	KXJ86045,1	hypothetical protein Micbo1qcDRAFT_209421
OG0000388	4	0	4	KXJ87000,1	hypothetical protein Micbo1qcDRAFT_167746, partial
OG0000547	4	0	4	KXJ87225,1	fungal-specific transcription factor domain-domain-containing protein
OG0000396	4	0	4	KXJ87525,1	hypothetical protein Micbo1qcDRAFT_208147
OG0000392	4	0	4	KXJ88069,1	hypothetical protein Micbo1qcDRAFT_166730, partial
OG0000392	4	0	4	KXJ88070,1	hypothetical protein Micbo1qcDRAFT_166731
OG0000396	4	0	4	KXJ88085,1	hypothetical protein Micbo1qcDRAFT_189971
OG0000547	4	0	4	KXJ88643,1	FAD dependent oxidoreductase-domain-containing protein
OG0000547	4	0	4	KXJ88644,1	FAD dependent oxidoreductase-domain-containing protein
OG0000396	4	0	4	KXJ89095,1	hypothetical protein Micbo1qcDRAFT_165865
OG0000373	4	0	4	KXJ89324,1	hypothetical protein Micbo1qcDRAFT_165382
OG0000378	4	0	4	KXJ90017,1	ankyrin repeat-containing domain protein, partial
OG0000699	4	0	4	KXJ91805,1	hypothetical protein Micbo1qcDRAFT_174832
OG0000699	4	0	4	KXJ93397,1	hypothetical protein Micbo1qcDRAFT_203477
OG0000547	4	0	4	KXJ93613,1	hypothetical protein Micbo1qcDRAFT_161608, partial
OG0000699	4	0	4	KXJ96218,1	hypothetical protein Micbo1qcDRAFT_158433, partial
OG0000699	4	0	4	KXJ97251,1	hypothetical protein Micbo1qcDRAFT_199965
OG0000750	3	0	3	KXJ84595,1	hypothetical protein Micbo1qcDRAFT_181505
OG0000771	3	0	3	KXJ84801,1	hypothetical protein Micbo1qcDRAFT_72922
OG0000772	3	0	3	KXJ84804,1	hypothetical protein Micbo1qcDRAFT_169930
OG0000776	3	0	3	KXJ84824,1	hypothetical protein Micbo1qcDRAFT_186866
OG0000777	3	0	3	KXJ84835,1	hypothetical protein Micbo1qcDRAFT_210398
OG0000779	3	0	3	KXJ84845,1	hypothetical protein Micbo1qcDRAFT_210389
OG0000780	3	0	3	KXJ84852,1	hypothetical protein Micbo1qcDRAFT_226169
OG0000784	3	0	3	KXJ84888,1	WD domain, G-beta repeat-domain-containing protein, partial
OG0000784	3	0	3	KXJ84905,1	WD40-repeat-containing domain protein, partial
OG0000772	3	0	3	KXJ84982,1	hypothetical protein Micbo1qcDRAFT_169782, partial
OG0000776	3	0	3	KXJ84994,1	hypothetical protein Micbo1qcDRAFT_111839, partial
OG0000784	3	0	3	KXJ85000,1	WD40-repeat-containing domain protein, partial
OG0000805	3	0	3	KXJ85028,1	kinase-like domain-containing protein
OG0000806	3	0	3	KXJ85036,1	aminotransferase GliI
OG0000805	3	0	3	KXJ85052,1	serine/threonine kinase, partial
OG0000750	3	0	3	KXJ85086,1	hypothetical protein Micbo1qcDRAFT_169654
OG0000780	3	0	3	KXJ85097,1	hypothetical protein Micbo1qcDRAFT_181118
OG0000779	3	0	3	KXJ85164,1	hypothetical protein Micbo1qcDRAFT_128443
OG0000776	3	0	3	KXJ85184,1	hypothetical protein Micbo1qcDRAFT_223684, partial
OG0000772	3	0	3	KXJ85186,1	hypothetical protein Micbo1qcDRAFT_169588, partial
OG0000837	3	0	3	KXJ85222,1	hypothetical protein Micbo1qcDRAFT_223680, partial
OG0000777	3	0	3	KXJ85267,1	hypothetical protein Micbo1qcDRAFT_223596, partial
OG0000777	3	0	3	KXJ85274,1	hypothetical protein Micbo1qcDRAFT_210104
OG0000859	3	0	3	KXJ85295,1	Endoribonuclease L-PSP/chorismate mutase-like protein
OG0000859	3	0	3	KXJ85296,1	endoribonuclease L-PSP, partial
OG0000875	3	0	3	KXJ85382,1	hypothetical protein Micbo1qcDRAFT_223330
OG0000779	3	0	3	KXJ85388,1	JmjC domain-containing protein, partial
OG0000750	3	0	3	KXJ85390,1	hypothetical protein Micbo1qcDRAFT_180831
OG0000837	3	0	3	KXJ85583,1	hypothetical protein Micbo1qcDRAFT_222001, partial
OG0000780	3	0	3	KXJ85591,1	hypothetical protein Micbo1qcDRAFT_209832
OG0000897	3	0	3	KXJ85622,1	hypothetical protein Micbo1qcDRAFT_154054
OG0000931	3	0	3	KXJ86023,1	hypothetical protein Micbo1qcDRAFT_168844, partial
OG0000931	3	0	3	KXJ86024,1	hypothetical protein Micbo1qcDRAFT_37270
OG0000859	3	0	3	KXJ86096,1	endoribonuclease L-PSP
OG0000897	3	0	3	KXJ86567,1	hypothetical protein Micbo1qcDRAFT_236875
OG0001041	3	0	3	KXJ87535,1	hypothetical protein Micbo1qcDRAFT_208153
OG0001043	3	0	3	KXJ87558,1	aldehyde dehydrogenase
OG0000806	3	0	3	KXJ88325,1	putative aspartate aminotransferase
OG0001043	3	0	3	KXJ88462,1	aldehyde dehydrogenase
OG0000806	3	0	3	KXJ88829,1	putative aspartate aminotransferase
OG0000897	3	0	3	KXJ89053,1	hypothetical protein Micbo1qcDRAFT_213360
OG0001140	3	0	3	KXJ89137,1	hypothetical protein Micbo1qcDRAFT_177608
OG0001140	3	0	3	KXJ89141,1	hypothetical protein Micbo1qcDRAFT_206709
OG0001140	3	0	3	KXJ89142,1	hypothetical protein Micbo1qcDRAFT_206710
OG0000837	3	0	3	KXJ89951,1	hypothetical protein Micbo1qcDRAFT_206214, partial
OG0001041	3	0	3	KXJ89964,1	ankyrin repeat-containing domain protein
OG0001041	3	0	3	KXJ90354,1	ankyrin repeat-containing domain protein
OG0000875	3	0	3	KXJ90357,1	hypothetical protein Micbo1qcDRAFT_226235
OG0000771	3	0	3	KXJ90403,1	hypothetical protein Micbo1qcDRAFT_205251
OG0000931	3	0	3	KXJ90541,1	hypothetical protein Micbo1qcDRAFT_226542
OG0000771	3	0	3	KXJ94047,1	hypothetical protein Micbo1qcDRAFT_159003
OG0000805	3	0	3	KXJ95092,1	kinase-like domain-containing protein
OG0000875	3	0	3	KXJ96274,1	hypothetical protein Micbo1qcDRAFT_201586
OG0001043	3	0	3	KXJ97559,1	aldehyde dehydrogenase domain-containing protein
OG0001373	2	0	2	KXJ84588,1	hypothetical protein Micbo1qcDRAFT_109086, partial
OG0001374	2	0	2	KXJ84589,1	hypothetical protein Micbo1qcDRAFT_199110, partial
OG0001375	2	0	2	KXJ84602,1	hypothetical protein Micbo1qcDRAFT_108542, partial
OG0001377	2	0	2	KXJ84613,1	hypothetical protein Micbo1qcDRAFT_170107, partial
OG0001378	2	0	2	KXJ84623,1	hypothetical protein Micbo1qcDRAFT_170102
OG0001379	2	0	2	KXJ84630,1	kinase-like domain-containing protein
OG0001379	2	0	2	KXJ84634,1	kinase-like domain-containing protein
OG0001380	2	0	2	KXJ84635,1	hypothetical protein Micbo1qcDRAFT_154776
OG0001381	2	0	2	KXJ84654,1	hypothetical protein Micbo1qcDRAFT_181467
OG0001382	2	0	2	KXJ84657,1	hypothetical protein Micbo1qcDRAFT_213627
OG0001384	2	0	2	KXJ84663,1	fungal-specific transcription factor domain-domain-containing protein, partial
OG0001382	2	0	2	KXJ84674,1	hypothetical protein Micbo1qcDRAFT_213139
OG0001386	2	0	2	KXJ84687,1	hypothetical protein Micbo1qcDRAFT_181442
OG0001387	2	0	2	KXJ84692,1	NACHT domain-domain-containing protein
OG0001386	2	0	2	KXJ84699,1	hypothetical protein Micbo1qcDRAFT_181432
OG0001388	2	0	2	KXJ84700,1	hypothetical protein Micbo1qcDRAFT_170021
OG0001389	2	0	2	KXJ84713,1	hypothetical protein Micbo1qcDRAFT_210483
OG0001390	2	0	2	KXJ84728,1	isocitrate/isopropylmalate dehydrogenase
OG0001391	2	0	2	KXJ84735,1	hypothetical protein Micbo1qcDRAFT_227691, partial
OG0001393	2	0	2	KXJ84752,1	hypothetical protein Micbo1qcDRAFT_210445
OG0001396	2	0	2	KXJ84769,1	hypothetical protein Micbo1qcDRAFT_154692
OG0001397	2	0	2	KXJ84774,1	hypothetical protein Micbo1qcDRAFT_129118
OG0001399	2	0	2	KXJ84778,1	hypothetical protein Micbo1qcDRAFT_112286, partial
OG0001400	2	0	2	KXJ84781,1	hypothetical protein Micbo1qcDRAFT_169974, partial
OG0001402	2	0	2	KXJ84790,1	hypothetical protein Micbo1qcDRAFT_199045
OG0001403	2	0	2	KXJ84794,1	hypothetical protein Micbo1qcDRAFT_169954, partial
OG0001381	2	0	2	KXJ84817,1	hypothetical protein Micbo1qcDRAFT_226847
OG0001404	2	0	2	KXJ84822,1	hypothetical protein Micbo1qcDRAFT_181335
OG0001405	2	0	2	KXJ84846,1	hypothetical protein Micbo1qcDRAFT_181311
OG0001393	2	0	2	KXJ84849,1	hypothetical protein Micbo1qcDRAFT_186861
OG0001397	2	0	2	KXJ84857,1	hypothetical protein Micbo1qcDRAFT_128989
OG0001406	2	0	2	KXJ84863,1	hypothetical protein Micbo1qcDRAFT_181301
OG0001402	2	0	2	KXJ84876,1	hypothetical protein Micbo1qcDRAFT_199019
OG0001407	2	0	2	KXJ84878,1	hypothetical protein Micbo1qcDRAFT_181289
OG0001408	2	0	2	KXJ84883,1	hypothetical protein Micbo1qcDRAFT_169851, partial
OG0001411	2	0	2	KXJ84900,1	chitin synthase-domain-containing protein, partial
OG0001387	2	0	2	KXJ84913,1	hypothetical protein Micbo1qcDRAFT_154579
OG0001404	2	0	2	KXJ84939,1	hypothetical protein Micbo1qcDRAFT_210326
OG0001417	2	0	2	KXJ84943,1	hypothetical protein Micbo1qcDRAFT_225561
OG0001418	2	0	2	KXJ84947,1	hypothetical protein Micbo1qcDRAFT_169803, partial
OG0001419	2	0	2	KXJ84955,1	adenylate kinase-domain-containing protein
OG0001422	2	0	2	KXJ84977,1	hypothetical protein Micbo1qcDRAFT_181198
OG0001377	2	0	2	KXJ85023,1	hypothetical protein Micbo1qcDRAFT_169747, partial
OG0001423	2	0	2	KXJ85024,1	hypothetical protein Micbo1qcDRAFT_237614
OG0001417	2	0	2	KXJ85027,1	hypothetical protein Micbo1qcDRAFT_181162
OG0001389	2	0	2	KXJ85033,1	hypothetical protein Micbo1qcDRAFT_128665
OG0001373	2	0	2	KXJ85034,1	hypothetical protein Micbo1qcDRAFT_96439, partial
OG0001425	2	0	2	KXJ85045,1	hypothetical protein Micbo1qcDRAFT_191037
OG0001400	2	0	2	KXJ85047,1	hypothetical protein Micbo1qcDRAFT_169728, partial
OG0001403	2	0	2	KXJ85048,1	hypothetical protein Micbo1qcDRAFT_169729, partial
OG0001426	2	0	2	KXJ85049,1	hypothetical protein Micbo1qcDRAFT_169689
OG0001407	2	0	2	KXJ85054,1	hypothetical protein Micbo1qcDRAFT_224915
OG0001426	2	0	2	KXJ85056,1	hypothetical protein Micbo1qcDRAFT_169697
OG0001388	2	0	2	KXJ85089,1	hypothetical protein Micbo1qcDRAFT_169659
OG0001442	2	0	2	KXJ85121,1	hypothetical protein Micbo1qcDRAFT_169634, partial
OG0001443	2	0	2	KXJ85138,1	hypothetical protein Micbo1qcDRAFT_102158, partial
OG0001443	2	0	2	KXJ85140,1	hypothetical protein Micbo1qcDRAFT_128494
OG0001444	2	0	2	KXJ85170,1	hypothetical protein Micbo1qcDRAFT_198924
OG0001444	2	0	2	KXJ85173,1	hypothetical protein Micbo1qcDRAFT_181044
OG0001405	2	0	2	KXJ85202,1	hypothetical protein Micbo1qcDRAFT_181031
OG0001391	2	0	2	KXJ85204,1	hypothetical protein Micbo1qcDRAFT_210174, partial
OG0001451	2	0	2	KXJ85234,1	hypothetical protein Micbo1qcDRAFT_237552
OG0001455	2	0	2	KXJ85268,1	hypothetical protein Micbo1qcDRAFT_180974
OG0001455	2	0	2	KXJ85275,1	hypothetical protein Micbo1qcDRAFT_223497
OG0001374	2	0	2	KXJ85276,1	hypothetical protein Micbo1qcDRAFT_128347
OG0001464	2	0	2	KXJ85316,1	hypothetical protein Micbo1qcDRAFT_169521
OG0001422	2	0	2	KXJ85398,1	hypothetical protein Micbo1qcDRAFT_169468
OG0001487	2	0	2	KXJ85437,1	hypothetical protein Micbo1qcDRAFT_180812
OG0001488	2	0	2	KXJ85438,1	hypothetical protein Micbo1qcDRAFT_222192
OG0001491	2	0	2	KXJ85441,1	hypothetical protein Micbo1qcDRAFT_180816
OG0001505	2	0	2	KXJ85474,1	hypothetical protein Micbo1qcDRAFT_209955
OG0001558	2	0	2	KXJ85598,1	hypothetical protein Micbo1qcDRAFT_48270
OG0001406	2	0	2	KXJ85605,1	hypothetical protein Micbo1qcDRAFT_180671
OG0001565	2	0	2	KXJ85636,1	Six-hairpin glycosidase-like protein
OG0001375	2	0	2	KXJ85731,1	hypothetical protein Micbo1qcDRAFT_209783
OG0001610	2	0	2	KXJ85747,1	hypothetical protein Micbo1qcDRAFT_209695
OG0001749	2	0	2	KXJ85996,1	hypothetical protein Micbo1qcDRAFT_169004
OG0001488	2	0	2	KXJ86021,1	hypothetical protein Micbo1qcDRAFT_209399
OG0001757	2	0	2	KXJ86033,1	hypothetical protein Micbo1qcDRAFT_219886
OG0001765	2	0	2	KXJ86064,1	hypothetical protein Micbo1qcDRAFT_209439
OG0001771	2	0	2	KXJ86098,1	luciferase-like domain-containing protein
OG0001971	2	0	2	KXJ86373,1	hypothetical protein Micbo1qcDRAFT_179909
OG0001983	2	0	2	KXJ86408,1	hypothetical protein Micbo1qcDRAFT_168453, partial
OG0001983	2	0	2	KXJ86409,1	hypothetical protein Micbo1qcDRAFT_168455, partial
OG0002050	2	0	2	KXJ86601,1	hypothetical protein Micbo1qcDRAFT_209014
OG0002050	2	0	2	KXJ86602,1	hypothetical protein Micbo1qcDRAFT_179856
OG0002212	2	0	2	KXJ86877,1	hypothetical protein Micbo1qcDRAFT_208656
OG0001418	2	0	2	KXJ86993,1	hypothetical protein Micbo1qcDRAFT_168082, partial
OG0002298	2	0	2	KXJ87025,1	hypothetical protein Micbo1qcDRAFT_179276
OG0002298	2	0	2	KXJ87026,1	hypothetical protein Micbo1qcDRAFT_179277
OG0001765	2	0	2	KXJ87087,1	hypothetical protein Micbo1qcDRAFT_208484
OG0002385	2	0	2	KXJ87278,1	hypothetical protein Micbo1qcDRAFT_167637, partial
OG0002393	2	0	2	KXJ87302,1	hypothetical protein Micbo1qcDRAFT_124869
OG0002395	2	0	2	KXJ87304,1	hypothetical protein Micbo1qcDRAFT_208325
OG0002400	2	0	2	KXJ87313,1	hypothetical protein Micbo1qcDRAFT_167665, partial
OG0001451	2	0	2	KXJ87389,1	hypothetical protein Micbo1qcDRAFT_208396
OG0001396	2	0	2	KXJ87512,1	hypothetical protein Micbo1qcDRAFT_208134
OG0001558	2	0	2	KXJ87927,1	hypothetical protein Micbo1qcDRAFT_236115
OG0002695	2	0	2	KXJ87939,1	hypothetical protein Micbo1qcDRAFT_102422, partial
OG0001971	2	0	2	KXJ87945,1	hypothetical protein Micbo1qcDRAFT_178593
OG0002727	2	0	2	KXJ88032,1	hypothetical protein Micbo1qcDRAFT_178669
OG0002727	2	0	2	KXJ88033,1	hypothetical protein Micbo1qcDRAFT_207781
OG0001749	2	0	2	KXJ88066,1	hypothetical protein Micbo1qcDRAFT_178234
OG0001408	2	0	2	KXJ88068,1	hypothetical protein Micbo1qcDRAFT_178236
OG0002754	2	0	2	KXJ88133,1	hypothetical protein Micbo1qcDRAFT_178293
OG0002393	2	0	2	KXJ88137,1	hypothetical protein Micbo1qcDRAFT_189991
OG0002385	2	0	2	KXJ88213,1	hypothetical protein Micbo1qcDRAFT_166850, partial
OG0001487	2	0	2	KXJ88511,1	hypothetical protein Micbo1qcDRAFT_235823
OG0002964	2	0	2	KXJ88521,1	hypothetical protein Micbo1qcDRAFT_214430
OG0001399	2	0	2	KXJ88635,1	hypothetical protein Micbo1qcDRAFT_177706
OG0003115	2	0	2	KXJ88797,1	hypothetical protein Micbo1qcDRAFT_177837
OG0001610	2	0	2	KXJ88834,1	hypothetical protein Micbo1qcDRAFT_206977
OG0003215	2	0	2	KXJ88990,1	hypothetical protein Micbo1qcDRAFT_112687, partial
OG0001423	2	0	2	KXJ89485,1	P-loop containing nucleoside triphosphate hydrolase protein
OG0003549	2	0	2	KXJ89568,1	hypothetical protein Micbo1qcDRAFT_177403
OG0001771	2	0	2	KXJ89589,1	HK97 family phage prohead protease
OG0003549	2	0	2	KXJ89693,1	hypothetical protein Micbo1qcDRAFT_176912
OG0001505	2	0	2	KXJ89905,1	hypothetical protein Micbo1qcDRAFT_206175
OG0002754	2	0	2	KXJ89925,1	hypothetical protein Micbo1qcDRAFT_11416
OG0001384	2	0	2	KXJ89930,1	fungal-specific transcription factor domain-domain-containing protein
OG0003115	2	0	2	KXJ89971,1	hypothetical protein Micbo1qcDRAFT_176546
OG0002400	2	0	2	KXJ90041,1	hypothetical protein Micbo1qcDRAFT_164557
OG0002395	2	0	2	KXJ90082,1	hypothetical protein Micbo1qcDRAFT_205705
OG0001464	2	0	2	KXJ90212,1	hypothetical protein Micbo1qcDRAFT_74301
OG0003215	2	0	2	KXJ90289,1	hypothetical protein Micbo1qcDRAFT_164829
OG0002212	2	0	2	KXJ90356,1	hypothetical protein Micbo1qcDRAFT_226233
OG0003996	2	0	2	KXJ90361,1	hypothetical protein Micbo1qcDRAFT_226264
OG0004015	2	0	2	KXJ90405,1	hypothetical protein Micbo1qcDRAFT_205253
OG0001390	2	0	2	KXJ90514,1	hypothetical protein Micbo1qcDRAFT_226480
OG0001378	2	0	2	KXJ91264,1	hypothetical protein Micbo1qcDRAFT_63950
OG0001565	2	0	2	KXJ91622,1	hypothetical protein Micbo1qcDRAFT_203688
OG0004888	2	0	2	KXJ91670,1	hypothetical protein Micbo1qcDRAFT_194737
OG0004998	2	0	2	KXJ91821,1	phosphotransferase enzyme family-domain-containing protein
OG0001380	2	0	2	KXJ92015,1	hypothetical protein Micbo1qcDRAFT_162092, partial
OG0001491	2	0	2	KXJ92547,1	hypothetical protein Micbo1qcDRAFT_173727
OG0005569	2	0	2	KXJ92630,1	hypothetical protein Micbo1qcDRAFT_202841
OG0005569	2	0	2	KXJ92631,1	hypothetical protein Micbo1qcDRAFT_222394
OG0001442	2	0	2	KXJ93328,1	hypothetical protein Micbo1qcDRAFT_161327, partial
OG0001411	2	0	2	KXJ93393,1	chitin synthase
OG0004015	2	0	2	KXJ93417,1	hypothetical protein Micbo1qcDRAFT_232948
OG0004998	2	0	2	KXJ93453,1	phosphotransferase enzyme family-domain-containing protein
OG0006220	2	0	2	KXJ93586,1	hypothetical protein Micbo1qcDRAFT_174625
OG0006220	2	0	2	KXJ93587,1	hypothetical protein Micbo1qcDRAFT_194698
OG0001425	2	0	2	KXJ94821,1	S-adenosyl-L-methionine-dependent methyltransferase
OG0007125	2	0	2	KXJ94854,1	hypothetical protein Micbo1qcDRAFT_202657
OG0004888	2	0	2	KXJ94956,1	hypothetical protein Micbo1qcDRAFT_200416
OG0007125	2	0	2	KXJ94997,1	hypothetical protein Micbo1qcDRAFT_171432
OG0001419	2	0	2	KXJ95180,1	hypothetical protein Micbo1qcDRAFT_143402
OG0001757	2	0	2	KXJ96288,1	hypothetical protein Micbo1qcDRAFT_170135
OG0002695	2	0	2	KXJ96349,1	hypothetical protein Micbo1qcDRAFT_199175
OG0002964	2	0	2	KXJ97257,1	hypothetical protein Micbo1qcDRAFT_191794
OG0003996	2	0	2	KXJ97643,1	hypothetical protein Micbo1qcDRAFT_200303
