# Supplementary material for: First genome-scale insights into the virulence of the snow mold causal fungus Microdochium nivale
Source: IMA Fungus. 2023 Jan 10;14:2. doi: 10.1186/s43008-022-00107-0 (PMC9830731; doi:10.1186/s43008-022-00107-0)
Supplement: Supplementary file 8 — Additional file 8. Table S7: The results of the comparison of the reference proteomes of Microdochium nivale, Sclerotinia borealis, and Fusarium graminearum. Shared orthologues and proteins unique to M. nivale are listed in the corresponding sheets. [file 43008_2022_107_MOESM8_ESM.xls]

## Sheet: Shared
Orthogroup	F graminearum orthologs	M nivale orthologs	S borealis orthologs	Total orthologs	GeneID	Supercategory	Category	Subcategory	Mantis annotation	Expression in response to plant extract addition (log2FC)	Plant extract mean TPM	Control mean TPM
OG0000002	22	10	5	37	MN608_10404	Transport	Carbohydrate transport	Carbohydrate transport	Related to hexose transporter protein	nonDEG	0.42	0.26
OG0000002	22	10	5	37	MN608_00718	Transport	Carbohydrate transport	Carbohydrate transport	MFS lactose permease	3.96	208.43	7.74
OG0000002	22	10	5	37	MN608_00155	Transport	Carbohydrate transport	Carbohydrate transport	Lactose permease		0.09	0.11
OG0000002	22	10	5	37	MN608_07484	Other	Other	Other	hypothetical protein	nonDEG	5.4	3.53
OG0000002	22	10	5	37	MN608_09371	Other	Other	Other	hypothetical protein		0	0
OG0000002	22	10	5	37	MN608_04952	Transport	Carbohydrate transport	Carbohydrate transport	hexose transporter-like protein	nonDEG	114.26	75.78
OG0000002	22	10	5	37	MN608_05445	Transport	Carbohydrate transport	Carbohydrate transport	hexose transporter-like protein	nonDEG	0	0.06
OG0000002	22	10	5	37	MN608_07354	Transport	Carbohydrate transport	Carbohydrate transport	hexose transporter-like protein	1.82	1.2	0.34
OG0000002	22	10	5	37	MN608_11141	Transport	Carbohydrate transport	Carbohydrate transport	hexose transporter-like protein		0	0
OG0000002	22	10	5	37	MN608_11661	Transport	Carbohydrate transport	Carbohydrate transport	hexose transporter-like protein	nonDEG	1.38	0.82
OG0000004	3	31	1	35	MN608_00073	Cytoskeleton	Actin cytoskeletion	Actin cytoskeletion	ankyrin repeat domain-containing protein 50	nonDEG	3.43	3.89
OG0000004	3	31	1	35	MN608_00085	Cytoskeleton	Actin cytoskeletion	Actin cytoskeletion	ankyrin repeat domain-containing protein 50	1.92	15.53	3.5
OG0000004	3	31	1	35	MN608_01745	Cytoskeleton	Actin cytoskeletion	Actin cytoskeletion	ankyrin repeat domain-containing protein 50	nonDEG	2.65	1.45
OG0000004	3	31	1	35	MN608_02540	Cytoskeleton	Actin cytoskeletion	Actin cytoskeletion	ankyrin repeat domain-containing protein 50	nonDEG	2.69	3.82
OG0000004	3	31	1	35	MN608_02905	Cytoskeleton	Actin cytoskeletion	Actin cytoskeletion	ankyrin repeat domain-containing protein 50	nonDEG	6.74	5.13
OG0000004	3	31	1	35	MN608_03093	Cytoskeleton	Actin cytoskeletion	Actin cytoskeletion	ankyrin repeat domain-containing protein 50	nonDEG	5.19	4.38
OG0000004	3	31	1	35	MN608_04031	Cytoskeleton	Actin cytoskeletion	Actin cytoskeletion	ankyrin repeat domain-containing protein 50	nonDEG	1.91	1.8
OG0000004	3	31	1	35	MN608_04295	Cytoskeleton	Actin cytoskeletion	Actin cytoskeletion	ankyrin repeat domain-containing protein 50	nonDEG	3.03	3.69
OG0000004	3	31	1	35	MN608_05737	Cytoskeleton	Actin cytoskeletion	Actin cytoskeletion	ankyrin repeat domain-containing protein 50	nonDEG	3.57	5.17
OG0000004	3	31	1	35	MN608_07923	Cytoskeleton	Actin cytoskeletion	Actin cytoskeletion	ankyrin repeat domain-containing protein 50	nonDEG	0.58	0.56
OG0000004	3	31	1	35	MN608_08427	Cytoskeleton	Actin cytoskeletion	Actin cytoskeletion	ankyrin repeat domain-containing protein 50	nonDEG	1.11	1.08
OG0000004	3	31	1	35	MN608_08604	Cytoskeleton	Actin cytoskeletion	Actin cytoskeletion	ankyrin repeat domain-containing protein 50	nonDEG	1.72	1.8
OG0000004	3	31	1	35	MN608_09451	Cytoskeleton	Actin cytoskeletion	Actin cytoskeletion	ankyrin repeat domain-containing protein 50	nonDEG	4.1	5.39
OG0000004	3	31	1	35	MN608_09455	Cytoskeleton	Actin cytoskeletion	Actin cytoskeletion	ankyrin repeat domain-containing protein 50	nonDEG	3.46	3.41
OG0000004	3	31	1	35	MN608_09878	Cytoskeleton	Actin cytoskeletion	Actin cytoskeletion	ankyrin repeat domain-containing protein 50	nonDEG	3.69	5.77
OG0000004	3	31	1	35	MN608_09942	Cytoskeleton	Actin cytoskeletion	Actin cytoskeletion	ankyrin repeat domain-containing protein 50	nonDEG	1.27	1.05
OG0000004	3	31	1	35	MN608_10813	Cytoskeleton	Actin cytoskeletion	Actin cytoskeletion	ankyrin repeat domain-containing protein 50	nonDEG	1.99	2.14
OG0000004	3	31	1	35	MN608_10912	Cytoskeleton	Actin cytoskeletion	Actin cytoskeletion	ankyrin repeat domain-containing protein 50	nonDEG	3.83	4.9
OG0000004	3	31	1	35	MN608_10977	Cytoskeleton	Actin cytoskeletion	Actin cytoskeletion	ankyrin repeat domain-containing protein 50	nonDEG	4.27	4.15
OG0000004	3	31	1	35	MN608_11384	Cytoskeleton	Actin cytoskeletion	Actin cytoskeletion	ankyrin repeat domain-containing protein 50	nonDEG	0.73	1.13
OG0000004	3	31	1	35	MN608_11660	Cytoskeleton	Actin cytoskeletion	Actin cytoskeletion	ankyrin repeat domain-containing protein 50	nonDEG	0.12	0.27
OG0000004	3	31	1	35	MN608_11829	Cytoskeleton	Actin cytoskeletion	Actin cytoskeletion	ankyrin repeat domain-containing protein 50	nonDEG	1.31	1.41
OG0000004	3	31	1	35	MN608_11934	Cytoskeleton	Actin cytoskeletion	Actin cytoskeletion	ankyrin repeat domain-containing protein 50	nonDEG	0.26	0.34
OG0000004	3	31	1	35	MN608_04030	Primary metabolism	Amino acid metabolism	Cys and Met metabolism	adenosylhomocysteine nucleosidase	nonDEG	1.89	2.31
OG0000004	3	31	1	35	MN608_09940	Primary metabolism	Amino acid metabolism	Cys and Met metabolism	adenosylhomocysteine nucleosidase	-1.39	6.15	17
OG0000004	3	31	1	35	MN608_09941	Primary metabolism	Amino acid metabolism	Cys and Met metabolism	adenosylhomocysteine nucleosidase	-1.54	8.87	25.44
OG0000004	3	31	1	35	MN608_10340	Primary metabolism	Amino acid metabolism	Cys and Met metabolism	adenosylhomocysteine nucleosidase	nonDEG	0.74	0.69
OG0000004	3	31	1	35	MN608_10610	Primary metabolism	Amino acid metabolism	Cys and Met metabolism	adenosylhomocysteine nucleosidase	nonDEG	4.94	5.26
OG0000004	3	31	1	35	MN608_11364	Primary metabolism	Amino acid metabolism	Cys and Met metabolism	adenosylhomocysteine nucleosidase		0	0
OG0000004	3	31	1	35	MN608_11581	Primary metabolism	Amino acid metabolism	Cys and Met metabolism	adenosylhomocysteine nucleosidase	nonDEG	1.51	1.29
OG0000004	3	31	1	35	MN608_11583	Primary metabolism	Amino acid metabolism	Cys and Met metabolism	adenosylhomocysteine nucleosidase	nonDEG	0.58	0.47
OG0000007	12	12	7	31	MN608_00184	Transport	Nucleotide transport	Nucleotide transport	NTP/NDP exchange transporter	nonDEG	1.98	1.92
OG0000007	12	12	7	31	MN608_03047	Transport	Nucleotide transport	Nucleotide transport	NTP/NDP exchange transporter	nonDEG	51.07	26.49
OG0000007	12	12	7	31	MN608_05248	Transport	Nucleotide transport	Nucleotide transport	NTP/NDP exchange transporter	nonDEG	0.66	0.45
OG0000007	12	12	7	31	MN608_05685	Transport	Nucleotide transport	Nucleotide transport	NTP/NDP exchange transporter	nonDEG	4.22	6.44
OG0000007	12	12	7	31	MN608_06450	Transport	Nucleotide transport	Nucleotide transport	NTP/NDP exchange transporter	nonDEG	11.37	11.36
OG0000007	12	12	7	31	MN608_07128	Transport	Nucleotide transport	Nucleotide transport	NTP/NDP exchange transporter	2.03	31.93	5.7
OG0000007	12	12	7	31	MN608_08956	Transport	Nucleotide transport	Nucleotide transport	NTP/NDP exchange transporter	nonDEG	2.86	2.18
OG0000007	12	12	7	31	MN608_09425	Transport	Nucleotide transport	Nucleotide transport	NTP/NDP exchange transporter	nonDEG	28.63	11.09
OG0000007	12	12	7	31	MN608_10980	Transport	Nucleotide transport	Nucleotide transport	NTP/NDP exchange transporter	nonDEG	6.63	5.58
OG0000007	12	12	7	31	MN608_00186	Unknown	Unknown	Unknown	hypothetical protein	nonDEG	64.31	33.72
OG0000007	12	12	7	31	MN608_00850	Unknown	Unknown	Unknown	hypothetical protein	nonDEG	43.22	21.77
OG0000007	12	12	7	31	MN608_05247	Unknown	Unknown	Unknown	hypothetical protein	nonDEG	0.47	0.32
OG0000009	1	27	1	29	MN608_00636	Unknown	Unknown	Unknown	hypothetical protein	nonDEG	0.15	0.16
OG0000009	1	27	1	29	MN608_01690	Unknown	Unknown	Unknown	hypothetical protein	nonDEG	1.08	3.07
OG0000009	1	27	1	29	MN608_05540	Unknown	Unknown	Unknown	hypothetical protein	nonDEG	0.52	0.93
OG0000009	1	27	1	29	MN608_06552	Unknown	Unknown	Unknown	hypothetical protein	nonDEG	2.67	4.32
OG0000009	1	27	1	29	MN608_06553	Unknown	Unknown	Unknown	hypothetical protein	nonDEG	3.64	3.31
OG0000009	1	27	1	29	MN608_09405	Unknown	Unknown	Unknown	hypothetical protein		0	0
OG0000009	1	27	1	29	MN608_09421	Unknown	Unknown	Unknown	hypothetical protein	nonDEG	6.15	12.06
OG0000009	1	27	1	29	MN608_09423	Unknown	Unknown	Unknown	hypothetical protein	-1.07	5.67	13.45
OG0000009	1	27	1	29	MN608_03084	Other	Other	Other	BTB/POZ domain-containing protein 9	nonDEG	0.37	0.29
OG0000009	1	27	1	29	MN608_09457	Other	Other	Other	BTB/POZ domain-containing protein 9		0	0
OG0000009	1	27	1	29	MN608_06573	Other	Other	Other	BTB/POZ domain-containing protein 3/6	nonDEG	0.13	0.08
OG0000009	1	27	1	29	MN608_09420	Other	Other	Other	BTB/POZ domain-containing protein 3/6		0	0.02
OG0000009	1	27	1	29	MN608_09424	Other	Other	Other	BTB/POZ domain-containing protein 3/6	nonDEG	10.7	14.31
OG0000009	1	27	1	29	MN608_04330	Other	Other	Other	BTB/POZ domain-containing protein		0	0
OG0000009	1	27	1	29	MN608_04331	Other	Other	Other	BTB/POZ domain-containing protein		0	0
OG0000009	1	27	1	29	MN608_09409	Other	Other	Other	BTB/POZ domain-containing protein	nonDEG	16.6	32.08
OG0000009	1	27	1	29	MN608_09415	Other	Other	Other	BTB/POZ domain-containing protein	nonDEG	9.32	12.8
OG0000009	1	27	1	29	MN608_09458	Other	Other	Other	BTB/POZ domain-containing protein	2.38	0.33	0.05
OG0000009	1	27	1	29	MN608_09459	Other	Other	Other	BTB/POZ domain-containing protein		0	0
OG0000009	1	27	1	29	MN608_10183	Other	Other	Other	BTB/POZ domain-containing protein	-1.08	3.55	8.31
OG0000009	1	27	1	29	MN608_10184	Other	Other	Other	BTB/POZ domain-containing protein	nonDEG	6.83	14.88
OG0000009	1	27	1	29	MN608_04329	Other	Other	Other	armadillo repeat-containing protein 5	nonDEG	0.06	0.06
OG0000009	1	27	1	29	MN608_08506	Other	Other	Other	armadillo repeat-containing protein 5	nonDEG	0.06	0.1
OG0000009	1	27	1	29	MN608_09243	Other	Other	Other	armadillo repeat-containing protein 5	nonDEG	9.58	19.39
OG0000009	1	27	1	29	MN608_09416	Other	Other	Other	armadillo repeat-containing protein 5	nonDEG	130.94	94.19
OG0000009	1	27	1	29	MN608_09422	Other	Other	Other	armadillo repeat-containing protein 5	nonDEG	15.19	21.2
OG0000009	1	27	1	29	MN608_11334	Other	Other	Other	armadillo repeat-containing protein 5	nonDEG	0.75	0.55
OG0000010	3	4	20	27	MN608_10916	Transport	Other transport-related	Other transport-related	Pc21g09220 protein	nonDEG	0.06	0.04
OG0000010	3	4	20	27	MN608_05192	Stress-related	Antibiotic resistance-related	Multidrug resistance	MFS transporter DHA1 family multidrug resistance protein	nonDEG	2.85	3.69
OG0000010	3	4	20	27	MN608_07383	Stress-related	Antibiotic resistance-related	Multidrug resistance	MFS transporter DHA1 family multidrug resistance protein	1.45	55.2	23.49
OG0000010	3	4	20	27	MN608_11656	Stress-related	Antibiotic resistance-related	Multidrug resistance	MFS transporter DHA1 family multidrug resistance protein	nonDEG	0.07	0.01
OG0000011	16	9	1	26	MN608_01153	Transport	Carbohydrate transport	Sugar/H+ symporters	MFS transporter SP family general alpha glucoside:H+ symporter	nonDEG	3.44	5.59
OG0000011	16	9	1	26	MN608_02926	Transport	Carbohydrate transport	Sugar/H+ symporters	MFS transporter SP family general alpha glucoside:H+ symporter	nonDEG	3.41	6.92
OG0000011	16	9	1	26	MN608_04220	Transport	Carbohydrate transport	Sugar/H+ symporters	MFS transporter SP family general alpha glucoside:H+ symporter	nonDEG	1.22	1.26
OG0000011	16	9	1	26	MN608_05463	Transport	Carbohydrate transport	Sugar/H+ symporters	MFS transporter SP family general alpha glucoside:H+ symporter	nonDEG	6.92	8.93
OG0000011	16	9	1	26	MN608_08317	Transport	Carbohydrate transport	Sugar/H+ symporters	MFS transporter SP family general alpha glucoside:H+ symporter	nonDEG	2.65	2.4
OG0000011	16	9	1	26	MN608_09171	Transport	Carbohydrate transport	Sugar/H+ symporters	MFS transporter SP family general alpha glucoside:H+ symporter	nonDEG	1.68	1.13
OG0000011	16	9	1	26	MN608_09907	Transport	Carbohydrate transport	Sugar/H+ symporters	MFS transporter SP family general alpha glucoside:H+ symporter	nonDEG	9.48	10.22
OG0000011	16	9	1	26	MN608_11022	Transport	Carbohydrate transport	Sugar/H+ symporters	MFS transporter SP family general alpha glucoside:H+ symporter	nonDEG	1.16	0.52
OG0000011	16	9	1	26	MN608_11798	Transport	Carbohydrate transport	Sugar/H+ symporters	MFS transporter SP family general alpha glucoside:H+ symporter	nonDEG	0.07	0.11
OG0000012	1	24	1	26	MN608_00229	Unknown	Unknown	Unknown	hypothetical protein		0	0
OG0000012	1	24	1	26	MN608_01479	Unknown	Unknown	Unknown	hypothetical protein	nonDEG	18.16	15.88
OG0000012	1	24	1	26	MN608_03275	Other	Other	Other	hypothetical protein	nonDEG	2.09	2.99
OG0000012	1	24	1	26	MN608_04250	Unknown	Unknown	Unknown	hypothetical protein		0.11	0
OG0000012	1	24	1	26	MN608_06382	Unknown	Unknown	Unknown	hypothetical protein	nonDEG	1.75	1.93
OG0000012	1	24	1	26	MN608_08693	Unknown	Unknown	Unknown	hypothetical protein		0	0.02
OG0000012	1	24	1	26	MN608_09025	Unknown	Unknown	Unknown	hypothetical protein	nonDEG	7.76	10.07
OG0000012	1	24	1	26	MN608_09770	Unknown	Unknown	Unknown	hypothetical protein		0.01	0.05
OG0000012	1	24	1	26	MN608_10032	Unknown	Unknown	Unknown	hypothetical protein		0.03	0.08
OG0000012	1	24	1	26	MN608_11383	Unknown	Unknown	Unknown	hypothetical protein	-3.28	0.04	0.34
OG0000012	1	24	1	26	MN608_11654	Unknown	Unknown	Unknown	hypothetical protein	1.44	3.12	1.08
OG0000012	1	24	1	26	MN608_11952	Unknown	Unknown	Unknown	hypothetical protein		0	0.12
OG0000012	1	24	1	26	MN608_03205	Stress-related	Other stress-related	Other stress-related	CFEM domain-containing protein	nonDEG	0.02	0.08
OG0000012	1	24	1	26	MN608_04644	Stress-related	Other stress-related	Other stress-related	CFEM domain-containing protein	nonDEG	1.7	1.88
OG0000012	1	24	1	26	MN608_08341	Stress-related	Other stress-related	Other stress-related	CFEM domain-containing protein	1.05	25.56	14.25
OG0000012	1	24	1	26	MN608_08560	Stress-related	Other stress-related	Other stress-related	CFEM domain-containing protein	nonDEG	1.94	2.42
OG0000012	1	24	1	26	MN608_09889	Stress-related	Other stress-related	Other stress-related	CFEM domain-containing protein	nonDEG	3.28	2.2
OG0000012	1	24	1	26	MN608_10213	Stress-related	Other stress-related	Other stress-related	CFEM domain-containing protein	nonDEG	0.41	0.18
OG0000012	1	24	1	26	MN608_10372	Stress-related	Other stress-related	Other stress-related	CFEM domain-containing protein	nonDEG	0.31	0.29
OG0000012	1	24	1	26	MN608_11012	Stress-related	Other stress-related	Other stress-related	CFEM domain-containing protein	nonDEG	2.51	1.43
OG0000012	1	24	1	26	MN608_11097	Stress-related	Other stress-related	Other stress-related	CFEM domain-containing protein		0	0
OG0000012	1	24	1	26	MN608_08817	Primary metabolism	Lipid degradation	Lipid oxidation	alpha-methylacyl-CoA racemase	nonDEG	14.85	6.06
OG0000012	1	24	1	26	MN608_11672	Primary metabolism	Lipid degradation	Lipid oxidation	alpha-methylacyl-CoA racemase	nonDEG	1.79	0.72
OG0000012	1	24	1	26	MN608_11951	Primary metabolism	Lipid degradation	Lipid oxidation	alpha-methylacyl-CoA racemase	nonDEG	0.07	0.23
OG0000013	2	1	23	26	MN608_00116	Other	Other	Other	2EXR family		0	0.03
OG0000014	23	1	1	25	MN608_07396	Other	Other	Other	collagen type III alpha	2.02	1.25	0.39
OG0000015	10	13	1	24	MN608_00020	Unknown	Unknown	Unknown	hypothetical protein		0	0
OG0000015	10	13	1	24	MN608_01737	Unknown	Unknown	Unknown	hypothetical protein	nonDEG	0.24	0.03
OG0000015	10	13	1	24	MN608_02918	Unknown	Unknown	Unknown	hypothetical protein	nonDEG	0.6	0.25
OG0000015	10	13	1	24	MN608_03234	Other	Other	Other	hypothetical protein	nonDEG	51.46	50.8
OG0000015	10	13	1	24	MN608_05597	Unknown	Unknown	Unknown	hypothetical protein	nonDEG	1.55	2.43
OG0000015	10	13	1	24	MN608_07491	Unknown	Unknown	Unknown	hypothetical protein	nonDEG	0.27	0.36
OG0000015	10	13	1	24	MN608_07620	Unknown	Unknown	Unknown	hypothetical protein		0	0
OG0000015	10	13	1	24	MN608_07621	Unknown (secreted)	Unknown	Unknown	hypothetical protein		0	0.02
OG0000015	10	13	1	24	MN608_08872	Unknown	Unknown	Unknown	hypothetical protein	nonDEG	2.04	2.32
OG0000015	10	13	1	24	MN608_10075	Unknown	Unknown	Unknown	hypothetical protein		0.02	0.01
OG0000015	10	13	1	24	MN608_11917	Unknown	Unknown	Unknown	hypothetical protein	nonDEG	5.42	9.57
OG0000015	10	13	1	24	MN608_11313	Primary metabolism	Lipid degradation	Lipid oxidation	alpha-methylacyl-CoA racemase		0.03	0
OG0000015	10	13	1	24	MN608_11425	Primary metabolism	Lipid degradation	Lipid oxidation	alpha-methylacyl-CoA racemase	nonDEG	0.8	0.56
OG0000016	11	10	2	23	MN608_01574	Other	Other	Other	retinal dehydrogenase	nonDEG	63.95	96.36
OG0000016	11	10	2	23	MN608_10541	Other	Other	Other	retinal dehydrogenase	nonDEG	0.7	2
OG0000016	11	10	2	23	MN608_01657	Primary metabolism	Amino acid metabolism	Gly, Ser, and Thr metabolism	betaine-aldehyde dehydrogenase		0	0
OG0000016	11	10	2	23	MN608_04443	Primary metabolism	Amino acid metabolism	Gly, Ser, and Thr metabolism	betaine-aldehyde dehydrogenase	nonDEG	11.01	18.54
OG0000016	11	10	2	23	MN608_07571	Primary metabolism	Amino acid metabolism	Gly, Ser, and Thr metabolism	betaine-aldehyde dehydrogenase	nonDEG	10.79	12.51
OG0000016	11	10	2	23	MN608_09196	Primary metabolism	Amino acid metabolism	Gly, Ser, and Thr metabolism	betaine-aldehyde dehydrogenase	nonDEG	0.16	0.7
OG0000016	11	10	2	23	MN608_11745	Primary metabolism	Amino acid metabolism	Gly, Ser, and Thr metabolism	betaine-aldehyde dehydrogenase	nonDEG	0.6	1.11
OG0000016	11	10	2	23	MN608_09461	Primary metabolism	Amino acid metabolism	Phe, Tyr, and Trp metabolism	aminomuconate-semialdehyde dehydrogenase	nonDEG	4.1	9.07
OG0000016	11	10	2	23	MN608_06942	Primary metabolism	Amino acid metabolism	Arg and Pro metabolism	aldehyde dehydrogenase (NAD+)	nonDEG	204.7	301.27
OG0000016	11	10	2	23	MN608_11940	Primary metabolism	Amino acid metabolism	Arg and Pro metabolism	aldehyde dehydrogenase (NAD+)	nonDEG	4.79	8.44
OG0000017	5	7	10	22	MN608_03413	Transport	Carbohydrate transport	Carbohydrate transport	Monosaccharide transporter	nonDEG	246.31	151.97
OG0000017	5	7	10	22	MN608_06079	Transport	Carbohydrate transport	Carbohydrate transport	Monosaccharide transporter	1.79	12.06	4.08
OG0000017	5	7	10	22	MN608_02967	Transport	Carbohydrate transport	Sugar/H+ symporters	MFS transporter SP family sugar:H+ symporter	nonDEG	3.72	4.56
OG0000017	5	7	10	22	MN608_05487	Transport	Carbohydrate transport	Sugar/H+ symporters	MFS transporter SP family sugar:H+ symporter	nonDEG	59.19	63.86
OG0000017	5	7	10	22	MN608_08299	Transport	Carbohydrate transport	Sugar/H+ symporters	MFS transporter SP family sugar:H+ symporter	1.82	1.58	0.56
OG0000017	5	7	10	22	MN608_08903	Transport	Carbohydrate transport	Sugar/H+ symporters	MFS transporter SP family sugar:H+ symporter	nonDEG	2.73	2.41
OG0000017	5	7	10	22	MN608_06833	Transport	Carbohydrate transport	Carbohydrate transport	Glucose transporter rco-3	nonDEG	12.83	12.66
OG0000022	1	2	18	21	MN608_00691	Secondary metabolism	Toxin and antibiotic synthesis	Other toxin and antibiotic synthesis-related	prosolanapyrone-II oxidase	-1.47	2.4	5.84
OG0000022	1	2	18	21	MN608_11103	Other	Other	Other	prosolanapyrone-II oxidase		0	0
OG0000020	12	2	7	21	MN608_08345	Transport	Iron transport (incl, siderophores)	Iron transport (incl, siderophores)	fusarinine C synthase	2.43	11.21	2.6
OG0000020	12	2	7	21	MN608_11530	Secondary metabolism	Toxin and antibiotic synthesis	Other toxin and antibiotic synthesis-related	fumiquinazoline F synthetase	2.8	0.97	0.16
OG0000025	10	5	4	19	MN608_00288	Other	Other	Other	RTA1 domain-containing protein	nonDEG	0.75	1.36
OG0000025	10	5	4	19	MN608_00392	Other	Other	Other	RTA1 domain-containing protein	nonDEG	2.17	1.9
OG0000025	10	5	4	19	MN608_01588	Other	Other	Other	RTA1 domain-containing protein	nonDEG	0.27	0.22
OG0000025	10	5	4	19	MN608_05383	Other	Other	Other	RTA1 domain-containing protein	nonDEG	2.22	3.86
OG0000025	10	5	4	19	MN608_09574	Other	Other	Other	RTA1 domain-containing protein	-1.1	0.84	2.37
OG0000028	5	4	10	19	MN608_00547	Transport	Other transport-related	Other transport-related	MFS transporter ACS family allantoate permease	1.05	13.89	7.16
OG0000028	5	4	10	19	MN608_01738	Transport	Other transport-related	Other transport-related	MFS transporter ACS family allantoate permease	nonDEG	2.56	1.39
OG0000028	5	4	10	19	MN608_05689	Transport	Other transport-related	Other transport-related	MFS transporter ACS family allantoate permease	-1.78	0.19	1.2
OG0000028	5	4	10	19	MN608_11212	Transport	Other transport-related	Other transport-related	MFS transporter ACS family allantoate permease		0	0
OG0000026	7	6	6	19	MN608_03105	Secondary metabolism	Toxin and antibiotic synthesis	Aflatoxin biosynthesis	hydroxyversicolorone monooxygenase	nonDEG	0.51	1.09
OG0000026	7	6	6	19	MN608_04593	Secondary metabolism	Toxin and antibiotic synthesis	Aflatoxin biosynthesis	hydroxyversicolorone monooxygenase	nonDEG	3.3	2.7
OG0000026	7	6	6	19	MN608_05772	Secondary metabolism	Toxin and antibiotic synthesis	Aflatoxin biosynthesis	hydroxyversicolorone monooxygenase	nonDEG	0.44	0.36
OG0000026	7	6	6	19	MN608_07605	Secondary metabolism	Toxin and antibiotic synthesis	Aflatoxin biosynthesis	hydroxyversicolorone monooxygenase	2.28	1.36	0.21
OG0000026	7	6	6	19	MN608_10535	Secondary metabolism	Toxin and antibiotic synthesis	Aflatoxin biosynthesis	hydroxyversicolorone monooxygenase	nonDEG	0.99	2.01
OG0000026	7	6	6	19	MN608_10538	Secondary metabolism	Toxin and antibiotic synthesis	Aflatoxin biosynthesis	hydroxyversicolorone monooxygenase	nonDEG	1.12	0.42
OG0000031	2	4	12	18	MN608_02331	Transport	Amino acid transport	Amino acid transport	yeast amino acid transporter	nonDEG	20.86	16.48
OG0000031	2	4	12	18	MN608_04301	Transport	Amino acid transport	Amino acid transport	yeast amino acid transporter	nonDEG	11.23	6.75
OG0000031	2	4	12	18	MN608_08909	Transport	Amino acid transport	Amino acid transport	yeast amino acid transporter	nonDEG	39.91	18.88
OG0000031	2	4	12	18	MN608_09848	Transport	Amino acid transport	Amino acid transport	yeast amino acid transporter	nonDEG	8.86	7.55
OG0000033	1	2	15	18	MN608_00013	Primary metabolism	Amino acid metabolism	Gly, Ser, and Thr metabolism	choline dehydrogenase		0.01	0
OG0000033	1	2	15	18	MN608_08562	Primary metabolism	Amino acid metabolism	Gly, Ser, and Thr metabolism	choline dehydrogenase	nonDEG	2.29	2.32
OG0000029	9	8	1	18	MN608_00105	Primary metabolism	Carbohydrate metabolism	GH domain proteins	beta-glucosidase	nonDEG	0.84	1.1
OG0000029	9	8	1	18	MN608_05474	Primary metabolism	Carbohydrate metabolism	GH domain proteins	beta-glucosidase	nonDEG	5	6
OG0000029	9	8	1	18	MN608_06632	Primary metabolism	Carbohydrate metabolism	GH domain proteins	beta-glucosidase	nonDEG	3.89	4.49
OG0000029	9	8	1	18	MN608_08451	Primary metabolism	Carbohydrate metabolism	GH domain proteins	beta-glucosidase	nonDEG	0.29	0.2
OG0000029	9	8	1	18	MN608_09265	Primary metabolism	Carbohydrate metabolism	GH domain proteins	beta-glucosidase	nonDEG	1.33	1.19
OG0000029	9	8	1	18	MN608_10403	Primary metabolism	Carbohydrate metabolism	GH domain proteins	beta-glucosidase	nonDEG	0.11	0.07
OG0000029	9	8	1	18	MN608_11574	Primary metabolism	Carbohydrate metabolism	GH domain proteins	beta-glucosidase	nonDEG	0.32	0.53
OG0000029	9	8	1	18	MN608_11575	Primary metabolism	Carbohydrate metabolism	GH domain proteins	beta-glucosidase		0.1	0
OG0000039	2	1	14	17	MN608_05950	Transcription factors	Transcription factors	Transcription factors	transcriptional activator protein UGA3	nonDEG	8.37	6.47
OG0000035	9	6	2	17	MN608_09338	Secondary metabolism	Other secondary metabolism-related	Other secondary metabolism-related	Quinate permease (Quinate transporter)	nonDEG	1.25	1.6
OG0000035	9	6	2	17	MN608_03147	Transport	Carbohydrate transport	Sugar/H+ symporters	MFS transporter SP family sugar:H+ symporter		0.04	0.03
OG0000035	9	6	2	17	MN608_03148	Transport	Carbohydrate transport	Sugar/H+ symporters	MFS transporter SP family sugar:H+ symporter		0	0.05
OG0000035	9	6	2	17	MN608_04359	Transport	Carbohydrate transport	Sugar/H+ symporters	MFS transporter SP family sugar:H+ symporter	nonDEG	2.59	3.73
OG0000035	9	6	2	17	MN608_09226	Transport	Carbohydrate transport	Sugar/H+ symporters	MFS transporter SP family sugar:H+ symporter	2.86	1.33	0.21
OG0000035	9	6	2	17	MN608_10620	Transport	Carbohydrate transport	Sugar/H+ symporters	MFS transporter SP family sugar:H+ symporter	nonDEG	2.87	2.58
OG0000036	4	2	11	17	MN608_05536	Transport	Other transport-related	Other transport-related	choline transport protein	nonDEG	8.74	19.06
OG0000036	4	2	11	17	MN608_08574	Transport	Other transport-related	Other transport-related	choline transport protein	nonDEG	0.15	0.27
OG0000045	7	6	3	16	MN608_00450	Primary metabolism	Anaerobic respiration	Alcohol dehydrogenases	propanol-preferring alcohol dehydrogenase	1.56	3.44	0.95
OG0000045	7	6	3	16	MN608_04486	Primary metabolism	Anaerobic respiration	Alcohol dehydrogenases	propanol-preferring alcohol dehydrogenase	-3.08	0.23	3.22
OG0000045	7	6	3	16	MN608_06512	Primary metabolism	Anaerobic respiration	Alcohol dehydrogenases	propanol-preferring alcohol dehydrogenase	nonDEG	12.36	21.15
OG0000045	7	6	3	16	MN608_08875	Primary metabolism	Anaerobic respiration	Alcohol dehydrogenases	propanol-preferring alcohol dehydrogenase	nonDEG	0.8	0.39
OG0000045	7	6	3	16	MN608_09179	Primary metabolism	Anaerobic respiration	Alcohol dehydrogenases	propanol-preferring alcohol dehydrogenase		0	0
OG0000045	7	6	3	16	MN608_11638	Primary metabolism	Anaerobic respiration	Alcohol dehydrogenases	propanol-preferring alcohol dehydrogenase	nonDEG	3197.46	5006.93
OG0000043	2	5	9	16	MN608_07492	Transport	Other transport-related	Other transport-related	MFS transporter ACS family allantoate permease	3.54	0.76	0.07
OG0000043	2	5	9	16	MN608_07494	Transport	Other transport-related	Other transport-related	MFS transporter ACS family allantoate permease	nonDEG	0.3	0.37
OG0000043	2	5	9	16	MN608_08440	Transport	Other transport-related	Other transport-related	MFS transporter ACS family allantoate permease	nonDEG	1.58	0.94
OG0000043	2	5	9	16	MN608_09767	Transport	Other transport-related	Other transport-related	MFS transporter ACS family allantoate permease	nonDEG	1.11	2.03
OG0000043	2	5	9	16	MN608_10862	Transport	Other transport-related	Other transport-related	MFS transporter ACS family allantoate permease	nonDEG	0.36	0.19
OG0000049	1	13	2	16	MN608_01729	Other	Other	Other	FxSxx-COOH system tetratricopeptide repeat protein	nonDEG	7.68	8.94
OG0000047	5	4	7	16	MN608_06720	Primary metabolism	Lipid degradation	Other lipid degradation	fatty acid amide hydrolase	nonDEG	0.06	0.08
OG0000049	1	13	2	16	MN608_05598	Cytoskeleton	Actin cytoskeletion	Actin cytoskeletion	ankyrin repeat domain-containing protein 50	nonDEG	6.77	7.17
OG0000049	1	13	2	16	MN608_05617	Cytoskeleton	Actin cytoskeletion	Actin cytoskeletion	ankyrin repeat domain-containing protein 50	nonDEG	6.42	8.87
OG0000049	1	13	2	16	MN608_05640	Cytoskeleton	Actin cytoskeletion	Actin cytoskeletion	ankyrin repeat domain-containing protein 50	nonDEG	11.84	17.59
OG0000049	1	13	2	16	MN608_06628	Cytoskeleton	Actin cytoskeletion	Actin cytoskeletion	ankyrin repeat domain-containing protein 50	nonDEG	2.08	1.67
OG0000049	1	13	2	16	MN608_09479	Cytoskeleton	Actin cytoskeletion	Actin cytoskeletion	ankyrin repeat domain-containing protein 50	nonDEG	12.81	11.88
OG0000049	1	13	2	16	MN608_10076	Cytoskeleton	Actin cytoskeletion	Actin cytoskeletion	ankyrin repeat domain-containing protein 50	nonDEG	0.59	1.01
OG0000049	1	13	2	16	MN608_10797	Cytoskeleton	Actin cytoskeletion	Actin cytoskeletion	ankyrin repeat domain-containing protein 50	nonDEG	1.25	1.5
OG0000049	1	13	2	16	MN608_11113	Cytoskeleton	Actin cytoskeletion	Actin cytoskeletion	ankyrin repeat domain-containing protein 50		0	0
OG0000049	1	13	2	16	MN608_11721	Cytoskeleton	Actin cytoskeletion	Actin cytoskeletion	ankyrin repeat domain-containing protein 50	nonDEG	1.86	1.59
OG0000049	1	13	2	16	MN608_11730	Cytoskeleton	Actin cytoskeletion	Actin cytoskeletion	ankyrin repeat domain-containing protein 50		0.09	0.01
OG0000047	5	4	7	16	MN608_01776	Other	Other	Other	Amidase	nonDEG	6.53	4.94
OG0000047	5	4	7	16	MN608_08643	Other	Other	Other	Amidase	1.25	1.72	0.82
OG0000047	5	4	7	16	MN608_11002	Primary metabolism	Amino acid metabolism	Arg and Pro metabolism	amidase		0	0.04
OG0000041	13	2	1	16	MN608_05512	Primary metabolism	Lipid degradation	Lipid oxidation	alpha-methylacyl-CoA racemase	nonDEG	0.05	0.08
OG0000041	13	2	1	16	MN608_09396	Primary metabolism	Lipid degradation	Lipid oxidation	alpha-methylacyl-CoA racemase	nonDEG	2.9	4.04
OG0000049	1	13	2	16	MN608_08651	Primary metabolism	Amino acid metabolism	Cys and Met metabolism	adenosylhomocysteine nucleosidase	nonDEG	2.22	3.11
OG0000049	1	13	2	16	MN608_11421	Primary metabolism	Amino acid metabolism	Cys and Met metabolism	adenosylhomocysteine nucleosidase	nonDEG	5.51	7
OG0000057	3	2	10	15	MN608_11010	Secondary metabolism	Terpenoid metabolism	Terpenoid metabolism	terpene synthase family 2		0.04	0.05
OG0000055	1	4	10	15	MN608_00396	Secondary metabolism	Toxin and antibiotic synthesis	Other toxin and antibiotic synthesis-related	oxidase UstYa family protein	nonDEG	1.94	3.17
OG0000055	1	4	10	15	MN608_06498	Secondary metabolism	Toxin and antibiotic synthesis	Other toxin and antibiotic synthesis-related	oxidase UstYa family protein	nonDEG	4.17	1.66
OG0000055	1	4	10	15	MN608_10228	Secondary metabolism	Toxin and antibiotic synthesis	Other toxin and antibiotic synthesis-related	oxidase UstYa family protein	nonDEG	1.84	1.24
OG0000055	1	4	10	15	MN608_10787	Secondary metabolism	Toxin and antibiotic synthesis	Other toxin and antibiotic synthesis-related	oxidase UstYa family protein	nonDEG	0.47	0.66
OG0000053	10	2	3	15	MN608_10864	Primary metabolism	Energy metabolism	ETC and ATP synthesis	NADPH:quinone reductase	nonDEG	13.9	13.37
OG0000056	2	1	12	15	MN608_11206	Reproduction	Heterokaryon incompatibility proteins	Heterokaryon incompatibility proteins	HET domain-containing protein		0	0
OG0000059	1	3	11	15	MN608_10192	Primary metabolism	Carbohydrate metabolism	GH domain proteins	Glycosyl hydrolase family 71		0	0
OG0000059	1	3	11	15	MN608_05307	Plant cell wall modification	Other PCWD-related enzymes	Other PCWD-related enzymes	glucan endo-1,3-alpha-glucosidase	nonDEG	4.23	3.42
OG0000059	1	3	11	15	MN608_10954	Plant cell wall modification	Other PCWD-related enzymes	Other PCWD-related enzymes	glucan endo-1,3-alpha-glucosidase	-1.25	117.32	216.2
OG0000053	10	2	3	15	MN608_01447	Other	Other	Other	formyltetrahydrofolate deformylase	nonDEG	0.96	1.7
OG0000054	5	3	7	15	MN608_05245	Unknown	Unknown	Unknown	DUF2368 domain-containing protein	nonDEG	0.21	0.31
OG0000058	6	2	7	15	MN608_04376	Secondary metabolism	Toxin and antibiotic synthesis	Aflatoxin biosynthesis	demethylsterigmatocystin 6-O-methyltransferase	-2.1	1.67	5.73
OG0000058	6	2	7	15	MN608_06480	Secondary metabolism	Toxin and antibiotic synthesis	Aflatoxin biosynthesis	demethylsterigmatocystin 6-O-methyltransferase		0.02	0.08
OG0000057	3	2	10	15	MN608_08060	Other	Other	Other	cytochrome P450 family 628	nonDEG	110.54	66.63
OG0000054	5	3	7	15	MN608_11320	Signaling	Calcium-dependent signaling	Calcium-dependent signaling	calcium/calmodulin-dependent protein kinase I	nonDEG	1.01	1.64
OG0000052	3	4	8	15	MN608_02002	Primary metabolism	Carbohydrate metabolism	GH domain proteins	beta-glucosidase	nonDEG	7.66	15.25
OG0000052	3	4	8	15	MN608_02548	Primary metabolism	Carbohydrate metabolism	GH domain proteins	beta-glucosidase	nonDEG	16.55	18.21
OG0000052	3	4	8	15	MN608_04298	Primary metabolism (secreted)	Carbohydrate metabolism	GH domain proteins	beta-glucosidase	nonDEG	7.26	8.3
OG0000052	3	4	8	15	MN608_06306	Primary metabolism (secreted)	Carbohydrate metabolism	GH domain proteins	beta-glucosidase	nonDEG	5.84	3.31
OG0000054	5	3	7	15	MN608_00438	Other	Other	Other	aurora kinase	nonDEG	10.32	9.16
OG0000079	5	2	7	14	MN608_05207	Stress-related	Other stress-related	Other stress-related	WSC domain-containing protein	nonDEG	2.24	1.21
OG0000071	4	4	6	14	MN608_04648	Primary metabolism (secreted)	Amino acid metabolism	Phe, Tyr, and Trp metabolism	tyrosinase	nonDEG	0.33	0.3
OG0000071	4	4	6	14	MN608_08430	Primary metabolism	Amino acid metabolism	Phe, Tyr, and Trp metabolism	tyrosinase		0.03	0
OG0000070	3	1	10	14	MN608_03165	Primary metabolism	Protein degradation	Protease-like proteins	tripeptidyl-peptidase I	-1.49	9.99	28.37
OG0000061	5	3	6	14	MN608_05475	Transcription factors	Transcription factors	Transcription factors	transcriptional activator protein UGA3	nonDEG	2.48	3.27
OG0000075	3	3	8	14	MN608_00018	Reproduction	Sexual differentiation	Sexual differentiation	Sexual differentiation process protein isp4	nonDEG	1.06	0.46
OG0000075	3	3	8	14	MN608_02163	Reproduction	Sexual differentiation	Sexual differentiation	Sexual differentiation process protein isp4	nonDEG	2.74	2.82
OG0000072	5	5	4	14	MN608_01710	Secondary metabolism	Phytohormone metabolism-related	Salicylic acid	salicylate hydroxylase	nonDEG	1.75	1.09
OG0000072	5	5	4	14	MN608_06711	Secondary metabolism	Phytohormone metabolism-related	Salicylic acid	salicylate hydroxylase	nonDEG	1.22	2.78
OG0000072	5	5	4	14	MN608_11374	Secondary metabolism	Phytohormone metabolism-related	Salicylic acid	salicylate hydroxylase	nonDEG	7.19	5.59
OG0000072	5	5	4	14	MN608_11544	Secondary metabolism	Phytohormone metabolism-related	Salicylic acid	salicylate hydroxylase	3.79	124.85	17.32
OG0000072	5	5	4	14	MN608_11649	Secondary metabolism	Phytohormone metabolism-related	Salicylic acid	salicylate hydroxylase		0	0
OG0000074	7	5	2	14	MN608_11092	Other	Other	Other	para-nitrobenzyl esterase		0	0
OG0000075	3	3	8	14	MN608_03421	Transport	Protein transport	Other protein transport-related	OPT/YSL family transporter	nonDEG	5.08	5.2
OG0000076	4	4	6	14	MN608_03215	Primary metabolism	Carbohydrate metabolism	Pentose and glucuronate interconversions	L-glyceraldehyde reductase	nonDEG	2.26	3.98
OG0000066	11	1	2	14	MN608_06207	Other	Other	Other	hypothetical protein	nonDEG	2.01	1.23
OG0000073	1	2	11	14	MN608_08282	Primary metabolism (secreted)	Carbohydrate metabolism	GH domain proteins	glycoside hydrolase family 92 protein	nonDEG	1.66	1.77
OG0000076	4	4	6	14	MN608_04199	Primary metabolism	Lipid metabolism	Glycerolipid metabolism	glycerol 2-dehydrogenase (NADP+)	-1.14	2.97	7.12
OG0000076	4	4	6	14	MN608_05406	Primary metabolism	Lipid metabolism	Glycerolipid metabolism	glycerol 2-dehydrogenase (NADP+)	nonDEG	8.93	9.1
OG0000076	4	4	6	14	MN608_09456	Primary metabolism	Lipid metabolism	Glycerolipid metabolism	glycerol 2-dehydrogenase (NADP+)	nonDEG	47.86	73.96
OG0000067	4	9	1	14	MN608_02708	Primary metabolism	Carbohydrate metabolism	Pentose phosphate pathway	glucose 1-dehydrogenase	nonDEG	20.15	33.27
OG0000061	5	3	6	14	MN608_01572	Transcription factors	Transcription factors	Transcription factors	fungal specific transcription factor domain-containing protein	nonDEG	8.31	7.54
OG0000061	5	3	6	14	MN608_08765	Transcription factors	Transcription factors	Transcription factors	fungal specific transcription factor domain-containing protein	nonDEG	13.16	9.1
OG0000079	5	2	7	14	MN608_04815	Other (secreted)	Other	Other	family 16 glycosylhydrolase	nonDEG	2.19	1.74
OG0000064	7	3	4	14	MN608_02344	Other	Other	Other	cytochrome P450 family 1 protein	nonDEG	3.28	6.3
OG0000064	7	3	4	14	MN608_10419	Other	Other	Other	cytochrome P450	nonDEG	0.33	0.3
OG0000064	7	3	4	14	MN608_11158	Other	Other	Other	cholesterol 7alpha-monooxygenase		0	0
OG0000067	4	9	1	14	MN608_11744	Other	Other	Other	chanoclavine-I dehydrogenase	nonDEG	0.22	0.73
OG0000067	4	9	1	14	MN608_11908	Other	Other	Other	chanoclavine-I dehydrogenase		0	0
OG0000065	7	3	4	14	MN608_02292	Transport	Other transport-related	Other transport-related	ATP-binding cassette subfamily B (MDR/TAP) member 1	nonDEG	16.86	8.13
OG0000065	7	3	4	14	MN608_06938	Transport	Other transport-related	Other transport-related	ATP-binding cassette subfamily B (MDR/TAP) member 1	nonDEG	12.12	5.85
OG0000065	7	3	4	14	MN608_11740	Transport	Other transport-related	Other transport-related	ATP-binding cassette subfamily B (MDR/TAP) member 1	nonDEG	2.3	1.69
OG0000073	1	2	11	14	MN608_11436	Other	Other	Other	AMP-binding protein	nonDEG	0.07	0.14
OG0000074	7	5	2	14	MN608_00235	Primary metabolism (secreted)	Lipid metabolism	Glycerophospholipid metabolism	acetylcholinesterase	1.88	39.22	10.13
OG0000074	7	5	2	14	MN608_05399	Primary metabolism	Lipid metabolism	Glycerophospholipid metabolism	acetylcholinesterase	nonDEG	1.19	1.26
OG0000074	7	5	2	14	MN608_09367	Primary metabolism (secreted)	Lipid metabolism	Glycerophospholipid metabolism	acetylcholinesterase	nonDEG	0.18	0.3
OG0000074	7	5	2	14	MN608_10946	Primary metabolism	Lipid metabolism	Glycerophospholipid metabolism	acetylcholinesterase	nonDEG	0.09	0.06
OG0000067	4	9	1	14	MN608_01754	Primary metabolism	Vitamin-related metabolism	Biotin metabolism	3-oxoacyl-[acyl-carrier protein] reductase	-1.1	6.38	14.53
OG0000071	4	4	6	14	MN608_07963	FCW	FCW glucan synthesis	FCW glucan synthesis	1,3-beta-glucanosyltransferase GAS5	nonDEG	107.16	95.9
OG0000071	4	4	6	14	MN608_01560	FCW	FCW glucan synthesis	FCW glucan synthesis	1,3-beta-glucanosyltransferase GAS1	nonDEG	5.19	4.44
OG0000067	4	9	1	14	MN608_05876	Primary metabolism	Lipid metabolism	Butanoate metabolism	(S,S)-butanediol dehydrogenase	-1.51	21.43	61.31
OG0000067	4	9	1	14	MN608_08597	Primary metabolism	Lipid metabolism	Butanoate metabolism	(S,S)-butanediol dehydrogenase	nonDEG	0.14	0.13
OG0000067	4	9	1	14	MN608_09262	Primary metabolism	Lipid metabolism	Butanoate metabolism	(S,S)-butanediol dehydrogenase	-1.77	0.27	0.92
OG0000067	4	9	1	14	MN608_10542	Primary metabolism	Lipid metabolism	Butanoate metabolism	(S,S)-butanediol dehydrogenase	-1.07	1.32	2.83
OG0000067	4	9	1	14	MN608_11498	Primary metabolism	Lipid metabolism	Butanoate metabolism	(S,S)-butanediol dehydrogenase	nonDEG	0.48	1.02
OG0000085	3	7	3	13	MN608_01742	Primary metabolism	Lipid synthesis	Steroid synthesis	sterol 3beta-glucosyltransferase	nonDEG	6.64	4.32
OG0000085	3	7	3	13	MN608_04155	Primary metabolism	Lipid synthesis	Steroid synthesis	sterol 3beta-glucosyltransferase	nonDEG	12.58	15.15
OG0000085	3	7	3	13	MN608_04476	Primary metabolism	Lipid synthesis	Steroid synthesis	sterol 3beta-glucosyltransferase	nonDEG	11.12	9.94
OG0000085	3	7	3	13	MN608_08606	Primary metabolism	Lipid synthesis	Steroid synthesis	sterol 3beta-glucosyltransferase	nonDEG	7.52	5.68
OG0000085	3	7	3	13	MN608_10089	Primary metabolism	Lipid synthesis	Steroid synthesis	sterol 3beta-glucosyltransferase	nonDEG	0.15	0.05
OG0000085	3	7	3	13	MN608_10737	Primary metabolism	Lipid synthesis	Steroid synthesis	sterol 3beta-glucosyltransferase	nonDEG	4.11	4.64
OG0000085	3	7	3	13	MN608_11299	Primary metabolism	Lipid synthesis	Steroid synthesis	sterol 3beta-glucosyltransferase	nonDEG	0.02	0.05
OG0000086	5	2	6	13	MN608_11253	Secondary metabolism	Other secondary metabolism-related	Polyketide biosynthesis	phthiocerol/phenolphthiocerol synthesis type-I polyketide synthase C	2.03	0.73	0.17
OG0000086	5	2	6	13	MN608_08171	Secondary metabolism	Other secondary metabolism-related	Other secondary metabolism-related	naphtho-gamma-pyrone polyketide synthase	1.08	2.17	1.05
OG0000084	8	2	3	13	MN608_01397	Stress-related	Chaperons	Chaperons	molecular chaperone HscA	nonDEG	17.52	19.89
OG0000084	8	2	3	13	MN608_06089	Primary metabolism	Nucleic acid metabolism	RNA degradation	molecular chaperone DnaK	nonDEG	1.11	0.99
OG0000091	2	9	2	13	MN608_00220	Unknown (secreted)	Unknown	Unknown	hypothetical protein	nonDEG	1.7	2.77
OG0000096	2	10	1	13	MN608_06561	Unknown	Unknown	Unknown	hypothetical protein	nonDEG	16.8	24.7
OG0000095	1	9	3	13	MN608_08454	Unknown	Unknown	Unknown	hypothetical protein	nonDEG	7.19	14.31
OG0000091	2	9	2	13	MN608_08464	Unknown	Unknown	Unknown	hypothetical protein		0.14	0
OG0000096	2	10	1	13	MN608_09311	Unknown (secreted)	Unknown	Unknown	hypothetical protein	-1.58	196.91	820.22
OG0000091	2	9	2	13	MN608_09336	Unknown	Unknown	Unknown	hypothetical protein	nonDEG	1.38	2.79
OG0000091	2	9	2	13	MN608_09337	Unknown	Unknown	Unknown	hypothetical protein	nonDEG	1.68	4.98
OG0000091	2	9	2	13	MN608_09478	Unknown (secreted)	Unknown	Unknown	hypothetical protein	nonDEG	2.6	2.11
OG0000096	2	10	1	13	MN608_10788	Unknown	Unknown	Unknown	hypothetical protein	nonDEG	1.14	1.69
OG0000096	2	10	1	13	MN608_10839	Unknown	Unknown	Unknown	hypothetical protein	nonDEG	11.49	37.35
OG0000096	2	10	1	13	MN608_10966	Unknown (secreted)	Unknown	Unknown	hypothetical protein	nonDEG	30.19	43.71
OG0000096	2	10	1	13	MN608_11045	Unknown	Unknown	Unknown	hypothetical protein	nonDEG	4872.24	8548.58
OG0000096	2	10	1	13	MN608_11371	Unknown	Unknown	Unknown	hypothetical protein	-2.11	41.4	336.14
OG0000096	2	10	1	13	MN608_11733	Unknown (secreted)	Unknown	Unknown	hypothetical protein	-3.56	84.38	2050.84
OG0000096	2	10	1	13	MN608_11824	Unknown	Unknown	Unknown	hypothetical protein	nonDEG	18842.9	26371.2
OG0000096	2	10	1	13	MN608_11884	Unknown	Unknown	Unknown	hypothetical protein	-1.85	353.09	2025.62
OG0000094	8	3	2	13	MN608_03238	Transcription factors	Transcription factors	Transcription factors	homeobox domain-containing protein	1.17	3.47	1.55
OG0000094	8	3	2	13	MN608_11458	Transcription factors	Transcription factors	Transcription factors	homeobox domain-containing protein	nonDEG	5.68	4.85
OG0000089	8	4	1	13	MN608_07763	Reproduction	Heterokaryon incompatibility proteins	Heterokaryon incompatibility proteins	HET domain-containing protein	-1.17	5.51	14.69
OG0000089	8	4	1	13	MN608_08599	Reproduction	Heterokaryon incompatibility proteins	Heterokaryon incompatibility proteins	HET domain-containing protein	nonDEG	0.37	0.35
OG0000089	8	4	1	13	MN608_09435	Reproduction	Heterokaryon incompatibility proteins	Heterokaryon incompatibility proteins	HET domain-containing protein	nonDEG	2.98	2.33
OG0000089	8	4	1	13	MN608_09464	Reproduction	Heterokaryon incompatibility proteins	Heterokaryon incompatibility proteins	HET domain-containing protein	nonDEG	0.22	0.31
OG0000095	1	9	3	13	MN608_00813	Other	Other	Other	F-box-like domain-containing protein	nonDEG	1.43	1.29
OG0000095	1	9	3	13	MN608_05117	Other	Other	Other	F-box-like domain-containing protein	nonDEG	4.37	5.54
OG0000095	1	9	3	13	MN608_08411	Other	Other	Other	F-box-like domain-containing protein	nonDEG	0.49	0.79
OG0000095	1	9	3	13	MN608_11173	Other	Other	Other	F-box-like domain-containing protein		0	0
OG0000095	1	9	3	13	MN608_08608	Primary metabolism	Protein degradation	Proteasome-mediated degradation	F-box/TPR repeat protein Pof3	-1.76	3.34	11.97
OG0000095	1	9	3	13	MN608_04856	Other	Other	Other	F-box protein 27	nonDEG	3.04	3.72
OG0000095	1	9	3	13	MN608_03910	Other	Other	Other	F-box protein 22	nonDEG	1.36	2.07
OG0000095	1	9	3	13	MN608_07517	Other	Other	Other	F-box domain-containing protein	nonDEG	1.93	2.39
OG0000091	2	9	2	13	MN608_01764	Stress-related	Other stress-related	Other stress-related	cell wall integrity and stress response component	nonDEG	0.2	0.24
OG0000091	2	9	2	13	MN608_08465	Stress-related (secreted)	Other stress-related	Other stress-related	cell wall integrity and stress response component	-1.43	4.16	13.42
OG0000094	8	3	2	13	MN608_03140	Transcription factors	Transcription factors	Transcription factors	C2H2-type zinc finger	1.2	1.55	0.73
OG0000091	2	9	2	13	MN608_08463	Cytoskeleton	Septins	Septins	axial budding pattern protein 2	nonDEG	0.15	0.34
OG0000091	2	9	2	13	MN608_09247	Cytoskeleton (secreted)	Septins	Septins	axial budding pattern protein 2	nonDEG	18.3	22.04
OG0000090	3	2	8	13	MN608_09553	Transport	Other transport-related	Other transport-related	ATP-binding cassette subfamily G (WHITE) member 2 SNQ2	1.54	38.52	12.8
OG0000090	3	2	8	13	MN608_09972	Transport	Other transport-related	Other transport-related	ATP-binding cassette subfamily G (WHITE) member 2 SNQ2	nonDEG	0.22	0.1
OG0000102	4	3	5	12	MN608_03073	Transport	Vesicle transport	Vesicle transport	vacuolar protein sorting-associated protein 1		0	0
OG0000102	4	3	5	12	MN608_10952	Transport	Vesicle transport	Vesicle transport	vacuolar protein sorting-associated protein 1	nonDEG	6.99	7.03
OG0000106	8	2	2	12	MN608_03665	Transcription factors	Transcription factors	Transcription factors	transcriptional regulatory protein GAL4	nonDEG	4.93	3.14
OG0000104	5	3	4	12	MN608_04633	Other	Other	Other	Rid family detoxifying hydrolase	nonDEG	112.47	219.62
OG0000104	5	3	4	12	MN608_11133	Other	Other	Other	Rid family detoxifying hydrolase		0	0
OG0000103	6	5	1	12	MN608_01652	Primary metabolism	Vitamin-related metabolism	Retinol metabolism	retinol dehydrogenase 12	nonDEG	14.32	14.02
OG0000103	6	5	1	12	MN608_10402	Primary metabolism	Vitamin-related metabolism	Retinol metabolism	retinol dehydrogenase 12	nonDEG	0.06	0.62
OG0000103	6	5	1	12	MN608_10733	Primary metabolism	Vitamin-related metabolism	Retinol metabolism	retinol dehydrogenase 12	nonDEG	3.51	3.51
OG0000103	6	5	1	12	MN608_10761	Primary metabolism	Vitamin-related metabolism	Retinol metabolism	retinol dehydrogenase 12	nonDEG	0.5	1.15
OG0000103	6	5	1	12	MN608_10896	Primary metabolism	Vitamin-related metabolism	Retinol metabolism	retinol dehydrogenase 12	nonDEG	2.99	3.28
OG0000109	8	3	1	12	MN608_01527	Transcription factors	Transcription factors	Transcription factors	proline utilization trans-activator	nonDEG	5.06	4.61
OG0000105	3	6	3	12	MN608_01671	Transcription factors	Transcription factors	Transcription factors	proline utilization trans-activator	nonDEG	0.7	0.71
OG0000109	8	3	1	12	MN608_02045	Transcription factors	Transcription factors	Transcription factors	proline utilization trans-activator	nonDEG	2.15	1.31
OG0000109	8	3	1	12	MN608_02406	Transcription factors	Transcription factors	Transcription factors	proline utilization trans-activator	1.07	1.76	0.83
OG0000106	8	2	2	12	MN608_04454	Transcription factors	Transcription factors	Transcription factors	proline utilization trans-activator	nonDEG	0.91	0.96
OG0000105	3	6	3	12	MN608_05431	Transcription factors	Transcription factors	Transcription factors	proline utilization trans-activator	nonDEG	16.7	13.88
OG0000105	3	6	3	12	MN608_08384	Transcription factors	Transcription factors	Transcription factors	proline utilization trans-activator	nonDEG	167.58	35.84
OG0000105	3	6	3	12	MN608_09862	Transcription factors	Transcription factors	Transcription factors	proline utilization trans-activator	1.26	14.49	5.42
OG0000100	6	5	1	12	MN608_04335	Primary metabolism	Energy metabolism	ETC and ATP synthesis	NADPH2 dehydrogenase	nonDEG	0.93	1.3
OG0000100	6	5	1	12	MN608_04950	Primary metabolism	Energy metabolism	ETC and ATP synthesis	NADPH2 dehydrogenase		0.12	0.57
OG0000100	6	5	1	12	MN608_08589	Primary metabolism	Energy metabolism	ETC and ATP synthesis	NADPH2 dehydrogenase	nonDEG	450.45	273.1
OG0000100	6	5	1	12	MN608_09334	Primary metabolism	Energy metabolism	ETC and ATP synthesis	NADPH2 dehydrogenase	nonDEG	4.08	6.58
OG0000113	3	8	1	12	MN608_00142	Transport	Carbohydrate transport	Sugar/H+ symporters	MFS transporter SP family general alpha glucoside:H+ symporter	nonDEG	1.56	1.62
OG0000113	3	8	1	12	MN608_02716	Transport	Carbohydrate transport	Sugar/H+ symporters	MFS transporter SP family general alpha glucoside:H+ symporter	nonDEG	1.42	1.58
OG0000113	3	8	1	12	MN608_06659	Transport	Carbohydrate transport	Sugar/H+ symporters	MFS transporter SP family general alpha glucoside:H+ symporter	nonDEG	0.13	0.11
OG0000113	3	8	1	12	MN608_07627	Transport	Carbohydrate transport	Sugar/H+ symporters	MFS transporter SP family general alpha glucoside:H+ symporter	nonDEG	0.07	0.01
OG0000113	3	8	1	12	MN608_08394	Transport	Carbohydrate transport	Sugar/H+ symporters	MFS transporter SP family general alpha glucoside:H+ symporter		0.05	0.01
OG0000113	3	8	1	12	MN608_08513	Transport	Carbohydrate transport	Sugar/H+ symporters	MFS transporter SP family general alpha glucoside:H+ symporter	nonDEG	0.11	0.1
OG0000113	3	8	1	12	MN608_10015	Transport	Carbohydrate transport	Sugar/H+ symporters	MFS transporter SP family general alpha glucoside:H+ symporter	nonDEG	0.05	0.03
OG0000113	3	8	1	12	MN608_10692	Transport	Carbohydrate transport	Sugar/H+ symporters	MFS transporter SP family general alpha glucoside:H+ symporter	nonDEG	0.12	0.11
OG0000101	3	7	2	12	MN608_06836	Transport	Other transport-related	Other transport-related	MFS transporter PCFT/HCP family solute carrier family 46 member 3	nonDEG	6.33	7.07
OG0000101	3	7	2	12	MN608_07029	Transport	Other transport-related	Other transport-related	MFS transporter PCFT/HCP family solute carrier family 46 member 3	nonDEG	4.6	3.78
OG0000101	3	7	2	12	MN608_10272	Transport	Other transport-related	Other transport-related	MFS transporter PCFT/HCP family solute carrier family 46 member 3	nonDEG	1.13	0.97
OG0000101	3	7	2	12	MN608_05436	Transport	Other transport-related	Other transport-related	MFS transporter PCFT/HCP family solute carrier family 46 (folate transporter) member 1	nonDEG	0.08	0.09
OG0000101	3	7	2	12	MN608_08894	Transport	Other transport-related	Other transport-related	MFS transporter PCFT/HCP family solute carrier family 46 (folate transporter) member 1	nonDEG	3.7	2.94
OG0000101	3	7	2	12	MN608_08980	Transport	Other transport-related	Other transport-related	MFS transporter PCFT/HCP family solute carrier family 46 (folate transporter) member 1	nonDEG	5.56	3.8
OG0000101	3	7	2	12	MN608_11532	Transport	Other transport-related	Other transport-related	MFS transporter PCFT/HCP family solute carrier family 46 (folate transporter) member 1	-1.02	0.97	2.49
OG0000112	1	1	10	12	MN608_01459	Primary metabolism	Lipid metabolism	Fatty acid degradation	long-chain fatty acid omega-monooxygenase	nonDEG	7.47	10.45
OG0000117	2	9	1	12	MN608_00699	Other	Other	Other	Interferon-induced 6-16 family		0.32	0.28
OG0000117	2	9	1	12	MN608_08568	Other	Other	Other	Interferon-induced 6-16 family	-1.27	9.78	19.93
OG0000117	2	9	1	12	MN608_11393	Other	Other	Other	Interferon-induced 6-16 family	-1.73	20.09	57.66
OG0000117	2	9	1	12	MN608_11419	Other	Other	Other	Interferon-induced 6-16 family	nonDEG	2.77	3.85
OG0000117	2	9	1	12	MN608_11869	Other	Other	Other	Interferon-induced 6-16 family	nonDEG	11.32	4.98
OG0000117	2	9	1	12	MN608_11871	Other	Other	Other	Interferon-induced 6-16 family	nonDEG	7.51	15
OG0000117	2	9	1	12	MN608_11872	Other	Other	Other	Interferon-induced 6-16 family		0	0
OG0000117	2	9	1	12	MN608_11873	Other	Other	Other	Interferon-induced 6-16 family		0	0
OG0000114	3	8	1	12	MN608_09399	Unknown	Unknown	Unknown	hypothetical protein		0.86	0.28
OG0000105	3	6	3	12	MN608_11283	Unknown	Unknown	Unknown	hypothetical protein	nonDEG	1.58	3.09
OG0000117	2	9	1	12	MN608_11875	Unknown	Unknown	Unknown	hypothetical protein		0	0
OG0000107	6	2	4	12	MN608_07425	Primary metabolism (secreted)	Carbohydrate metabolism	GH domain proteins	Glycosyl hydrolases family 18	nonDEG	9.03	27.93
OG0000107	6	2	4	12	MN608_09299	Primary metabolism	Carbohydrate metabolism	GH domain proteins	Glycosyl hydrolases family 18	nonDEG	25.42	35.01
OG0000102	4	3	5	12	MN608_01720	Other	Other	Other	dynamin 1-like protein	nonDEG	7.4	6.65
OG0000100	6	5	1	12	MN608_00103	Other	Other	Other	chanoclavine-I aldehyde reductase		8.71	0.33
OG0000108	7	2	3	12	MN608_01873	Other	Other	Other	candidapepsin	nonDEG	4.2	13.56
OG0000108	7	2	3	12	MN608_02417	Other	Other	Other	candidapepsin	nonDEG	7.94	11.63
OG0000105	3	6	3	12	MN608_11760	Secondary metabolism	Other secondary metabolism-related	Polyketide biosynthesis	aspyridone synthetase trans-acting enoyl reductase	nonDEG	3.69	2.73
OG0000114	3	8	1	12	MN608_00843	Other	Other	Other	Arylsulfotransferase (ASST)	nonDEG	3.45	2.04
OG0000114	3	8	1	12	MN608_01561	Other	Other	Other	Arylsulfotransferase (ASST)	nonDEG	6.77	3.36
OG0000114	3	8	1	12	MN608_05472	Other	Other	Other	Arylsulfotransferase (ASST)	nonDEG	16.44	12.44
OG0000114	3	8	1	12	MN608_08583	Other (secreted)	Other	Other	Arylsulfotransferase (ASST)	nonDEG	0.07	0.14
OG0000114	3	8	1	12	MN608_09398	Other	Other	Other	Arylsulfotransferase (ASST)		0.42	0.26
OG0000114	3	8	1	12	MN608_10226	Other (secreted)	Other	Other	Arylsulfotransferase (ASST)	nonDEG	0.29	0.3
OG0000114	3	8	1	12	MN608_00375	Other (secreted)	Other	Other	arylsulfate sulfotransferase	nonDEG	0.31	0.63
OG0000110	5	6	1	12	MN608_03766	Other	Other	Other	aminobenzoyl-glutamate utilization protein B	nonDEG	1.06	1.89
OG0000110	5	6	1	12	MN608_03767	Other	Other	Other	aminobenzoyl-glutamate utilization protein B	nonDEG	1.39	3.02
OG0000110	5	6	1	12	MN608_05705	Other	Other	Other	aminobenzoyl-glutamate utilization protein B		0	0
OG0000110	5	6	1	12	MN608_06119	Other	Other	Other	aminobenzoyl-glutamate utilization protein B	nonDEG	1.42	1.6
OG0000110	5	6	1	12	MN608_10571	Other	Other	Other	aminobenzoyl-glutamate utilization protein B	nonDEG	0.5	0.73
OG0000110	5	6	1	12	MN608_11236	Other	Other	Other	aminobenzoyl-glutamate utilization protein B		0	0
OG0000104	5	3	4	12	MN608_11431	Primary metabolism	Amino acid metabolism	Val, Leu, and Ile metabolism	2-iminobutanoate/2-iminopropanoate deaminase	-1.56	3.93	9.64
OG0000133	3	4	4	11	MN608_07156	Signaling	Other signaling-related	Other signaling-related	two-component system, sensor histidine kinase and response regulator	nonDEG	9.62	6.85
OG0000133	3	4	4	11	MN608_07412	Signaling	Other signaling-related	Other signaling-related	two-component system, sensor histidine kinase and response regulator	nonDEG	2.04	1.43
OG0000133	3	4	4	11	MN608_08912	Other	Other	Other	two-component system, NarL family, sensor histidine kinase EvgS	nonDEG	4.85	2.41
OG0000122	3	7	1	11	MN608_01688	Transcription factors	Transcription factors	Transcription factors	transcriptional regulatory protein GAL4	3.27	5.73	0.79
OG0000122	3	7	1	11	MN608_09208	Transcription factors	Transcription factors	Transcription factors	transcriptional regulatory protein GAL4	nonDEG	19.32	14.4
OG0000122	3	7	1	11	MN608_09232	Transcription factors	Transcription factors	Transcription factors	transcriptional regulatory protein GAL4		0.02	0.01
OG0000122	3	7	1	11	MN608_11167	Transcription factors	Transcription factors	Transcription factors	transcriptional regulatory protein GAL4		0	0
OG0000122	3	7	1	11	MN608_11547	Transcription factors	Transcription factors	Transcription factors	transcriptional regulatory protein GAL4	nonDEG	0.93	1.32
OG0000139	4	5	2	11	MN608_07581	Reproduction	Other reproduction-related	Other reproduction-related	stage V sporulation protein K	nonDEG	0.15	0.23
OG0000139	4	5	2	11	MN608_11763	Reproduction	Other reproduction-related	Other reproduction-related	stage V sporulation protein K	nonDEG	9.68	3.86
OG0000135	4	2	5	11	MN608_07026	Other	Other	Other	SET domain-containing protein-lysine N-methyltransferase	nonDEG	0	0.12
OG0000126	4	2	5	11	MN608_11185	Transcription factors	Transcription factors	Transcription factors	RNA polymerase II-specific transcription factor-like protein		0	0
OG0000144	4	3	4	11	MN608_03157	Secondary metabolism	Other secondary metabolism-related	Other secondary metabolism-related	quinidine resistance protein 2	nonDEG	0.24	0.49
OG0000150	4	5	2	11	MN608_03222	Transport	Protein transport	Other protein transport-related	putative peptide transporter	nonDEG	1.35	0.87
OG0000150	4	5	2	11	MN608_09392	Transport	Protein transport	Other protein transport-related	putative peptide transporter	1.7	42.61	19.69
OG0000150	4	5	2	11	MN608_10294	Transport	Protein transport	Other protein transport-related	putative peptide transporter	nonDEG	3.97	4.45
OG0000150	4	5	2	11	MN608_11785	Transport	Protein transport	Other protein transport-related	putative peptide transporter	nonDEG	0.34	0.3
OG0000145	5	4	2	11	MN608_00640	Transport	Inorganic ion transport	K+ transport	P-type Na+/K+ transporter	1.09	22.42	10.58
OG0000145	5	4	2	11	MN608_01616	Transport	Inorganic ion transport	K+ transport	P-type Na+/K+ transporter	nonDEG	0.99	0.55
OG0000145	5	4	2	11	MN608_03979	Transport	Inorganic ion transport	K+ transport	P-type Na+/K+ transporter	1.02	2.93	1.67
OG0000145	5	4	2	11	MN608_08739	Transport	Inorganic ion transport	K+ transport	P-type Na+/K+ transporter	nonDEG	0.78	0.59
OG0000122	3	7	1	11	MN608_04441	Transcription factors	Transcription factors	Transcription factors	proline utilization trans-activator	nonDEG	3.19	2.55
OG0000122	3	7	1	11	MN608_05477	Transcription factors	Transcription factors	Transcription factors	proline utilization trans-activator	nonDEG	10.22	6.26
OG0000144	4	3	4	11	MN608_11143	Transport	Other transport-related	Other transport-related	Probable transporter AQR1		0	0
OG0000150	4	5	2	11	MN608_09361	Transport	Other transport-related	Other transport-related	Probable peptide transporter ptr2	nonDEG	0.08	0.13
OG0000146	9	1	1	11	MN608_09448	Other	Other	Other	Prion-inhibition and propagation	nonDEG	1.57	1.53
OG0000142	8	2	1	11	MN608_11062	Other	Other	Other	Prion-inhibition and propagation		0.02	0.04
OG0000127	4	4	3	11	MN608_04793	Other	Other	Other	nucleolin	nonDEG	102.48	73.38
OG0000127	4	4	3	11	MN608_04829	Other	Other	Other	nucleolin	nonDEG	136.22	169.39
OG0000128	5	4	2	11	MN608_05837	Other	Other	Other	neural Wiskott-Aldrich syndrome protein	nonDEG	593.05	457.7
OG0000128	5	4	2	11	MN608_05118	FCW	Other FCW-related	Mucin-like proteins	mucin-3/17	nonDEG	0.17	0.28
OG0000144	4	3	4	11	MN608_08302	Transport	Other transport-related	Other transport-related	MFS transporter	nonDEG	5.47	3.84
OG0000129	6	1	4	11	MN608_09073	Primary metabolism	Protein synthesis	Post-translational modification	mannosyl-oligosaccharide alpha-1,2-mannosidase	nonDEG	16.64	13.83
OG0000149	2	7	2	11	MN608_02229	PCWDE (secreted)	Cellulose degradation	Cellulose degradation	lytic cellulose monooxygenase (C1-hydroxylating)	nonDEG	0.31	0.24
OG0000149	2	7	2	11	MN608_05297	Plant cell wall modification	Cellulose degradation	Cellulose degradation	lytic cellulose monooxygenase (C1-hydroxylating)	nonDEG	0.06	0.19
OG0000149	2	7	2	11	MN608_06725	Plant cell wall modification	Cellulose degradation	Cellulose degradation	lytic cellulose monooxygenase (C1-hydroxylating)	nonDEG	0.18	0.15
OG0000149	2	7	2	11	MN608_09432	Plant cell wall modification	Cellulose degradation	Cellulose degradation	lytic cellulose monooxygenase (C1-hydroxylating)	2.54	0.3	0.04
OG0000149	2	7	2	11	MN608_10066	Plant cell wall modification	Cellulose degradation	Cellulose degradation	lytic cellulose monooxygenase (C1-hydroxylating)	nonDEG	0.42	0.15
OG0000136	8	2	1	11	MN608_00287	Unknown	Unknown	Unknown	hypothetical protein	nonDEG	825.99	659.2
OG0000128	5	4	2	11	MN608_00796	Unknown	Unknown	Unknown	hypothetical protein	1.04	26.97	13.14
OG0000134	1	4	6	11	MN608_01512	Unknown	Unknown	Unknown	hypothetical protein		0.02	0.04
OG0000134	1	4	6	11	MN608_01513	Unknown	Unknown	Unknown	hypothetical protein		0	0.08
OG0000134	1	4	6	11	MN608_01514	Unknown	Unknown	Unknown	hypothetical protein	-1.03	7.42	15.89
OG0000134	1	4	6	11	MN608_01515	Unknown	Unknown	Unknown	hypothetical protein	nonDEG	0.04	0.12
OG0000136	8	2	1	11	MN608_02647	Unknown (secreted)	Unknown	Unknown	hypothetical protein	1.2	86.55	47.51
OG0000147	1	8	2	11	MN608_04382	Other	Other	Other	hypothetical protein	nonDEG	0.6	0.73
OG0000147	1	8	2	11	MN608_04880	Unknown	Unknown	Unknown	hypothetical protein	nonDEG	7.28	9.07
OG0000151	5	4	2	11	MN608_05586	Unknown	Unknown	Unknown	hypothetical protein	nonDEG	1.82	1.47
OG0000126	4	2	5	11	MN608_10073	Unknown	Unknown	Unknown	hypothetical protein	nonDEG	0.49	2.59
OG0000147	1	8	2	11	MN608_11079	Other	Other	Other	hypothetical protein		0	0
OG0000128	5	4	2	11	MN608_11181	Unknown (secreted)	Unknown	Unknown	hypothetical protein		0	0
OG0000139	4	5	2	11	MN608_11612	Unknown	Unknown	Unknown	hypothetical protein	nonDEG	5.14	5.72
OG0000139	4	5	2	11	MN608_11613	Reproduction	Heterokaryon incompatibility proteins	Heterokaryon incompatibility proteins	HET domain-containing protein	nonDEG	1.31	1.8
OG0000139	4	5	2	11	MN608_08053	Primary metabolism	Nucleic acid metabolism	Helicases	helicase required for RNAi-mediated heterochromatin assembly 1	1.73	4.93	1.09
OG0000123	6	3	2	11	MN608_05534	Other	Other	Other	GNAT family N-acetyltransferase	-1.59	10.85	36.23
OG0000123	6	3	2	11	MN608_06662	Other	Other	Other	GNAT family N-acetyltransferase		0	0
OG0000123	6	3	2	11	MN608_10695	Other	Other	Other	GNAT family N-acetyltransferase	nonDEG	11.11	16.94
OG0000125	5	3	3	11	MN608_02868	Other	Other	Other	family 16 glycosylhydrolase	nonDEG	11.55	10.87
OG0000125	5	3	3	11	MN608_06946	Other	Other	Other	family 16 glycosylhydrolase	nonDEG	30.63	26.88
OG0000125	5	3	3	11	MN608_09597	Other (secreted)	Other	Other	family 16 glycosylhydrolase	nonDEG	1887.99	1458.55
OG0000151	5	4	2	11	MN608_03172	Primary metabolism	Protein degradation	Proteasome-mediated degradation	E3 ubiquitin-protein ligase RNF144	nonDEG	3.48	2.65
OG0000151	5	4	2	11	MN608_05585	Primary metabolism	Protein degradation	Proteasome-mediated degradation	E3 ubiquitin-protein ligase RNF144	nonDEG	2.64	3.88
OG0000151	5	4	2	11	MN608_05587	Primary metabolism	Protein degradation	Proteasome-mediated degradation	E3 ubiquitin-protein ligase RNF144	-1.08	10.25	27.69
OG0000143	8	2	1	11	MN608_07937	Unknown	Unknown	Unknown	DUF6536 domain-containing protein	2.58	53.91	7.24
OG0000143	8	2	1	11	MN608_09386	Unknown	Unknown	Unknown	DUF6536 domain-containing protein	nonDEG	1.99	1.53
OG0000133	3	4	4	11	MN608_08913	Signaling	MAPK-related signaling	MAPK-related signaling	diguanylate cyclase	nonDEG	2.13	1.07
OG0000127	4	4	3	11	MN608_04900	Stress-related	Temperature and osmotic stress	Temperature and osmotic stress	cold-inducible RNA-binding protein	nonDEG	8.16	6.78
OG0000127	4	4	3	11	MN608_11233	Stress-related	Temperature and osmotic stress	Temperature and osmotic stress	cold-inducible RNA-binding protein		0	0
OG0000147	1	8	2	11	MN608_04115	Other	Other	Other	Clr5 domain-containing protein	nonDEG	8.02	7.19
OG0000147	1	8	2	11	MN608_05942	Other	Other	Other	Clr5 domain-containing protein	nonDEG	20.3	24.36
OG0000147	1	8	2	11	MN608_08424	Other	Other	Other	Clr5 domain-containing protein	nonDEG	25.71	14.65
OG0000147	1	8	2	11	MN608_09520	Other	Other	Other	Clr5 domain-containing protein	nonDEG	39.91	28.2
OG0000147	1	8	2	11	MN608_11367	Other	Other	Other	Clr5 domain-containing protein	nonDEG	0.29	0.39
OG0000152	1	8	2	11	MN608_05439	FCW (secreted)	Chitin metabolism	Chitin degradation	chitinase	-1.33	0.42	0.88
OG0000152	1	8	2	11	MN608_06563	FCW (secreted)	Chitin metabolism	Chitin degradation	chitinase	nonDEG	26.91	38.74
OG0000152	1	8	2	11	MN608_08237	FCW (secreted)	Chitin metabolism	Chitin degradation	chitinase	nonDEG	81.71	43.9
OG0000152	1	8	2	11	MN608_08718	FCW	Chitin metabolism	Chitin degradation	chitinase	3.09	29.71	3.68
OG0000152	1	8	2	11	MN608_09228	FCW (secreted)	Chitin metabolism	Chitin degradation	chitinase	nonDEG	0.11	0.19
OG0000152	1	8	2	11	MN608_09966	FCW	Chitin metabolism	Chitin degradation	chitinase	nonDEG	1.51	0.13
OG0000152	1	8	2	11	MN608_11577	FCW	Chitin metabolism	Chitin degradation	chitinase		0	0.01
OG0000152	1	8	2	11	MN608_11578	FCW	Chitin metabolism	Chitin degradation	chitinase		0	0
OG0000132	5	4	2	11	MN608_02564	Secondary metabolism	Toxin and antibiotic synthesis	Other toxin and antibiotic synthesis-related	cephamycin C biosynthesis protein	nonDEG	0.09	0.25
OG0000132	5	4	2	11	MN608_07482	Secondary metabolism	Toxin and antibiotic synthesis	Other toxin and antibiotic synthesis-related	cephamycin C biosynthesis protein	nonDEG	79.96	70.34
OG0000132	5	4	2	11	MN608_10169	Secondary metabolism	Toxin and antibiotic synthesis	Other toxin and antibiotic synthesis-related	cephamycin C biosynthesis protein	nonDEG	1073.65	1871.69
OG0000121	5	2	4	11	MN608_04024	Other	Other	Other	bifunctional salicylyl-CoA 5-hydroxylase/oxidoreductase	nonDEG	6.84	4.12
OG0000119	9	1	1	11	MN608_01272	Secondary metabolism	Other secondary metabolism-related	Other secondary metabolism-related	benzoate 4-monooxygenase	1.28	41.17	24.88
OG0000149	2	7	2	11	MN608_01271	Plant cell wall modification	Cellulose degradation	Cellulose degradation	Auxiliary Activity family 9 (formerly GH61)	nonDEG	0.79	0.25
OG0000149	2	7	2	11	MN608_10559	Plant cell wall modification	Cellulose degradation	Cellulose degradation	Auxiliary Activity family 9 (formerly GH61)		0.03	0.05
OG0000132	5	4	2	11	MN608_01033	Secondary metabolism	Toxin and antibiotic synthesis	Other toxin and antibiotic synthesis-related	aspergillic acid hydroxylase	nonDEG	123.19	100.32
OG0000130	3	3	5	11	MN608_00271	Transport	Aquaporins	Aquaporins	aquaporin rerated protein	nonDEG	1.91	2.16
OG0000130	3	3	5	11	MN608_09870	Transport	Aquaporins	Aquaporins	aquaporin rerated protein	nonDEG	0.13	0.14
OG0000130	3	3	5	11	MN608_10705	Transport	Aquaporins	Aquaporins	aquaporin rerated protein		0	0.01
OG0000121	5	2	4	11	MN608_03905	Other	Other	Other	anthraniloyl-CoA monooxygenase	nonDEG	9.96	6.66
OG0000142	8	2	1	11	MN608_10187	Cytoskeleton	Actin cytoskeletion	Actin cytoskeletion	ankyrin repeat domain-containing protein 50	nonDEG	2.4	1.28
OG0000140	2	5	4	11	MN608_04949	Primary metabolism	Lipid metabolism	Ether lipid metabolism	1-acylglycerone phosphate reductase	nonDEG	0.84	1.25
OG0000140	2	5	4	11	MN608_06221	Primary metabolism	Lipid metabolism	Ether lipid metabolism	1-acylglycerone phosphate reductase	nonDEG	7.37	6.27
OG0000140	2	5	4	11	MN608_06505	Primary metabolism	Lipid metabolism	Ether lipid metabolism	1-acylglycerone phosphate reductase	nonDEG	23.75	49.98
OG0000140	2	5	4	11	MN608_09428	Primary metabolism	Lipid metabolism	Ether lipid metabolism	1-acylglycerone phosphate reductase	nonDEG	12.19	14.45
OG0000140	2	5	4	11	MN608_10384	Primary metabolism	Lipid metabolism	Ether lipid metabolism	1-acylglycerone phosphate reductase	nonDEG	5.43	11.13
OG0000135	4	2	5	11	MN608_04292	Primary metabolism	Nucleic acid metabolism	Histone-related proteins	[histone H3]-lysine4/36 N-trimethyltransferase SMYD		0	0
OG0000173	5	3	2	10	MN608_10678	Transcription factors	Transcription factors	Transcription factors	transcriptional regulatory protein GAL4	nonDEG	101.42	66.64
OG0000165	5	3	2	10	MN608_04034	Primary metabolism	Amino acid metabolism	Ala, Asp, and Glu metabolism	succinate/glutarate-semialdehyde dehydrogenase-like protein	nonDEG	2.63	4.27
OG0000165	5	3	2	10	MN608_07077	Primary metabolism	Amino acid metabolism	Ala, Asp, and Glu metabolism	succinate/glutarate-semialdehyde dehydrogenase-like protein	1.01	120.24	79.03
OG0000165	5	3	2	10	MN608_10724	Primary metabolism	Amino acid metabolism	Ala, Asp, and Glu metabolism	succinate/glutarate-semialdehyde dehydrogenase-like protein	-4.62	0	0.12
OG0000172	5	3	2	10	MN608_04670	Other	Other	Other	SH3 domain-containing YSC84-like protein 1	1.03	15.84	7.21
OG0000172	5	3	2	10	MN608_08436	Other	Other	Other	SH3 domain-containing YSC84-like protein 1	nonDEG	1.47	1.67
OG0000184	4	3	3	10	MN608_02407	Secondary metabolism	Phytohormone metabolism-related	Salicylic acid	salicylate hydroxylase	nonDEG	0.68	0.94
OG0000184	4	3	3	10	MN608_09205	Secondary metabolism	Phytohormone metabolism-related	Salicylic acid	salicylate hydroxylase	nonDEG	0.82	0.78
OG0000184	4	3	3	10	MN608_09230	Secondary metabolism	Phytohormone metabolism-related	Salicylic acid	salicylate hydroxylase		0	0
OG0000162	5	3	2	10	MN608_01768	Transcription factors	Transcription factors	Transcription factors	RNA polymerase II-specific transcription factor-like protein	nonDEG	0.13	0.12
OG0000162	5	3	2	10	MN608_06998	Transcription factors	Transcription factors	Transcription factors	RNA polymerase II-specific transcription factor-like protein	nonDEG	37.54	31.3
OG0000173	5	3	2	10	MN608_08859	Transcription factors	Transcription factors	Transcription factors	RNA polymerase II-specific transcription factor-like protein	nonDEG	4.53	4.61
OG0000173	5	3	2	10	MN608_11414	Transcription factors	Transcription factors	Transcription factors	RNA polymerase II-specific transcription factor-like protein	nonDEG	1.68	1.31
OG0000162	5	3	2	10	MN608_11516	Transcription factors	Transcription factors	Transcription factors	RNA polymerase II-specific transcription factor-like protein	nonDEG	0.47	0.37
OG0000163	5	3	2	10	MN608_04287	Transcription factors	Transcription factors	Transcription factors	proline utilization trans-activator	nonDEG	11.92	10.16
OG0000181	5	3	2	10	MN608_05788	Transcription factors	Transcription factors	Transcription factors	proline utilization trans-activator	nonDEG	20.66	13.01
OG0000163	5	3	2	10	MN608_07609	Transcription factors	Transcription factors	Transcription factors	proline utilization trans-activator	nonDEG	5.39	6.64
OG0000181	5	3	2	10	MN608_09379	Transcription factors	Transcription factors	Transcription factors	proline utilization trans-activator	nonDEG	2.02	0.9
OG0000166	5	4	1	10	MN608_03987	Other	Other	Other	phenolphthiocerol/phthiocerol/phthiodiolone dimycocerosyl transferase	nonDEG	5.14	8.83
OG0000197	2	5	3	10	MN608_02321	PCWDE (secreted)	Pectin modification	Polygalacturonic acid degradation	Pectate lyase superfamily protein	nonDEG	6.56	6.39
OG0000197	2	5	3	10	MN608_04482	PCWDE (secreted)	Pectin modification	Polygalacturonic acid degradation	Pectate lyase superfamily protein	nonDEG	22.35	30.65
OG0000197	2	5	3	10	MN608_09513	Plant cell wall modification	Pectin modification	Polygalacturonic acid degradation	Pectate lyase superfamily protein	nonDEG	2	1.61
OG0000179	7	2	1	10	MN608_00730	PCWDE (secreted)	Pectin modification	Polygalacturonic acid degradation	pectate lyase	nonDEG	2.05	1.64
OG0000179	7	2	1	10	MN608_10043	Plant cell wall modification	Pectin modification	Polygalacturonic acid degradation	pectate lyase	nonDEG	0.34	0.64
OG0000168	5	4	1	10	MN608_00370	Primary metabolism	Carbohydrate metabolism	Plant-derived carbon assimilation	oligo-1,6-glucosidase	nonDEG	30.21	52.98
OG0000168	5	4	1	10	MN608_04218	Primary metabolism	Carbohydrate metabolism	Plant-derived carbon assimilation	oligo-1,6-glucosidase	nonDEG	7.1	9.92
OG0000168	5	4	1	10	MN608_04219	Primary metabolism	Carbohydrate metabolism	Plant-derived carbon assimilation	oligo-1,6-glucosidase	nonDEG	3.1	4.11
OG0000168	5	4	1	10	MN608_08316	Primary metabolism	Carbohydrate metabolism	Plant-derived carbon assimilation	oligo-1,6-glucosidase	nonDEG	5.18	9.34
OG0000189	5	3	2	10	MN608_00980	Other	Other	Other	NmrA family NAD(P)-binding protein	nonDEG	1551.64	1974.08
OG0000189	5	3	2	10	MN608_02722	Other	Other	Other	NmrA family NAD(P)-binding protein	nonDEG	6.64	9.41
OG0000189	5	3	2	10	MN608_10955	Other	Other	Other	NmrA family NAD(P)-binding protein	nonDEG	0.74	1.44
OG0000164	4	3	3	10	MN608_05635	Transport	Carbohydrate transport	Sugar/H+ symporters	MFS transporter SP family sugar:H+ symporter	nonDEG	48.34	27.2
OG0000164	4	3	3	10	MN608_09612	Transport	Carbohydrate transport	Sugar/H+ symporters	MFS transporter SP family sugar:H+ symporter	nonDEG	15.84	7.77
OG0000164	4	3	3	10	MN608_11813	Transport	Other transport-related	Other transport-related	MFS transporter SP family solute carrier family 2 (myo-inositol transporter) member 13	nonDEG	1.77	1.27
OG0000195	1	2	7	10	MN608_08383	Transport	Other transport-related	Other transport-related	MFS transporter MCT family solute carrier family 16 (monocarboxylic acid transporters) member 10	nonDEG	893.19	114.81
OG0000195	1	2	7	10	MN608_10751	Transport	Other transport-related	Other transport-related	MFS transporter MCT family solute carrier family 16 (monocarboxylic acid transporters) member 10	nonDEG	1.64	0.95
OG0000170	4	5	1	10	MN608_00692	Transport	Other transport-related	Other transport-related	MFS transporter ACS family allantoate permease	nonDEG	1.38	0.97
OG0000170	4	5	1	10	MN608_06276	Transport	Other transport-related	Other transport-related	MFS transporter ACS family allantoate permease	nonDEG	7.82	8.4
OG0000170	4	5	1	10	MN608_08359	Transport	Other transport-related	Other transport-related	MFS transporter ACS family allantoate permease	nonDEG	9.74	12.39
OG0000196	1	1	8	10	MN608_09644	Transport	Other transport-related	Other transport-related	MFS transporter ACS family allantoate permease	nonDEG	3.8	3.56
OG0000170	4	5	1	10	MN608_10011	Transport	Other transport-related	Other transport-related	MFS transporter ACS family allantoate permease	nonDEG	2.21	2.67
OG0000170	4	5	1	10	MN608_11779	Transport	Other transport-related	Other transport-related	MFS transporter ACS family allantoate permease	nonDEG	1.63	0.87
OG0000194	1	7	2	10	MN608_00880	Primary metabolism	Lipid degradation	Phospholipid degradation	lipid-phosphate phosphatase-like protein	-1.09	19.27	53.54
OG0000194	1	7	2	10	MN608_04265	Primary metabolism	Lipid degradation	Phospholipid degradation	lipid-phosphate phosphatase-like protein	nonDEG	0.91	0.1
OG0000194	1	7	2	10	MN608_08690	Primary metabolism	Lipid degradation	Phospholipid degradation	lipid-phosphate phosphatase-like protein	nonDEG	0.29	0.36
OG0000194	1	7	2	10	MN608_09468	Primary metabolism	Lipid degradation	Phospholipid degradation	lipid-phosphate phosphatase-like protein	1.59	0.65	0.24
OG0000194	1	7	2	10	MN608_10822	Primary metabolism	Lipid degradation	Phospholipid degradation	lipid-phosphate phosphatase-like protein		0.05	0.06
OG0000194	1	7	2	10	MN608_10945	Primary metabolism	Lipid degradation	Phospholipid degradation	lipid-phosphate phosphatase-like protein		0.07	0.02
OG0000166	5	4	1	10	MN608_00650	Unknown	Unknown	Unknown	hypothetical protein	nonDEG	1.28	1.07
OG0000166	5	4	1	10	MN608_00651	Unknown	Unknown	Unknown	hypothetical protein	nonDEG	1.66	2.01
OG0000172	5	3	2	10	MN608_01664	Unknown	Unknown	Unknown	hypothetical protein	-1.42	10.1	50.38
OG0000194	1	7	2	10	MN608_04264	Unknown	Unknown	Unknown	hypothetical protein	nonDEG	1.57	0.67
OG0000197	2	5	3	10	MN608_07264	Unknown	Unknown	Unknown	hypothetical protein		0.37	0.84
OG0000197	2	5	3	10	MN608_07265	Unknown	Unknown	Unknown	hypothetical protein	nonDEG	0.41	1.15
OG0000192	2	1	7	10	MN608_06700	Primary metabolism (secreted)	Carbohydrate metabolism	GH domain proteins	Glycosyl hydrolases family 28	nonDEG	0.69	1.21
OG0000186	1	1	8	10	MN608_11064	PCWDE (secreted)	Pectin modification	Rhamnogalacturonan degradation	galacturan 1,4-alpha-galacturonidase	nonDEG	1.39	1.25
OG0000160	2	2	6	10	MN608_10467	Primary metabolism	Vitamin-related metabolism	Folate biosynthesis	folylpolyglutamate synthase	nonDEG	18.49	20.88
OG0000160	2	2	6	10	MN608_10471	Primary metabolism	Vitamin-related metabolism	Folate biosynthesis	folylpolyglutamate synthase	nonDEG	8.25	10.85
OG0000191	4	3	3	10	MN608_00668	Primary metabolism	Protein degradation	Protease-like proteins	endothiapepsin	-2.47	0.22	1.48
OG0000191	4	3	3	10	MN608_09970	Primary metabolism	Protein degradation	Protease-like proteins	endothiapepsin	-2.61	0.38	2.74
OG0000185	5	3	2	10	MN608_00120	PCWDE (secreted)	Cross-linking glycan modification	Xylan degradation	endo-1,4-beta-xylanase	nonDEG	0.49	0.71
OG0000185	5	3	2	10	MN608_08996	Plant cell wall modification	Cross-linking glycan modification	Xylan degradation	endo-1,4-beta-xylanase	1.75	1.39	0.43
OG0000185	5	3	2	10	MN608_09345	Plant cell wall modification	Cross-linking glycan modification	Xylan degradation	endo-1,4-beta-xylanase	3.53	0.5	0.07
OG0000169	5	2	3	10	MN608_01004	Unknown	Unknown	Unknown	DUF3425 domain-containing protein	nonDEG	13.72	9.64
OG0000171	5	3	2	10	MN608_06475	Unknown	Unknown	Unknown	DUF3425 domain-containing protein	nonDEG	1.53	1.39
OG0000171	5	3	2	10	MN608_08481	Unknown	Unknown	Unknown	DUF3425 domain-containing protein	nonDEG	1.54	1.91
OG0000171	5	3	2	10	MN608_10129	Unknown	Unknown	Unknown	DUF3425 domain-containing protein	nonDEG	22.58	30.13
OG0000181	5	3	2	10	MN608_11395	Other	Other	Other	DNA binding	nonDEG	1.35	2.04
OG0000161	4	3	3	10	MN608_02789	Primary metabolism	Anaerobic respiration	Lactate dehydrogenases	D-lactate dehydrogenase (cytochrome)	nonDEG	20.15	13.55
OG0000161	4	3	3	10	MN608_04495	Primary metabolism	Anaerobic respiration	Lactate dehydrogenases	D-lactate dehydrogenase (cytochrome)	nonDEG	14.97	18.54
OG0000161	4	3	3	10	MN608_06580	Primary metabolism	Anaerobic respiration	Lactate dehydrogenases	D-lactate dehydrogenase (cytochrome)	nonDEG	0.05	0.09
OG0000167	6	2	2	10	MN608_03008	Other	Other	Other	cytochrome P450	1.21	39.15	13.9
OG0000167	6	2	2	10	MN608_11551	Other	Other	Other	cytochrome P450	nonDEG	3.11	4.27
OG0000175	2	3	5	10	MN608_02373	Stress-related	Other stress-related	Other stress-related	CFEM domain-containing protein	nonDEG	991.14	1278
OG0000175	2	3	5	10	MN608_07657	Stress-related (secreted)	Other stress-related	Other stress-related	CFEM domain-containing protein	nonDEG	75.73	74.56
OG0000175	2	3	5	10	MN608_06704	Stress-related (secreted)	Other stress-related	Other stress-related	cell wall integrity and stress response component	nonDEG	0.59	0.97
OG0000163	5	3	2	10	MN608_06654	Transcription factors	Transcription factors	Transcription factors	C6 transcription factor AsaR	nonDEG	6.08	4.75
OG0000191	4	3	3	10	MN608_00912	Secondary metabolism	Toxin and antibiotic synthesis	Other toxin and antibiotic synthesis-related	aspergillopepsin I	nonDEG	0.67	0.11
OG0000169	5	2	3	10	MN608_07823	Transcription factors	Transcription factors	Transcription factors	AP-1-like transcription factor	3.06	91.67	12.46
OG0000166	5	4	1	10	MN608_11903	Other	Other	Other	Alcohol acetyltransferase	nonDEG	0.61	0.77
OG0000182	2	6	2	10	MN608_06983	Primary metabolism	Amino acid metabolism	Ala, Asp, and Glu metabolism	5-oxoprolinase (ATP-hydrolysing)	nonDEG	1.51	0.84
OG0000182	2	6	2	10	MN608_08092	Primary metabolism	Amino acid metabolism	Ala, Asp, and Glu metabolism	5-oxoprolinase (ATP-hydrolysing)	1.22	6.4	3.05
OG0000182	2	6	2	10	MN608_09877	Primary metabolism	Amino acid metabolism	Ala, Asp, and Glu metabolism	5-oxoprolinase (ATP-hydrolysing)		0	0
OG0000182	2	6	2	10	MN608_09879	Primary metabolism	Amino acid metabolism	Ala, Asp, and Glu metabolism	5-oxoprolinase (ATP-hydrolysing)	1.96	2.78	0.65
OG0000182	2	6	2	10	MN608_09880	Primary metabolism	Amino acid metabolism	Ala, Asp, and Glu metabolism	5-oxoprolinase (ATP-hydrolysing)	3.66	2.48	0.14
OG0000182	2	6	2	10	MN608_09881	Primary metabolism	Amino acid metabolism	Ala, Asp, and Glu metabolism	5-oxoprolinase (ATP-hydrolysing)	nonDEG	2.37	1.77
OG0000183	3	3	4	10	MN608_04123	Secondary metabolism	Phenylpropanoid metabolism	Phenylpropanoid metabolism	4-coumarate--CoA ligase	nonDEG	3.17	3.63
OG0000183	3	3	4	10	MN608_07871	Secondary metabolism	Phenylpropanoid metabolism	Phenylpropanoid metabolism	4-coumarate--CoA ligase	nonDEG	1.1	1.15
OG0000183	3	3	4	10	MN608_10539	Secondary metabolism	Phenylpropanoid metabolism	Phenylpropanoid metabolism	4-coumarate--CoA ligase	nonDEG	0.2	0.48
OG0000223	5	2	2	9	MN608_04246	Transport	Amino acid transport	Amino acid transport	yeast amino acid transporter	nonDEG	10.25	7.16
OG0000223	5	2	2	9	MN608_05633	Transport	Amino acid transport	Amino acid transport	yeast amino acid transporter	nonDEG	13.03	9.68
OG0000210	2	5	2	9	MN608_07102	Secondary metabolism	Other secondary metabolism-related	Other secondary metabolism-related	vanillin dehydrogenase	nonDEG	19.62	36.54
OG0000210	2	5	2	9	MN608_09211	Secondary metabolism	Other secondary metabolism-related	Other secondary metabolism-related	vanillin dehydrogenase	-1.66	44.39	200.1
OG0000210	2	5	2	9	MN608_11771	Secondary metabolism	Other secondary metabolism-related	Other secondary metabolism-related	vanillin dehydrogenase		0	0.08
OG0000231	3	1	5	9	MN608_11542	Transcription factors	Transcription factors	Transcription factors	transcriptional regulatory protein LEU3	nonDEG	23.22	20.77
OG0000216	5	2	2	9	MN608_09602	Transcription factors	Transcription factors	Transcription factors	transcriptional regulatory protein GAL4	nonDEG	12.58	10.04
OG0000247	5	3	1	9	MN608_09300	Transport	Carbohydrate transport	Carbohydrate transport	Sugar transporter STL1	2.43	0.39	0.08
OG0000210	2	5	2	9	MN608_11481	Primary metabolism	Amino acid metabolism	Ala, Asp, and Glu metabolism	succinate/glutarate-semialdehyde dehydrogenase-like protein	nonDEG	1.06	0.42
OG0000229	2	5	2	9	MN608_01166	Secondary metabolism	Toxin and antibiotic synthesis	Aflatoxin biosynthesis	sterigmatocystin biosynthesis cytochrome P450 monooxygenase	nonDEG	47.88	43.81
OG0000229	2	5	2	9	MN608_08905	Secondary metabolism	Toxin and antibiotic synthesis	Aflatoxin biosynthesis	sterigmatocystin biosynthesis cytochrome P450 monooxygenase	nonDEG	8.14	11.36
OG0000229	2	5	2	9	MN608_09444	Secondary metabolism	Toxin and antibiotic synthesis	Aflatoxin biosynthesis	sterigmatocystin biosynthesis cytochrome P450 monooxygenase	nonDEG	1.88	2.4
OG0000229	2	5	2	9	MN608_10628	Secondary metabolism	Toxin and antibiotic synthesis	Aflatoxin biosynthesis	sterigmatocystin biosynthesis cytochrome P450 monooxygenase	nonDEG	0.65	0.81
OG0000206	5	3	1	9	MN608_07021	Other	Other	Other	short chain dehydrogenase	-1.19	1.67	3.45
OG0000248	3	4	2	9	MN608_06613	Secondary metabolism	Phytohormone metabolism-related	Salicylic acid	salicylate hydroxylase	nonDEG	3.48	7.13
OG0000248	3	4	2	9	MN608_11131	Secondary metabolism	Phytohormone metabolism-related	Salicylic acid	salicylate hydroxylase		0	0
OG0000253	2	3	4	9	MN608_00671	Primary metabolism	Vitamin-related metabolism	Retinol metabolism	retinol dehydrogenase 12	-1.02	10.34	22.85
OG0000253	2	3	4	9	MN608_05970	Primary metabolism	Vitamin-related metabolism	Retinol metabolism	retinol dehydrogenase 12	nonDEG	5.18	4.24
OG0000253	2	3	4	9	MN608_10130	Primary metabolism	Vitamin-related metabolism	Retinol metabolism	retinol dehydrogenase 12	nonDEG	0.29	0.09
OG0000234	4	3	2	9	MN608_08542	Primary metabolism	Anaerobic respiration	Pyruvate decarboxylase	pyruvate decarboxylase	nonDEG	2.18	2.89
OG0000234	4	3	2	9	MN608_08782	Primary metabolism	Anaerobic respiration	Pyruvate decarboxylase	pyruvate decarboxylase	nonDEG	2942.64	2170.61
OG0000254	2	1	6	9	MN608_02583	Primary metabolism	Nucleic acid metabolism	mRNA surveillance pathway	protein SMG6	1.83	90.18	21.14
OG0000219	4	3	2	9	MN608_02718	Transport	Other transport-related	Other transport-related	Probable transporter MCH4	nonDEG	1.56	1.53
OG0000219	4	3	2	9	MN608_05230	Transport	Other transport-related	Other transport-related	Probable transporter MCH4	1.02	20.39	9.11
OG0000241	4	2	3	9	MN608_06120	Stress-related	Antibiotic resistance-related	Multidrug resistance	Multidrug resistance protein fnx1	nonDEG	7.12	5.36
OG0000247	5	3	1	9	MN608_04099	Transport	Carbohydrate transport	Sugar/H+ symporters	MFS transporter SP family sugar:H+ symporter	1.06	13.02	5.42
OG0000214	1	1	7	9	MN608_06028	Transport	Carbohydrate transport	Sugar/H+ symporters	MFS transporter SP family sugar:H+ symporter	nonDEG	3.02	2.78
OG0000204	6	1	2	9	MN608_08594	Transport	Carbohydrate transport	Sugar/H+ symporters	MFS transporter SP family sugar:H+ symporter	nonDEG	1.02	1.51
OG0000219	4	3	2	9	MN608_00383	Secondary metabolism	Other secondary metabolism-related	Other secondary metabolism-related	MFS transporter MCT family aspergillic acid transporter	nonDEG	4.19	4.32
OG0000220	2	6	1	9	MN608_02080	Transport	Other transport-related	Other transport-related	MFS transporter ACS family allantoate permease	nonDEG	2.3	2.15
OG0000220	2	6	1	9	MN608_04467	Transport	Other transport-related	Other transport-related	MFS transporter ACS family allantoate permease	nonDEG	0.38	0.47
OG0000220	2	6	1	9	MN608_09235	Transport	Other transport-related	Other transport-related	MFS transporter ACS family allantoate permease	nonDEG	0.05	0
OG0000220	2	6	1	9	MN608_10649	Transport	Other transport-related	Other transport-related	MFS transporter ACS family allantoate permease	nonDEG	5.65	4.36
OG0000220	2	6	1	9	MN608_11288	Transport	Other transport-related	Other transport-related	MFS transporter ACS family allantoate permease	nonDEG	0.66	1.31
OG0000241	4	2	3	9	MN608_11180	Transport	Other transport-related	Other transport-related	Membrane transporter		0	0
OG0000208	4	4	1	9	MN608_01408	Unknown	Unknown	Unknown	hypothetical protein	nonDEG	12.16	16.35
OG0000239	4	2	3	9	MN608_04327	Unknown	Unknown	Unknown	hypothetical protein		0	0
OG0000242	3	3	3	9	MN608_05273	Other	Other	Other	hypothetical protein	nonDEG	17.24	19.48
OG0000234	4	3	2	9	MN608_06006	Other	Other	Other	hypothetical protein	nonDEG	4.71	3.17
OG0000256	3	4	2	9	MN608_06412	Unknown (secreted)	Unknown	Unknown	hypothetical protein	nonDEG	12.15	13.29
OG0000208	4	4	1	9	MN608_06635	Unknown	Unknown	Unknown	hypothetical protein		0	0
OG0000208	4	4	1	9	MN608_07591	Unknown	Unknown	Unknown	hypothetical protein	nonDEG	2.29	2.31
OG0000248	3	4	2	9	MN608_08389	Unknown	Unknown	Unknown	hypothetical protein	nonDEG	0.09	0.29
OG0000242	3	3	3	9	MN608_09051	Other	Other	Other	hypothetical protein	nonDEG	8.77	11.04
OG0000242	3	3	3	9	MN608_09527	Other	Other	Other	hypothetical protein	nonDEG	9.17	9.71
OG0000252	2	4	3	9	MN608_10051	Unknown	Unknown	Unknown	hypothetical protein	nonDEG	0.09	0.14
OG0000208	4	4	1	9	MN608_10821	Unknown	Unknown	Unknown	hypothetical protein	nonDEG	0.16	0.49
OG0000247	5	3	1	9	MN608_00154	Transport	Other transport-related	Other transport-related	glucose-inactivated glycerol proton symporter	nonDEG	12.91	19.98
OG0000213	6	2	1	9	MN608_02215	Primary metabolism (secreted)	Lipid degradation	Phospholipid degradation	GDSL-type esterase/lipase family protein	nonDEG	0.59	0.33
OG0000239	4	2	3	9	MN608_10259	Other	Other	Other	F-box domain-containing protein	nonDEG	0.83	2.1
OG0000248	3	4	2	9	MN608_06701	Primary metabolism	Nucleotide metabolism	Purine metabolism	FAD-dependent urate hydroxylase	nonDEG	3.6	1.76
OG0000211	1	1	7	9	MN608_03572	Primary metabolism	Protein degradation	Proteasome-mediated degradation	E3 ubiquitin-protein ligase RNF181	1.46	15.34	5.04
OG0000243	2	3	4	9	MN608_02098	Other	Other	Other	dynamin family protein	nonDEG	0.11	0.07
OG0000243	2	3	4	9	MN608_02099	Other	Other	Other	dynamin family protein	nonDEG	0.63	0.46
OG0000243	2	3	4	9	MN608_04011	Other	Other	Other	dynamin family protein	nonDEG	4.25	4.11
OG0000255	1	4	4	9	MN608_00953	Unknown	Unknown	Unknown	DUF3431 domain-containing protein	nonDEG	8.03	8.73
OG0000255	1	4	4	9	MN608_01196	Unknown	Unknown	Unknown	DUF3431 domain-containing protein	nonDEG	24.51	23.39
OG0000255	1	4	4	9	MN608_07900	Unknown	Unknown	Unknown	DUF3431 domain-containing protein	nonDEG	4.58	5.71
OG0000255	1	4	4	9	MN608_08429	Unknown	Unknown	Unknown	DUF3431 domain-containing protein	nonDEG	17.87	10.78
OG0000221	3	2	4	9	MN608_10151	Other	Other	Other	docosahexaenoic acid omega-hydroxylase	nonDEG	6.46	3.7
OG0000216	5	2	2	9	MN608_09362	Other	Other	Other	DNA binding	nonDEG	2.01	1.68
OG0000212	4	4	1	9	MN608_01410	Other	Other	Other	DJ-1/PfpI family protein	nonDEG	398.08	403.96
OG0000229	2	5	2	9	MN608_00645	Other	Other	Other	cytochrome P450	1.47	30.51	15.09
OG0000221	3	2	4	9	MN608_07942	Other	Other	Other	cytochrome P450	nonDEG	7.88	7.88
OG0000212	4	4	1	9	MN608_02521	Other	Other	Other	cyclohexyl-isocyanide hydratase	nonDEG	17.81	37.69
OG0000212	4	4	1	9	MN608_08876	Other	Other	Other	cyclohexyl-isocyanide hydratase	nonDEG	60.4	20.53
OG0000212	4	4	1	9	MN608_11515	Other	Other	Other	cyclohexyl-isocyanide hydratase	nonDEG	9.34	3.92
OG0000244	4	3	2	9	MN608_03109	Other	Other	Other	cyclase family protein		0	0
OG0000244	4	3	2	9	MN608_06837	Other	Other	Other	cyclase family protein	-1.47	16.9	52.94
OG0000244	4	3	2	9	MN608_08818	Other	Other	Other	cyclase family protein	nonDEG	16.27	19.03
OG0000252	2	4	3	9	MN608_05594	Other	Other	Other	cupin domain-containing protein	-1.88	1.41	6.09
OG0000252	2	4	3	9	MN608_10758	Other	Other	Other	cupin domain-containing protein	nonDEG	5.87	1.52
OG0000252	2	4	3	9	MN608_11280	Other	Other	Other	cupin domain-containing protein	-1.96	0.7	2.74
OG0000230	4	3	2	9	MN608_02965	Transport	Other transport-related	Other transport-related	choline transport protein	nonDEG	6.25	5.07
OG0000230	4	3	2	9	MN608_06392	Transport	Other transport-related	Other transport-related	choline transport protein	nonDEG	32.07	25.98
OG0000230	4	3	2	9	MN608_11757	Transport	Other transport-related	Other transport-related	choline transport protein		0.13	0.02
OG0000249	3	5	1	9	MN608_01672	Stress-related	Other stress-related	Other stress-related	cell wall integrity and stress response component	1.84	24.07	6.22
OG0000256	3	4	2	9	MN608_06409	Stress-related (secreted)	Other stress-related	Other stress-related	cell wall integrity and stress response component	nonDEG	2.52	1.4
OG0000256	3	4	2	9	MN608_06414	Stress-related (secreted)	Other stress-related	Other stress-related	cell wall integrity and stress response component	nonDEG	6.73	6.46
OG0000256	3	4	2	9	MN608_06415	Stress-related (secreted)	Other stress-related	Other stress-related	cell wall integrity and stress response component	nonDEG	13.21	16.31
OG0000249	3	5	1	9	MN608_08435	Stress-related	Other stress-related	Other stress-related	cell wall integrity and stress response component	3.87	1.2	0.06
OG0000249	3	5	1	9	MN608_09078	Stress-related (secreted)	Other stress-related	Other stress-related	cell wall integrity and stress response component	nonDEG	409.17	335.98
OG0000249	3	5	1	9	MN608_10720	Stress-related (secreted)	Other stress-related	Other stress-related	cell wall integrity and stress response component	2.04	6.1	1.11
OG0000249	3	5	1	9	MN608_10972	Stress-related (secreted)	Other stress-related	Other stress-related	cell wall integrity and stress response component	-1.6	86.68	225.31
OG0000240	3	3	3	9	MN608_03223	Transport	Inorganic ion transport	Ca2+ transport	Ca2+:H+ antiporter	nonDEG	78.16	58.81
OG0000240	3	3	3	9	MN608_07333	Transport	Inorganic ion transport	Ca2+ transport	Ca2+:H+ antiporter	nonDEG	22.69	16.12
OG0000240	3	3	3	9	MN608_07632	Transport	Inorganic ion transport	Ca2+ transport	Ca2+:H+ antiporter	1.31	2.95	1.19
OG0000217	6	1	2	9	MN608_08399	Transport	Protein transport	Other protein transport-related	C4-dicarboxylate transporter/malic acid transport protein, putative	2.02	0.82	0.48
OG0000210	2	5	2	9	MN608_11480	Other	Other	Other	benzaldehyde dehydrogenase (NAD)	nonDEG	0.74	1.94
OG0000209	3	2	4	9	MN608_06533	Transport	Other transport-related	Other transport-related	ATP-binding cassette subfamily C (CFTR/MRP) member 1	nonDEG	12.77	7.81
OG0000209	3	2	4	9	MN608_06907	Transport	Other transport-related	Other transport-related	ATP-binding cassette subfamily C (CFTR/MRP) member 1	nonDEG	11.9	9.14
OG0000238	4	3	2	9	MN608_10082	Other	Other	Other	acylpyruvate hydrolase	nonDEG	2.96	5.21
OG0000213	6	2	1	9	MN608_07733	Primary metabolism (secreted)	Lipid synthesis	Biosynthesis of unsaturated fatty acids	acyl-CoA thioesterase I	nonDEG	0.59	0.88
OG0000220	2	6	1	9	MN608_05341	Cytoskeleton	Actin cytoskeletion	Actin cytoskeletion	actin cytoskeleton-regulatory complex protein SLA1	nonDEG	5.81	7.87
OG0000226	3	1	5	9	MN608_05829	Secondary metabolism	Other secondary metabolism-related	Staurosporine biosynthesis	6-hydroxytryprostatin B O-methyltransferase	1.68	20.3	6.61
OG0000206	5	3	1	9	MN608_07336	Primary metabolism	Vitamin-related metabolism	Biotin metabolism	3-oxoacyl-[acyl-carrier protein] reductase	-1.95	0.12	0.47
OG0000238	4	3	2	9	MN608_04449	Primary metabolism	Carbohydrate metabolism	Other monosaccharide metabolism-related	2,4-didehydro-3-deoxy-L-rhamnonate hydrolase	nonDEG	9.95	20.67
OG0000238	4	3	2	9	MN608_04946	Primary metabolism	Carbohydrate metabolism	Other monosaccharide metabolism-related	2,4-didehydro-3-deoxy-L-rhamnonate hydrolase	nonDEG	0.4	0.5
OG0000206	5	3	1	9	MN608_07844	Primary metabolism	Lipid metabolism	Butanoate metabolism	(S,S)-butanediol dehydrogenase	nonDEG	469.99	530.92
OG0000275	3	2	3	8	MN608_10814	Transcription factors	Transcription factors	Transcription factors	zinc-binding dehydrogenase		0	0
OG0000288	3	3	2	8	MN608_05998	Transport	Other transport-related	Other transport-related	YIL166C-like transporter	1.05	6.52	3.45
OG0000288	3	3	2	8	MN608_10906	Transport	Other transport-related	Other transport-related	YIL166C-like transporter	nonDEG	0.01	0.11
OG0000288	3	3	2	8	MN608_11743	Transport	Other transport-related	Other transport-related	YIL166C-like transporter		0	0.03
OG0000338	1	5	2	8	MN608_00072	Primary metabolism (secreted)	Protein degradation	Protease-like proteins	trypsin-like protein	nonDEG	0.03	0.3
OG0000338	1	5	2	8	MN608_06584	Primary metabolism	Protein degradation	Protease-like proteins	trypsin		0.13	0.08
OG0000338	1	5	2	8	MN608_09935	Primary metabolism (secreted)	Protein degradation	Protease-like proteins	trypsin	nonDEG	0.09	0.08
OG0000338	1	5	2	8	MN608_11667	Primary metabolism (secreted)	Protein degradation	Protease-like proteins	trypsin	nonDEG	1.05	1.53
OG0000338	1	5	2	8	MN608_11673	Primary metabolism	Protein degradation	Protease-like proteins	trypsin	-3.03	1.08	6.72
OG0000274	4	2	2	8	MN608_02770	Transcription factors	Transcription factors	Transcription factors	transcriptional regulatory protein AMDR	nonDEG	0.71	0.7
OG0000274	4	2	2	8	MN608_03336	Transcription factors	Transcription factors	Transcription factors	transcriptional regulatory protein AMDR	nonDEG	33.35	15.77
OG0000311	6	1	1	8	MN608_11852	Primary metabolism	Protein degradation	Protease-like proteins	subtilisin	nonDEG	9.05	8.02
OG0000272	6	1	1	8	MN608_00088	Other	Other	Other	sacsin-like protein	nonDEG	0.88	1.01
OG0000282	4	3	1	8	MN608_08698	Transcription factors	Transcription factors	Transcription factors	RNA polymerase II-specific transcription factor-like protein	nonDEG	0.55	0.62
OG0000282	4	3	1	8	MN608_09249	Transcription factors	Transcription factors	Transcription factors	RNA polymerase II-specific transcription factor-like protein	nonDEG	0.77	0.4
OG0000282	4	3	1	8	MN608_11802	Transcription factors	Transcription factors	Transcription factors	RNA polymerase II-specific transcription factor-like protein	nonDEG	0.76	1.42
OG0000299	3	2	3	8	MN608_03216	Primary metabolism	Protein synthesis	Translation (ribosome-related)	ribosome biogenesis protein SSF1/2	nonDEG	2.7	2.41
OG0000299	3	2	3	8	MN608_08934	Primary metabolism	Protein synthesis	Translation (ribosome-related)	ribosome biogenesis protein SSF1/2	nonDEG	0.72	0.75
OG0000341	1	2	5	8	MN608_08492	Primary metabolism	Nucleic acid metabolism	Nucleases	ribonuclease HI	nonDEG	0.27	0.44
OG0000341	1	2	5	8	MN608_09388	Primary metabolism	Nucleic acid metabolism	Nucleases	ribonuclease HI	nonDEG	13.84	8.13
OG0000286	3	1	4	8	MN608_02259	Primary metabolism	Vitamin-related metabolism	Retinol metabolism	retinol dehydrogenase 12	nonDEG	20.55	33.74
OG0000334	2	2	4	8	MN608_01931	Other	Other	Other	pyrroline-5-carboxylate reductase	nonDEG	22.24	26.88
OG0000334	2	2	4	8	MN608_09620	Primary metabolism	Amino acid metabolism	Arg and Pro metabolism	pyrroline-5-carboxylate reductase	-1.78	88.11	269.68
OG0000298	6	1	1	8	MN608_05199	Primary metabolism	Amino acid metabolism	Arg and Pro metabolism	putrescine--pyruvate transaminase	nonDEG	10.09	12.31
OG0000283	5	2	1	8	MN608_09636	Transport	Inorganic ion transport	Ca2+ transport	putative calcium P-type ATPase	1.32	12.5	5.09
OG0000291	3	2	3	8	MN608_02605	Transport	Nucleotide transport	Nucleotide transport	Purine transporter	nonDEG	11.6	6.55
OG0000291	3	2	3	8	MN608_05923	Transport	Nucleotide transport	Nucleotide transport	Purine transporter	nonDEG	0.62	0.25
OG0000283	5	2	1	8	MN608_08344	Transport	Inorganic ion transport	Ca2+ transport	P-type Ca2+ transporter type 2C	1.26	24.39	8.8
OG0000297	4	3	1	8	MN608_03039	Signaling	Ser/Thr kinases	Ser/Thr kinases	protein-serine/threonine kinase	nonDEG	14.77	6.84
OG0000318	1	2	5	8	MN608_02238	Unknown	Unknown	Unknown	Protein of unknown function (DUF5672)	nonDEG	0.85	1.14
OG0000318	1	2	5	8	MN608_02240	Unknown	Unknown	Unknown	Protein of unknown function (DUF5672)	2.07	36.15	5.68
OG0000314	5	2	1	8	MN608_02392	Primary metabolism	Lipid degradation	Phospholipid degradation	phosphatidylinositol phospholipase C delta	nonDEG	19.88	11.06
OG0000314	5	2	1	8	MN608_07557	Primary metabolism	Lipid degradation	Phospholipid degradation	phosphatidylinositol phospholipase C delta	nonDEG	18.38	21.84
OG0000325	4	2	2	8	MN608_02651	FCW	Other FCW-related	Peptidoglycan-modifying-proteins-like	peptidoglycan-N-acetylglucosamine deacetylase	nonDEG	61.93	34.89
OG0000325	4	2	2	8	MN608_03927	FCW (secreted)	Other FCW-related	Peptidoglycan-modifying-proteins-like	peptidoglycan-N-acetylglucosamine deacetylase	nonDEG	367.76	388.7
OG0000340	1	6	1	8	MN608_03997	Secondary metabolism	Toxin and antibiotic synthesis	Other toxin and antibiotic synthesis-related	pentalenolactone D synthase		0.03	0.05
OG0000340	1	6	1	8	MN608_06668	Secondary metabolism	Toxin and antibiotic synthesis	Other toxin and antibiotic synthesis-related	pentalenolactone D synthase		0.01	0.03
OG0000340	1	6	1	8	MN608_06838	Secondary metabolism	Toxin and antibiotic synthesis	Other toxin and antibiotic synthesis-related	pentalenolactone D synthase	nonDEG	1.65	3.79
OG0000340	1	6	1	8	MN608_09406	Secondary metabolism	Toxin and antibiotic synthesis	Other toxin and antibiotic synthesis-related	pentalenolactone D synthase	nonDEG	0.18	0.12
OG0000340	1	6	1	8	MN608_10593	Secondary metabolism	Toxin and antibiotic synthesis	Other toxin and antibiotic synthesis-related	pentalenolactone D synthase	nonDEG	0.18	0.16
OG0000340	1	6	1	8	MN608_11435	Secondary metabolism	Toxin and antibiotic synthesis	Other toxin and antibiotic synthesis-related	pentalenolactone D synthase	nonDEG	0.41	0.65
OG0000295	3	3	2	8	MN608_02633	Plant cell wall modification	Pectin modification	Pectinesterases	pectinesterase	nonDEG	5.59	7.52
OG0000287	4	1	3	8	MN608_11231	PCWDE (secreted)	Pectin modification	Polygalacturonic acid degradation	pectin lyase		0	0
OG0000326	5	1	2	8	MN608_10270	Plant cell wall modification	Pectin modification	Polygalacturonic acid degradation	pectate lyase	nonDEG	0.52	0.86
OG0000292	2	4	2	8	MN608_01749	Primary metabolism	Lipid metabolism	Fatty acid degradation	NADPH-cytochrome P450 reductase	nonDEG	0.04	0.02
OG0000292	2	4	2	8	MN608_02709	Primary metabolism	Lipid metabolism	Fatty acid degradation	NADPH-cytochrome P450 reductase	nonDEG	70.14	34.34
OG0000292	2	4	2	8	MN608_04275	Primary metabolism	Lipid metabolism	Fatty acid degradation	NADPH-cytochrome P450 reductase	nonDEG	2.48	4.81
OG0000292	2	4	2	8	MN608_08659	Primary metabolism	Lipid metabolism	Fatty acid degradation	NADPH-cytochrome P450 reductase	nonDEG	11.31	18.79
OG0000275	3	2	3	8	MN608_09074	Primary metabolism	Energy metabolism	ETC and ATP synthesis	NADPH:quinone reductase	nonDEG	8.67	16.48
OG0000302	4	3	1	8	MN608_07367	Transport	Carbohydrate transport	Sugar/H+ symporters	MFS transporter FHS family glucose/mannose:H+ symporter	nonDEG	3.74	4.07
OG0000302	4	3	1	8	MN608_07513	Transport	Carbohydrate transport	Sugar/H+ symporters	MFS transporter FHS family glucose/mannose:H+ symporter	nonDEG	3.02	3.82
OG0000302	4	3	1	8	MN608_11495	Transport	Carbohydrate transport	Sugar/H+ symporters	MFS transporter FHS family glucose/mannose:H+ symporter	nonDEG	1.11	1.86
OG0000285	3	2	3	8	MN608_09214	Secondary metabolism	Other secondary metabolism-related	Other secondary metabolism-related	MFS transporter DHA2 family glioxin efflux transporter	-2.57	20.84	86.77
OG0000285	3	2	3	8	MN608_11249	Secondary metabolism	Other secondary metabolism-related	Other secondary metabolism-related	MFS transporter DHA2 family glioxin efflux transporter	nonDEG	0.9	0.27
OG0000337	1	2	5	8	MN608_08001	Stress-related	Antibiotic resistance-related	Multidrug resistance	MFS transporter DHA1 family multidrug resistance protein	nonDEG	4.24	4.66
OG0000324	3	3	2	8	MN608_11003	Stress-related	Antibiotic resistance-related	Multidrug resistance	MFS transporter DHA1 family multidrug resistance protein		0.01	0
OG0000337	1	2	5	8	MN608_08853	Transport	Other transport-related	Other transport-related	MFS transporter	nonDEG	3	2.71
OG0000324	3	3	2	8	MN608_11116	Transport	Other transport-related	Other transport-related	MFS transporter		0	0
OG0000324	3	3	2	8	MN608_11834	Transport	Other transport-related	Other transport-related	MFS transporter	1.06	6.53	3.2
OG0000336	3	3	2	8	MN608_02378	Primary metabolism	Lipid metabolism	Butanoate metabolism	methyl acetate hydrolase	nonDEG	25.79	27.27
OG0000336	3	3	2	8	MN608_10074	Primary metabolism	Lipid metabolism	Butanoate metabolism	methyl acetate hydrolase	-1.72	4.56	13.89
OG0000303	4	1	3	8	MN608_07501	Other	Other	Other	metallophosphoesterase	nonDEG	1.03	1.62
OG0000336	3	3	2	8	MN608_06292	Other	Other	Other	mannosyltransferase	nonDEG	33.02	39.6
OG0000276	5	2	1	8	MN608_01680	Primary metabolism	Lipid synthesis	Fatty acid synthesis	malonyl-CoA/methylmalonyl-CoA synthetase	6.71	132.04	1.46
OG0000276	5	2	1	8	MN608_07202	Primary metabolism	Lipid synthesis	Fatty acid synthesis	malonyl-CoA/methylmalonyl-CoA synthetase	1.14	27.59	15.48
OG0000277	4	2	2	8	MN608_00054	Primary metabolism	Vitamin-related metabolism	Riboflavin metabolism	lysosomal acid phosphatase	nonDEG	32.65	43.52
OG0000277	4	2	2	8	MN608_01609	Primary metabolism	Vitamin-related metabolism	Riboflavin metabolism	lysosomal acid phosphatase	nonDEG	0.82	0.55
OG0000321	2	5	1	8	MN608_00179	Unknown (secreted)	Unknown	Unknown	hypothetical protein	-2.85	657.9	3519.9
OG0000329	5	2	1	8	MN608_00722	Other	Other	Other	hypothetical protein	1.1	23.6	10.62
OG0000321	2	5	1	8	MN608_09194	Unknown	Unknown	Unknown	hypothetical protein	nonDEG	0.98	0.89
OG0000321	2	5	1	8	MN608_10002	Unknown	Unknown	Unknown	hypothetical protein	-3.66	131.54	1372.46
OG0000329	5	2	1	8	MN608_10142	Unknown	Unknown	Unknown	hypothetical protein	nonDEG	34.25	27.52
OG0000333	1	6	1	8	MN608_10922	Unknown	Unknown	Unknown	hypothetical protein		0	0
OG0000321	2	5	1	8	MN608_11865	Unknown	Unknown	Unknown	hypothetical protein	-2.46	0.76	3.71
OG0000321	2	5	1	8	MN608_11910	Unknown (secreted)	Unknown	Unknown	hypothetical protein	nonDEG	149.88	344.58
OG0000327	3	1	4	8	MN608_09662	Primary metabolism	Nucleic acid metabolism	Histone-related proteins	histone H4	nonDEG	1269.7	2592.35
OG0000281	3	2	3	8	MN608_07080	Primary metabolism	Nucleic acid metabolism	RNA processing-related	heat shock 70kDa protein 1/2/6/8	nonDEG	319.79	232.4
OG0000293	3	3	2	8	MN608_09055	Primary metabolism (secreted)	Carbohydrate metabolism	GH domain proteins	glycoside hydrolase family 11 protein	nonDEG	3.63	11.9
OG0000293	3	3	2	8	MN608_10307	Primary metabolism (secreted)	Carbohydrate metabolism	GH domain proteins	glycoside hydrolase family 11 protein	1.81	2.43	0.62
OG0000293	3	3	2	8	MN608_11789	Primary metabolism (secreted)	Carbohydrate metabolism	GH domain proteins	glycoside hydrolase family 11 protein	-2.2	20.31	64.94
OG0000300	3	2	3	8	MN608_05326	Primary metabolism (secreted)	Lipid metabolism	Glycerophospholipid metabolism	glycerophosphoryl diester phosphodiesterase	nonDEG	5.19	11.01
OG0000331	3	3	2	8	MN608_03521	PCWDE (secreted)	Other PCWD-related enzymes	Other PCWD-related enzymes	glucan endo-1,3-beta-D-glucosidase	nonDEG	255.46	115.24
OG0000331	3	3	2	8	MN608_03986	PCWDE (secreted)	Other PCWD-related enzymes	Other PCWD-related enzymes	glucan endo-1,3-beta-D-glucosidase	nonDEG	266.92	283.25
OG0000331	3	3	2	8	MN608_04847	Plant cell wall modification	Other PCWD-related enzymes	Other PCWD-related enzymes	glucan endo-1,3-beta-D-glucosidase	nonDEG	138.91	181.99
OG0000308	1	6	1	8	MN608_01599	Primary metabolism	Nucleic acid metabolism	Nucleases	GIY-YIG nuclease family protein	-1.13	1.5	2.79
OG0000308	1	6	1	8	MN608_10507	Primary metabolism	Nucleic acid metabolism	Nucleases	GIY-YIG nuclease family protein	nonDEG	0.04	0.03
OG0000308	1	6	1	8	MN608_10508	Primary metabolism	Nucleic acid metabolism	Nucleases	GIY-YIG nuclease family protein	nonDEG	1.03	1.51
OG0000308	1	6	1	8	MN608_10564	Primary metabolism	Nucleic acid metabolism	Nucleases	GIY-YIG nuclease family protein	-1	2.77	5.44
OG0000308	1	6	1	8	MN608_10741	Primary metabolism	Nucleic acid metabolism	Nucleases	GIY-YIG nuclease family protein	nonDEG	2.08	1.4
OG0000308	1	6	1	8	MN608_10799	Primary metabolism	Nucleic acid metabolism	Nucleases	GIY-YIG nuclease family protein	nonDEG	3.48	1.85
OG0000268	6	1	1	8	MN608_07480	Other	Other	Other	FxSxx-COOH system tetratricopeptide repeat protein	nonDEG	14.51	9.31
OG0000315	2	2	4	8	MN608_01983	Transport	Other transport-related	Other transport-related	FreB	nonDEG	70.62	44.96
OG0000315	2	2	4	8	MN608_02462	Transport	Other transport-related	Other transport-related	FreB	nonDEG	14.01	9.23
OG0000289	4	3	1	8	MN608_02560	Transport	Iron transport (incl, siderophores)	Iron transport (incl, siderophores)	ferric-chelate reductase	1.6	50.62	19.74
OG0000289	4	3	1	8	MN608_08504	Transport	Iron transport (incl, siderophores)	Iron transport (incl, siderophores)	ferric-chelate reductase	1.31	465.39	193.47
OG0000289	4	3	1	8	MN608_11861	Transport	Iron transport (incl, siderophores)	Iron transport (incl, siderophores)	ferric-chelate reductase		1.16	0.69
OG0000305	4	3	1	8	MN608_02669	Other (secreted)	Other	Other	family 16 glycosylhydrolase	-1.31	0.89	2.05
OG0000305	4	3	1	8	MN608_03744	Other	Other	Other	family 16 glycosylhydrolase	nonDEG	13.26	7.6
OG0000305	4	3	1	8	MN608_09578	Other (secreted)	Other	Other	family 16 glycosylhydrolase	1.23	1.89	0.75
OG0000297	4	3	1	8	MN608_09314	Signaling	Other kinases	Other kinases	eukaryotic-like serine/threonine-protein kinase	nonDEG	3.82	2.37
OG0000281	3	2	3	8	MN608_01187	Transport	Protein transport	Other protein transport-related	endoplasmic reticulum chaperone BiP	nonDEG	467.8	455.78
OG0000296	4	2	2	8	MN608_01728	Unknown	Unknown	Unknown	DUF895 domain membrane protein	nonDEG	14.48	13.28
OG0000296	4	2	2	8	MN608_09385	Unknown	Unknown	Unknown	DUF895 domain membrane protein	nonDEG	17.36	18.83
OG0000295	3	3	2	8	MN608_07330	Stress-related	Chaperons	Chaperons	DnaJ subfamily C member 9	nonDEG	15.11	27.3
OG0000295	3	3	2	8	MN608_05826	Stress-related	Chaperons	Chaperons	DnaJ domain-containing protein	1.07	329.55	170.53
OG0000313	6	1	1	8	MN608_10755	Other	Other	Other	DNA binding	nonDEG	3.15	3.14
OG0000332	3	3	2	8	MN608_00164	Primary metabolism	Lipid synthesis	Steroid synthesis	Delta24-sterol reductase	nonDEG	6.88	8.47
OG0000332	3	3	2	8	MN608_01214	Primary metabolism	Lipid synthesis	Steroid synthesis	Delta24-sterol reductase	nonDEG	20.78	24.67
OG0000332	3	3	2	8	MN608_07297	Primary metabolism	Lipid synthesis	Steroid synthesis	Delta24-sterol reductase	nonDEG	12.69	15.15
OG0000333	1	6	1	8	MN608_06680	Other	Other	Other	cytochrome P450 family 628	nonDEG	0.78	0.75
OG0000333	1	6	1	8	MN608_08477	Other	Other	Other	cytochrome P450 family 628	nonDEG	3.43	3.27
OG0000333	1	6	1	8	MN608_08613	Other	Other	Other	cytochrome P450 family 628	nonDEG	40.64	58.44
OG0000333	1	6	1	8	MN608_10921	Other	Other	Other	cytochrome P450 family 628		0	0
OG0000333	1	6	1	8	MN608_11179	Other	Other	Other	cytochrome P450 family 628		0	0
OG0000304	2	3	3	8	MN608_02775	Other	Other	Other	cytochrome b translational activator protein CBS2	nonDEG	9.59	7.53
OG0000297	4	3	1	8	MN608_03040	Cell cycle-related	Cell cycle-related	Cell cycle-related	cyclin-dependent kinase 2	nonDEG	30.95	5.05
OG0000284	2	1	5	8	MN608_05741	PCWDE (secreted)	Cutinases	Cutinases	cutinase	1.84	21.82	8.15
OG0000267	3	3	2	8	MN608_01681	Other	Other	Other	cholinesterase	5.73	17.55	0.36
OG0000317	3	3	2	8	MN608_04082	Primary metabolism	Amino acid metabolism	Gly, Ser, and Thr metabolism	choline dehydrogenase	nonDEG	11.45	15.09
OG0000317	3	3	2	8	MN608_08561	Primary metabolism (secreted)	Amino acid metabolism	Gly, Ser, and Thr metabolism	choline dehydrogenase	nonDEG	8.79	9.06
OG0000317	3	3	2	8	MN608_10783	Primary metabolism (secreted)	Amino acid metabolism	Gly, Ser, and Thr metabolism	choline dehydrogenase	nonDEG	28.78	40.36
OG0000322	6	1	1	8	MN608_05327	Other	Other	Other	Bul1 C terminus	1.54	26.42	9.41
OG0000307	3	3	2	8	MN608_01662	Transport	Other transport-related	Other transport-related	ATP-binding cassette subfamily B vacuolar membrane transporter HMT1/ACLQ	nonDEG	11.07	12.48
OG0000307	3	3	2	8	MN608_02251	Transport	Other transport-related	Other transport-related	ATP-binding cassette subfamily B vacuolar membrane transporter HMT1/ACLQ	1.24	32.8	14.81
OG0000307	3	3	2	8	MN608_04093	Transport	Other transport-related	Other transport-related	ATP-binding cassette subfamily B vacuolar membrane transporter HMT1/ACLQ	1.47	23.56	7.84
OG0000306	3	2	3	8	MN608_03361	Stress-related	Programmed cell death	Programmed cell death	apoptosis-inducing factor 2	nonDEG	60.03	70.92
OG0000306	3	2	3	8	MN608_07610	Stress-related	Programmed cell death	Programmed cell death	apoptosis-inducing factor 2	-2.91	0.75	4.23
OG0000319	1	1	6	8	MN608_08406	Stress-related	Antibiotic resistance-related	Other antibiotic resistance-related	APH family phosphotransferase	nonDEG	0.74	0.51
OG0000280	3	3	2	8	MN608_04765	Transport	Inorganic ion transport	NH3+ transport	AMMONIUM TRANSPORTER MEP1	nonDEG	18.72	20.12
OG0000280	3	3	2	8	MN608_04649	Transport	Inorganic ion transport	NH3+ transport	Ammonium transporter	nonDEG	11.33	13.53
OG0000280	3	3	2	8	MN608_05614	Transport	Inorganic ion transport	NH3+ transport	Ammonium transporter	1.93	4.57	1.53
OG0000278	2	4	2	8	MN608_04379	Other	Other	Other	all-trans-retinol dehydrogenase (NAD+)	nonDEG	0.19	0.15
OG0000278	2	4	2	8	MN608_06544	Other	Other	Other	all-trans-retinol dehydrogenase (NAD+)	nonDEG	10.99	6.86
OG0000278	2	4	2	8	MN608_10190	Other	Other	Other	all-trans-retinol dehydrogenase (NAD+)		0.03	0
OG0000278	2	4	2	8	MN608_11549	Other	Other	Other	all-trans-retinol dehydrogenase (NAD+)	nonDEG	1.52	3.06
OG0000267	3	3	2	8	MN608_07493	Primary metabolism	Lipid metabolism	Glycerophospholipid metabolism	acetylcholinesterase	1.39	1.35	0.63
OG0000300	3	2	3	8	MN608_08816	Primary metabolism	Lipid metabolism	Glycerophospholipid metabolism	acetylcholinesterase	nonDEG	15.7	7.9
OG0000267	3	3	2	8	MN608_11255	Primary metabolism	Lipid metabolism	Glycerophospholipid metabolism	acetylcholinesterase	nonDEG	1.6	2.86
OG0000320	3	1	4	8	MN608_00077	Primary metabolism	Vitamin-related metabolism	Biotin metabolism	3-oxoacyl-[acyl-carrier protein] reductase	nonDEG	9.24	5.93
OG0000304	2	3	3	8	MN608_01949	Primary metabolism	Vitamin-related metabolism	Pantothenate and CoA biosynthesis	2-dehydropantoate 2-reductase	nonDEG	12.02	21.59
OG0000304	2	3	3	8	MN608_08527	Primary metabolism	Vitamin-related metabolism	Pantothenate and CoA biosynthesis	2-dehydropantoate 2-reductase	-1.41	2.33	5.74
OG0000376	1	5	1	7	MN608_01448	Transcription factors	Transcription factors	Transcription factors	zinc finger MYND domain-containing protein		0	0
OG0000376	1	5	1	7	MN608_01449	Transcription factors	Transcription factors	Transcription factors	zinc finger MYND domain-containing protein		0.05	0
OG0000376	1	5	1	7	MN608_01451	Transcription factors	Transcription factors	Transcription factors	zinc finger MYND domain-containing protein	-1.28	5.81	15.41
OG0000376	1	5	1	7	MN608_10136	Transcription factors	Transcription factors	Transcription factors	zinc finger MYND domain-containing protein	nonDEG	0.24	0.24
OG0000469	2	1	4	7	MN608_08559	Other	Other	Other	unspecific peroxygenase	nonDEG	8.04	6.83
OG0000488	3	3	1	7	MN608_04198	Transport	Other transport-related	Other transport-related	UDP-galf transporter	nonDEG	115.8	92.87
OG0000460	2	2	3	7	MN608_04209	Primary metabolism	Protein degradation	Proteasome-mediated degradation	ubiquitin-conjugating enzyme E2 T	nonDEG	20.41	35.81
OG0000460	2	2	3	7	MN608_08884	Primary metabolism	Protein degradation	Proteasome-mediated degradation	ubiquitin-conjugating enzyme E2 D	nonDEG	316.41	253.94
OG0000485	1	1	5	7	MN608_00504	Other	Other	Other	tyrosine-protein phosphatase 2/3	nonDEG	25.79	12.35
OG0000406	2	4	1	7	MN608_11623	Transport	Other transport-related	Other transport-related	transient receptor potential cation channel subfamily A member 1		0.05	0.06
OG0000354	4	2	1	7	MN608_10443	Transcription factors	Transcription factors	Transcription factors	transcriptional regulatory protein GAL4	nonDEG	5.07	5.78
OG0000397	4	2	1	7	MN608_10053	Transcription factors	Transcription factors	Transcription factors	transcriptional activator protein UGA3	nonDEG	4.89	5.66
OG0000422	5	1	1	7	MN608_05303	Stress-related	Redox metabolism-related	Redox metabolism-related	thioredoxin 1	nonDEG	138.75	214.59
OG0000502	1	5	1	7	MN608_10964	Other	Other	Other	Thioesterase superfamily		0	0
OG0000502	1	5	1	7	MN608_11015	Other	Other	Other	Thioesterase superfamily	nonDEG	0.57	1.25
OG0000411	2	2	3	7	MN608_11072	Other	Other	Other	sulfonate dioxygenase		0	0
OG0000381	3	3	1	7	MN608_04725	Transport	Inorganic ion transport	(SO4)2+ transport	SULFATE PERMEASE II	nonDEG	3.13	2.02
OG0000381	3	3	1	7	MN608_06745	Transport	Inorganic ion transport	(SO4)2+ transport	SULFATE PERMEASE II	nonDEG	0.27	0.18
OG0000381	3	3	1	7	MN608_09241	Transport	Inorganic ion transport	(SO4)2+ transport	SULFATE PERMEASE II	nonDEG	7.18	10.78
OG0000480	3	2	2	7	MN608_08617	Primary metabolism	Lipid synthesis	Steroid synthesis	sterol 24-C-methyltransferase	nonDEG	58.54	101.13
OG0000480	3	2	2	7	MN608_11130	Primary metabolism	Lipid synthesis	Steroid synthesis	sterol 24-C-methyltransferase		0	0
OG0000351	4	2	1	7	MN608_04762	Primary metabolism	Lipid synthesis	Steroid synthesis	sterol 14alpha-demethylase	nonDEG	147.42	132.3
OG0000351	4	2	1	7	MN608_07506	Primary metabolism	Lipid synthesis	Steroid synthesis	sterol 14alpha-demethylase	-1.98	17.48	121.7
OG0000387	2	3	2	7	MN608_04005	Primary metabolism	Lipid synthesis	Desaturases	sphingolipid 8-(E)-desaturase	nonDEG	0.74	0.46
OG0000387	2	3	2	7	MN608_08789	Primary metabolism	Lipid synthesis	Desaturases	sphingolipid 8-(E)-desaturase	nonDEG	34.27	26.64
OG0000387	2	3	2	7	MN608_11386	Primary metabolism	Lipid synthesis	Desaturases	sphingolipid 8-(E)-desaturase	1.18	21.16	8.67
OG0000498	1	4	2	7	MN608_10551	Transport	Lipid transport	Lipid transport	solute carrier family 27 (fatty acid transporter) member 6	nonDEG	10.51	9.8
OG0000498	1	4	2	7	MN608_00615	Transport	Lipid transport	Lipid transport	solute carrier family 27 (fatty acid transporter) member 1/4	1.99	21.95	7.41
OG0000498	1	4	2	7	MN608_02774	Transport	Lipid transport	Lipid transport	solute carrier family 27 (fatty acid transporter) member 1/4	nonDEG	7.33	9.81
OG0000498	1	4	2	7	MN608_05532	Transport	Lipid transport	Lipid transport	solute carrier family 27 (fatty acid transporter) member 1/4	nonDEG	5.53	4.69
OG0000463	2	3	2	7	MN608_05800	Transport	Other transport-related	Other transport-related	solute carrier family 25 (mitochondrial citrate transporter) member 1	nonDEG	1.05	1.37
OG0000463	2	3	2	7	MN608_09222	Transport	Other transport-related	Other transport-related	solute carrier family 25 (mitochondrial citrate transporter) member 1	1.29	4.36	2.03
OG0000463	2	3	2	7	MN608_10235	Transport	Other transport-related	Other transport-related	solute carrier family 25 (mitochondrial citrate transporter) member 1	nonDEG	9.92	18.13
OG0000413	2	2	3	7	MN608_08584	Other	Other	Other	SMP-30/gluconolactonase/LRE family protein	2.37	1.59	0.5
OG0000406	2	4	1	7	MN608_09470	Signaling	Ser/Thr phosphatases	Ser/Thr phosphatases	serine/threonine-protein phosphatase 6 regulatory ankyrin repeat subunit B	nonDEG	0.04	0.17
OG0000362	3	2	2	7	MN608_09617	Signaling	Ser/Thr kinases	Ser/Thr kinases	serine/threonine-protein kinase SRPK3	nonDEG	4.65	2.32
OG0000362	3	2	2	7	MN608_10950	Signaling	Ser/Thr kinases	Ser/Thr kinases	serine/threonine-protein kinase SRPK3	nonDEG	1.54	2.29
OG0000489	1	5	1	7	MN608_00711	Primary metabolism	Nucleic acid metabolism	mRNA surveillance pathway	serine/arginine repetitive matrix protein 1		0.03	0.02
OG0000432	1	1	5	7	MN608_02869	Transcription factors	Transcription factors	Transcription factors	SCAN domain-containing zinc finger protein	nonDEG	7.79	9.74
OG0000492	1	4	2	7	MN608_01748	Secondary metabolism	Phytohormone metabolism-related	Salicylic acid	salicylic acid 3-hydroxylase	nonDEG	0.37	0.17
OG0000473	2	2	3	7	MN608_01903	Secondary metabolism	Phytohormone metabolism-related	Salicylic acid	salicylic acid 3-hydroxylase	nonDEG	20.38	34.38
OG0000492	1	4	2	7	MN608_06696	Secondary metabolism	Phytohormone metabolism-related	Salicylic acid	salicylic acid 3-hydroxylase	1.01	8.87	4.3
OG0000492	1	4	2	7	MN608_06903	Secondary metabolism	Phytohormone metabolism-related	Salicylic acid	salicylic acid 3-hydroxylase	-1.16	1.72	3.78
OG0000473	2	2	3	7	MN608_09618	Secondary metabolism	Phytohormone metabolism-related	Salicylic acid	salicylic acid 3-hydroxylase	nonDEG	547.45	760.73
OG0000458	3	1	3	7	MN608_10099	Secondary metabolism	Phytohormone metabolism-related	Salicylic acid	salicylate hydroxylase	nonDEG	0.22	0.21
OG0000383	2	3	2	7	MN608_00522	Transcription factors	Transcription factors	Transcription factors	RNA polymerase II-specific transcription factor-like protein	nonDEG	6.28	4.14
OG0000354	4	2	1	7	MN608_06497	Transcription factors	Transcription factors	Transcription factors	RNA polymerase II-specific transcription factor-like protein	nonDEG	3.27	2.24
OG0000361	5	1	1	7	MN608_09563	Transcription factors	Transcription factors	Transcription factors	RNA polymerase II-specific transcription factor-like protein	nonDEG	0.71	0.5
OG0000441	3	2	2	7	MN608_02467	Other	Other	Other	repressor RFG1/ROX1	nonDEG	1.24	0.78
OG0000385	4	2	1	7	MN608_07056	Transport	Inorganic ion transport	Heavy metal transporters	P-type Cu+ transporter	1.63	33.33	11.67
OG0000385	4	2	1	7	MN608_11245	Transport	Inorganic ion transport	Heavy metal transporters	P-type Cu+ transporter		0	0
OG0000503	1	5	1	7	MN608_03385	Primary metabolism	Protein synthesis	Post-translational modification	protein-ribulosamine 3-kinase	nonDEG	2.74	3.38
OG0000503	1	5	1	7	MN608_08498	Primary metabolism	Protein synthesis	Post-translational modification	protein-ribulosamine 3-kinase		0	0
OG0000503	1	5	1	7	MN608_08499	Primary metabolism	Protein synthesis	Post-translational modification	protein-ribulosamine 3-kinase		0	0.06
OG0000503	1	5	1	7	MN608_10216	Primary metabolism	Protein synthesis	Post-translational modification	protein-ribulosamine 3-kinase	-1.23	143.54	301.08
OG0000503	1	5	1	7	MN608_11144	Primary metabolism	Protein synthesis	Post-translational modification	protein-ribulosamine 3-kinase		0	0
OG0000497	1	3	3	7	MN608_01458	Primary metabolism	Lipid metabolism	Glycerophospholipid metabolism	protein SERAC1	nonDEG	3.35	2.98
OG0000497	1	3	3	7	MN608_01460	Primary metabolism	Lipid metabolism	Glycerophospholipid metabolism	protein SERAC1	nonDEG	1.76	2.54
OG0000497	1	3	3	7	MN608_09026	Primary metabolism	Lipid metabolism	Glycerophospholipid metabolism	protein SERAC1	nonDEG	1.76	1.11
OG0000471	5	1	1	7	MN608_03352	Transcription factors	Transcription factors	Transcription factors	proline utilization trans-activator	nonDEG	6.14	3.28
OG0000383	2	3	2	7	MN608_03923	Transcription factors	Transcription factors	Transcription factors	proline utilization trans-activator	nonDEG	7.09	4.16
OG0000384	2	1	4	7	MN608_04108	Transcription factors	Transcription factors	Transcription factors	proline utilization trans-activator	nonDEG	8.35	6.84
OG0000412	3	2	2	7	MN608_04352	Primary metabolism	Amino acid metabolism	Arg and Pro metabolism	proline dehydrogenase	1.03	9.39	5.03
OG0000414	3	2	2	7	MN608_10045	Stress-related	Redox metabolism-related	Redox metabolism-related	Peroxidase family 2	nonDEG	1.1	1.5
OG0000414	3	2	2	7	MN608_10974	Stress-related	Redox metabolism-related	Redox metabolism-related	Peroxidase family 2	nonDEG	9.44	3.11
OG0000439	1	4	2	7	MN608_01543	Primary metabolism	Protein synthesis	Post-translational modification	peptidyl-prolyl isomerase D	nonDEG	15.11	9.04
OG0000439	1	4	2	7	MN608_09008	Primary metabolism	Protein synthesis	Post-translational modification	peptidyl-prolyl isomerase D	nonDEG	0.95	1.73
OG0000408	4	1	2	7	MN608_11306	FCW	Other FCW-related	Peptidoglycan-modifying-proteins-like	peptidoglycan DL-endopeptidase LytF		0	0.05
OG0000456	2	1	4	7	MN608_07579	Plant cell wall modification	Pectin modification	Pectinesterases	pectinesterase	nonDEG	0.1	0.19
OG0000423	2	3	2	7	MN608_02524	Stress-related	PR-like proteins	PR-like proteins	pathogenesis-related protein 1	nonDEG	712.44	504.66
OG0000423	2	3	2	7	MN608_04343	Stress-related	PR-like proteins	PR-like proteins	pathogenesis-related protein 1	nonDEG	2.32	2.3
OG0000423	2	3	2	7	MN608_11601	Stress-related	PR-like proteins	PR-like proteins	pathogenesis-related protein 1	-2.29	12.03	40.71
OG0000424	3	2	2	7	MN608_02810	Other	Other	Other	oxysterol-binding protein-related protein 9/10/11	nonDEG	5.1	4.27
OG0000424	3	2	2	7	MN608_04121	Other	Other	Other	oxysterol-binding protein-related protein 9/10/11	nonDEG	77.35	102.15
OG0000455	2	1	4	7	MN608_05409	Primary metabolism	Nucleotide metabolism	Purine metabolism	O-acetyl-ADP-ribose deacetylase	-1.03	9.01	19.67
OG0000370	3	2	2	7	MN608_03427	Other	Other	Other	NUDIX domain-containing protein	nonDEG	16.58	12.16
OG0000370	3	2	2	7	MN608_05356	Other	Other	Other	NUDIX domain-containing protein	nonDEG	4.24	3.29
OG0000445	1	4	2	7	MN608_02404	Primary metabolism	Nucleic acid metabolism	Nucleases	nuclease S1	nonDEG	18.82	31.66
OG0000445	1	4	2	7	MN608_07421	Primary metabolism	Nucleic acid metabolism	Nucleases	nuclease S1	1.18	17.85	9.42
OG0000445	1	4	2	7	MN608_10838	Primary metabolism	Nucleic acid metabolism	Nucleases	nuclease S1	-6.29	0.33	38.82
OG0000433	1	4	2	7	MN608_02870	Other	Other	Other	NmrA family NAD(P)-binding protein	nonDEG	16.79	18.2
OG0000433	1	4	2	7	MN608_09250	Other	Other	Other	NmrA family NAD(P)-binding protein	nonDEG	4.31	6.03
OG0000433	1	4	2	7	MN608_11897	Other	Other	Other	NmrA family NAD(P)-binding protein	nonDEG	0.11	0.16
OG0000487	2	3	2	7	MN608_05126	Other	Other	Other	nitronate monooxygenase	nonDEG	96.41	92.64
OG0000487	2	3	2	7	MN608_06346	Other	Other	Other	nitronate monooxygenase	nonDEG	12.51	9.78
OG0000487	2	3	2	7	MN608_08265	Other	Other	Other	nitronate monooxygenase	nonDEG	13.97	29.61
OG0000355	3	2	2	7	MN608_08347	Other	Other	Other	nitrilase	-1.72	0.65	2.9
OG0000355	3	2	2	7	MN608_11485	Other	Other	Other	nitrilase	nonDEG	0.66	0.64
OG0000484	2	2	3	7	MN608_00311	Cell cycle-related	Cell cycle-related	Cell cycle-related	negative regulator of the PHO system	nonDEG	37.74	38.29
OG0000356	5	1	1	7	MN608_01647	Other	Other	Other	NAD(P)H-binding protein	nonDEG	6.21	11.45
OG0000449	3	2	2	7	MN608_03080	Other	Other	Other	NAD(P)H-binding protein	-2.03	1.16	3.83
OG0000449	3	2	2	7	MN608_10706	Other	Other	Other	NAD(P)H-binding protein	nonDEG	1.08	2.12
OG0000357	3	3	1	7	MN608_01682	Signaling	Quorum sensing-related	Quorum sensing-related	N-acyl homoserine lactone hydrolase	5.37	1.76	0.04
OG0000357	3	3	1	7	MN608_07602	Signaling	Quorum sensing-related	Quorum sensing-related	N-acyl homoserine lactone hydrolase	nonDEG	1.25	1.03
OG0000357	3	3	1	7	MN608_10727	Signaling	Quorum sensing-related	Quorum sensing-related	N-acyl homoserine lactone hydrolase	nonDEG	0	0.13
OG0000493	1	5	1	7	MN608_08397	Other	Other	Other	NACHT-NTPase domain-containing protein	nonDEG	2.16	2.63
OG0000493	1	5	1	7	MN608_11630	Other	Other	Other	NACHT-NTPase domain-containing protein	nonDEG	0.52	0.93
OG0000360	5	1	1	7	MN608_00537	Other	Other	Other	N-acetylneuraminate 9-O-acetyltransferase	nonDEG	0.06	0.07
OG0000353	4	2	1	7	MN608_04431	Primary metabolism	Protein synthesis	Post-translational modification	N-acetylglucosamine-6-sulfatase	nonDEG	2.42	2.91
OG0000353	4	2	1	7	MN608_07105	Primary metabolism	Protein synthesis	Post-translational modification	N-acetylglucosamine-6-sulfatase	nonDEG	1.82	2.58
OG0000447	3	1	3	7	MN608_00973	FCW	Chitin metabolism	Chitin synthesis	N-acetylglucosamine transmembrane transporter	1.1	85.57	35.94
OG0000486	3	2	2	7	MN608_05948	Primary metabolism	Energy metabolism	Mitochondrial biogenesis	mitochondrial chaperone BCS1	nonDEG	3.77	4.1
OG0000486	3	2	2	7	MN608_07299	Primary metabolism	Energy metabolism	Mitochondrial biogenesis	mitochondrial chaperone BCS1	nonDEG	26.59	24.54
OG0000366	4	2	1	7	MN608_03101	Transport	Other transport-related	Other transport-related	MFS transporter MCT family solute carrier family 16 (monocarboxylic acid transporters) member 10	nonDEG	0.85	0.73
OG0000366	4	2	1	7	MN608_07952	Transport	Other transport-related	Other transport-related	MFS transporter MCT family solute carrier family 16 (monocarboxylic acid transporters) member 10	nonDEG	3.27	6.01
OG0000457	2	1	4	7	MN608_08189	Stress-related	Antibiotic resistance-related	Multidrug resistance	MFS transporter DHA2 family multidrug resistance protein	nonDEG	9.12	5.81
OG0000377	2	3	2	7	MN608_10152	Stress-related	Antibiotic resistance-related	Multidrug resistance	MFS transporter DHA2 family multidrug resistance protein	nonDEG	0.24	0.29
OG0000377	2	3	2	7	MN608_01126	Secondary metabolism	Other secondary metabolism-related	Other secondary metabolism-related	MFS transporter DHA2 family glioxin efflux transporter	nonDEG	2.05	0.87
OG0000377	2	3	2	7	MN608_04418	Secondary metabolism	Other secondary metabolism-related	Other secondary metabolism-related	MFS transporter DHA2 family glioxin efflux transporter	nonDEG	4.32	3.04
OG0000491	1	3	3	7	MN608_01469	Transport	Other transport-related	Other transport-related	MFS transporter ACS family pantothenate transporter	nonDEG	0.25	0.03
OG0000491	1	3	3	7	MN608_06902	Transport	Other transport-related	Other transport-related	MFS transporter ACS family pantothenate transporter	nonDEG	0.72	0.88
OG0000491	1	3	3	7	MN608_09088	Transport	Other transport-related	Other transport-related	MFS transporter ACS family pantothenate transporter	nonDEG	1.92	2.11
OG0000389	4	2	1	7	MN608_06834	Stress-related	Programmed cell death	Programmed cell death	metacaspase-1	nonDEG	31.5	44.97
OG0000389	4	2	1	7	MN608_10320	Stress-related	Programmed cell death	Programmed cell death	metacaspase-1	nonDEG	17.02	14.52
OG0000372	4	2	1	7	MN608_04025	Primary metabolism	Lipid degradation	Phospholipid degradation	lysophospholipase II	nonDEG	0.55	1.05
OG0000372	4	2	1	7	MN608_11333	Primary metabolism	Lipid degradation	Phospholipid degradation	lysophospholipase II	nonDEG	0.97	1.83
OG0000400	4	2	1	7	MN608_07087	Primary metabolism (secreted)	Lipid degradation	Phospholipid degradation	lysophospholipase	nonDEG	8.47	8.53
OG0000400	4	2	1	7	MN608_10056	Primary metabolism	Lipid degradation	Phospholipid degradation	lysophospholipase	nonDEG	8.5	11.81
OG0000380	1	5	1	7	MN608_00156	Primary metabolism	Anaerobic respiration	Lactate dehydrogenases	L-lactate dehydrogenase (cytochrome)	nonDEG	0.94	1.14
OG0000380	1	5	1	7	MN608_04826	Primary metabolism	Anaerobic respiration	Lactate dehydrogenases	L-lactate dehydrogenase (cytochrome)	nonDEG	14.23	17.64
OG0000365	5	1	1	7	MN608_05067	Primary metabolism	Anaerobic respiration	Lactate dehydrogenases	L-lactate dehydrogenase (cytochrome)	nonDEG	16.58	16.51
OG0000380	1	5	1	7	MN608_06250	Primary metabolism	Anaerobic respiration	Lactate dehydrogenases	L-lactate dehydrogenase (cytochrome)	nonDEG	2.36	3.13
OG0000380	1	5	1	7	MN608_09210	Primary metabolism	Anaerobic respiration	Lactate dehydrogenases	L-lactate dehydrogenase (cytochrome)	-1.5	2.46	7.11
OG0000380	1	5	1	7	MN608_11482	Primary metabolism	Anaerobic respiration	Lactate dehydrogenases	L-lactate dehydrogenase (cytochrome)	nonDEG	1.29	2.36
OG0000429	3	2	2	7	MN608_00810	Transcription factors	Transcription factors	Transcription factors	leucine-zipper-like transcriptional regulator 1	nonDEG	7.09	6.14
OG0000429	3	2	2	7	MN608_08070	Transcription factors	Transcription factors	Transcription factors	leucine-zipper-like transcriptional regulator 1	nonDEG	33.05	34.73
OG0000401	3	3	1	7	MN608_11513	Transport	Iron transport (incl, siderophores)	Iron transport (incl, siderophores)	iron transport multicopper oxidase	nonDEG	5.31	5.75
OG0000401	3	3	1	7	MN608_11606	Transport (secreted)	Iron transport (incl, siderophores)	Iron transport (incl, siderophores)	iron transport multicopper oxidase	nonDEG	15.68	13.67
OG0000401	3	3	1	7	MN608_11915	Transport (secreted)	Iron transport (incl, siderophores)	Iron transport (incl, siderophores)	iron transport multicopper oxidase	nonDEG	12.96	26.69
OG0000489	1	5	1	7	MN608_00696	Unknown	Unknown	Unknown	hypothetical protein		0.06	0.04
OG0000489	1	5	1	7	MN608_00710	Unknown	Unknown	Unknown	hypothetical protein		0.17	0.05
OG0000489	1	5	1	7	MN608_00958	Unknown	Unknown	Unknown	hypothetical protein	-1.95	0.37	1.58
OG0000488	3	3	1	7	MN608_01025	Other	Other	Other	hypothetical protein	nonDEG	16.35	25.65
OG0000376	1	5	1	7	MN608_01450	Unknown	Unknown	Unknown	hypothetical protein		0	0
OG0000433	1	4	2	7	MN608_01542	Other	Other	Other	hypothetical protein	nonDEG	4.92	2.53
OG0000454	3	3	1	7	MN608_02929	Other	Other	Other	hypothetical protein		0.02	0.02
OG0000494	1	5	1	7	MN608_03134	Unknown	Unknown	Unknown	hypothetical protein	nonDEG	5.09	11.53
OG0000482	1	2	4	7	MN608_04075	Unknown	Unknown	Unknown	hypothetical protein	nonDEG	0	0.11
OG0000437	5	1	1	7	MN608_05986	Unknown	Unknown	Unknown	hypothetical protein	nonDEG	9.24	15.64
OG0000488	3	3	1	7	MN608_06367	Other	Other	Other	hypothetical protein	nonDEG	1.12	0.92
OG0000494	1	5	1	7	MN608_06572	Unknown	Unknown	Unknown	hypothetical protein	nonDEG	1.58	2.49
OG0000501	1	5	1	7	MN608_06669	Unknown	Unknown	Unknown	hypothetical protein		0	0
OG0000440	5	1	1	7	MN608_06715	Unknown	Unknown	Unknown	hypothetical protein	-1.73	16.08	54.89
OG0000494	1	5	1	7	MN608_06759	Unknown	Unknown	Unknown	hypothetical protein	nonDEG	0.05	0.14
OG0000500	2	4	1	7	MN608_07521	Unknown	Unknown	Unknown	hypothetical protein		0	0
OG0000427	3	1	3	7	MN608_08085	Unknown	Unknown	Unknown	hypothetical protein	nonDEG	41760.4	38673.7
OG0000439	1	4	2	7	MN608_08324	Unknown	Unknown	Unknown	hypothetical protein		0.13	0.11
OG0000439	1	4	2	7	MN608_08325	Unknown	Unknown	Unknown	hypothetical protein	-1.05	7.6	15.74
OG0000494	1	5	1	7	MN608_08392	Unknown	Unknown	Unknown	hypothetical protein	nonDEG	0.29	0.1
OG0000493	1	5	1	7	MN608_08396	Unknown	Unknown	Unknown	hypothetical protein	nonDEG	3.28	4.03
OG0000417	3	2	2	7	MN608_08439	Unknown	Unknown	Unknown	hypothetical protein	1.93	0.56	0.13
OG0000443	2	2	3	7	MN608_08475	Unknown	Unknown	Unknown	hypothetical protein		0	0
OG0000493	1	5	1	7	MN608_08525	Unknown	Unknown	Unknown	hypothetical protein	nonDEG	8.31	6.04
OG0000454	3	3	1	7	MN608_08686	Other	Other	Other	hypothetical protein	nonDEG	3.56	1.77
OG0000417	3	2	2	7	MN608_09070	Unknown	Unknown	Unknown	hypothetical protein	nonDEG	41.35	26.24
OG0000413	2	2	3	7	MN608_10040	Unknown	Unknown	Unknown	hypothetical protein		0	0
OG0000454	3	3	1	7	MN608_10155	Other	Other	Other	hypothetical protein	nonDEG	0.1	0.02
OG0000445	1	4	2	7	MN608_10840	Unknown	Unknown	Unknown	hypothetical protein		0	0.41
OG0000482	1	2	4	7	MN608_11415	Unknown	Unknown	Unknown	hypothetical protein	2.92	3.22	0.44
OG0000501	1	5	1	7	MN608_11430	Other (secreted)	Other	Other	hypothetical protein	nonDEG	0.1	0.17
OG0000494	1	5	1	7	MN608_11514	Unknown	Unknown	Unknown	hypothetical protein	nonDEG	1.21	1.35
OG0000476	2	4	1	7	MN608_11684	Unknown	Unknown	Unknown	hypothetical protein	nonDEG	0.55	0.5
OG0000501	1	5	1	7	MN608_11686	Other (secreted)	Other	Other	hypothetical protein	2.67	3.76	0.82
OG0000501	1	5	1	7	MN608_11862	Other (secreted)	Other	Other	hypothetical protein	2	0.37	0.11
OG0000501	1	5	1	7	MN608_11943	Other	Other	Other	hypothetical protein	2.29	1.54	1.14
OG0000419	2	3	2	7	MN608_10999	Other	Other	Other	hyaluronan synthase		0	0
OG0000428	3	2	2	7	MN608_07742	Primary metabolism	Amino acid metabolism	Lys metabolism	homoaconitase	1.05	16.73	9.3
OG0000441	3	2	2	7	MN608_09783	Other	Other	Other	HMG box factor	nonDEG	0.52	0.24
OG0000443	2	2	3	7	MN608_08661	Other	Other	Other	histidine phosphatase family protein	nonDEG	6.86	7
OG0000444	1	3	3	7	MN608_02863	Other	Other	Other	glycosyl transferase-like protein	nonDEG	12.9	11.14
OG0000444	1	3	3	7	MN608_03807	Other	Other	Other	glycosyl transferase-like protein	1.44	2.95	1.18
OG0000444	1	3	3	7	MN608_06334	Other	Other	Other	glycosyl transferase-like protein	nonDEG	137.46	71.08
OG0000426	2	2	3	7	MN608_08117	Primary metabolism	Protein synthesis	Post-translational modification	glycoprotein-N-acetylgalactosamine 3-beta-galactosyltransferase	nonDEG	24	20.48
OG0000426	2	2	3	7	MN608_08900	Primary metabolism	Protein synthesis	Post-translational modification	glycoprotein-N-acetylgalactosamine 3-beta-galactosyltransferase	nonDEG	10.95	21.88
OG0000425	3	2	2	7	MN608_03758	Primary metabolism	Amino acid metabolism	Gly, Ser, and Thr metabolism	glycine hydroxymethyltransferase	nonDEG	36.31	37.97
OG0000425	3	2	2	7	MN608_08943	Primary metabolism	Amino acid metabolism	Gly, Ser, and Thr metabolism	glycine hydroxymethyltransferase	nonDEG	95.82	90.47
OG0000446	4	2	1	7	MN608_02324	Other	Other	Other	glucosinolate gamma-glutamyl hydrolase	nonDEG	11.11	17.39
OG0000446	4	2	1	7	MN608_03169	Other	Other	Other	glucosinolate gamma-glutamyl hydrolase	nonDEG	15.01	24.17
OG0000492	1	4	2	7	MN608_06901	Secondary metabolism	Phytohormone metabolism-related	Gibberellins	gibberellin-44 dioxygenase	nonDEG	3.59	7.42
OG0000369	4	1	2	7	MN608_11675	Primary metabolism	Carbohydrate metabolism	Galactose metabolism	galactose oxidase	2.89	40.92	5.49
OG0000476	2	4	1	7	MN608_05628	Other	Other	Other	FxSxx-COOH system tetratricopeptide repeat protein	nonDEG	13.78	12.7
OG0000476	2	4	1	7	MN608_08572	Other	Other	Other	FxSxx-COOH system tetratricopeptide repeat protein	nonDEG	4.91	6.07
OG0000476	2	4	1	7	MN608_11683	Other	Other	Other	FxSxx-COOH system tetratricopeptide repeat protein	nonDEG	1.17	0.82
OG0000493	1	5	1	7	MN608_11765	Other	Other	Other	fungal STAND NTPase-like protein	nonDEG	7.45	5.75
OG0000397	4	2	1	7	MN608_11939	Transcription factors	Transcription factors	Transcription factors	fungal specific transcription factor domain-containing protein	nonDEG	10.56	17.29
OG0000430	1	3	3	7	MN608_03791	Plant cell wall modification	Cross-linking glycan modification	Expansins	expansin	nonDEG	242.21	181.98
OG0000430	1	3	3	7	MN608_09554	PCWDE (secreted)	Cross-linking glycan modification	Expansins	expansin	-3.18	23.32	155.72
OG0000430	1	3	3	7	MN608_09909	Plant cell wall modification	Cross-linking glycan modification	Expansins	expansin	nonDEG	9.21	17.7
OG0000363	2	2	3	7	MN608_09975	Primary metabolism	Nucleic acid metabolism	Nucleases	exonuclease 3'-5' domain-containing protein 1	-1.26	2.23	6.37
OG0000363	2	2	3	7	MN608_10139	Primary metabolism	Nucleic acid metabolism	Nucleases	exonuclease 3'-5' domain-containing protein 1	nonDEG	2.88	3.22
OG0000495	1	2	4	7	MN608_04319	Secondary metabolism	Terpenoid metabolism	Terpenoid metabolism	epsilon-lactone hydrolase	nonDEG	25.11	39.05
OG0000495	1	2	4	7	MN608_11056	Secondary metabolism	Terpenoid metabolism	Terpenoid metabolism	epsilon-lactone hydrolase	nonDEG	5.41	6.59
OG0000481	1	5	1	7	MN608_02213	Secondary metabolism	Phytohormone metabolism-related	Gibberellins	ent-kaurene oxidase	3.1	0.32	0.09
OG0000481	1	5	1	7	MN608_05683	Secondary metabolism	Phytohormone metabolism-related	Gibberellins	ent-kaurene oxidase	nonDEG	1.83	6.44
OG0000481	1	5	1	7	MN608_08476	Secondary metabolism	Phytohormone metabolism-related	Gibberellins	ent-kaurene oxidase		0	0.01
OG0000481	1	5	1	7	MN608_11347	Secondary metabolism	Phytohormone metabolism-related	Gibberellins	ent-kaurene oxidase		0.17	0.15
OG0000481	1	5	1	7	MN608_11876	Secondary metabolism	Phytohormone metabolism-related	Gibberellins	ent-kaurene oxidase	nonDEG	22.74	23.59
OG0000404	3	2	2	7	MN608_09174	Primary metabolism	Nucleic acid metabolism	Nucleases	Endoribonuclease L-PSP	nonDEG	1.33	2.64
OG0000404	3	2	2	7	MN608_11617	Primary metabolism	Nucleic acid metabolism	Nucleases	Endoribonuclease L-PSP	-2.19	45.44	230.9
OG0000379	4	2	1	7	MN608_09505	Primary metabolism	Protein degradation	Proteasome-mediated degradation	E3 ubiquitin-protein ligase RNF181	nonDEG	22.45	40.71
OG0000379	4	2	1	7	MN608_07177	Primary metabolism	Protein degradation	Proteasome-mediated degradation	E3 ubiquitin-protein ligase RNF13	nonDEG	31.52	23.66
OG0000436	4	2	1	7	MN608_01436	Unknown	Unknown	Unknown	DUF829 domain-containing protein	nonDEG	8.6	8
OG0000436	4	2	1	7	MN608_07588	Unknown	Unknown	Unknown	DUF829 domain-containing protein	nonDEG	36.34	57.36
OG0000382	1	1	5	7	MN608_06931	Stress-related	Chaperons	Chaperons	DnaJ domain-containing protein	nonDEG	38.1	55.89
OG0000489	1	5	1	7	MN608_00959	Primary metabolism	Nucleic acid metabolism	RNA polymerases	DNA-directed RNA polymerase I subunit RPA34,5		0	0
OG0000383	2	3	2	7	MN608_05704	Other	Other	Other	DNA binding		0.02	0.02
OG0000465	1	1	5	7	MN608_11035	Other	Other	Other	DNA binding	nonDEG	1.2	0.82
OG0000434	2	4	1	7	MN608_07731	Other	Other	Other	dimethylglycine catabolism A	nonDEG	2.97	4.02
OG0000434	2	4	1	7	MN608_08382	Other	Other	Other	dimethylglycine catabolism A	nonDEG	3.47	2.46
OG0000434	2	4	1	7	MN608_08473	Other	Other	Other	dimethylglycine catabolism A	nonDEG	3.59	3.23
OG0000500	2	4	1	7	MN608_00007	Stress-related	Xenobiotic detoxification	Xenobiotic detoxification	dimethylaniline monooxygenase (N-oxide forming)	nonDEG	3.47	3.51
OG0000500	2	4	1	7	MN608_07386	Stress-related	Xenobiotic detoxification	Xenobiotic detoxification	dimethylaniline monooxygenase (N-oxide forming)	nonDEG	3.41	2.96
OG0000500	2	4	1	7	MN608_09201	Stress-related	Xenobiotic detoxification	Xenobiotic detoxification	dimethylaniline monooxygenase (N-oxide forming)	nonDEG	0.35	0.72
OG0000371	2	3	2	7	MN608_00607	Other	Other	Other	DAHP synthetase I family	nonDEG	54.81	72.29
OG0000484	2	2	3	7	MN608_05774	Other	Other	Other	CTD kinase subunit alpha	nonDEG	13.5	12.82
OG0000398	4	2	1	7	MN608_10914	Other	Other	Other	cholinesterase	nonDEG	0.09	0.07
OG0000419	2	3	2	7	MN608_05112	FCW	Chitin metabolism	Chitin synthesis	Chitin synthase 2	nonDEG	9.92	5.98
OG0000419	2	3	2	7	MN608_07747	FCW	Chitin metabolism	Chitin synthesis	Chitin synthase 1	nonDEG	9.49	7.2
OG0000479	2	1	4	7	MN608_02412	Stress-related	Redox metabolism-related	Redox metabolism-related	catalase	nonDEG	9.92	8.07
OG0000403	3	3	1	7	MN608_00118	Primary metabolism (secreted)	Protein degradation	Protease-like proteins	carboxypeptidase A4	nonDEG	2.79	3.36
OG0000403	3	3	1	7	MN608_06616	Primary metabolism (secreted)	Protein degradation	Protease-like proteins	carboxypeptidase A4	-2.07	0.88	3
OG0000403	3	3	1	7	MN608_11124	Primary metabolism (secreted)	Protein degradation	Protease-like proteins	carboxypeptidase A4		0	0
OG0000396	3	1	3	7	MN608_05921	Signaling	Receptors	Other receptors	cAMP receptor-like G-protein coupled receptor	nonDEG	2.38	2.69
OG0000358	4	1	2	7	MN608_04304	Transcription factors	Transcription factors	Transcription factors	C6 transcription factor Pro1	1.96	23.6	4.46
OG0000374	2	2	3	7	MN608_00921	Other	Other	Other	bloom syndrome protein	nonDEG	5.85	8.17
OG0000374	2	2	3	7	MN608_04579	Other	Other	Other	bloom syndrome protein	1.22	4.37	1.87
OG0000378	3	3	1	7	MN608_00157	Plant cell wall modification	Other PCWD-related enzymes	Other PCWD-related enzymes	beta-mannosidase	nonDEG	0.15	0.26
OG0000378	3	3	1	7	MN608_04424	Plant cell wall modification	Other PCWD-related enzymes	Other PCWD-related enzymes	beta-mannosidase	nonDEG	3.81	4.79
OG0000378	3	3	1	7	MN608_09372	Plant cell wall modification	Other PCWD-related enzymes	Other PCWD-related enzymes	beta-mannosidase		0.01	0
OG0000464	2	2	3	7	MN608_10642	Plant cell wall modification	Other PCWD-related enzymes	Other PCWD-related enzymes	beta-galactosidase-like protein	nonDEG	7.09	7.4
OG0000464	2	2	3	7	MN608_07027	Plant cell wall modification	Other PCWD-related enzymes	Other PCWD-related enzymes	beta-galactosidase	nonDEG	0.1	0.08
OG0000431	2	4	1	7	MN608_02907	Primary metabolism	Carbohydrate metabolism	Plant-derived carbon assimilation	beta-1,2-xylosyltransferase	nonDEG	9.4	11.79
OG0000431	2	4	1	7	MN608_03090	Primary metabolism	Carbohydrate metabolism	Plant-derived carbon assimilation	beta-1,2-xylosyltransferase	nonDEG	7.22	7.34
OG0000431	2	4	1	7	MN608_09318	Primary metabolism	Carbohydrate metabolism	Plant-derived carbon assimilation	beta-1,2-xylosyltransferase	nonDEG	39.19	40.62
OG0000431	2	4	1	7	MN608_10224	Primary metabolism	Carbohydrate metabolism	Plant-derived carbon assimilation	beta-1,2-xylosyltransferase	nonDEG	7.75	6.62
OG0000435	1	4	2	7	MN608_01487	Secondary metabolism	Other secondary metabolism-related	Polyketide biosynthesis	aspyridone synthetase trans-acting enoyl reductase	nonDEG	10.74	2.5
OG0000435	1	4	2	7	MN608_01750	Secondary metabolism	Other secondary metabolism-related	Polyketide biosynthesis	aspyridone synthetase trans-acting enoyl reductase	nonDEG	0.02	0.12
OG0000435	1	4	2	7	MN608_08380	Secondary metabolism	Other secondary metabolism-related	Polyketide biosynthesis	aspyridone synthetase trans-acting enoyl reductase	nonDEG	32.95	18.42
OG0000435	1	4	2	7	MN608_11250	Secondary metabolism	Other secondary metabolism-related	Polyketide biosynthesis	aspyridone synthetase trans-acting enoyl reductase	nonDEG	8.79	14.25
OG0000462	5	1	1	7	MN608_08300	Primary metabolism	Amino acid metabolism	Ala, Asp, and Glu metabolism	aspartate aminotransferase, cytoplasmic	nonDEG	144.19	117.31
OG0000412	3	2	2	7	MN608_09454	Primary metabolism	Amino acid metabolism	Ala, Asp, and Glu metabolism	aspartate aminotransferase, cytoplasmic	nonDEG	0.84	1.5
OG0000468	2	1	4	7	MN608_05522	Transport	Aquaporins	Aquaporins	aquaglyceroporin related protein	nonDEG	0	0.08
OG0000406	2	4	1	7	MN608_07496	Cytoskeleton	Actin cytoskeletion	Actin cytoskeletion	ankyrin repeat domain-containing protein 50	nonDEG	0.3	0.53
OG0000406	2	4	1	7	MN608_10856	Cytoskeleton	Actin cytoskeletion	Actin cytoskeletion	ankyrin repeat domain-containing protein 50	nonDEG	0.34	0.23
OG0000496	1	5	1	7	MN608_01553	Other	Other	Other	amidohydrolase family protein	nonDEG	5.49	8.06
OG0000496	1	5	1	7	MN608_05077	Other	Other	Other	amidohydrolase family protein	nonDEG	5.83	10.39
OG0000496	1	5	1	7	MN608_07269	Other	Other	Other	amidohydrolase family protein	nonDEG	5.63	9.3
OG0000496	1	5	1	7	MN608_07587	Other	Other	Other	amidohydrolase family protein	nonDEG	2.73	3.31
OG0000496	1	5	1	7	MN608_08441	Other	Other	Other	amidohydrolase family protein	nonDEG	8.9	6.54
OG0000407	2	2	3	7	MN608_02356	Primary metabolism	Amino acid metabolism	Arg and Pro metabolism	amidase	nonDEG	7.01	2.37
OG0000461	2	2	3	7	MN608_05432	Primary metabolism	Amino acid metabolism	Arg and Pro metabolism	amidase	nonDEG	7.63	13.17
OG0000461	2	2	3	7	MN608_07319	Primary metabolism	Amino acid metabolism	Arg and Pro metabolism	amidase	nonDEG	2.91	1.93
OG0000407	2	2	3	7	MN608_08371	Primary metabolism	Amino acid metabolism	Arg and Pro metabolism	amidase	nonDEG	1.17	1.57
OG0000411	2	2	3	7	MN608_08532	Other	Other	Other	alpha-ketoglutarate-dependent 2,4-dichlorophenoxyacetate dioxygenase		0	0
OG0000399	2	2	3	7	MN608_09969	Primary metabolism	Carbohydrate metabolism	Galactose metabolism	alpha-galactosidase	nonDEG	0.32	0.53
OG0000399	2	2	3	7	MN608_10606	Primary metabolism	Carbohydrate metabolism	Galactose metabolism	alpha-galactosidase	nonDEG	7.87	5.33
OG0000466	1	1	5	7	MN608_04107	Primary metabolism	Carbohydrate metabolism	Plant-derived carbon assimilation	alpha-amylase	nonDEG	76.58	38.27
OG0000409	4	1	2	7	MN608_04216	Other	Other	Other	alpha/beta fold hydrolase	nonDEG	1.15	1.09
OG0000421	3	3	1	7	MN608_02852	Primary metabolism	Protein synthesis	Post-translational modification	alpha 1,6-mannosyltransferase	nonDEG	15.19	15.28
OG0000421	3	3	1	7	MN608_08000	Primary metabolism	Protein synthesis	Post-translational modification	alpha 1,6-mannosyltransferase	nonDEG	74.34	53.04
OG0000421	3	3	1	7	MN608_10299	Primary metabolism	Protein synthesis	Post-translational modification	alpha 1,6-mannosyltransferase	nonDEG	3	2.58
OG0000405	2	2	3	7	MN608_02336	Primary metabolism	Amino acid metabolism	Arg and Pro metabolism	agmatinase	nonDEG	57.33	110.18
OG0000405	2	2	3	7	MN608_04261	Primary metabolism	Amino acid metabolism	Arg and Pro metabolism	agmatinase	nonDEG	7.01	6.8
OG0000502	1	5	1	7	MN608_04032	Primary metabolism	Lipid metabolism	Fatty acid synthesis	acyl-coenzyme A thioesterase THEM4	nonDEG	2.77	1.95
OG0000502	1	5	1	7	MN608_09275	Primary metabolism	Lipid metabolism	Fatty acid synthesis	acyl-coenzyme A thioesterase THEM4	nonDEG	2.14	1.78
OG0000502	1	5	1	7	MN608_11292	Primary metabolism	Lipid metabolism	Fatty acid synthesis	acyl-coenzyme A thioesterase THEM4	nonDEG	7.55	12.85
OG0000428	3	2	2	7	MN608_08832	Primary metabolism	Energy metabolism	TCA	aconitate hydratase	nonDEG	172.39	117.29
OG0000398	4	2	1	7	MN608_11663	Primary metabolism	Lipid metabolism	Glycerophospholipid metabolism	acetylcholinesterase	nonDEG	0.7	1.09
OG0000451	2	3	2	7	MN608_05124	Primary metabolism	Vitamin-related metabolism	Biotin metabolism	3-oxoacyl-[acyl-carrier protein] reductase	-1.3	8.47	23.19
OG0000451	2	3	2	7	MN608_09109	Primary metabolism	Vitamin-related metabolism	Biotin metabolism	3-oxoacyl-[acyl-carrier protein] reductase	-1.14	17.56	37.01
OG0000451	2	3	2	7	MN608_10517	Primary metabolism	Vitamin-related metabolism	Biotin metabolism	3-oxoacyl-[acyl-carrier protein] reductase	nonDEG	30.94	62.59
OG0000402	2	3	2	7	MN608_06594	Primary metabolism	Lipid metabolism	Butanoate metabolism	3-oxoacid CoA-transferase		0	0
OG0000402	2	3	2	7	MN608_08361	Primary metabolism	Lipid metabolism	Butanoate metabolism	3-oxoacid CoA-transferase	3.08	2.19	0.35
OG0000402	2	3	2	7	MN608_10309	Primary metabolism	Lipid metabolism	Butanoate metabolism	3-oxoacid CoA-transferase	2.36	334.88	79.9
OG0000371	2	3	2	7	MN608_03911	Secondary metabolism	Other secondary metabolism-related	Other secondary metabolism-related	3-deoxy-7-phosphoheptulonate synthase	nonDEG	47.98	43.39
OG0000371	2	3	2	7	MN608_05701	Other	Other	Other	3-deoxy-7-phosphoheptulonate synthase	3.88	1.86	0.72
OG0000434	2	4	1	7	MN608_11203	Other	Other	Other	2,4-dienoyl-CoA reductase (NADPH2)		0	0
OG0000410	3	2	2	7	MN608_02670	Primary metabolism	Lipid degradation	Lipid oxidation	15-hydroxyprostaglandin dehydrogenase (NAD)	-1.12	6.02	13.69
OG0000410	3	2	2	7	MN608_11261	Primary metabolism	Lipid degradation	Lipid oxidation	15-hydroxyprostaglandin dehydrogenase (NAD)	-1.46	13.14	47.31
OG0000543	4	1	1	6	MN608_07854	Transport	Inorganic ion transport	Heavy metal transporters	zinc transporter	nonDEG	11.91	16.99
OG0000599	2	2	2	6	MN608_00297	Primary metabolism	Protein degradation	Protease-like proteins	Xaa-Pro dipeptidase	nonDEG	36.47	39.97
OG0000599	2	2	2	6	MN608_01705	Primary metabolism	Protein degradation	Protease-like proteins	Xaa-Pro dipeptidase	nonDEG	14.85	16
OG0000719	2	3	1	6	MN608_00448	Stress-related	Other stress-related	Other stress-related	WSC domain-containing protein	nonDEG	1366.97	1029.34
OG0000719	2	3	1	6	MN608_04289	Stress-related	Other stress-related	Other stress-related	WSC domain-containing protein	nonDEG	0.14	0.07
OG0000719	2	3	1	6	MN608_07141	Stress-related	Other stress-related	Other stress-related	WSC domain-containing protein	nonDEG	1.54	1.23
OG0000593	3	1	2	6	MN608_01899	Primary metabolism	Carbohydrate metabolism	Other monosaccharide metabolism-related	UDP-glucose 4,6-dehydratase	nonDEG	6.47	7.13
OG0000629	2	2	2	6	MN608_03376	Primary metabolism	Protein degradation	Proteasome-mediated degradation	ubiquitin carboxyl-terminal hydrolase L3	nonDEG	23.99	52.12
OG0000629	2	2	2	6	MN608_03456	Primary metabolism	Protein degradation	Proteasome-mediated degradation	ubiquitin carboxyl-terminal hydrolase L3	-1.24	10.76	26.61
OG0000630	1	1	4	6	MN608_09655	Signaling	Receptors	Other receptors	two-component system, chemotaxis family, sensor kinase Cph1	1.99	28.5	8.12
OG0000608	1	2	3	6	MN608_02880	Other	Other	Other	tumor protein p53-inducible protein 3	nonDEG	0.17	0.46
OG0000608	1	2	3	6	MN608_08086	Other	Other	Other	tumor protein p53-inducible protein 3	nonDEG	34.63	55.22
OG0000530	2	2	2	6	MN608_00790	Cytoskeleton	Microtubulue cytoskeleton	Microtubulue cytoskeleton	tubulin alpha	nonDEG	134.87	127.13
OG0000530	2	2	2	6	MN608_03848	Cytoskeleton	Microtubulue cytoskeleton	Microtubulue cytoskeleton	tubulin alpha	nonDEG	98.92	108.24
OG0000704	2	2	2	6	MN608_04625	Primary metabolism	Protein synthesis	Translation	translation initiation factor 4A	nonDEG	312.97	258.22
OG0000700	2	2	2	6	MN608_02254	Other	Other	Other	transitional endoplasmic reticulum ATPase	nonDEG	209.12	123.89
OG0000645	1	4	1	6	MN608_00158	Transcription factors	Transcription factors	Transcription factors	transcriptional regulatory protein GAL4	nonDEG	1.58	2.31
OG0000645	1	4	1	6	MN608_01269	Transcription factors	Transcription factors	Transcription factors	transcriptional regulatory protein GAL4	nonDEG	7.15	3.67
OG0000645	1	4	1	6	MN608_05347	Transcription factors	Transcription factors	Transcription factors	transcriptional regulatory protein GAL4	1.34	2.78	1.06
OG0000645	1	4	1	6	MN608_09370	Transcription factors	Transcription factors	Transcription factors	transcriptional regulatory protein GAL4	nonDEG	0.15	0.1
OG0000694	1	2	3	6	MN608_09721	Transcription factors	Transcription factors	Transcription factors	transcriptional regulatory protein GAL4	nonDEG	5.42	5.09
OG0000694	1	2	3	6	MN608_11499	Transcription factors	Transcription factors	Transcription factors	transcriptional regulatory protein GAL4	nonDEG	1.13	0.8
OG0000720	2	2	2	6	MN608_01814	Transcription factors	Transcription factors	Transcription factors	transcriptional regulator ATRX	1.17	3.89	1.79
OG0000551	1	1	4	6	MN608_03840	Transcription factors	Transcription factors	Transcription factors	transcriptional activator protein UGA3	nonDEG	10.8	6.84
OG0000620	3	2	1	6	MN608_05145	Other	Other	Other	trans-2,3-dihydro-3-hydroxyanthranilate isomerase	nonDEG	27.34	14.74
OG0000620	3	2	1	6	MN608_07831	Other	Other	Other	trans-2,3-dihydro-3-hydroxyanthranilate isomerase	nonDEG	8.38	11.89
OG0000697	2	2	2	6	MN608_00613	Primary metabolism	Amino acid metabolism	Gly, Ser, and Thr metabolism	threonine aldolase	nonDEG	1.83	1.76
OG0000697	2	2	2	6	MN608_03874	Primary metabolism	Amino acid metabolism	Gly, Ser, and Thr metabolism	threonine aldolase	nonDEG	5.2	6.62
OG0000678	2	3	1	6	MN608_01715	Other	Other	Other	thiamine pyrophosphate-requiring protein	nonDEG	2.98	3.56
OG0000678	2	3	1	6	MN608_09203	Other	Other	Other	thiamine pyrophosphate-requiring protein	nonDEG	0.05	0.09
OG0000678	2	3	1	6	MN608_11483	Other	Other	Other	thiamine pyrophosphate-requiring protein	nonDEG	2.99	3.17
OG0000594	3	2	1	6	MN608_06611	Other	Other	Other	thermolabile hemolysin	nonDEG	0.09	0.06
OG0000594	3	2	1	6	MN608_09564	Other	Other	Other	thermolabile hemolysin	nonDEG	0.47	0.22
OG0000563	1	1	4	6	MN608_11400	Other	Other	Other	sulfonate dioxygenase	nonDEG	3.5	5.02
OG0000527	2	1	3	6	MN608_04957	Primary metabolism	Lipid synthesis	Steroid synthesis	sterol-4alpha-carboxylate 3-dehydrogenase (decarboxylating)	nonDEG	22.81	27.01
OG0000556	2	2	2	6	MN608_04203	Primary metabolism	Protein degradation	Proteasome-mediated degradation	speckle-type POZ protein	1.23	579.9	289.54
OG0000556	2	2	2	6	MN608_07245	Primary metabolism	Protein degradation	Proteasome-mediated degradation	speckle-type POZ protein	nonDEG	1.73	1.15
OG0000712	2	2	2	6	MN608_02904	Secondary metabolism	Toxin and antibiotic synthesis	Other toxin and antibiotic synthesis-related	sordaricin 6-deoxyaltrosyltransferase	-1.11	1.22	3.24
OG0000541	3	2	1	6	MN608_04366	Transport	Inorganic ion transport	Heavy metal transporters	solute carrier family 39 (zinc transporter) member 1/2/3	nonDEG	6.6	7.8
OG0000541	3	2	1	6	MN608_09600	Transport	Inorganic ion transport	Heavy metal transporters	solute carrier family 39 (zinc transporter) member 1/2/3	nonDEG	54.47	65.44
OG0000698	2	2	2	6	MN608_00313	Transport	Nucleotide transport	Nucleotide transport	solute carrier family 25 (peroxisomal adenine nucleotide transporter) member 17	1.37	10.87	3.25
OG0000698	2	2	2	6	MN608_01986	Transport	Nucleotide transport	Nucleotide transport	solute carrier family 25 (peroxisomal adenine nucleotide transporter) member 17	nonDEG	28.25	20.77
OG0000666	2	3	1	6	MN608_01308	Primary metabolism	Carbohydrate metabolism	Other glycan degradation	sialidase-1	nonDEG	5.48	5.95
OG0000666	2	3	1	6	MN608_11487	Primary metabolism	Carbohydrate metabolism	Other glycan degradation	sialidase-1	nonDEG	0.08	0.21
OG0000717	1	1	4	6	MN608_00402	Other	Other	Other	SET domain-containing protein-lysine N-methyltransferase	nonDEG	10.47	6.75
OG0000515	3	2	1	6	MN608_07507	Other	Other	Other	SET and MYND domain-containing protein 4	nonDEG	5.88	6.64
OG0000515	3	2	1	6	MN608_10545	Other	Other	Other	SET and MYND domain-containing protein 4	nonDEG	0.1	0.13
OG0000542	2	2	2	6	MN608_01939	Primary metabolism	Nucleic acid metabolism	mRNA surveillance pathway	serine/threonine-protein phosphatase PP1 catalytic subunit	nonDEG	150.1	103.29
OG0000542	2	2	2	6	MN608_06994	Primary metabolism	Nucleic acid metabolism	mRNA surveillance pathway	serine/threonine-protein phosphatase PP1 catalytic subunit	nonDEG	21.69	16.47
OG0000682	2	1	3	6	MN608_10521	Signaling	Ser/Thr kinases	Ser/Thr kinases	serine/threonine-protein kinase SRPK3	nonDEG	52.68	48.14
OG0000616	1	1	4	6	MN608_01669	Other	Other	Other	Serine hydrolase (FSH1)	nonDEG	1.05	1.27
OG0000649	2	1	3	6	MN608_10096	Primary metabolism	Protein degradation	Protease-like proteins	serine carboxypeptidase-like clade IV	nonDEG	4.51	3.27
OG0000634	1	4	1	6	MN608_00724	Primary metabolism	Protein degradation	Protease-like proteins	Serine carboxypeptidase	nonDEG	9.8	9.86
OG0000634	1	4	1	6	MN608_06608	Primary metabolism	Protein degradation	Protease-like proteins	Serine carboxypeptidase		0.17	0.05
OG0000634	1	4	1	6	MN608_10239	Primary metabolism (secreted)	Protein degradation	Protease-like proteins	Serine carboxypeptidase	nonDEG	4.58	6.17
OG0000634	1	4	1	6	MN608_10943	Primary metabolism	Protein degradation	Protease-like proteins	Serine carboxypeptidase	nonDEG	9.43	16.14
OG0000633	2	3	1	6	MN608_02937	Primary metabolism	Amino acid metabolism	Lys metabolism	sarcosine oxidase-like protein		0	0.06
OG0000633	2	3	1	6	MN608_05768	Primary metabolism	Amino acid metabolism	Lys metabolism	sarcosine oxidase-like protein	1.65	129.86	29.53
OG0000633	2	3	1	6	MN608_06689	Primary metabolism	Amino acid metabolism	Lys metabolism	sarcosine oxidase-like protein	nonDEG	6.42	6.45
OG0000724	1	2	3	6	MN608_03476	Other	Other	Other	saccharopepsin	nonDEG	8.77	4.85
OG0000724	1	2	3	6	MN608_10794	Other	Other	Other	saccharopepsin	nonDEG	0.18	0.33
OG0000725	1	1	4	6	MN608_00099	Transcription factors	Transcription factors	Transcription factors	RNA polymerase II-specific transcription factor-like protein	1.06	5.56	2.73
OG0000536	2	2	2	6	MN608_03286	Transcription factors	Transcription factors	Transcription factors	RNA polymerase II-specific transcription factor-like protein	nonDEG	8.09	10.14
OG0000549	3	2	1	6	MN608_04819	Transcription factors	Transcription factors	Transcription factors	RNA polymerase II-specific transcription factor-like protein	nonDEG	10.96	12.81
OG0000549	3	2	1	6	MN608_08176	Transcription factors	Transcription factors	Transcription factors	RNA polymerase II-specific transcription factor-like protein	2.09	1.85	0.35
OG0000587	2	2	2	6	MN608_08212	Transcription factors	Transcription factors	Transcription factors	RNA polymerase II-specific transcription factor-like protein	nonDEG	13.05	11.6
OG0000536	2	2	2	6	MN608_08758	Transcription factors	Transcription factors	Transcription factors	RNA polymerase II-specific transcription factor-like protein	nonDEG	6.38	4.53
OG0000587	2	2	2	6	MN608_11739	Transcription factors	Transcription factors	Transcription factors	RNA polymerase II-specific transcription factor-like protein	nonDEG	0.5	0.64
OG0000700	2	2	2	6	MN608_00876	Primary metabolism	Protein synthesis	Translation (ribosome-related)	ribosome biogenesis ATPase	nonDEG	8.36	7.33
OG0000595	4	1	1	6	MN608_10875	Primary metabolism	Vitamin-related metabolism	Retinol metabolism	retinol dehydrogenase 12	nonDEG	0.04	0.08
OG0000643	3	1	2	6	MN608_04316	Other	Other	Other	reticulon-4-interacting protein 1	nonDEG	150.33	106.37
OG0000660	4	1	1	6	MN608_11032	Primary metabolism	Amino acid metabolism	Phe, Tyr, and Trp metabolism	quinate dehydrogenase	nonDEG	5.52	6.71
OG0000656	2	2	2	6	MN608_02301	Primary metabolism	Energy metabolism	Pyruvate dehydrogenase complex-related	pyruvate dehydrogenase phosphatase	nonDEG	7.68	11.51
OG0000656	2	2	2	6	MN608_09693	Primary metabolism	Energy metabolism	Pyruvate dehydrogenase complex-related	pyruvate dehydrogenase phosphatase	nonDEG	26.69	26.72
OG0000727	2	2	2	6	MN608_06485	Primary metabolism	Lipid metabolism	Glycerophospholipid metabolism	protein SERAC1	nonDEG	11.82	7.8
OG0000583	2	2	2	6	MN608_01265	Primary metabolism	Anaerobic respiration	Alcohol dehydrogenases	propanol-preferring alcohol dehydrogenase	nonDEG	21.26	7.84
OG0000583	2	2	2	6	MN608_03956	Primary metabolism	Anaerobic respiration	Alcohol dehydrogenases	propanol-preferring alcohol dehydrogenase	nonDEG	281.44	148.18
OG0000664	2	1	3	6	MN608_11755	Transport	Other transport-related	Other transport-related	Probable metabolite transport protein GIT1	nonDEG	41.13	34.21
OG0000534	4	1	1	6	MN608_10574	Other	Other	Other	Prion-inhibition and propagation	-1.01	32.55	58
OG0000601	2	2	2	6	MN608_07710	Transcription factors	Transcription factors	Transcription factors	PR domain zinc finger protein 5	nonDEG	5.17	4.29
OG0000601	2	2	2	6	MN608_08068	Transcription factors	Transcription factors	Transcription factors	PR domain zinc finger protein 5	nonDEG	48.34	13.43
OG0000596	3	2	1	6	MN608_06001	Transport	Inorganic ion transport	K+ transport	potassium voltage-gated channel Shaker-related subfamily A beta member 2	nonDEG	16.1	23.59
OG0000596	3	2	1	6	MN608_07810	Transport	Inorganic ion transport	K+ transport	potassium voltage-gated channel Shaker-related subfamily A beta member 2	nonDEG	10.65	20.96
OG0000529	1	3	2	6	MN608_06521	Signaling (secreted)	Receptors	Other receptors	poliovirus receptor-related protein 3	nonDEG	6.12	4.73
OG0000705	1	1	4	6	MN608_00906	Other (secreted)	Other	Other	plastocyanin	1.14	27.33	13.34
OG0000573	2	2	2	6	MN608_03382	Primary metabolism	Lipid degradation	Phospholipid degradation	phospholipase D1/2	nonDEG	51.71	36.67
OG0000573	2	2	2	6	MN608_08269	Primary metabolism	Lipid degradation	Phospholipid degradation	phospholipase D1/2	nonDEG	89.45	71.41
OG0000650	1	3	2	6	MN608_00015	Stress-related	Redox metabolism-related	Redox metabolism-related	Peroxidase	nonDEG	3.97	5.56
OG0000650	1	3	2	6	MN608_06040	Stress-related	Redox metabolism-related	Redox metabolism-related	Peroxidase	nonDEG	48.96	46.67
OG0000650	1	3	2	6	MN608_10764	Stress-related	Redox metabolism-related	Redox metabolism-related	Peroxidase	nonDEG	0.08	0.11
OG0000721	3	2	1	6	MN608_11508	Other	Other	Other	PAX-interacting protein 1	nonDEG	6.67	8.54
OG0000555	2	3	1	6	MN608_01383	Other	Other	Other	oxygenase MpaB family protein	nonDEG	5.07	5.06
OG0000555	2	3	1	6	MN608_08547	Other	Other	Other	oxygenase MpaB family protein	nonDEG	0.53	0.27
OG0000555	2	3	1	6	MN608_09928	Other	Other	Other	oxygenase MpaB family protein	nonDEG	0.05	0.05
OG0000699	3	2	1	6	MN608_08803	Other	Other	Other	nucleolar MIF4G domain-containing protein 1	nonDEG	10.19	9.32
OG0000576	3	1	2	6	MN608_07096	Other	Other	Other	NmrA family NAD(P)-binding protein	nonDEG	20.16	20.25
OG0000667	3	2	1	6	MN608_10472	Other	Other	Other	nitrite reductase (NADH) small subunit	nonDEG	2.74	5.06
OG0000686	1	2	3	6	MN608_01236	Primary metabolism	Lipid synthesis	Sphingolipid metabolism	neutral ceramidase	nonDEG	3.64	3.97
OG0000686	1	2	3	6	MN608_07874	Primary metabolism	Lipid synthesis	Sphingolipid metabolism	neutral ceramidase	nonDEG	14.36	14.85
OG0000680	1	4	1	6	MN608_03915	Other	Other	Other	neuropeptide FF receptor 2	nonDEG	6.88	8.1
OG0000537	3	1	2	6	MN608_04500	FCW	Other FCW-related	Peptidoglycan-modifying-proteins-like	N-acetylglucosaminyltransferase	nonDEG	102.73	117.74
OG0000529	1	3	2	6	MN608_04452	Primary metabolism	Inositol metabolism	Inositol metabolism	myo-inositol 2-dehydrogenase-like protein	nonDEG	4.7	9.88
OG0000588	2	2	2	6	MN608_03543	FCW	Other FCW-related	Mucin-like proteins	mucin-2	nonDEG	42.51	30.97
OG0000540	2	3	1	6	MN608_00697	Other	Other	Other	monooxygenase	nonDEG	12.97	20.12
OG0000540	2	3	1	6	MN608_04332	Other	Other	Other	monooxygenase	nonDEG	11.91	14.13
OG0000540	2	3	1	6	MN608_11548	Other	Other	Other	monooxygenase	nonDEG	1.51	0.86
OG0000535	2	2	2	6	MN608_03284	Primary metabolism	Vitamin-related metabolism	Folate biosynthesis	molybdenum cofactor sulfurtransferase	-1.12	0.85	2.04
OG0000535	2	2	2	6	MN608_04552	Primary metabolism	Vitamin-related metabolism	Folate biosynthesis	molybdenum cofactor sulfurtransferase	nonDEG	25.53	20.52
OG0000567	2	1	3	6	MN608_07711	Transport	Carbohydrate transport	Sugar/H+ symporters	MFS transporter SP family sugar:H+ symporter	1.5	7.97	3.09
OG0000685	2	3	1	6	MN608_08452	Transport	Carbohydrate transport	Sugar/H+ symporters	MFS transporter SP family general alpha glucoside:H+ symporter	nonDEG	0.52	0.29
OG0000685	2	3	1	6	MN608_09951	Transport	Carbohydrate transport	Sugar/H+ symporters	MFS transporter SP family general alpha glucoside:H+ symporter		0.01	0.02
OG0000685	2	3	1	6	MN608_10868	Transport	Carbohydrate transport	Sugar/H+ symporters	MFS transporter SP family general alpha glucoside:H+ symporter	nonDEG	0.17	0.14
OG0000702	2	1	3	6	MN608_11616	Transport	Inorganic ion transport	(PO4)3+ transport	MFS transporter PHS family inorganic phosphate transporter	nonDEG	0.15	0.01
OG0000558	2	1	3	6	MN608_01594	Transport	Carbohydrate transport	Carbohydrate transport	MFS transporter FHS family L-fucose permease	nonDEG	38.6	18.65
OG0000519	4	1	1	6	MN608_01980	Stress-related	Antibiotic resistance-related	Multidrug resistance	MFS transporter DHA2 family multidrug resistance protein	nonDEG	0.77	0.56
OG0000547	2	2	2	6	MN608_03666	Stress-related	Antibiotic resistance-related	Multidrug resistance	MFS transporter DHA1 family multidrug resistance protein	nonDEG	3.16	1.86
OG0000547	2	2	2	6	MN608_07136	Stress-related	Antibiotic resistance-related	Multidrug resistance	MFS transporter DHA1 family multidrug resistance protein	nonDEG	20.9	16.4
OG0000637	2	3	1	6	MN608_00241	Secondary metabolism	Terpenoid metabolism	Terpenoid metabolism	mevalonyl-CoA ligase	3.76	2.74	0.35
OG0000637	2	3	1	6	MN608_10102	Secondary metabolism	Terpenoid metabolism	Terpenoid metabolism	mevalonyl-CoA ligase	nonDEG	0.35	0.59
OG0000661	2	2	2	6	MN608_03063	Secondary metabolism	Terpenoid metabolism	Terpenoid metabolism	mevalonyl-CoA hydratase	nonDEG	3.01	5.88
OG0000661	2	2	2	6	MN608_11065	Secondary metabolism	Terpenoid metabolism	Terpenoid metabolism	mevalonyl-CoA hydratase	nonDEG	5.61	10.75
OG0000652	2	1	3	6	MN608_08308	Other	Other	Other	methyltransferase domain-containing protein	-1.25	5.35	13.87
OG0000696	3	2	1	6	MN608_09816	Primary metabolism	Protein degradation	Protease-like proteins	metallopeptidase MepB	nonDEG	42.64	56.53
OG0000696	3	2	1	6	MN608_10555	Primary metabolism	Protein degradation	Protease-like proteins	metallopeptidase MepB	nonDEG	1.15	1.68
OG0000554	2	2	2	6	MN608_01012	Other	Other	Other	membrane-associating domain-containing protein	nonDEG	1.03	0.63
OG0000689	1	3	2	6	MN608_01979	Other	Other	Other	membrane-associating domain-containing protein	nonDEG	8.19	10.06
OG0000689	1	3	2	6	MN608_04385	Other	Other	Other	membrane-associating domain-containing protein	nonDEG	68.98	71.66
OG0000689	1	3	2	6	MN608_08434	Other	Other	Other	membrane-associating domain-containing protein		0	0
OG0000554	2	2	2	6	MN608_10584	Other	Other	Other	membrane-associating domain-containing protein	nonDEG	352.3	379.75
OG0000646	2	1	3	6	MN608_09108	PCWDE (secreted)	Cross-linking glycan modification	Mannan degradation	mannan endo-1,4-beta-mannosidase	-1.27	0.5	1.43
OG0000569	3	1	2	6	MN608_11496	Primary metabolism	Carbohydrate metabolism	Other monosaccharide metabolism-related	maltose O-acetyltransferase	-1.49	9.56	27.8
OG0000533	2	3	1	6	MN608_03462	Primary metabolism	Amino acid metabolism	Ala, Asp, and Glu metabolism	malonate-semialdehyde dehydrogenase-like protein	nonDEG	32.74	39.24
OG0000533	2	3	1	6	MN608_06433	Primary metabolism	Amino acid metabolism	Ala, Asp, and Glu metabolism	malonate-semialdehyde dehydrogenase-like protein	nonDEG	25.9	25.06
OG0000533	2	3	1	6	MN608_06434	Primary metabolism	Amino acid metabolism	Ala, Asp, and Glu metabolism	malonate-semialdehyde dehydrogenase-like protein	nonDEG	2.65	2.05
OG0000632	2	2	2	6	MN608_01191	Primary metabolism	Lipid synthesis	Fatty acid synthesis	long-chain acyl-CoA synthetase	nonDEG	30.82	41.04
OG0000632	2	2	2	6	MN608_03699	Primary metabolism	Lipid synthesis	Fatty acid synthesis	long-chain acyl-CoA synthetase	nonDEG	79.66	55.71
OG0000658	2	3	1	6	MN608_06805	Primary metabolism	Lipid degradation	Phospholipid degradation	lipase	nonDEG	4.65	6.11
OG0000604	3	1	2	6	MN608_05403	Primary metabolism	Lipid metabolism	Lipid oxidation	linoleate 10R-lipoxygenase	nonDEG	14.87	7.58
OG0000565	3	1	2	6	MN608_03325	Primary metabolism	Amino acid metabolism	His metabolism	L-histidine Nalpha-methyltransferase	nonDEG	8.85	8.71
OG0000712	2	2	2	6	MN608_02966	Primary metabolism	Energy metabolism	Pyruvate metabolism	lactate 2-monooxygenase		3.41	0
OG0000577	2	2	2	6	MN608_05993	Cytoskeleton	Motor proteins	Motor proteins	kinesin family member C1	nonDEG	11.94	8.41
OG0000577	2	2	2	6	MN608_06262	Cytoskeleton	Motor proteins	Motor proteins	kinesin family member 1	nonDEG	9.72	11.84
OG0000610	3	1	2	6	MN608_09851	Primary metabolism	Carbohydrate metabolism	Galactose metabolism	inositol 3-alpha-galactosyltransferase	-1.1	25.09	70.31
OG0000603	2	2	2	6	MN608_01528	Other	Other	Other	Indoleamine 2,3-dioxygenase	nonDEG	0.47	0.51
OG0000603	2	2	2	6	MN608_05468	Other	Other	Other	Indoleamine 2,3-dioxygenase	nonDEG	28.55	34.5
OG0000676	3	1	2	6	MN608_02317	Unknown	Unknown	Unknown	hypothetical protein	-1.42	5.44	14.11
OG0000721	3	2	1	6	MN608_02662	Unknown	Unknown	Unknown	hypothetical protein	nonDEG	23.48	32.72
OG0000654	1	1	4	6	MN608_02823	Unknown	Unknown	Unknown	hypothetical protein	2.87	6.62	0.67
OG0000657	2	2	2	6	MN608_03491	Unknown	Unknown	Unknown	hypothetical protein	nonDEG	6.3	4.44
OG0000606	3	1	2	6	MN608_03812	Unknown	Unknown	Unknown	hypothetical protein	nonDEG	11.49	12.85
OG0000715	1	2	3	6	MN608_03855	Other	Other	Other	hypothetical protein	nonDEG	2.41	7.01
OG0000532	2	1	3	6	MN608_05583	Unknown	Unknown	Unknown	hypothetical protein	nonDEG	1.54	3.05
OG0000718	2	2	2	6	MN608_05952	Unknown	Unknown	Unknown	hypothetical protein	nonDEG	0.16	0.04
OG0000718	2	2	2	6	MN608_06083	Unknown	Unknown	Unknown	hypothetical protein	nonDEG	3.76	5.92
OG0000715	1	2	3	6	MN608_06258	Unknown	Unknown	Unknown	hypothetical protein	nonDEG	1.32	0.96
OG0000703	1	4	1	6	MN608_08466	Unknown	Unknown	Unknown	hypothetical protein		0	0.06
OG0000663	1	4	1	6	MN608_09255	Unknown	Unknown	Unknown	hypothetical protein	-1.81	2.46	7.41
OG0000657	2	2	2	6	MN608_09576	Unknown	Unknown	Unknown	hypothetical protein	nonDEG	8.55	4.75
OG0000663	1	4	1	6	MN608_10744	Unknown	Unknown	Unknown	hypothetical protein	-1.13	4.5	9.65
OG0000663	1	4	1	6	MN608_10745	Unknown	Unknown	Unknown	hypothetical protein		0	0
OG0000663	1	4	1	6	MN608_10746	Unknown	Unknown	Unknown	hypothetical protein		0	0
OG0000672	2	2	2	6	MN608_10784	Unknown	Unknown	Unknown	hypothetical protein	nonDEG	3.34	5.76
OG0000658	2	3	1	6	MN608_11326	Other	Other	Other	hypothetical protein	nonDEG	9.9	12.86
OG0000636	2	3	1	6	MN608_07379	Primary metabolism	Amino acid metabolism	Phe, Tyr, and Trp metabolism	homogentisate 1,2-dioxygenase	nonDEG	7.06	6.58
OG0000636	2	3	1	6	MN608_08422	Primary metabolism	Amino acid metabolism	Phe, Tyr, and Trp metabolism	homogentisate 1,2-dioxygenase	nonDEG	1.22	1.41
OG0000636	2	3	1	6	MN608_10409	Primary metabolism	Amino acid metabolism	Phe, Tyr, and Trp metabolism	homogentisate 1,2-dioxygenase	nonDEG	0.11	0.28
OG0000539	2	2	2	6	MN608_01291	Reproduction	Heterokaryon incompatibility proteins	Heterokaryon incompatibility proteins	Heterokaryon incompatibility protein Het-C	nonDEG	28.33	27.13
OG0000539	2	2	2	6	MN608_06867	Reproduction (secreted)	Heterokaryon incompatibility proteins	Heterokaryon incompatibility proteins	Heterokaryon incompatibility protein Het-C	nonDEG	90.35	86.27
OG0000726	1	1	4	6	MN608_07314	Other	Other	Other	GSH-dependent disulfide-bond oxidoreductase	nonDEG	31.64	55.46
OG0000597	4	1	1	6	MN608_06522	Primary metabolism	Carbohydrate metabolism	Glyoxylate metabolism	glyoxylate reductase	nonDEG	8.23	12.59
OG0000584	2	2	2	6	MN608_01942	Primary metabolism	Carbohydrate metabolism	GH domain proteins	Glycosyl hydrolases family 18	nonDEG	4.79	5.04
OG0000584	2	2	2	6	MN608_06031	Primary metabolism	Carbohydrate metabolism	GH domain proteins	Glycosyl hydrolases family 18	nonDEG	16.68	34.1
OG0000659	2	3	1	6	MN608_06403	Primary metabolism	Carbohydrate metabolism	GH domain proteins	glycosyl hydrolase 115 family protein	nonDEG	6.05	7.95
OG0000659	2	3	1	6	MN608_06664	Primary metabolism	Carbohydrate metabolism	GH domain proteins	glycosyl hydrolase 115 family protein	nonDEG	1.78	3.49
OG0000659	2	3	1	6	MN608_11101	Primary metabolism	Carbohydrate metabolism	GH domain proteins	glycosyl hydrolase 115 family protein		0	0
OG0000651	2	2	2	6	MN608_01539	Other	Other	Other	glutathionyl-hydroquinone reductase	nonDEG	6.71	5.82
OG0000651	2	2	2	6	MN608_03545	Other	Other	Other	glutathionyl-hydroquinone reductase	nonDEG	55.67	70.29
OG0000600	2	2	2	6	MN608_07885	Primary metabolism	Carbohydrate metabolism	Other monosaccharide metabolism-related	glucosyl-3-phosphoglycerate phosphatase	-1.27	12.5	33.52
OG0000600	2	2	2	6	MN608_09621	Other	Other	Other	glucosyl-3-phosphoglycerate phosphatase	nonDEG	39.95	29.5
OG0000612	1	2	3	6	MN608_01597	Primary metabolism	Carbohydrate metabolism	Pentose phosphate pathway	gluconolactonase	nonDEG	0.64	0.96
OG0000612	1	2	3	6	MN608_05254	Primary metabolism	Carbohydrate metabolism	Pentose phosphate pathway	gluconolactonase	nonDEG	2.52	3.09
OG0000706	2	1	3	6	MN608_01085	Primary metabolism	Carbohydrate metabolism	Plant-derived carbon assimilation	glucoamylase	nonDEG	30.4	46.59
OG0000516	3	1	2	6	MN608_03254	Secondary metabolism	Toxin and antibiotic synthesis	Aspirochlorine synthesis-related	gliotoxin/aspirochlorine biosynthesis thioredoxin reductase	nonDEG	0.88	1.08
OG0000683	2	2	2	6	MN608_11195	Secondary metabolism	Phytohormone metabolism-related	Gibberellins	gibberellin 2beta-dioxygenase		0	0
OG0000683	2	2	2	6	MN608_11712	Secondary metabolism	Phytohormone metabolism-related	Gibberellins	gibberellin 2beta-dioxygenase	-2.53	0.74	6.39
OG0000667	3	2	1	6	MN608_08273	Primary metabolism (secreted)	Lipid degradation	Phospholipid degradation	GDSL-type esterase/lipase family protein	-1.58	2.27	7.73
OG0000709	2	2	2	6	MN608_01628	Other	Other	Other	gamma-glutamyltranspeptidase	nonDEG	11.63	11.44
OG0000709	2	2	2	6	MN608_10418	Other	Other	Other	gamma-glutamyltranspeptidase	-1.09	5.19	15.01
OG0000688	3	1	2	6	MN608_05843	Other	Other	Other	gamma-glutamylcyclotransferase	nonDEG	9.59	18.91
OG0000680	1	4	1	6	MN608_01770	Signaling	Receptors	GPCR-related proteins	G protein-coupled receptor 157	nonDEG	12.24	13.72
OG0000680	1	4	1	6	MN608_06728	Signaling	Receptors	GPCR-related proteins	G protein-coupled glucose receptor regulating Gpa2	nonDEG	8.88	4.63
OG0000680	1	4	1	6	MN608_07504	Signaling	Receptors	GPCR-related proteins	G protein-coupled glucose receptor regulating Gpa2	nonDEG	3.29	5.09
OG0000568	2	1	3	6	MN608_02357	Other	Other	Other	Fungal protein kinase	nonDEG	7.27	7.77
OG0000572	1	4	1	6	MN608_04182	FCW (secreted)	Other FCW-related	Hydrophobins	Fungal hydrophobin	nonDEG	10.86	9.38
OG0000572	1	4	1	6	MN608_11094	FCW (secreted)	Other FCW-related	Hydrophobins	Fungal hydrophobin		0	0
OG0000572	1	4	1	6	MN608_11100	FCW (secreted)	Other FCW-related	Hydrophobins	Fungal hydrophobin		0	0.02
OG0000572	1	4	1	6	MN608_11823	FCW (secreted)	Other FCW-related	Hydrophobins	Fungal hydrophobin	-1.13	1140.74	2295.6
OG0000553	2	2	2	6	MN608_07252	Stress-related	Chaperons	Chaperons	FK506-binding protein 2	-1.03	63.9	142.96
OG0000553	2	2	2	6	MN608_03480	Stress-related	Chaperons	Chaperons	FK506-binding protein 1	-1.28	312.95	799.29
OG0000621	2	3	1	6	MN608_05630	Transport	Iron transport (incl, siderophores)	Iron transport (incl, siderophores)	ferric-chelate reductase	1.21	54.64	25.86
OG0000621	2	3	1	6	MN608_10938	Transport	Iron transport (incl, siderophores)	Iron transport (incl, siderophores)	ferric-chelate reductase	1.31	48.26	22
OG0000621	2	3	1	6	MN608_11642	Transport	Iron transport (incl, siderophores)	Iron transport (incl, siderophores)	ferric-chelate reductase	nonDEG	154.02	160.21
OG0000637	2	3	1	6	MN608_05469	Primary metabolism	Lipid synthesis	Fatty acid synthesis	fatty-acyl-CoA synthase	nonDEG	4.97	6.34
OG0000666	2	3	1	6	MN608_03069	FCW (secreted)	Other FCW-related	Other FCW-related	exo-alpha-sialidase	nonDEG	0.01	0.14
OG0000627	1	1	4	6	MN608_09683	Other	Other	Other	eukaryotic translation initiation factor 2C	nonDEG	11.52	8.21
OG0000525	3	1	2	6	MN608_02058	FCW (secreted)	Other FCW-related	Other FCW-related	endo-1,3-1,4-beta-glycanase ExoK	-1.34	28.95	74.04
OG0000691	4	1	1	6	MN608_06316	Primary metabolism	Protein degradation	Proteasome-mediated degradation	E3 ubiquitin-protein ligase RNF181	nonDEG	12.74	14.12
OG0000546	2	2	2	6	MN608_00870	Unknown	Unknown	Unknown	DUF726 domain-containing protein	2.48	2.38	0.32
OG0000546	2	2	2	6	MN608_08191	Unknown	Unknown	Unknown	DUF726 domain-containing protein	nonDEG	2.04	4.76
OG0000703	1	4	1	6	MN608_07075	Unknown	Unknown	Unknown	DUF604 domain-containing protein	nonDEG	13.2	13.9
OG0000703	1	4	1	6	MN608_09246	Unknown	Unknown	Unknown	DUF604 domain-containing protein	nonDEG	19.33	22.38
OG0000703	1	4	1	6	MN608_11298	Unknown	Unknown	Unknown	DUF604 domain-containing protein	nonDEG	1.61	1.26
OG0000707	1	3	2	6	MN608_04065	Unknown	Unknown	Unknown	DUF4470 domain-containing protein	nonDEG	0.08	0.05
OG0000707	1	3	2	6	MN608_08409	Unknown	Unknown	Unknown	DUF4470 domain-containing protein	nonDEG	0.11	0.2
OG0000707	1	3	2	6	MN608_09129	Unknown	Unknown	Unknown	DUF4470 domain-containing protein	nonDEG	2.12	2.68
OG0000653	2	3	1	6	MN608_00964	Unknown	Unknown	Unknown	DUF3433 domain-containing protein	nonDEG	3.39	2.06
OG0000653	2	3	1	6	MN608_01619	Unknown	Unknown	Unknown	DUF3433 domain-containing protein	nonDEG	2.65	1.84
OG0000653	2	3	1	6	MN608_04071	Unknown	Unknown	Unknown	DUF3433 domain-containing protein	nonDEG	9.8	7.56
OG0000545	3	2	1	6	MN608_01615	Unknown	Unknown	Unknown	DUF1479 family protein	nonDEG	19.75	12.04
OG0000545	3	2	1	6	MN608_09328	Unknown	Unknown	Unknown	DUF1479 family protein	nonDEG	8.13	7.61
OG0000579	2	2	2	6	MN608_07465	Other	Other	Other	DsbA family protein	nonDEG	0.85	0.29
OG0000579	2	2	2	6	MN608_08983	Other	Other	Other	DsbA family protein	nonDEG	450.22	231.18
OG0000720	2	2	2	6	MN608_08822	Primary metabolism	Nucleic acid metabolism	DNA reparation	DNA repair and recombination protein RAD54B	nonDEG	3.81	3.27
OG0000684	3	2	1	6	MN608_05212	Other	Other	Other	DNA binding	nonDEG	22.57	11.17
OG0000684	3	2	1	6	MN608_06642	Other	Other	Other	DNA binding	2.03	2.32	0.56
OG0000687	3	2	1	6	MN608_04925	Other	Other	Other	diphthamide biosynthesis protein 4	nonDEG	19.13	30.04
OG0000624	4	1	1	6	MN608_02052	Stress-related	Xenobiotic detoxification	Xenobiotic detoxification	dimethylaniline monooxygenase (N-oxide forming)	nonDEG	8.14	8.03
OG0000578	2	2	2	6	MN608_00039	Primary metabolism	Vitamin-related metabolism	Pantothenate and CoA biosynthesis	dihydroxy-acid dehydratase	nonDEG	8.06	18.89
OG0000578	2	2	2	6	MN608_05991	Primary metabolism	Vitamin-related metabolism	Pantothenate and CoA biosynthesis	dihydroxy-acid dehydratase	nonDEG	37.39	44.75
OG0000699	3	2	1	6	MN608_08804	Primary metabolism	Amino acid metabolism	Lys metabolism	dihydrolipoamide dehydrogenase	nonDEG	170.99	172.45
OG0000639	3	2	1	6	MN608_03739	Primary metabolism	Lipid synthesis	Sphingolipid metabolism	dihydroceramidase	nonDEG	3.59	5.21
OG0000639	3	2	1	6	MN608_11540	Primary metabolism	Lipid synthesis	Sphingolipid metabolism	dihydroceramidase	nonDEG	12.29	11.95
OG0000562	2	3	1	6	MN608_01646	Primary metabolism	Lipid metabolism	Fatty acid degradation	Delta3-Delta2-enoyl-CoA isomerase	nonDEG	2.38	3.42
OG0000562	2	3	1	6	MN608_05820	Primary metabolism	Lipid metabolism	Fatty acid degradation	Delta3-Delta2-enoyl-CoA isomerase	nonDEG	15.77	22.6
OG0000562	2	3	1	6	MN608_11208	Primary metabolism	Lipid degradation	Other lipid degradation	Delta3-Delta2-enoyl-CoA isomerase		0	0
OG0000609	1	1	4	6	MN608_07827	Primary metabolism	Carbohydrate metabolism	Plant-derived carbon assimilation	Cytochrome domain of cellobiose dehydrogenase	nonDEG	14.66	24.69
OG0000711	1	1	4	6	MN608_09001	Other	Other	Other	CRAL/TRIO domain-containing protein	nonDEG	81.9	119.68
OG0000521	3	1	2	6	MN608_11016	Transport	Inorganic ion transport	Mg2+ transport	CorA-like Mg2+ transporter protein	-1	1.16	2.61
OG0000518	4	1	1	6	MN608_01676	Stress-related	Other stress-related	Other stress-related	CoA:oxalate CoA-transferase	7.44	77.9	0.5
OG0000582	4	1	1	6	MN608_00647	Other	Other	Other	CHROMO domain-containing protein	nonDEG	12.62	16.67
OG0000589	2	3	1	6	MN608_09209	Transport	Other transport-related	Other transport-related	choline transport protein	nonDEG	0.73	0.84
OG0000589	2	3	1	6	MN608_10407	Transport	Other transport-related	Other transport-related	choline transport protein	nonDEG	0.09	0.11
OG0000589	2	3	1	6	MN608_11768	Transport	Other transport-related	Other transport-related	choline transport protein		0	0.01
OG0000580	4	1	1	6	MN608_09429	Other	Other	Other	cholesterol 7alpha-monooxygenase	nonDEG	7.58	14.08
OG0000708	1	4	1	6	MN608_00592	Plant cell wall modification	Cellulose degradation	Cellulose degradation	cellulase family glycosylhydrolase	nonDEG	8.73	8.25
OG0000708	1	4	1	6	MN608_07523	Plant cell wall modification	Cellulose degradation	Cellulose degradation	cellulase family glycosylhydrolase	nonDEG	1.19	1
OG0000561	2	1	3	6	MN608_08566	Plant cell wall modification	Cellulose degradation	Cellulose degradation	cellulase family glycosylhydrolase	nonDEG	0.14	0.05
OG0000708	1	4	1	6	MN608_09020	Plant cell wall modification	Cellulose degradation	Cellulose degradation	cellulase family glycosylhydrolase	nonDEG	5.04	4.79
OG0000708	1	4	1	6	MN608_09346	PCWDE (secreted)	Cellulose degradation	Cellulose degradation	cellulase family glycosylhydrolase		0.03	0.06
OG0000662	4	1	1	6	MN608_07548	Other (secreted)	Other	Other	cellobiose dehydrogenase (acceptor)		0.02	0
OG0000529	1	3	2	6	MN608_05147	Stress-related	Other stress-related	Other stress-related	cell wall integrity and stress response component	nonDEG	5.86	8.67
OG0000588	2	2	2	6	MN608_06748	Stress-related	Other stress-related	Other stress-related	cell wall integrity and stress response component	nonDEG	0.69	0.86
OG0000665	2	2	2	6	MN608_02242	Other	Other	Other	catechol 1,2-dioxygenase	nonDEG	2.23	4.26
OG0000665	2	2	2	6	MN608_10861	Stress-related	Xenobiotic detoxification	Xenobiotic detoxification	catechol 1,2-dioxygenase	2.09	102.62	31.65
OG0000648	2	1	3	6	MN608_11332	Primary metabolism	Protein degradation	Protease-like proteins	carboxypeptidase D	-4.06	2.13	68.19
OG0000602	2	1	3	6	MN608_01771	Signaling	Calcium-dependent signaling	Calcium-dependent signaling	calpain-15	1.1	4.81	2.05
OG0000701	2	2	2	6	MN608_03684	Transport	Inorganic ion transport	Ca2+ transport	calcium permeable stress-gated cation channel	nonDEG	39.92	21.52
OG0000701	2	2	2	6	MN608_07022	Transport	Inorganic ion transport	Ca2+ transport	calcium permeable stress-gated cation channel	nonDEG	3.21	3.34
OG0000570	2	2	2	6	MN608_02637	Transport	Inorganic ion transport	Ca2+ transport	Ca2+:H+ antiporter	nonDEG	16	12.21
OG0000570	2	2	2	6	MN608_03255	Transport	Inorganic ion transport	Ca2+ transport	Ca2+:H+ antiporter	nonDEG	6.48	10.11
OG0000687	3	2	1	6	MN608_04360	Other	Other	Other	BNR-4 repeat-containing protein	nonDEG	3.03	3.79
OG0000693	2	2	2	6	MN608_07464	Signaling (secreted)	Quorum sensing-related	Quorum sensing-related	beta-propeller fold lactonase family protein	1.23	1.19	0.6
OG0000693	2	2	2	6	MN608_08554	Signaling (secreted)	Quorum sensing-related	Quorum sensing-related	beta-propeller fold lactonase family protein	1.36	0.98	0.44
OG0000598	2	2	2	6	MN608_00332	Primary metabolism	Carbohydrate metabolism	Plant-derived carbon assimilation	beta-1,3-glucanase family protein	nonDEG	0.89	1.37
OG0000598	2	2	2	6	MN608_02055	Primary metabolism	Carbohydrate metabolism	Plant-derived carbon assimilation	beta-1,3-glucanase family protein	nonDEG	0.84	1.56
OG0000674	2	1	3	6	MN608_03232	Secondary metabolism	Other secondary metabolism-related	Other secondary metabolism-related	benzoate 4-monooxygenase	nonDEG	59.63	64.64
OG0000514	2	1	3	6	MN608_09347	Secondary metabolism	Other secondary metabolism-related	Other secondary metabolism-related	benzoate 4-monooxygenase	nonDEG	7.58	5.31
OG0000668	2	2	2	6	MN608_03671	Primary metabolism	Nucleic acid metabolism	Helicases	ATP-dependent RNA helicase MSS116	1.28	57.8	23.31
OG0000668	2	2	2	6	MN608_09301	Primary metabolism	Nucleic acid metabolism	Helicases	ATP-dependent RNA helicase MSS116	nonDEG	7.39	5.57
OG0000704	2	2	2	6	MN608_06400	Primary metabolism	Nucleic acid metabolism	mRNA surveillance pathway	ATP-dependent RNA helicase	nonDEG	15.95	19.49
OG0000669	2	1	3	6	MN608_04460	Primary metabolism	Nucleic acid metabolism	Helicases	ATP-dependent DNA helicase PIF1	nonDEG	3.31	3.07
OG0000635	1	3	2	6	MN608_04436	Transport	Other transport-related	Other transport-related	ATP-binding cassette subfamily A (ABC1) member 3	2	5	0.89
OG0000635	1	3	2	6	MN608_07322	Transport	Other transport-related	Other transport-related	ATP-binding cassette subfamily A (ABC1) member 3	nonDEG	6.5	3.5
OG0000635	1	3	2	6	MN608_08633	Transport	Other transport-related	Other transport-related	ATP-binding cassette subfamily A (ABC1) member 3	nonDEG	0.9	0.56
OG0000538	3	2	1	6	MN608_01151	Primary metabolism	Protein synthesis	Aminoacyl-tRNA biosynthesis	aspartyl-tRNA(Asn)/glutamyl-tRNA(Gln) amidotransferase subunit A	nonDEG	10.8	16.4
OG0000538	3	2	1	6	MN608_11194	Primary metabolism	Protein synthesis	Aminoacyl-tRNA biosynthesis	aspartyl-tRNA(Asn)/glutamyl-tRNA(Gln) amidotransferase subunit A		0	0
OG0000727	2	2	2	6	MN608_02523	Cytoskeleton	Actin cytoskeletion	Actin cytoskeletion	ankyrin repeat domain-containing protein 50	nonDEG	5.06	4.68
OG0000677	4	1	1	6	MN608_10917	Cytoskeleton	Actin cytoskeletion	Actin cytoskeletion	ankyrin repeat domain-containing protein 50	nonDEG	0.74	0.11
OG0000564	4	1	1	6	MN608_04779	Other	Other	Other	aminotransferase class V-fold PLP-dependent enzyme	nonDEG	18.38	20
OG0000560	2	2	2	6	MN608_00753	Primary metabolism	Protein degradation	Protease-like proteins	aminopeptidase 2	nonDEG	37.17	37.49
OG0000560	2	2	2	6	MN608_04928	Primary metabolism	Protein degradation	Protease-like proteins	aminopeptidase 2	nonDEG	153.62	119.51
OG0000672	2	2	2	6	MN608_10832	Primary metabolism	Lipid degradation	Lipid oxidation	alpha-methylacyl-CoA racemase	nonDEG	0.29	0.61
OG0000716	2	2	2	6	MN608_02318	Primary metabolism	Anaerobic respiration	Alcohol dehydrogenases	alcohol dehydrogenase (NADP+)	-1.32	13.33	37.73
OG0000528	2	2	2	6	MN608_05988	Primary metabolism	Anaerobic respiration	Alcohol dehydrogenases	alcohol dehydrogenase (NADP+)	nonDEG	4.75	9.78
OG0000716	2	2	2	6	MN608_09118	Primary metabolism	Anaerobic respiration	Alcohol dehydrogenases	alcohol dehydrogenase (NADP+)	nonDEG	15.85	14.32
OG0000528	2	2	2	6	MN608_11526	Primary metabolism	Anaerobic respiration	Alcohol dehydrogenases	alcohol dehydrogenase (NADP+)	nonDEG	1.92	1.53
OG0000655	1	4	1	6	MN608_00208	Signaling	Receptors	Other receptors	adiponectin receptor	nonDEG	1.94	0.73
OG0000655	1	4	1	6	MN608_04908	Signaling	Receptors	Other receptors	adiponectin receptor	nonDEG	10.74	23.11
OG0000655	1	4	1	6	MN608_05835	Signaling	Receptors	Other receptors	adiponectin receptor	nonDEG	0.2	0.1
OG0000655	1	4	1	6	MN608_07893	Signaling	Receptors	Other receptors	adiponectin receptor	nonDEG	2.46	1.22
OG0000710	1	4	1	6	MN608_06881	Primary metabolism	Lipid degradation	Lipid oxidation	acyl-CoA dehydrogenase	nonDEG	2.78	4.63
OG0000710	1	4	1	6	MN608_10104	Primary metabolism	Lipid degradation	Lipid oxidation	acyl-CoA dehydrogenase	nonDEG	1.37	1.6
OG0000710	1	4	1	6	MN608_10298	Primary metabolism	Lipid metabolism	Fatty acid degradation	acyl-CoA dehydrogenase	nonDEG	4.56	4.72
OG0000710	1	4	1	6	MN608_10919	Primary metabolism	Lipid degradation	Lipid oxidation	acyl-CoA dehydrogenase	nonDEG	4.91	7.59
OG0000628	2	3	1	6	MN608_05110	Primary metabolism	Lipid synthesis	Fatty acid synthesis	acetyl-CoA/propionyl-CoA carboxylase-like protein	nonDEG	2.02	3.27
OG0000559	1	2	3	6	MN608_09894	Primary metabolism	Lipid metabolism	Glycerophospholipid metabolism	acetylcholinesterase	nonDEG	1.13	0.85
OG0000605	3	1	2	6	MN608_10138	Primary metabolism	Lipid metabolism	Glycerophospholipid metabolism	acetylcholinesterase	nonDEG	1.8	1.6
OG0000559	1	2	3	6	MN608_11844	Primary metabolism (secreted)	Lipid metabolism	Glycerophospholipid metabolism	acetylcholinesterase	nonDEG	0.06	0.1
OG0000638	2	2	2	6	MN608_00812	Primary metabolism	Amino acid metabolism	Cys and Met metabolism	5-methyltetrahydropteroyltriglutamate--homocysteine methyltransferase	nonDEG	37.97	74.5
OG0000638	2	2	2	6	MN608_09822	Primary metabolism	Amino acid metabolism	Cys and Met metabolism	5-methyltetrahydropteroyltriglutamate--homocysteine methyltransferase	nonDEG	53.9	38.4
OG0000590	3	2	1	6	MN608_00629	Other	Other	Other	4-hydroxy-2-oxoheptanedioate aldolase	nonDEG	7.07	7.68
OG0000590	3	2	1	6	MN608_02955	Other	Other	Other	4-hydroxy-2-oxoheptanedioate aldolase	nonDEG	1.61	2.46
OG0000692	2	2	2	6	MN608_06809	Primary metabolism	Amino acid metabolism	Arg and Pro metabolism	4-hydroxy-2-oxoglutarate aldolase	nonDEG	13.3	8.36
OG0000692	2	2	2	6	MN608_07318	Primary metabolism	Amino acid metabolism	Arg and Pro metabolism	4-hydroxy-2-oxoglutarate aldolase	1.53	17.72	4.5
OG0000625	3	2	1	6	MN608_02738	Secondary metabolism	Phenylpropanoid metabolism	Phenylpropanoid metabolism	4-coumarate--CoA ligase	nonDEG	10.11	9.1
OG0000625	3	2	1	6	MN608_07597	Secondary metabolism	Phenylpropanoid metabolism	Phenylpropanoid metabolism	4-coumarate--CoA ligase	nonDEG	1.41	1.25
OG0000611	1	2	3	6	MN608_06478	Primary metabolism	Vitamin-related metabolism	Biotin metabolism	3-oxoacyl-[acyl-carrier protein] reductase	nonDEG	1.59	2.74
OG0000611	1	2	3	6	MN608_07692	Primary metabolism	Vitamin-related metabolism	Biotin metabolism	3-oxoacyl-[acyl-carrier protein] reductase	nonDEG	44.72	58.43
OG0000628	2	3	1	6	MN608_02818	Primary metabolism	Amino acid metabolism	Val, Leu, and Ile metabolism	3-methylcrotonyl-CoA carboxylase alpha subunit	nonDEG	9.67	10.4
OG0000628	2	3	1	6	MN608_10100	Primary metabolism	Amino acid metabolism	Val, Leu, and Ile metabolism	3-methylcrotonyl-CoA carboxylase alpha subunit	nonDEG	2.47	2.07
OG0000658	2	3	1	6	MN608_05005	Primary metabolism	Amino acid metabolism	Phe, Tyr, and Trp metabolism	2-hydroxy-6-oxonona-2,4-dienedioate hydrolase	nonDEG	7.13	12.47
OG0000548	3	1	2	6	MN608_04992	Primary metabolism	Carbohydrate metabolism	Other monosaccharide metabolism-related	2,4-didehydro-3-deoxy-L-rhamnonate hydrolase	nonDEG	3.88	5.75
OG0000531	2	1	3	6	MN608_03308	Primary metabolism	Inositol metabolism	Inositol metabolism	1-phosphatidylinositol phosphodiesterase	nonDEG	6.09	5.58
OG0000571	2	2	2	6	MN608_01801	Secondary metabolism	Terpenoid metabolism	Terpenoid metabolism	1-deoxyxylulose-5-phosphate synthase	-1.14	6.09	15.12
OG0000571	2	2	2	6	MN608_08512	Secondary metabolism	Terpenoid metabolism	Terpenoid metabolism	1-deoxyxylulose-5-phosphate synthase	-1.78	6.71	24.95
OG0000552	2	2	2	6	MN608_04816	Cell cycle-related	Cell cycle-related	Cell cycle-related	14-3-3 protein epsilon	nonDEG	253.18	303.3
OG0000552	2	2	2	6	MN608_04921	Cell cycle-related	Cell cycle-related	Cell cycle-related	14-3-3 protein epsilon	nonDEG	172.45	201.92
OG0001036	1	1	3	5	MN608_06133	Transcription factors	Transcription factors	Transcription factors	zinc finger CCCH domain-containing protein 13	nonDEG	34.12	17.32
OG0001010	2	2	1	5	MN608_11517	Transport	Other transport-related	Other transport-related	YeeE/YedE family protein	nonDEG	0.72	0.78
OG0001010	2	2	1	5	MN608_11543	Transport	Other transport-related	Other transport-related	YeeE/YedE family protein	nonDEG	36.45	45.04
OG0000806	2	2	1	5	MN608_06914	Other	Other	Other	YEATS family	nonDEG	9.66	12.57
OG0001018	2	1	2	5	MN608_04192	Other	Other	Other	xylan alpha-glucuronosyltransferase	nonDEG	27.4	30.15
OG0001022	2	2	1	5	MN608_05437	PCWDE (secreted)	Cross-linking glycan modification	Xylan degradation	xylan 1,4-beta-xylosidase	nonDEG	0.04	0.07
OG0001022	2	2	1	5	MN608_05446	Plant cell wall modification	Cross-linking glycan modification	Xylan degradation	xylan 1,4-beta-xylosidase	nonDEG	3.02	5.85
OG0000790	2	2	1	5	MN608_08388	Other	Other	Other	WW domain-containing oxidoreductase	nonDEG	8.4	21.22
OG0000790	2	2	1	5	MN608_11252	Other	Other	Other	WW domain-containing oxidoreductase	nonDEG	19.43	30.23
OG0000871	2	2	1	5	MN608_01872	Primary metabolism	Energy metabolism	ETC and ATP synthesis	V-type H+-transporting ATPase proteolipid subunit	nonDEG	1.46	1.21
OG0000871	2	2	1	5	MN608_08113	Primary metabolism	Energy metabolism	ETC and ATP synthesis	V-type H+-transporting ATPase proteolipid subunit	nonDEG	129.65	162.42
OG0000994	2	2	1	5	MN608_01901	Primary metabolism	Lipid synthesis	Biosynthesis of unsaturated fatty acids	very-long-chain (3R)-3-hydroxyacyl-CoA dehydratase	-1.45	32.84	96.66
OG0000994	2	2	1	5	MN608_08200	Primary metabolism	Lipid synthesis	Biosynthesis of unsaturated fatty acids	very-long-chain (3R)-3-hydroxyacyl-CoA dehydratase	nonDEG	6.37	4.37
OG0000795	2	1	2	5	MN608_09294	Primary metabolism	Protein degradation	Proteasome-mediated degradation	ubiquitin-small subunit ribosomal protein S27Ae	-1.78	2166.05	7181.79
OG0000997	1	3	1	5	MN608_08714	Primary metabolism	Protein degradation	Proteasome-mediated degradation	ubiquitin-conjugating enzyme E2 Z	nonDEG	38.68	42.85
OG0000997	1	3	1	5	MN608_05584	Primary metabolism	Protein degradation	Proteasome-mediated degradation	ubiquitin-conjugating enzyme E2 O	1.61	2.28	0.75
OG0000997	1	3	1	5	MN608_03409	Primary metabolism	Protein degradation	Proteasome-mediated degradation	ubiquitin-conjugating enzyme E2 A	nonDEG	45.91	56.55
OG0000787	2	2	1	5	MN608_06899	Primary metabolism	Nucleic acid metabolism	RNA processing-related	tRNA(His) guanylyltransferase	nonDEG	12.59	19.52
OG0000804	1	3	1	5	MN608_01674	Transport	Other transport-related	Other transport-related	Trk/Ktr/HKT type cation transporter	nonDEG	2.54	0
OG0000804	1	3	1	5	MN608_09571	Transport	Other transport-related	Other transport-related	Trk/Ktr/HKT type cation transporter	nonDEG	2.46	1.46
OG0000804	1	3	1	5	MN608_10044	Transport	Other transport-related	Other transport-related	Trk/Ktr/HKT type cation transporter	1.05	3.06	1.71
OG0000921	2	2	1	5	MN608_05504	Primary metabolism	Carbohydrate metabolism	Other oligosaccharide metabolism-related	triose/dihydroxyacetone kinase	nonDEG	6.31	12.45
OG0000921	2	2	1	5	MN608_06192	Primary metabolism	Carbohydrate metabolism	Other oligosaccharide metabolism-related	triose/dihydroxyacetone kinase	nonDEG	8.37	10.26
OG0000875	2	2	1	5	MN608_03811	Transport	Other transport-related	Other transport-related	Transient receptor potential (TRP) ion channel	nonDEG	116.03	92.09
OG0000797	2	2	1	5	MN608_04839	Transport	Other transport-related	Other transport-related	Transient receptor potential (TRP) ion channel	nonDEG	15.24	11
OG0000875	2	2	1	5	MN608_08019	Transport	Other transport-related	Other transport-related	Transient receptor potential (TRP) ion channel	nonDEG	54.91	51.18
OG0000797	2	2	1	5	MN608_11162	Transport	Other transport-related	Other transport-related	Transient receptor potential (TRP) ion channel		0	0
OG0000983	1	2	2	5	MN608_02704	Other	Other	Other	transforming growth factor-beta-induced protein	nonDEG	58.97	61.38
OG0000836	2	2	1	5	MN608_05668	Other	Other	Other	transforming growth factor-beta-induced protein	1.74	9.41	2.73
OG0000836	2	2	1	5	MN608_07586	Other	Other	Other	transforming growth factor-beta-induced protein	nonDEG	0.46	0.2
OG0000780	2	1	2	5	MN608_07191	Transcription factors	Transcription factors	Transcription factors	transcriptional regulatory protein LEU3	nonDEG	13.78	11.55
OG0000855	1	3	1	5	MN608_09359	Transcription factors	Transcription factors	Transcription factors	transcriptional regulatory protein GAL4	nonDEG	1.59	1.44
OG0000979	2	2	1	5	MN608_00063	Transcription factors	Transcription factors	Transcription factors	transcriptional activator protein UGA3	-1.05	18.49	35.98
OG0000907	2	2	1	5	MN608_00223	Transcription factors	Transcription factors	Transcription factors	transcriptional activator protein UGA3	nonDEG	1.17	0.88
OG0000907	2	2	1	5	MN608_05464	Transcription factors	Transcription factors	Transcription factors	transcriptional activator protein UGA3	nonDEG	2.06	3.45
OG0000801	1	3	1	5	MN608_03127	Transcription factors	Transcription factors	Transcription factors	transcription factor CRZ1	-1.83	0.15	0.55
OG0000801	1	3	1	5	MN608_04565	Transcription factors	Transcription factors	Transcription factors	transcription factor CRZ1	nonDEG	20.04	17.57
OG0000801	1	3	1	5	MN608_08354	Transcription factors	Transcription factors	Transcription factors	transcription factor CRZ1	nonDEG	0.35	0.29
OG0000777	3	1	1	5	MN608_01918	Other	Other	Other	trans enoyl reductase	nonDEG	1.42	1.51
OG0000806	2	2	1	5	MN608_00917	Signaling	Receptors	Other receptors	TNF receptor-associated factor 5	nonDEG	69.4	90.06
OG0000951	2	2	1	5	MN608_10601	Transport	Other transport-related	Other transport-related	TIM barrel protein	nonDEG	0.06	0.12
OG0000951	2	2	1	5	MN608_11033	Transport	Other transport-related	Other transport-related	TIM barrel protein	nonDEG	0.21	0.25
OG0000843	2	2	1	5	MN608_04076	Other	Other	Other	thioesterase family protein	nonDEG	5.07	6.55
OG0000843	2	2	1	5	MN608_06767	Other	Other	Other	thioesterase family protein	nonDEG	0.57	1.05
OG0000861	1	3	1	5	MN608_09768	Other	Other	Other	TauD/TfdA family dioxygenase	-3.04	0.34	5.53
OG0000861	1	3	1	5	MN608_11693	Other	Other	Other	TauD/TfdA family dioxygenase	nonDEG	20.4	25.27
OG0000834	3	1	1	5	MN608_05709	Primary metabolism	Energy metabolism	TCA	succinyl-CoA synthetase alpha subunit	nonDEG	42.97	49.82
OG0000779	1	3	1	5	MN608_04179	Other	Other	Other	succinate--hydroxymethylglutarate CoA-transferase	nonDEG	14.33	24.82
OG0000779	1	3	1	5	MN608_06595	Other	Other	Other	succinate--hydroxymethylglutarate CoA-transferase		0	0.03
OG0000835	1	3	1	5	MN608_00542	Primary metabolism	Nucleic acid metabolism	RNA processing-related	splicing factor 1	nonDEG	0.64	1.19
OG0000835	1	3	1	5	MN608_02660	Primary metabolism	Nucleic acid metabolism	RNA processing-related	splicing factor 1	nonDEG	0.65	0.57
OG0000835	1	3	1	5	MN608_05823	Primary metabolism	Nucleic acid metabolism	RNA processing-related	splicing factor 1	nonDEG	27.25	22.99
OG0000923	3	1	1	5	MN608_11403	Primary metabolism	Lipid synthesis	Sphingolipid metabolism	sphingolipid C9-methyltransferase	nonDEG	43.29	57.85
OG0001031	1	1	3	5	MN608_00590	Transport	Other transport-related	Other transport-related	solute carrier family 45 member 1/2/4	1.19	16.95	8.79
OG0000934	1	2	2	5	MN608_10865	Transport	Inorganic ion transport	Na+ transport	sodium/potassium-transporting ATPase subunit alpha	-2.21	0.15	1.33
OG0000972	1	1	3	5	MN608_00751	Other	Other	Other	short chain dehydrogenase	nonDEG	3.09	3.17
OG0000789	2	1	2	5	MN608_04388	Other	Other	Other	SH3 domain-containing protein	nonDEG	13.66	16.15
OG0000866	3	1	1	5	MN608_07779	Signaling	Ser/Thr phosphatases	Ser/Thr phosphatases	serine/threonine-protein phosphatase 6 regulatory ankyrin repeat subunit A	nonDEG	10.28	7.36
OG0001023	2	1	2	5	MN608_04877	Cell cycle-related	Cell cycle-related	Cell cycle-related	serine/threonine-protein kinase CHEK2	nonDEG	24.78	19.35
OG0001034	1	2	2	5	MN608_06078	Signaling	Ser/Thr kinases	Ser/Thr kinases	serine/threonine-protein kinase 24/25/MST4	1.08	6.73	3.55
OG0000899	2	1	2	5	MN608_02654	Signaling	Ser/Thr kinases	Ser/Thr kinases	serine/threonine protein phosphatase 1	2.91	55.37	5.5
OG0000812	3	1	1	5	MN608_10141	Other	Other	Other	Serine hydrolase (FSH1)	nonDEG	19.62	24.78
OG0000744	3	1	1	5	MN608_00003	Other	Other	Other	SDR family oxidoreductase	nonDEG	230.86	94.81
OG0000787	2	2	1	5	MN608_07237	Primary metabolism	Amino acid metabolism	Lys metabolism	saccharopine dehydrogenase (NAD+, L-lysine forming)	nonDEG	34.77	38.38
OG0001021	2	1	2	5	MN608_08940	Other	Other	Other	saccharopepsin	nonDEG	230.22	267.14
OG0000999	2	1	2	5	MN608_11819	Other	Other	Other	RTA1 domain-containing protein	nonDEG	0.43	0.44
OG0000857	2	1	2	5	MN608_02196	Primary metabolism	Nucleic acid metabolism	DNA polymerases	RNA recognition motif 2	1.65	4.87	1.3
OG0000965	2	2	1	5	MN608_06687	Transcription factors	Transcription factors	Transcription factors	RNA polymerase II-specific transcription factor-like protein	nonDEG	2.47	2.92
OG0000855	1	3	1	5	MN608_09224	Transcription factors	Transcription factors	Transcription factors	RNA polymerase II-specific transcription factor-like protein	nonDEG	0.73	0.67
OG0000965	2	2	1	5	MN608_11424	Transcription factors	Transcription factors	Transcription factors	RNA polymerase II-specific transcription factor-like protein	nonDEG	1.16	1.2
OG0000998	3	1	1	5	MN608_10257	Primary metabolism	Carbohydrate metabolism	Pentose phosphate pathway	ribokinase	nonDEG	13.82	26.32
OG0001046	2	2	1	5	MN608_06013	Other	Other	Other	RhoGAP domain-containing protein	nonDEG	1.52	0.99
OG0000837	1	2	2	5	MN608_03082	Transcription factors	Transcription factors	Transcription factors	RAT1-interacting protein	-1.58	3.3	9.22
OG0000865	2	1	2	5	MN608_11803	Primary metabolism	Vitamin-related metabolism	Vitamin B6 metabolism	pyridoxine 4-dehydrogenase		0.12	0.05
OG0001032	1	3	1	5	MN608_09453	Other	Other	Other	pyranose oxidase	nonDEG	0.08	0.12
OG0001030	1	2	2	5	MN608_02443	Other	Other	Other	putative membrane protein	nonDEG	4.39	8.74
OG0000942	1	2	2	5	MN608_05854	Other	Other	Other	pseudouridine 5'-phosphatase	nonDEG	33.03	34.91
OG0000942	1	2	2	5	MN608_08284	Other	Other	Other	pseudouridine 5'-phosphatase	nonDEG	10.89	19.9
OG0000828	3	1	1	5	MN608_02409	Other (secreted)	Other	Other	protocatechuate 3,4-dioxygenase, beta subunit	nonDEG	24.79	21.05
OG0000873	2	2	1	5	MN608_07938	Other	Other	Other	protein phosphatase 1 regulatory subunit 37	1.24	15.21	6.85
OG0000855	1	3	1	5	MN608_00298	Transcription factors	Transcription factors	Transcription factors	proline utilization trans-activator	1.74	39.66	11.51
OG0000847	2	2	1	5	MN608_05794	Transcription factors	Transcription factors	Transcription factors	proline utilization trans-activator	nonDEG	7.87	4.01
OG0000938	1	2	2	5	MN608_09799	Transcription factors	Transcription factors	Transcription factors	proline utilization trans-activator	nonDEG	1.8	1.33
OG0000847	2	2	1	5	MN608_10107	Transcription factors	Transcription factors	Transcription factors	proline utilization trans-activator	nonDEG	0.74	0.81
OG0000986	2	1	2	5	MN608_10524	Transcription factors	Transcription factors	Transcription factors	proline utilization trans-activator	nonDEG	9.42	9.93
OG0000794	1	2	2	5	MN608_04627	Primary metabolism	Nucleic acid metabolism	RNA processing-related	pre-mRNA-splicing helicase BRR2	nonDEG	19.46	20.17
OG0000794	1	2	2	5	MN608_05155	Primary metabolism	Nucleic acid metabolism	RNA processing-related	pre-mRNA-splicing helicase BRR2	nonDEG	2.65	0.82
OG0000883	3	1	1	5	MN608_00757	Primary metabolism	Nucleic acid metabolism	RNA processing-related	pre-mRNA-splicing factor ATP-dependent RNA helicase DHX15/PRP43	nonDEG	30.49	28.92
OG0000948	2	2	1	5	MN608_05209	Other	Other	Other	Predicted protein	nonDEG	12.47	11
OG0000996	2	2	1	5	MN608_00062	Transcription factors	Transcription factors	Transcription factors	PR domain zinc finger protein 5	nonDEG	1.87	1.2
OG0000990	2	2	1	5	MN608_06714	Transcription factors	Transcription factors	Transcription factors	PR domain zinc finger protein 5	nonDEG	3.92	8.16
OG0001027	2	1	2	5	MN608_07323	Transport	Inorganic ion transport	K+ transport	potassium channel subfamily K	nonDEG	4.08	2.61
OG0000805	2	1	2	5	MN608_01006	Transport	Other transport-related	Other transport-related	plasma membrane ATPase	nonDEG	1247.12	784.97
OG0000778	2	2	1	5	MN608_03771	Transport	Lipid transport	Lipid transport	phospholipid-translocating ATPase	nonDEG	9.26	6.11
OG0000778	2	2	1	5	MN608_06374	Transport	Lipid transport	Lipid transport	phospholipid-translocating ATPase	nonDEG	6.63	4.2
OG0001038	1	2	2	5	MN608_06576	Primary metabolism	Inositol metabolism	Inositol metabolism	phosphatidylinositol-3-phosphatase	-1.95	0.15	0.47
OG0001038	1	2	2	5	MN608_09886	Primary metabolism	Inositol metabolism	Inositol metabolism	phosphatidylinositol-3-phosphatase	nonDEG	25.01	29.06
OG0000949	2	1	2	5	MN608_01739	Other	Other	Other	phosphatidylethanolamine-binding protein	nonDEG	22.71	45.69
OG0000807	3	1	1	5	MN608_01634	Transport	Inorganic ion transport	(PO4)3+ transport	PHOSPHATE-REPRESSIBLE PHOSPHATE PERMEASE	nonDEG	4.61	2.96
OG0000975	3	1	1	5	MN608_06612	Phenoloxidases and tyrosinases	Phenoloxidases and tyrosinases	Phenoloxidases and tyrosinases	phenol 2-monooxygenase (NADPH)	1.38	1.77	0.8
OG0000926	2	2	1	5	MN608_09200	Other	Other	Other	phenacrylate decarboxylase	nonDEG	0.5	1.07
OG0000926	2	2	1	5	MN608_11769	Other	Other	Other	phenacrylate decarboxylase	nonDEG	0.59	1.01
OG0001030	1	2	2	5	MN608_04758	Transport	Other transport-related	Other transport-related	Pf02656 domain-containing protein	nonDEG	6.06	11.78
OG0000786	1	2	2	5	MN608_04307	Primary metabolism	Protein synthesis	Post-translational modification	peptidyl-prolyl isomerase F (cyclophilin D)	nonDEG	250.44	440.51
OG0000786	1	2	2	5	MN608_10944	Primary metabolism	Protein synthesis	Post-translational modification	peptidyl-prolyl isomerase D	nonDEG	873.43	1722.09
OG0000770	3	1	1	5	MN608_04478	Primary metabolism	Protein synthesis	Post-translational modification	peptide-N4-(N-acetyl-beta-glucosaminyl)asparagine amidase	nonDEG	25.42	27.58
OG0000832	1	1	3	5	MN608_00932	Primary metabolism	Protein degradation	Protease-like proteins	Peptidase family S41	nonDEG	22.24	20.82
OG0000952	2	2	1	5	MN608_05315	Primary metabolism	Amino acid metabolism	Phe, Tyr, and Trp metabolism	pentafunctional AROM polypeptide	nonDEG	5.59	6.42
OG0000952	2	2	1	5	MN608_11034	Primary metabolism	Amino acid metabolism	Phe, Tyr, and Trp metabolism	pentafunctional AROM polypeptide	nonDEG	5.51	5.17
OG0000967	3	1	1	5	MN608_03786	Primary metabolism	Vitamin-related metabolism	Folate biosynthesis	para-aminobenzoate synthetase	nonDEG	5.7	3.4
OG0001041	1	1	3	5	MN608_05218	Other	Other	Other	p38 MAP kinase	nonDEG	48.62	42.62
OG0000849	3	1	1	5	MN608_00549	Primary metabolism	Amino acid metabolism	Arg and Pro metabolism	ornithine--oxo-acid transaminase	1.13	57.15	35.25
OG0000796	3	1	1	5	MN608_04842	Other	Other	Other	nucleophosmin 1	nonDEG	39.89	19.99
OG0000817	2	1	2	5	MN608_03857	Transport	Nucleotide transport	Nucleotide transport	nucleobase:cation symporter-1 NCS1 family	nonDEG	32.9	36.3
OG0000845	2	2	1	5	MN608_00486	Other	Other	Other	nuclear fusion protein	nonDEG	15.34	9.1
OG0000752	2	1	2	5	MN608_07116	Other	Other	Other	non-haem dioxygenase in morphine synthesis N-terminal	nonDEG	8.45	15.07
OG0000784	2	2	1	5	MN608_03440	Other	Other	Other	nitric oxide dioxygenase	nonDEG	100.71	82.49
OG0000784	2	2	1	5	MN608_09697	Other	Other	Other	nitric oxide dioxygenase	nonDEG	5312.94	3328.37
OG0000782	2	2	1	5	MN608_11653	Primary metabolism	Protein synthesis	Post-translational modification	N-alpha-acetyltransferase 50	-1.15	4.33	8.43
OG0001012	2	1	2	5	MN608_11341	Other	Other	Other	NADPH-dependent methylglyoxal reductase	nonDEG	1.26	1.48
OG0000781	1	2	2	5	MN608_10617	Primary metabolism	Energy metabolism	ETC and ATP synthesis	NADPH:quinone reductase	nonDEG	19.96	24.73
OG0000781	1	2	2	5	MN608_10651	Primary metabolism	Energy metabolism	ETC and ATP synthesis	NADPH:quinone reductase	nonDEG	0.28	0.29
OG0000934	1	2	2	5	MN608_05370	Transport	Inorganic ion transport	K+ transport	Na+/K+ ATPase	nonDEG	32.98	39.15
OG0000937	3	1	1	5	MN608_00240	Transport	Iron transport (incl, siderophores)	Iron transport (incl, siderophores)	N5-hydroxy-L-ornithine N5-transacylase	2.96	11.11	2.27
OG0000991	3	1	1	5	MN608_00209	Stress-related	Chaperons	Chaperons	molecular chaperone HscA	nonDEG	27.46	25
OG0000887	3	1	1	5	MN608_03813	Transport	Carbohydrate transport	Sugar/H+ symporters	MFS transporter SP family sugar:H+ symporter	nonDEG	1.8	0.93
OG0000980	2	1	2	5	MN608_09908	Transport	Carbohydrate transport	Sugar/H+ symporters	MFS transporter SP family sugar:H+ symporter	nonDEG	2411.4	2827.91
OG0000931	2	2	1	5	MN608_01649	Transport	Carbohydrate transport	Sugar/H+ symporters	MFS transporter SP family general alpha glucoside:H+ symporter	nonDEG	0.86	0.91
OG0000931	2	2	1	5	MN608_11104	Transport	Carbohydrate transport	Sugar/H+ symporters	MFS transporter SP family general alpha glucoside:H+ symporter		0	0
OG0000802	2	2	1	5	MN608_04886	Transport	Other transport-related	Other transport-related	MFS transporter LAT3 family solute carrier family 43 member 3	1.31	9.06	3.46
OG0000802	2	2	1	5	MN608_09219	Transport	Other transport-related	Other transport-related	MFS transporter LAT3 family solute carrier family 43 member 3	nonDEG	872.53	934.52
OG0000957	2	2	1	5	MN608_08087	Stress-related	Antibiotic resistance-related	Multidrug resistance	MFS transporter DHA2 family multidrug resistance protein	1.44	4.26	1.66
OG0000776	1	3	1	5	MN608_04127	Stress-related	Antibiotic resistance-related	Other antibiotic resistance-related	MFS transporter DHA2 family methylenomycin A resistance protein	nonDEG	3.23	3.55
OG0000776	1	3	1	5	MN608_08160	Stress-related	Antibiotic resistance-related	Other antibiotic resistance-related	MFS transporter DHA2 family methylenomycin A resistance protein	nonDEG	0.16	0.06
OG0000776	1	3	1	5	MN608_09982	Stress-related	Antibiotic resistance-related	Other antibiotic resistance-related	MFS transporter DHA2 family methylenomycin A resistance protein	nonDEG	1.31	1.63
OG0001020	3	1	1	5	MN608_01529	Stress-related	Antibiotic resistance-related	Multidrug resistance	MFS transporter DHA1 family multidrug resistance protein	nonDEG	3.74	4.13
OG0000988	2	2	1	5	MN608_01701	Stress-related	Antibiotic resistance-related	Multidrug resistance	MFS transporter DHA1 family multidrug resistance protein	nonDEG	12.31	11.43
OG0000988	2	2	1	5	MN608_07428	Stress-related	Antibiotic resistance-related	Multidrug resistance	MFS transporter DHA1 family multidrug resistance protein	nonDEG	1.53	1.85
OG0001024	2	2	1	5	MN608_05079	Primary metabolism	Lipid synthesis	Steroid synthesis	methylsterol monooxygenase	nonDEG	229.33	202.2
OG0001024	2	2	1	5	MN608_10440	Primary metabolism	Lipid synthesis	Steroid synthesis	methylsterol monooxygenase	nonDEG	240.16	400.59
OG0000903	1	3	1	5	MN608_05111	Other	Other	Other	methylmalonyl-CoA decarboxylase subunit alpha	nonDEG	2.79	3.6
OG0000803	2	2	1	5	MN608_01530	Primary metabolism	Protein degradation	Protease-like proteins	methionyl aminopeptidase	nonDEG	4.97	7.09
OG0000803	2	2	1	5	MN608_10672	Primary metabolism	Protein degradation	Protease-like proteins	methionyl aminopeptidase	nonDEG	23.85	23.2
OG0000862	1	1	3	5	MN608_09090	Other	Other	Other	metallophosphoesterase	nonDEG	0.3	1
OG0000767	2	2	1	5	MN608_06137	Primary metabolism	Protein degradation	Protease-like proteins	membrane dipeptidase	nonDEG	11.58	16.81
OG0000767	2	2	1	5	MN608_09363	Primary metabolism	Protein degradation	Protease-like proteins	membrane dipeptidase	nonDEG	0.04	0.18
OG0000772	1	3	1	5	MN608_00544	Cell cycle-related	Cell cycle-related	Cell cycle-related	meiosis-specific serine/threonine-protein kinase MEK1		0.09	0.1
OG0000853	2	2	1	5	MN608_03194	Other	Other	Other	MBL fold metallo-hydrolase	nonDEG	5.4	6.83
OG0000830	3	1	1	5	MN608_01441	Primary metabolism	Amino acid metabolism	Phe, Tyr, and Trp metabolism	L-tryptophan decarboxylase	nonDEG	9.74	4.59
OG0001032	1	3	1	5	MN608_02353	Primary metabolism	Lipid degradation	Lipid oxidation	long-chain-alcohol oxidase	nonDEG	8.18	11.91
OG0001032	1	3	1	5	MN608_10696	Primary metabolism	Lipid degradation	Lipid oxidation	long-chain-alcohol oxidase	nonDEG	1.9	2.19
OG0000895	2	2	1	5	MN608_03675	Primary metabolism	Carbohydrate metabolism	Pentose and glucuronate interconversions	L-iditol 2-dehydrogenase	nonDEG	4.07	3.33
OG0000895	2	2	1	5	MN608_10339	Primary metabolism	Carbohydrate metabolism	Pentose and glucuronate interconversions	L-iditol 2-dehydrogenase	nonDEG	18.93	23.08
OG0000861	1	3	1	5	MN608_03131	Stress-related	Redox metabolism-related	Redox metabolism-related	L-asparagine oxygenase		0.08	0
OG0000873	2	2	1	5	MN608_08163	Primary metabolism	Protein synthesis	Translation (ribosome-related)	large subunit ribosomal protein L5e	nonDEG	450.36	644.2
OG0000943	2	1	2	5	MN608_02889	Primary metabolism	Amino acid metabolism	Phe, Tyr, and Trp metabolism	kynureninase	nonDEG	6.49	6.75
OG0000982	3	1	1	5	MN608_00283	Cytoskeleton	Motor proteins	Motor proteins	kinesin family member 20	1.25	23.91	10.14
OG0001034	1	2	2	5	MN608_08895	Other	Other	Other	kinase domain-containing protein	nonDEG	6.86	4.07
OG0000779	1	3	1	5	MN608_02199	Other	Other	Other	itaconate CoA-transferase	nonDEG	2.19	2.8
OG0000925	2	1	2	5	MN608_01868	Primary metabolism	Lipid degradation	Other lipid degradation	isoamyl acetate esterase	-1.26	18.15	45.07
OG0000853	2	2	1	5	MN608_00028	Unknown	Unknown	Unknown	hypothetical protein	nonDEG	18.02	29.56
OG0001019	2	2	1	5	MN608_00090	Unknown	Unknown	Unknown	hypothetical protein	nonDEG	1.54	0.1
OG0000763	2	2	1	5	MN608_00558	Unknown	Unknown	Unknown	hypothetical protein	-1.18	80.97	168.97
OG0001005	3	1	1	5	MN608_03267	Unknown	Unknown	Unknown	hypothetical protein	nonDEG	7.01	11.33
OG0000978	2	1	2	5	MN608_03429	Other	Other	Other	hypothetical protein	nonDEG	19.07	16.02
OG0000763	2	2	1	5	MN608_03906	Unknown	Unknown	Unknown	hypothetical protein	-1.73	27.22	99.66
OG0001037	2	2	1	5	MN608_04274	Unknown	Unknown	Unknown	hypothetical protein	nonDEG	1.17	4.84
OG0001037	2	2	1	5	MN608_04494	Unknown	Unknown	Unknown	hypothetical protein	nonDEG	4.49	3.36
OG0000798	1	2	2	5	MN608_04845	Unknown (secreted)	Unknown	Unknown	hypothetical protein	nonDEG	104.2	129.27
OG0000971	3	1	1	5	MN608_05154	Unknown	Unknown	Unknown	hypothetical protein	nonDEG	16.88	13.08
OG0000750	2	2	1	5	MN608_05310	Unknown	Unknown	Unknown	hypothetical protein	nonDEG	11.75	5.99
OG0001015	2	2	1	5	MN608_06390	Unknown	Unknown	Unknown	hypothetical protein	nonDEG	15.5	24.67
OG0000993	2	1	2	5	MN608_07344	Unknown	Unknown	Unknown	hypothetical protein	nonDEG	25.15	14.2
OG0000874	2	1	2	5	MN608_07769	Other	Other	Other	hypothetical protein		0	0
OG0000837	1	2	2	5	MN608_08052	Unknown	Unknown	Unknown	hypothetical protein	nonDEG	10.73	8.36
OG0001004	1	3	1	5	MN608_08494	Unknown	Unknown	Unknown	hypothetical protein		0	0
OG0000844	3	1	1	5	MN608_08664	Unknown	Unknown	Unknown	hypothetical protein	nonDEG	12.64	6.83
OG0000939	1	1	3	5	MN608_09817	Unknown	Unknown	Unknown	hypothetical protein	1.26	1.84	0.89
OG0001015	2	2	1	5	MN608_10159	Unknown	Unknown	Unknown	hypothetical protein		0	0.14
OG0001019	2	2	1	5	MN608_10198	Unknown	Unknown	Unknown	hypothetical protein	nonDEG	5.44	4.86
OG0000822	2	2	1	5	MN608_10247	Unknown	Unknown	Unknown	hypothetical protein	1.1	6.75	3.46
OG0001039	1	3	1	5	MN608_10392	Other	Other	Other	hypothetical protein	nonDEG	29.71	18.69
OG0000893	3	1	1	5	MN608_11221	Unknown	Unknown	Unknown	hypothetical protein		0	0
OG0000878	3	1	1	5	MN608_11321	Unknown	Unknown	Unknown	hypothetical protein	-3.04	21.62	135.86
OG0001004	1	3	1	5	MN608_11709	Unknown	Unknown	Unknown	hypothetical protein		0	0.04
OG0001039	1	3	1	5	MN608_11848	Unknown	Unknown	Unknown	hypothetical protein		0	0
OG0000945	2	2	1	5	MN608_05983	Primary metabolism	Amino acid metabolism	Lys metabolism	homocitrate synthase	nonDEG	34.88	29.35
OG0000945	2	2	1	5	MN608_07519	Primary metabolism	Amino acid metabolism	Lys metabolism	homocitrate synthase		0.04	0.02
OG0000936	1	2	2	5	MN608_01128	Other	Other	Other	holliday junction resolvase YEN1	nonDEG	2.87	2.48
OG0000936	1	2	2	5	MN608_04204	Other	Other	Other	holliday junction resolvase YEN1	nonDEG	1.36	0.96
OG0000839	2	2	1	5	MN608_11605	Transport	Iron transport (incl, siderophores)	Iron transport (incl, siderophores)	High-affinity iron permease CaFTR2	nonDEG	21.18	30.86
OG0000839	2	2	1	5	MN608_11914	Transport	Iron transport (incl, siderophores)	Iron transport (incl, siderophores)	High-affinity iron permease CaFTR2	-1.2	26.34	83.7
OG0000898	2	2	1	5	MN608_02682	Primary metabolism	Carbohydrate metabolism	Glycolysis/Gluconeogenesis	hexokinase	nonDEG	21.9	27.34
OG0000898	2	2	1	5	MN608_11256	Primary metabolism	Carbohydrate metabolism	Glycolysis/Gluconeogenesis	hexokinase	nonDEG	8.11	3.31
OG0000888	3	1	1	5	MN608_09165	Cell cycle-related	Cell cycle-related	Cell cycle-related	Heterokaryon incompatibility protein s	nonDEG	88.6	141.54
OG0000854	1	2	2	5	MN608_03060	Primary metabolism	Amino acid metabolism	His metabolism	hercynylcysteine S-oxide lyase	nonDEG	4.79	8.22
OG0000854	1	2	2	5	MN608_08401	Primary metabolism	Amino acid metabolism	His metabolism	hercynylcysteine S-oxide lyase	nonDEG	2.69	1.99
OG0000751	3	1	1	5	MN608_00627	Other	Other	Other	helix-loop-helix domain-containing protein	nonDEG	466.17	293.1
OG0001008	3	1	1	5	MN608_01522	Primary metabolism	Nucleotide metabolism	Purine metabolism	guanylate kinase	nonDEG	42.08	73.39
OG0000782	2	2	1	5	MN608_00941	Other	Other	Other	GNAT family N-acetyltransferase	nonDEG	14.06	21.02
OG0001014	1	1	3	5	MN608_04866	PCWDE (secreted)	Lignin degradation	Lignin degradation	glyoxal/methylglyoxal oxidase	1.01	363.17	164.74
OG0000771	1	1	3	5	MN608_01044	Primary metabolism (secreted)	Carbohydrate metabolism	GH domain proteins	glycosyl hydrolase	nonDEG	81.63	49.05
OG0000901	2	1	2	5	MN608_00833	Primary metabolism	Lipid metabolism	Glycerolipid metabolism	glycerol kinase	nonDEG	9.82	8.27
OG0000955	2	2	1	5	MN608_06699	Stress-related	Xenobiotic detoxification	Xenobiotic detoxification	glutathione transferase-like protein	-1.01	358.77	809.96
OG0000955	2	2	1	5	MN608_11362	Stress-related	Xenobiotic detoxification	Xenobiotic detoxification	glutathione transferase-like protein	nonDEG	0.55	0.75
OG0000783	2	2	1	5	MN608_04400	Stress-related	Xenobiotic detoxification	Xenobiotic detoxification	glutathione S-transferase-like protein	nonDEG	72.5	100.39
OG0000783	2	2	1	5	MN608_09133	Stress-related	Xenobiotic detoxification	Xenobiotic detoxification	glutathione S-transferase N-terminal domain-containing protein	-1.62	3.24	7.85
OG0000976	2	1	2	5	MN608_10445	Stress-related	Redox metabolism-related	Glutathione metabolism	glutaredoxin/glutathione-dependent peroxiredoxin	nonDEG	209.8	466.22
OG0000914	2	2	1	5	MN608_08530	Primary metabolism	Amino acid metabolism	Ala, Asp, and Glu metabolism	glutamate decarboxylase	nonDEG	2.71	4.42
OG0000914	2	2	1	5	MN608_08946	Primary metabolism	Amino acid metabolism	Ala, Asp, and Glu metabolism	glutamate decarboxylase	nonDEG	6.95	7.96
OG0000894	2	1	2	5	MN608_10347	Primary metabolism	Carbohydrate metabolism	Other monosaccharide metabolism-related	glucosamine-phosphate N-acetyltransferase	nonDEG	34.64	59.95
OG0000827	1	2	2	5	MN608_06360	Other	Other	Other	gluconate 5-dehydrogenase	nonDEG	24.21	25.63
OG0000827	1	2	2	5	MN608_10540	Other	Other	Other	gluconate 5-dehydrogenase	nonDEG	2.8	4.05
OG0000900	2	2	1	5	MN608_07466	Plant cell wall modification	Other PCWD-related enzymes	Other PCWD-related enzymes	glucan 1,3-beta-glucosidase	nonDEG	13.39	7.9
OG0000900	2	2	1	5	MN608_11190	Plant cell wall modification	Other PCWD-related enzymes	Other PCWD-related enzymes	glucan 1,3-beta-glucosidase		0	0
OG0000819	3	1	1	5	MN608_08151	Secondary metabolism	Terpenoid metabolism	Terpenoid metabolism	geranylgeranyl diphosphate synthase type III	nonDEG	33.86	26.39
OG0000996	2	2	1	5	MN608_00061	Transcription factors	Transcription factors	Transcription factors	GDNF-inducible zinc finger protein 1	nonDEG	6.45	5.62
OG0000750	2	2	1	5	MN608_02210	Transcription factors	Transcription factors	Transcription factors	GATA-binding protein eukaryote	1.11	28.55	12.95
OG0000983	1	2	2	5	MN608_07595	Primary metabolism	Amino acid metabolism	Arg and Pro metabolism	gamma-glutamylputrescine oxidase	-1.59	2.25	11.15
OG0000809	1	1	3	5	MN608_01590	Transcription factors	Transcription factors	Transcription factors	fungal specific transcription factor domain-containing protein	nonDEG	2.5	1.84
OG0000979	2	2	1	5	MN608_07983	Transcription factors	Transcription factors	Transcription factors	fungal specific transcription factor domain-containing protein	nonDEG	1.11	0.88
OG0000749	2	2	1	5	MN608_05233	Primary metabolism	Lipid synthesis	Fatty acid synthesis	fungal fatty acid synthase subunit beta	1.14	61.43	30.47
OG0000749	2	2	1	5	MN608_11531	Primary metabolism	Lipid synthesis	Fatty acid synthesis	fungal fatty acid synthase subunit beta	-1.73	0.34	1.28
OG0000956	3	1	1	5	MN608_11782	Secondary metabolism	Toxin and antibiotic synthesis	Other toxin and antibiotic synthesis-related	fumiquinazoline A oxidase	nonDEG	3.29	5.33
OG0000984	2	2	1	5	MN608_07420	Primary metabolism	Amino acid metabolism	Phe, Tyr, and Trp metabolism	fumarylacetoacetase	nonDEG	22.23	38.51
OG0000984	2	2	1	5	MN608_10408	Primary metabolism	Amino acid metabolism	Phe, Tyr, and Trp metabolism	fumarylacetoacetase	nonDEG	0.99	1.15
OG0001044	1	2	2	5	MN608_05507	Other	Other	Other	FtsJ-like methyltransferase	nonDEG	24.91	20.16
OG0001044	1	2	2	5	MN608_11423	Other	Other	Other	FtsJ-like methyltransferase	nonDEG	1.05	1.86
OG0000919	3	1	1	5	MN608_09220	Other	Other	Other	Frequency clock protein	nonDEG	67.68	33.95
OG0001035	1	2	2	5	MN608_06128	Other	Other	Other	Frag1/DRAM/Sfk1 family	nonDEG	12.38	7.26
OG0001035	1	2	2	5	MN608_11821	Other	Other	Other	Frag1/DRAM/Sfk1 family	nonDEG	0.46	1.2
OG0000908	2	1	2	5	MN608_01703	Transport	Iron transport (incl, siderophores)	Iron transport (incl, siderophores)	ferric-chelate reductase	nonDEG	20.87	15.63
OG0001009	1	2	2	5	MN608_05634	Other	Other	Other	FAD-dependent oxidoreductase	nonDEG	2.91	3.08
OG0001009	1	2	2	5	MN608_06116	Other	Other	Other	FAD-dependent oxidoreductase	nonDEG	11.72	12.37
OG0000810	2	2	1	5	MN608_06387	Other (secreted)	Other	Other	FAD-dependent oxidoreductase	nonDEG	0.4	0.82
OG0000810	2	2	1	5	MN608_09757	Other	Other	Other	FAD-dependent oxidoreductase	nonDEG	10.55	12.36
OG0000818	1	3	1	5	MN608_01824	Other	Other	Other	epoxide hydrolase	nonDEG	3.83	4.59
OG0000818	1	3	1	5	MN608_04446	Other	Other	Other	epoxide hydrolase	nonDEG	30.14	36.21
OG0000818	1	3	1	5	MN608_05385	Primary metabolism	Protein degradation	Protease-like proteins	epoxide hydrolase	1.2	9.42	4.07
OG0001039	1	3	1	5	MN608_11850	Other	Other	Other	enhanced entry protein LpnE	nonDEG	4.66	2.48
OG0001043	1	2	2	5	MN608_00713	Other	Other	Other	Egh16-like virulence factor	nonDEG	237.83	174.77
OG0000928	1	2	2	5	MN608_05541	Other	Other	Other	Egh16-like virulence factor	nonDEG	43.71	53.5
OG0000928	1	2	2	5	MN608_11839	Other	Other	Other	Egh16-like virulence factor	nonDEG	19.15	55.72
OG0001043	1	2	2	5	MN608_11863	Other	Other	Other	Egh16-like virulence factor	nonDEG	132.11	78.98
OG0000960	1	2	2	5	MN608_05066	Unknown	Unknown	Unknown	DUF427 domain-containing protein	-1.52	23.75	83.03
OG0000960	1	2	2	5	MN608_10331	Unknown	Unknown	Unknown	DUF427 domain-containing protein	nonDEG	28.61	50.5
OG0000856	3	1	1	5	MN608_00735	Unknown	Unknown	Unknown	DUF4246 family protein	nonDEG	6.29	7.91
OG0000791	2	2	1	5	MN608_04993	Unknown	Unknown	Unknown	DUF3405 domain-containing protein	nonDEG	11.61	13.45
OG0000791	2	2	1	5	MN608_05157	Unknown	Unknown	Unknown	DUF3405 domain-containing protein	nonDEG	20.1	12.36
OG0000885	2	2	1	5	MN608_04300	Unknown	Unknown	Unknown	DUF3292 domain-containing protein	nonDEG	34.68	27.21
OG0000885	2	2	1	5	MN608_10261	Unknown	Unknown	Unknown	DUF3292 domain-containing protein	nonDEG	2.17	2.64
OG0000886	1	2	2	5	MN608_07877	Unknown	Unknown	Unknown	DUF2985 domain-containing protein	nonDEG	10.32	10.2
OG0000886	1	2	2	5	MN608_11048	Unknown	Unknown	Unknown	DUF2985 domain-containing protein	nonDEG	23.5	14.35
OG0000792	3	1	1	5	MN608_09325	Unknown	Unknown	Unknown	DUF1993 family protein	nonDEG	40.12	51.48
OG0000957	2	2	1	5	MN608_02327	Stress-related	Antibiotic resistance-related	Other antibiotic resistance-related	Drug resistance protein YOR378W	nonDEG	19.26	12.25
OG0001042	1	1	3	5	MN608_07164	Stress-related	Chaperons	Chaperons	DnaJ-like protein 1	nonDEG	88.89	89.28
OG0000863	2	1	2	5	MN608_00192	Primary metabolism	Nucleic acid metabolism	DNA reparation	DNA repair protein RAD5	nonDEG	2.95	2.67
OG0001029	3	1	1	5	MN608_04760	Primary metabolism	Nucleic acid metabolism	DNA polymerases	DNA polymerase alpha-associated DNA helicase A	nonDEG	3.2	4.61
OG0000891	1	3	1	5	MN608_08501	Primary metabolism	Nucleic acid metabolism	DNA reparation	DNA double-strand break repair helicase HerA and related ATPase	nonDEG	0.17	0.22
OG0000891	1	3	1	5	MN608_08741	Primary metabolism	Nucleic acid metabolism	DNA reparation	DNA double-strand break repair helicase HerA and related ATPase	1.4	9.67	3.37
OG0000891	1	3	1	5	MN608_11269	Primary metabolism	Nucleic acid metabolism	DNA reparation	DNA double-strand break repair helicase HerA and related ATPase	nonDEG	0.34	0.18
OG0000867	3	1	1	5	MN608_03755	Other	Other	Other	DNA binding	nonDEG	2.41	2.46
OG0000938	1	2	2	5	MN608_10750	Other	Other	Other	DNA binding	nonDEG	1.41	1.11
OG0000911	3	1	1	5	MN608_08850	Primary metabolism	Anaerobic respiration	Lactate dehydrogenases	D-lactate dehydratase	nonDEG	74.13	150.22
OG0000870	2	2	1	5	MN608_04313	Other	Other	Other	dihydroxyacetone synthase	nonDEG	1.93	1.93
OG0000870	2	2	1	5	MN608_08109	Other	Other	Other	dihydroxyacetone synthase	nonDEG	120.52	99.57
OG0000897	1	1	3	5	MN608_02676	Stress-related	Xenobiotic detoxification	Xenobiotic detoxification	dienelactone hydrolase family protein	nonDEG	8.76	9.01
OG0000842	2	1	2	5	MN608_07361	Stress-related	Xenobiotic detoxification	Xenobiotic detoxification	dienelactone hydrolase family protein	nonDEG	46.72	70.65
OG0000941	3	1	1	5	MN608_08293	Primary metabolism	Amino acid metabolism	Arg and Pro metabolism	diamine N-acetyltransferase	-2.06	3.55	15.01
OG0000831	2	2	1	5	MN608_08906	Primary metabolism	Lipid metabolism	Glycerolipid metabolism	diacylglycerol diphosphate phosphatase	nonDEG	6.11	4.09
OG0000831	2	2	1	5	MN608_10842	Primary metabolism	Lipid metabolism	Glycerolipid metabolism	diacylglycerol diphosphate phosphatase	nonDEG	61.95	80.97
OG0001001	2	1	2	5	MN608_02302	Primary metabolism	Lipid metabolism	Fatty acid degradation	Delta3-Delta2-enoyl-CoA isomerase	nonDEG	13	13.86
OG0000872	1	2	2	5	MN608_07894	Primary metabolism	Lipid synthesis	Steroid synthesis	Delta24(24(1))-sterol reductase	nonDEG	22.53	14.88
OG0000872	1	2	2	5	MN608_11188	Primary metabolism	Lipid synthesis	Steroid synthesis	Delta24(24(1))-sterol reductase		0	0
OG0000851	2	2	1	5	MN608_01726	Primary metabolism	Lipid synthesis	Steroid synthesis	Delta14-sterol reductase	nonDEG	37.72	33.71
OG0000851	2	2	1	5	MN608_10397	Primary metabolism	Lipid synthesis	Steroid synthesis	Delta14-sterol reductase	nonDEG	6.7	7.06
OG0000902	3	1	1	5	MN608_02664	Primary metabolism	Carbohydrate metabolism	Pentose and glucuronate interconversions	D-arabinitol 2-dehydrogenase	nonDEG	48.99	69.36
OG0000815	2	2	1	5	MN608_11422	Primary metabolism	Amino acid metabolism	Arg and Pro metabolism	D-amino-acid oxidase		0.04	0.07
OG0000815	2	2	1	5	MN608_11428	Primary metabolism	Amino acid metabolism	Arg and Pro metabolism	D-amino-acid oxidase	nonDEG	2.43	4.61
OG0000896	3	1	1	5	MN608_10412	Other	Other	Other	Dabb family protein	-1.49	3.82	11.68
OG0000788	2	2	1	5	MN608_07048	Other	Other	Other	cytochrome-b5 reductase	nonDEG	52.29	80.57
OG0000788	2	2	1	5	MN608_10327	Other	Other	Other	cytochrome-b5 reductase	nonDEG	21.94	27.47
OG0001011	2	1	2	5	MN608_03631	Primary metabolism	Amino acid metabolism	Cys and Met metabolism	cysteine dioxygenase	nonDEG	7.28	7.02
OG0000904	3	1	1	5	MN608_07436	Cell cycle-related	Cell cycle-related	Cell cycle-related	cyclin-dependent kinase	nonDEG	21.04	27.03
OG0000892	1	1	3	5	MN608_03184	Plant cell wall modification	Cutinases	Cutinases	cutinase family protein	nonDEG	0.93	1.33
OG0000747	3	1	1	5	MN608_03414	Other	Other	Other	Cupin	nonDEG	3.47	4.83
OG0001025	2	2	1	5	MN608_06869	Other	Other	Other	CRAL/TRIO domain-containing protein	nonDEG	5.47	8.6
OG0001025	2	2	1	5	MN608_08835	Other	Other	Other	CRAL/TRIO domain-containing protein	nonDEG	47.1	70.47
OG0000762	2	2	1	5	MN608_04442	Primary metabolism	Amino acid metabolism	Gly, Ser, and Thr metabolism	choline dehydrogenase	nonDEG	0.7	0.87
OG0000762	2	2	1	5	MN608_11670	Primary metabolism	Amino acid metabolism	Gly, Ser, and Thr metabolism	choline dehydrogenase	nonDEG	3.79	3.04
OG0001000	2	1	2	5	MN608_00505	Primary metabolism	Lipid synthesis	Steroid synthesis	cholestenol Delta-isomerase	nonDEG	24.35	37.13
OG0000877	2	1	2	5	MN608_02386	FCW (secreted)	Other FCW-related	Cerato-platanins	Cerato-platanin	nonDEG	3129.25	5656.18
OG0000775	1	1	3	5	MN608_00195	Plant cell wall modification	Cellulose degradation	Cellulose degradation	cellulose 1,4-beta-cellobiosidase	3.23	5.82	0.86
OG0001045	1	1	3	5	MN608_03210	PCWDE (secreted)	Cellulose degradation	Cellulose degradation	cellobiose dehydrogenase (acceptor)	1.02	2.39	1.2
OG0000992	3	1	1	5	MN608_00210	Stress-related	Other stress-related	Other stress-related	cell wall integrity and stress response component	nonDEG	23.29	25.51
OG0000798	1	2	2	5	MN608_00829	Stress-related	Other stress-related	Other stress-related	cell wall integrity and stress response component	nonDEG	12.65	12.66
OG0001003	1	1	3	5	MN608_07230	Stress-related	Other stress-related	Other stress-related	cell wall integrity and stress response component	nonDEG	6.81	3.95
OG0000769	2	1	2	5	MN608_08938	Other	Other	Other	catechol O-methyltransferase	nonDEG	0.95	3.52
OG0000822	2	2	1	5	MN608_08005	Stress-related	Xenobiotic detoxification	Xenobiotic detoxification	carboxymuconolactone decarboxylase family protein	-1.36	22.37	64.5
OG0000985	2	2	1	5	MN608_02408	Other	Other	Other	carboxymethylenebutenolidase	nonDEG	2.03	2.57
OG0000985	2	2	1	5	MN608_09195	Other	Other	Other	carboxymethylenebutenolidase		0.03	0.01
OG0000772	1	3	1	5	MN608_00543	Signaling	Calcium-dependent signaling	Calcium-dependent signaling	calcium/calmodulin-dependent protein kinase I	nonDEG	0.17	0.32
OG0000772	1	3	1	5	MN608_08926	Signaling	Calcium-dependent signaling	Calcium-dependent signaling	calcium/calmodulin-dependent protein kinase I	nonDEG	38.68	33.28
OG0001013	2	1	2	5	MN608_04129	Stress-related	Other stress-related	Other stress-related	bicupin	nonDEG	41.21	94.31
OG0001033	2	1	2	5	MN608_02186	Primary metabolism	Carbohydrate metabolism	GH domain proteins	beta-glucosidase	1.56	81.62	24.53
OG0000811	1	2	2	5	MN608_03278	Primary metabolism (secreted)	Carbohydrate metabolism	GH domain proteins	beta-glucosidase	nonDEG	2.68	3.82
OG0000811	1	2	2	5	MN608_11337	Primary metabolism	Carbohydrate metabolism	GH domain proteins	beta-glucosidase		0.03	0.03
OG0000869	1	3	1	5	MN608_03089	Secondary metabolism	Terpenoid metabolism	Terpenoid metabolism	beta-apo-4'-carotenal oxygenase	nonDEG	5.99	10.6
OG0000869	1	3	1	5	MN608_08122	Secondary metabolism	Terpenoid metabolism	Terpenoid metabolism	beta-apo-4'-carotenal oxygenase	nonDEG	37.31	25.73
OG0000909	2	1	2	5	MN608_03873	Primary metabolism	Protein synthesis	Post-translational modification	beta-1,4-mannosyl-glycoprotein beta-1,4-N-acetylglucosaminyltransferase	nonDEG	7.48	10.46
OG0000845	2	2	1	5	MN608_03079	Cytoskeleton	Septins	Septins	axial budding pattern protein 2	nonDEG	12.71	20.08
OG0001017	2	2	1	5	MN608_06150	Transport	Other transport-related	Other transport-related	ATP-binding cassette subfamily C (CFTR/MRP) member 1	nonDEG	16.35	6.44
OG0001017	2	2	1	5	MN608_10935	Transport	Other transport-related	Other transport-related	ATP-binding cassette subfamily C (CFTR/MRP) member 1	2.29	33.43	5.95
OG0000947	1	1	3	5	MN608_00222	Other	Other	Other	arylesterase	nonDEG	35.42	60.88
OG0000905	3	1	1	5	MN608_01207	Other	Other	Other	arrestin-related trafficking adapter 4/5/7	nonDEG	43.91	34.68
OG0000948	2	2	1	5	MN608_08880	Other	Other	Other	anoctamin-10	nonDEG	2.28	5.49
OG0000990	2	2	1	5	MN608_11838	Cytoskeleton	Actin cytoskeletion	Actin cytoskeletion	ankyrin repeat domain-containing protein 50	nonDEG	2.4	3.07
OG0001040	1	2	2	5	MN608_05332	Primary metabolism	Protein synthesis	Post-translational modification	alpha 1,2-mannosyltransferase	nonDEG	81.13	125.59
OG0001040	1	2	2	5	MN608_07411	Primary metabolism	Protein synthesis	Post-translational modification	alpha 1,2-mannosyltransferase	nonDEG	8.1	11.23
OG0000977	3	1	1	5	MN608_04487	Primary metabolism	Nucleotide metabolism	Purine metabolism	allantoinase	-3.04	0.73	15.52
OG0000824	2	2	1	5	MN608_00749	Primary metabolism (secreted)	Carbohydrate metabolism	Glycolysis/Gluconeogenesis	aldose 1-epimerase	nonDEG	14.59	16.68
OG0000824	2	2	1	5	MN608_00933	Primary metabolism (secreted)	Carbohydrate metabolism	Glycolysis/Gluconeogenesis	aldose 1-epimerase	-1.41	1.8	4.8
OG0000869	1	3	1	5	MN608_11242	Primary metabolism	Amino acid metabolism	Arg and Pro metabolism	aldehyde dehydrogenase (NAD+)		0	0
OG0000973	2	2	1	5	MN608_09011	Primary metabolism	Anaerobic respiration	Alcohol dehydrogenases	alcohol dehydrogenase (NADP+)		0	0
OG0000987	3	1	1	5	MN608_01989	Primary metabolism	Anaerobic respiration	Alcohol dehydrogenases	alcohol dehydrogenase	-1.29	10.65	29.91
OG0000773	1	3	1	5	MN608_03573	Primary metabolism	Lipid degradation	Lipid oxidation	acyl-CoA dehydrogenase family member 11	nonDEG	8.98	9.73
OG0000773	1	3	1	5	MN608_05542	Primary metabolism	Lipid degradation	Lipid oxidation	acyl-CoA dehydrogenase family member 11	nonDEG	0.48	1.17
OG0000773	1	3	1	5	MN608_09076	Primary metabolism	Lipid degradation	Lipid oxidation	acyl-CoA dehydrogenase family member 11	nonDEG	0.78	1.46
OG0000903	1	3	1	5	MN608_10101	Primary metabolism	Lipid degradation	Other lipid degradation	acyl-CoA carboxylase subunit beta	nonDEG	0.83	1.3
OG0001004	1	3	1	5	MN608_11506	Secondary metabolism	Terpenoid metabolism	Terpenoid metabolism	acyclic terpene utilization AtuA family protein	nonDEG	0.32	0.56
OG0000953	3	1	1	5	MN608_11695	PCWDE (secreted)	Cross-linking glycan modification	Xylan degradation	acetylxylan esterase	3.06	1.61	0.26
OG0000813	3	1	1	5	MN608_11427	Primary metabolism	Lipid metabolism	Glycerophospholipid metabolism	acetylcholinesterase	nonDEG	2.65	2.46
OG0001046	2	2	1	5	MN608_06014	Other	Other	Other	5'-AMP-activated protein kinase regulatory gamma subunit	nonDEG	12.38	11.87
OG0001006	2	2	1	5	MN608_04040	Primary metabolism	Nucleotide metabolism	Purine metabolism	5'/3'-nucleotidase	nonDEG	3.48	4.53
OG0001006	2	2	1	5	MN608_09357	Primary metabolism	Nucleotide metabolism	Purine metabolism	5'/3'-nucleotidase	nonDEG	2.36	3.25
OG0000889	3	1	1	5	MN608_00968	Secondary metabolism	Other secondary metabolism-related	Other secondary metabolism-related	4-hydroxybenzoate polyprenyltransferase	nonDEG	9.09	14.36
OG0000799	2	2	1	5	MN608_03838	Other	Other	Other	4-hydroxy-2-oxoheptanedioate aldolase	nonDEG	38.7	43.67
OG0000799	2	2	1	5	MN608_11692	Other	Other	Other	4-hydroxy-2-oxoheptanedioate aldolase	nonDEG	2.84	4.59
OG0001002	2	2	1	5	MN608_02286	Primary metabolism	Amino acid metabolism	Ala, Asp, and Glu metabolism	4-aminobutyrate aminotransferase	nonDEG	68.64	64.72
OG0001002	2	2	1	5	MN608_05396	Primary metabolism	Amino acid metabolism	Ala, Asp, and Glu metabolism	4-aminobutyrate aminotransferase	nonDEG	330.29	221.16
OG0000825	1	3	1	5	MN608_09266	Primary metabolism	Vitamin-related metabolism	Biotin metabolism	3-oxoacyl-[acyl-carrier protein] reductase	-1.09	4.65	10.16
OG0000903	1	3	1	5	MN608_02673	Primary metabolism	Amino acid metabolism	Val, Leu, and Ile metabolism	3-methylcrotonyl-CoA carboxylase beta subunit	nonDEG	16.96	13.83
OG0001028	2	2	1	5	MN608_01788	Stress-related	Xenobiotic detoxification	Xenobiotic detoxification	2-nitrobenzoate nitroreductase	-1.08	31	70.45
OG0001028	2	2	1	5	MN608_04517	Other	Other	Other	2-nitrobenzoate nitroreductase	nonDEG	1.97	2.97
OG0000973	2	2	1	5	MN608_08935	Other	Other	Other	2,5-diketo-D-gluconate reductase A	-1.67	10.33	31.56
OG0000876	2	1	2	5	MN608_02132	Primary metabolism	Inositol metabolism	Inositol metabolism	1-phosphatidylinositol phosphodiesterase	1.78	4.81	1.02
OG0000753	2	1	2	5	MN608_03353	Other	Other	Other	1-deoxyxylulose-5-phosphate synthase	nonDEG	8.26	5.01
OG0000833	1	2	2	5	MN608_05605	FCW	FCW glucan synthesis	FCW glucan synthesis	1,3-beta-glucanosyltransferase GAS1	nonDEG	485.61	447.27
OG0000833	1	2	2	5	MN608_09575	FCW	FCW glucan synthesis	FCW glucan synthesis	1,3-beta-glucanosyltransferase GAS1	nonDEG	110.33	152.24
OG0001007	2	1	2	5	MN608_09287	Primary metabolism	Protein synthesis	Translation (ribosome-related)	[ribosomal protein S18]-alanine N-acetyltransferase	nonDEG	0.43	0.42
OG0000825	1	3	1	5	MN608_03206	Primary metabolism	Lipid metabolism	Butanoate metabolism	(S,S)-butanediol dehydrogenase	-1.28	11.41	31.55
OG0001026	2	1	2	5	MN608_04484	Primary metabolism	Lipid metabolism	Butanoate metabolism	(S,S)-butanediol dehydrogenase	-1.68	1.67	6.13
OG0000825	1	3	1	5	MN608_10214	Primary metabolism	Lipid metabolism	Butanoate metabolism	(S,S)-butanediol dehydrogenase	nonDEG	2.26	1.04
OG0001298	1	1	2	4	MN608_00255	Transport	Other transport-related	Other transport-related	Zinc-regulated transporter 2	nonDEG	29.83	39.15
OG0001682	1	2	1	4	MN608_01526	Transcription factors	Transcription factors	Transcription factors	zinc-finger protein CreA/MIG	nonDEG	14.01	8.87
OG0001387	2	1	1	4	MN608_11796	Transcription factors	Transcription factors	Transcription factors	Zinc-finger double domain-containing protein	nonDEG	0.35	0.33
OG0001668	1	2	1	4	MN608_05817	Transcription factors	Transcription factors	Transcription factors	zinc finger-containing protein	nonDEG	28.54	17.17
OG0001349	1	1	2	4	MN608_08055	Transcription factors	Transcription factors	Transcription factors	zinc finger protein 143/76	nonDEG	7.04	4.1
OG0001348	2	1	1	4	MN608_07744	Transcription factors	Transcription factors	Transcription factors	Zinc finger domain-containing protein	nonDEG	4.01	2.25
OG0001311	1	1	2	4	MN608_00113	Transcription factors	Transcription factors	Transcription factors	zinc finger CCCH domain-containing protein 13	nonDEG	6.9	4.42
OG0001455	2	1	1	4	MN608_06007	Secondary metabolism	Terpenoid metabolism	Terpenoid metabolism	zeaxanthin glucosyltransferase	nonDEG	6.23	7.79
OG0001606	2	1	1	4	MN608_05964	Other	Other	Other	YigZ family protein	nonDEG	0.51	0.65
OG0001603	1	1	2	4	MN608_01602	PCWDE (secreted)	Cross-linking glycan modification	Xyloglucan degradation	xyloglucan-specific endo-beta-1,4-glucanase	nonDEG	1.44	1.94
OG0001580	1	2	1	4	MN608_05056	Transcription factors	Transcription factors	Transcription factors	xylanolytic transcriptional activator XlnR	nonDEG	2.96	3.06
OG0001580	1	2	1	4	MN608_06086	Transcription factors	Transcription factors	Transcription factors	xylanolytic transcriptional activator XlnR	nonDEG	2.58	1.67
OG0001309	1	2	1	4	MN608_09797	Secondary metabolism	Terpenoid metabolism	Terpenoid metabolism	xanthine dioxygenase		0.05	0.02
OG0001309	1	2	1	4	MN608_09801	Secondary metabolism	Terpenoid metabolism	Terpenoid metabolism	xanthine dioxygenase	nonDEG	0.35	0.16
OG0001204	1	1	2	4	MN608_09830	Secondary metabolism	Terpenoid metabolism	Terpenoid metabolism	xanthine dehydrogenase/oxidase	nonDEG	9.18	8.06
OG0001617	1	1	2	4	MN608_03606	Transcription factors	Transcription factors	Transcription factors	white-opaque regulator 2	1.02	9.87	5.04
OG0001401	2	1	1	4	MN608_02698	Primary metabolism	Energy metabolism	ETC and ATP synthesis	V-type H+-transporting ATPase proteolipid subunit	nonDEG	39.63	55.76
OG0001192	1	1	2	4	MN608_03893	Transport	Inorganic ion transport	Ca2+ transport	voltage-dependent calcium channel	nonDEG	7.1	3.64
OG0001685	2	1	1	4	MN608_08654	Transport	Other transport-related	Other transport-related	Voltage-dependent anion channel	nonDEG	16.23	38.73
OG0001587	1	2	1	4	MN608_02249	Primary metabolism	Lipid synthesis	Sphingolipid metabolism	very-long-chain ceramide synthase	nonDEG	18.32	12.13
OG0001490	2	1	1	4	MN608_02498	Primary metabolism	Lipid synthesis	Sphingolipid metabolism	very-long-chain ceramide synthase	nonDEG	31.57	27.5
OG0001587	1	2	1	4	MN608_06571	Primary metabolism	Lipid synthesis	Sphingolipid metabolism	very-long-chain ceramide synthase	nonDEG	0.05	0.02
OG0001667	1	2	1	4	MN608_00588	Secondary metabolism	Other secondary metabolism-related	Other secondary metabolism-related	Velvet factor	nonDEG	17.16	21.8
OG0001196	1	1	2	4	MN608_01034	Secondary metabolism	Other secondary metabolism-related	Other secondary metabolism-related	Velvet factor	nonDEG	17.25	8.59
OG0001667	1	2	1	4	MN608_07498	Secondary metabolism	Other secondary metabolism-related	Other secondary metabolism-related	Velvet factor	5.01	3.27	0.06
OG0001707	1	2	1	4	MN608_04294	Other	Other	Other	variant SH3 domain-containing protein	2.79	1	0.12
OG0001707	1	2	1	4	MN608_05213	Other	Other	Other	variant SH3 domain-containing protein	nonDEG	9.01	5.04
OG0001549	1	2	1	4	MN608_08577	Other	Other	Other	vanillyl-alcohol oxidase	nonDEG	0.16	0.12
OG0001693	2	1	1	4	MN608_11437	Transport	Iron transport (incl, siderophores)	Iron transport (incl, siderophores)	vacuolar iron transporter family protein	-1.08	15.55	32.61
OG0001147	2	1	1	4	MN608_06875	Primary metabolism	Amino acid metabolism	Arginine biosynthesis	urease	nonDEG	13.88	15.05
OG0001528	1	1	2	4	MN608_05244	Other	Other	Other	urea-proton symporter	nonDEG	0.84	0.51
OG0001687	1	2	1	4	MN608_05976	Primary metabolism	Nucleotide metabolism	Pyrimidine metabolism	uracil phosphoribosyltransferase	nonDEG	38.05	59.4
OG0001687	1	2	1	4	MN608_06437	Primary metabolism	Nucleotide metabolism	Pyrimidine metabolism	uracil phosphoribosyltransferase	nonDEG	0.8	0.84
OG0001526	2	1	1	4	MN608_01960	Plant cell wall modification	Pectin modification	Rhamnogalacturonan degradation	unsaturated rhamnogalacturonyl hydrolase	nonDEG	3.76	3.1
OG0001597	1	1	2	4	MN608_03098	Primary metabolism	Carbohydrate metabolism	Galactose metabolism	UDP-glucose 4-epimerase	nonDEG	73.98	110.76
OG0001700	1	1	2	4	MN608_08826	Primary metabolism	Protein degradation	Proteasome-mediated degradation	ubiquitin carboxyl-terminal hydrolase 22/27/51	nonDEG	6.16	4.38
OG0001381	1	1	2	4	MN608_02837	Other	Other	Other	ubiquinone biosynthesis protein COQ4	nonDEG	46.05	52.09
OG0001341	1	2	1	4	MN608_01670	Primary metabolism	Energy metabolism	Oxidative phosphorylation	ubiquinol-cytochrome c reductase subunit 8	nonDEG	0.5	0.33
OG0001341	1	2	1	4	MN608_07672	Primary metabolism	Energy metabolism	Oxidative phosphorylation	ubiquinol-cytochrome c reductase subunit 8	-1.13	222.49	478.06
OG0001280	2	1	1	4	MN608_04750	Primary metabolism	Protein synthesis	Aminoacyl-tRNA biosynthesis	tyrosyl-tRNA synthetase	nonDEG	104.68	182.65
OG0001374	1	2	1	4	MN608_05657	Other	Other	Other	tyrosine-protein phosphatase	nonDEG	7.73	15.44
OG0001270	2	1	1	4	MN608_02781	Primary metabolism	Vitamin-related metabolism	Pantothenate and CoA biosynthesis	type II pantothenate kinase	nonDEG	19.63	20.04
OG0001343	2	1	1	4	MN608_07902	Primary metabolism	Protein degradation	Protease-like proteins	type II methionyl aminopeptidase	nonDEG	68.42	76.32
OG0001146	1	1	2	4	MN608_07092	Signaling	Other signaling-related	Other signaling-related	two-component system, sensor histidine kinase and response regulator	1.72	8.96	2.94
OG0001523	2	1	1	4	MN608_09637	Cytoskeleton	Microtubulue cytoskeleton	Microtubulue cytoskeleton	tubulin--tyrosine ligase	nonDEG	21.04	33.26
OG0001658	2	1	1	4	MN608_01225	Cytoskeleton	Microtubulue cytoskeleton	Microtubulue cytoskeleton	tubulin beta	nonDEG	169.89	169.26
OG0001646	2	1	1	4	MN608_09915	Primary metabolism	Amino acid metabolism	Phe, Tyr, and Trp metabolism	tryptophan synthase	nonDEG	25.5	22.25
OG0001610	1	1	2	4	MN608_09036	Primary metabolism	Nucleic acid metabolism	RNA processing-related	tRNA (guanine9-N1)-methyltransferase	nonDEG	140.75	104.59
OG0001664	1	2	1	4	MN608_00350	Primary metabolism	Carbohydrate metabolism	Glycolysis/Gluconeogenesis	triosephosphate isomerase (TIM)	-1.19	225.06	543.77
OG0001110	2	1	1	4	MN608_07592	Secondary metabolism	Toxin and antibiotic synthesis	Other toxin and antibiotic synthesis-related	trichothecene 3-O-acetyltransferase	5.03	0.09	0
OG0001627	1	2	1	4	MN608_11783	Primary metabolism	Lipid degradation	Phospholipid degradation	triacylglycerol lipase	nonDEG	0.69	1.81
OG0001295	2	1	1	4	MN608_02343	Other	Other	Other	Translationally controlled tumour protein	-1.16	943.76	2083.48
OG0001123	2	1	1	4	MN608_04662	Transport	Other transport-related	Other transport-related	transient receptor potential cation channel subfamily C member 4	nonDEG	6.73	6.35
OG0001301	1	2	1	4	MN608_08917	Transcription factors	Transcription factors	Transcription factors	transcriptional activator protein UGA3	nonDEG	1.32	0.83
OG0001538	2	1	1	4	MN608_03432	Transcription factors	Transcription factors	Transcription factors	transcription initiation protein SPT3	nonDEG	20.64	27.73
OG0001139	1	2	1	4	MN608_01300	Transcription factors	Transcription factors	Transcription factors	transcription initiation factor TFIIB	nonDEG	0.55	0.9
OG0001139	1	2	1	4	MN608_04177	Transcription factors	Transcription factors	Transcription factors	transcription initiation factor TFIIB	nonDEG	54.11	54.37
OG0001682	1	2	1	4	MN608_01971	Transcription factors	Transcription factors	Transcription factors	transcription factor STE12	1.05	83.4	42.85
OG0001644	1	1	2	4	MN608_10526	Primary metabolism	Protein degradation	Proteasome-mediated degradation	Topors-like E3 ubiquitin-protein ligase	nonDEG	5.12	7.41
OG0001193	1	2	1	4	MN608_02663	Other	Other	Other	TLC domain-containing protein	nonDEG	12.08	13.92
OG0001193	1	2	1	4	MN608_03734	Other	Other	Other	TLC domain-containing protein	nonDEG	32.8	36.96
OG0001160	1	2	1	4	MN608_07013	Primary metabolism	Nucleic acid metabolism	DNA reparation	thymine-DNA glycosylase	-1.09	18.22	38.72
OG0001160	1	2	1	4	MN608_09354	Primary metabolism	Nucleic acid metabolism	DNA reparation	thymine-DNA glycosylase	nonDEG	0.32	0.72
OG0001328	2	1	1	4	MN608_07925	Primary metabolism	Amino acid metabolism	Gly, Ser, and Thr metabolism	threonine dehydratase	nonDEG	16.06	19.84
OG0001189	2	1	1	4	MN608_04098	Stress-related	Redox metabolism-related	Redox metabolism-related	thioredoxin 1	nonDEG	24.21	30.1
OG0001485	2	1	1	4	MN608_05174	Other	Other	Other	TatD family hydrolase	nonDEG	7.8	11.89
OG0001335	2	1	1	4	MN608_07754	Other	Other	Other	target of rapamycin complex subunit LST8	nonDEG	21.36	33.79
OG0001722	1	1	2	4	MN608_10452	Other	Other	Other	SWR1-complex protein 3	nonDEG	16.46	14.5
OG0001222	2	1	1	4	MN608_11738	Other	Other	Other	swainsonine biosynthesis oxidoreductase SwnN	nonDEG	0	0.25
OG0001567	1	1	2	4	MN608_03528	Other	Other	Other	Svf1-like C-terminal lipocalin-like domain-containing protein	nonDEG	84.12	124.59
OG0001638	2	1	1	4	MN608_01088	Primary metabolism	Energy metabolism	TCA	succinyl-CoA synthetase beta subunit	nonDEG	66.22	62.66
OG0001244	2	1	1	4	MN608_06604	Primary metabolism	Energy metabolism	TCA	succinate dehydrogenase (ubiquinone) cytochrome b560 subunit	nonDEG	108.47	222.85
OG0001352	1	2	1	4	MN608_02891	Secondary metabolism	Toxin and antibiotic synthesis	Other toxin and antibiotic synthesis-related	structural toxin protein (hemagglutinin/hemolysin) RtxA	nonDEG	0.2	0.39
OG0001352	1	2	1	4	MN608_11191	Secondary metabolism	Toxin and antibiotic synthesis	Other toxin and antibiotic synthesis-related	structural toxin protein (hemagglutinin/hemolysin) RtxA		0	0
OG0001239	2	1	1	4	MN608_03546	Primary metabolism	Lipid synthesis	Steroid synthesis	sterol 22-desaturase	1.17	119.91	61.09
OG0001547	1	1	2	4	MN608_08623	Other	Other	Other	SRR1 domain-containing protein	nonDEG	10.1	7.3
OG0001412	1	2	1	4	MN608_03663	Primary metabolism	Nucleic acid metabolism	RNA processing-related	splicing regulatory glutamine/lysine-rich protein 1	nonDEG	66.28	66.3
OG0001316	1	1	2	4	MN608_04196	Primary metabolism	Lipid synthesis	Sphingolipid metabolism	sphingosine kinase	nonDEG	15.29	14.41
OG0001340	1	1	2	4	MN608_08154	Primary metabolism	Amino acid metabolism	Arg and Pro metabolism	spermine oxidase	nonDEG	1.9	2.4
OG0001471	1	2	1	4	MN608_03071	Primary metabolism	Carbohydrate metabolism	Other monosaccharide metabolism-related	sorbose reductase	-2.01	1.67	5.08
OG0001418	1	1	2	4	MN608_01900	Transport	Other transport-related	Other transport-related	solute carrier family 35 member E3	nonDEG	0.09	0.05
OG0001463	1	2	1	4	MN608_11469	Transport	Other transport-related	Other transport-related	solute carrier family 26 (sodium-independent sulfate anion transporter) member 11	-1.15	1.28	3.21
OG0001515	2	1	1	4	MN608_04243	Transport	Other transport-related	Other transport-related	solute carrier family 25 (mitochondrial S-adenosylmethionine transporter) member 26	nonDEG	69.73	122.76
OG0001180	1	1	2	4	MN608_06780	Transport	Inorganic ion transport	(PO4)3+ transport	solute carrier family 25 (mitochondrial phosphate transporter) member 3	nonDEG	6.78	10.78
OG0001076	2	1	1	4	MN608_07847	Transport	Other transport-related	Other transport-related	solute carrier family 25 (mitochondrial folate transporter) member 32	nonDEG	19.98	17.13
OG0001199	2	1	1	4	MN608_01380	Transport	Other transport-related	Other transport-related	solute carrier family 25 (mitochondrial dicarboxylate transporter) member 10	nonDEG	7.98	6.53
OG0001469	1	1	2	4	MN608_02085	Transport	Inorganic ion transport	Na+ transport	sodium/hydrogen antiporter	nonDEG	13.45	10.16
OG0001695	1	2	1	4	MN608_07622	Transport	Inorganic ion transport	Na+ transport	sodium/hydrogen antiporter	nonDEG	10.56	7.76
OG0001695	1	2	1	4	MN608_10775	Transport	Inorganic ion transport	Na+ transport	sodium/hydrogen antiporter	nonDEG	6.99	5.37
OG0001427	1	1	2	4	MN608_08691	Transport	Inorganic ion transport	Ca2+ transport	Sodium/calcium exchanger protein		0	0
OG0001703	1	1	2	4	MN608_03632	Other	Other	Other	SMARC subfamily A3	nonDEG	9.2	9.99
OG0001338	1	1	2	4	MN608_07947	Other	Other	Other	SMARC subfamily A member 5	nonDEG	14.73	10.02
OG0001190	1	1	2	4	MN608_08252	Primary metabolism	Protein degradation	Proteasome-mediated degradation	small ubiquitin-related modifier	nonDEG	200.09	307.67
OG0001688	1	1	2	4	MN608_05980	Primary metabolism	Protein synthesis	Translation (ribosome-related)	small subunit ribosomal protein S3Ae	nonDEG	917.49	1515.4
OG0001356	2	1	1	4	MN608_02070	Primary metabolism	Protein synthesis	Translation (ribosome-related)	small subunit ribosomal protein S15Ae	nonDEG	416.99	553.74
OG0001709	1	1	2	4	MN608_05330	Primary metabolism	Lipid metabolism	Fatty acid degradation	short-chain 2-methylacyl-CoA dehydrogenase	nonDEG	19.66	24.62
OG0001137	2	1	1	4	MN608_02993	Other	Other	Other	short chain dehydrogenase	nonDEG	187.65	284.54
OG0001188	1	1	2	4	MN608_04783	Signaling	Ser/Thr kinases	Ser/Thr kinases	serine/threonine-protein kinase RIM15	nonDEG	13.83	7.53
OG0001554	1	2	1	4	MN608_08695	Cell cycle-related	Cell cycle-related	Cell cycle-related	ser/thr/tyr protein kinase RAD53	nonDEG	0.27	0.27
OG0001184	1	2	1	4	MN608_08241	FCW	Other FCW-related	Other FCW-related	septal pore-associated protein	nonDEG	136.21	98.13
OG0001655	1	1	2	4	MN608_02613	Other	Other	Other	Scytalone dehydratase	nonDEG	12.37	16.34
OG0001583	2	1	1	4	MN608_01993	Other	Other	Other	SAM domain (Sterile alpha motif)	nonDEG	50.2	37.58
OG0001673	1	2	1	4	MN608_06244	Secondary metabolism	Phytohormone metabolism-related	Salicylic acid	salicylic acid 3-hydroxylase	nonDEG	1.62	2.43
OG0001656	1	2	1	4	MN608_05702	Secondary metabolism	Phytohormone metabolism-related	Salicylic acid	salicylate synthetase		0	0
OG0001557	1	1	2	4	MN608_10752	Secondary metabolism	Phytohormone metabolism-related	Salicylic acid	salicylate hydroxylase	nonDEG	0.87	0.1
OG0001385	2	1	1	4	MN608_02513	Primary metabolism	Nucleic acid metabolism	RNA processing-related	RNA recognition motif-containing protein	1.4	17.99	7.66
OG0001233	2	1	1	4	MN608_06365	Transcription factors	Transcription factors	Transcription factors	RNA polymerase II-specific transcription factor-like protein	1.58	370.45	144.74
OG0001301	1	2	1	4	MN608_07714	Transcription factors	Transcription factors	Transcription factors	RNA polymerase II-specific transcription factor-like protein	nonDEG	3.4	1.86
OG0001529	1	2	1	4	MN608_03241	Primary metabolism	Nucleic acid metabolism	Nucleases	RNA exonuclease	nonDEG	7.71	15.14
OG0001529	1	2	1	4	MN608_09189	Primary metabolism	Nucleic acid metabolism	Nucleases	RNA exonuclease	nonDEG	299.67	520.74
OG0001437	2	1	1	4	MN608_08951	Primary metabolism	Nucleic acid metabolism	RNA polymerases	RNA dependent RNA polymerase	nonDEG	69.94	45.08
OG0001660	1	1	2	4	MN608_01791	Primary metabolism	Nucleic acid metabolism	Nucleases	ribonuclease Z	nonDEG	11.99	14.41
OG0001628	1	2	1	4	MN608_10207	Primary metabolism	Nucleic acid metabolism	Nucleases	ribonuclease U2	nonDEG	5.78	7.11
OG0001307	2	1	1	4	MN608_05994	Primary metabolism	Nucleic acid metabolism	Nucleases	Ribonuclease T2 family	-1.28	37.32	94.14
OG0001198	1	1	2	4	MN608_01037	Primary metabolism	Nucleic acid metabolism	Nucleases	ribonuclease HI	nonDEG	16.3	18.31
OG0001628	1	2	1	4	MN608_02004	Primary metabolism (secreted)	Nucleic acid metabolism	Nucleases	ribonuclease	nonDEG	2.22	1.15
OG0001237	1	1	2	4	MN608_05204	Primary metabolism	Carbohydrate metabolism	Pentose phosphate pathway	ribokinase	nonDEG	11.39	13.4
OG0001577	1	1	2	4	MN608_05262	Other	Other	Other	RhoGEF domain-containing protein	nonDEG	7.24	3.84
OG0001539	2	1	1	4	MN608_05171	Other	Other	Other	reticulon family protein	nonDEG	342.71	296.16
OG0001118	1	1	2	4	MN608_01375	Primary metabolism	Nucleic acid metabolism	DNA replication	replication factor C subunit 1	nonDEG	8.69	7.88
OG0001394	1	1	2	4	MN608_02782	Other	Other	Other	Regulator of G protein signaling domain-containing protein	nonDEG	1.73	2.21
OG0001422	1	1	2	4	MN608_07582	Primary metabolism	Nucleic acid metabolism	Chromatin organization-related	regulator of chromosome condensation	nonDEG	26.74	20.7
OG0001457	2	1	1	4	MN608_09731	Other	Other	Other	Ras-related protein Rab-11A	nonDEG	93.96	139.03
OG0001326	1	1	2	4	MN608_07914	Other	Other	Other	Ran-binding protein 9/10	nonDEG	12	9.7
OG0001178	2	1	1	4	MN608_06992	Primary metabolism	Energy metabolism	TCA	pyruvate carboxylase	nonDEG	48.97	49.35
OG0001109	2	1	1	4	MN608_03291	Secondary metabolism	Alkaloid metabolism	Nicotinate and nicotinamide metabolism	pyrimidine and pyridine-specific 5'-nucleotidase	nonDEG	5.14	8.06
OG0001126	2	1	1	4	MN608_04158	Primary metabolism	Vitamin-related metabolism	Vitamin B6 metabolism	pyridoxine 4-dehydrogenase	nonDEG	10.12	15.86
OG0001648	2	1	1	4	MN608_05179	Primary metabolism	Vitamin-related metabolism	Vitamin B6 metabolism	pyridoxamine 5'-phosphate oxidase	nonDEG	40.79	79.17
OG0001463	1	2	1	4	MN608_08356	Transport	Inorganic ion transport	(SO4)2+ transport	putative sulfate transporter YPR003C	nonDEG	9.02	4.83
OG0001345	1	2	1	4	MN608_10690	Other	Other	Other	putative kinase		0.09	0.32
OG0001210	1	1	2	4	MN608_01170	Transport	Other transport-related	Other transport-related	putative cation exchanger YNL321W	nonDEG	35.55	19.12
OG0001159	2	1	1	4	MN608_01102	Other	Other	Other	pumilio RNA-binding family	nonDEG	14.77	8.47
OG0001374	1	2	1	4	MN608_08744	Other	Other	Other	protein-tyrosine phosphatase	nonDEG	10.36	14.59
OG0001623	1	1	2	4	MN608_08998	Other	Other	Other	Protein-tyrosine phosphatase	nonDEG	17.03	9.08
OG0001662	1	2	1	4	MN608_01845	Secondary metabolism	Terpenoid metabolism	Terpenoid metabolism	protein-S-isoprenylcysteine O-methyltransferase	nonDEG	8.93	12.96
OG0001662	1	2	1	4	MN608_11043	Secondary metabolism	Terpenoid metabolism	Terpenoid metabolism	protein-S-isoprenylcysteine O-methyltransferase	nonDEG	15.27	22.01
OG0001671	1	2	1	4	MN608_00606	Signaling	Ser/Thr kinases	Ser/Thr kinases	protein-serine/threonine kinase	nonDEG	91.15	63.97
OG0001671	1	2	1	4	MN608_02893	Signaling	Ser/Thr kinases	Ser/Thr kinases	protein-serine/threonine kinase	-4.86	0.02	2.13
OG0001474	1	1	2	4	MN608_04904	Signaling	Ser/Thr kinases	Ser/Thr kinases	protein-serine/threonine kinase	nonDEG	115.66	71.64
OG0001445	1	2	1	4	MN608_04448	Other	Other	Other	protein-lysine N-methyltransferase EEF2KMT	nonDEG	4.69	6.28
OG0001445	1	2	1	4	MN608_07642	Other	Other	Other	protein-lysine N-methyltransferase EEF2KMT	nonDEG	5.72	7.59
OG0001382	1	2	1	4	MN608_02796	Cytoskeleton	Actin cytoskeletion	Actin cytoskeletion	protein-histidine N-methyltransferase	-1.42	3.67	11.59
OG0001382	1	2	1	4	MN608_04052	Other	Other	Other	protein-histidine N-methyltransferase	nonDEG	1.76	1.79
OG0001717	1	2	1	4	MN608_10217	Primary metabolism	Lipid metabolism	Glycerophospholipid metabolism	protein SERAC1	nonDEG	22.52	13.03
OG0001717	1	2	1	4	MN608_11145	Primary metabolism	Lipid metabolism	Glycerophospholipid metabolism	protein SERAC1		0	0
OG0001714	1	2	1	4	MN608_02452	Other	Other	Other	protein SCO2	nonDEG	48.27	59.99
OG0001460	1	1	2	4	MN608_09661	Other	Other	Other	protein RPN4	2.54	6000.33	1101.66
OG0001162	1	2	1	4	MN608_07113	Primary metabolism	Protein synthesis	Post-translational modification	protein N-lysine methyltransferase METTL21D	nonDEG	3.23	4
OG0001162	1	2	1	4	MN608_04134	Primary metabolism	Protein synthesis	Post-translational modification	protein N-lysine methyltransferase METTL21A	nonDEG	23.31	37.34
OG0001145	2	1	1	4	MN608_07015	Other	Other	Other	protein Mpv17	nonDEG	13.18	17.39
OG0001713	1	1	2	4	MN608_03499	Transcription factors	Transcription factors	Transcription factors	proline utilization trans-activator	nonDEG	8.25	4.12
OG0001136	2	1	1	4	MN608_03784	Transcription factors	Transcription factors	Transcription factors	proline utilization trans-activator	nonDEG	9.09	10.76
OG0001508	2	1	1	4	MN608_03721	Primary metabolism	Protein degradation	Protease-like proteins	pro-apoptotic serine protease NMA111	nonDEG	11.85	8.4
OG0001639	1	1	2	4	MN608_00766	Stress-related	Chaperons	Chaperons	prefoldin subunit 4	-1.39	42.81	118.09
OG0001689	1	1	2	4	MN608_11302	Transcription factors	Transcription factors	Transcription factors	POU domain transcription factor class 2	2.03	392.69	81.48
OG0001712	1	2	1	4	MN608_04469	Transport	Inorganic ion transport	K+ transport	POTASSIUM TRANSPORTER	nonDEG	12.8	6.86
OG0001218	2	1	1	4	MN608_11799	Other	Other	Other	polysaccharide biosynthesis protein PslG		0.03	0.02
OG0001439	2	1	1	4	MN608_09146	Other	Other	Other	platelet-activating factor acetylhydrolase IB subunit alpha	nonDEG	16.94	26.24
OG0001271	1	1	2	4	MN608_01999	Other	Other	Other	PLAC8 family		0.19	0.1
OG0001336	1	1	2	4	MN608_07880	Other	Other	Other	phytanoyl-CoA hydroxylase	nonDEG	52.3	89.56
OG0001540	1	1	2	4	MN608_05873	Other	Other	Other	phototropin	nonDEG	4.94	7.86
OG0001699	1	2	1	4	MN608_08847	Other	Other	Other	phototropin	nonDEG	9.88	5.22
OG0001292	2	1	1	4	MN608_02267	Primary metabolism	Nucleotide metabolism	Purine metabolism	phosphoribosylamine--glycine ligase	nonDEG	33.61	27.13
OG0001611	1	1	2	4	MN608_09083	Primary metabolism	Inositol metabolism	Inositol metabolism	phosphatidylinositol N-acetylglucosaminyltransferase subunit Q	nonDEG	9.48	7.89
OG0001448	2	1	1	4	MN608_08362	Other	Other	Other	phosphatidylinositol alpha 1,6-mannosyltransferase	nonDEG	3.68	2.71
OG0001456	1	1	2	4	MN608_09979	Transport	Inorganic ion transport	(PO4)3+ transport	phosphate transporter	1.05	10.38	5.71
OG0001593	1	1	2	4	MN608_06750	Cell cycle-related	Cell cycle-related	Cell cycle-related	PHO85 cyclin-6/7	nonDEG	17.56	16.44
OG0001565	2	1	1	4	MN608_10607	Other	Other	Other	Pheromone-regulated membrane protein 10	1.09	4.44	2.03
OG0001468	2	1	1	4	MN608_01947	Stress-related	Peroxisome	Peroxisome	peroxisomal membrane protein 2	nonDEG	58.66	63.81
OG0001494	2	1	1	4	MN608_01184	Stress-related	Peroxisome	Peroxisome	Peroxisomal biogenesis factor 11 (PEX11)	nonDEG	52	53.47
OG0001122	1	1	2	4	MN608_08860	Stress-related	Redox metabolism-related	Redox metabolism-related	peroxiredoxin 5	-1.35	21.62	60.46
OG0001296	2	1	1	4	MN608_02121	Stress-related	Peroxisome	Peroxisome	peroxin-11C	nonDEG	14.29	9.86
OG0001451	2	1	1	4	MN608_01281	Primary metabolism	Protein synthesis	Translation	peptidyl-tRNA hydrolase PTH2 family	-1.16	14.13	32.21
OG0001157	1	2	1	4	MN608_04283	Primary metabolism	Protein synthesis	Post-translational modification	peptide-methionine (S)-S-oxide reductase	nonDEG	52.89	61.32
OG0001157	1	2	1	4	MN608_10929	Primary metabolism	Protein synthesis	Post-translational modification	peptide-methionine (S)-S-oxide reductase	nonDEG	107.72	32.31
OG0001470	1	2	1	4	MN608_03962	Primary metabolism	Protein degradation	Protease-like proteins	Peptidase inhibitor I78 family	nonDEG	366.06	650.28
OG0001470	1	2	1	4	MN608_03963	Primary metabolism	Protein degradation	Protease-like proteins	Peptidase inhibitor I78 family	nonDEG	115.31	217.92
OG0001518	2	1	1	4	MN608_09918	Stress-related (secreted)	PR-like proteins	PR-like proteins	pathogenesis-related protein 1		0	0
OG0001302	1	1	2	4	MN608_07712	Primary metabolism	Lipid degradation	Phospholipid degradation	patatin-like phospholipase family protein	1.34	11.75	4.78
OG0001466	1	2	1	4	MN608_05274	Primary metabolism	Amino acid metabolism	Ala, Asp, and Glu metabolism	pantoate--beta-alanine ligase	nonDEG	13.55	21.21
OG0001466	1	2	1	4	MN608_08529	Primary metabolism	Amino acid metabolism	Ala, Asp, and Glu metabolism	pantoate--beta-alanine ligase		0.04	0
OG0001399	2	1	1	4	MN608_02688	Other	Other	Other	oxysterol-binding protein 1	nonDEG	22.2	14.94
OG0001661	1	2	1	4	MN608_07577	Other	Other	Other	oxygenase MpaB family protein	nonDEG	5.69	11.04
OG0001350	2	1	1	4	MN608_08014	Primary metabolism	Carbohydrate metabolism	Glyoxylate metabolism	oxalate--CoA ligase	nonDEG	22.36	18.25
OG0001453	1	2	1	4	MN608_01068	Stress-related	Temperature and osmotic stress	Temperature and osmotic stress	osomolarity two-component system, phosphorelay intermediate protein YPD1	nonDEG	4.03	2.17
OG0001453	1	2	1	4	MN608_03270	Stress-related	Temperature and osmotic stress	Temperature and osmotic stress	osomolarity two-component system, phosphorelay intermediate protein YPD1	-1.18	58.35	128.1
OG0001604	1	1	2	4	MN608_06442	Primary metabolism	Amino acid metabolism	Arg and Pro metabolism	ornithine decarboxylase	nonDEG	67.16	42.78
OG0001223	2	1	1	4	MN608_00200	Other	Other	Other	ophiobolin F synthase	nonDEG	0.44	0.58
OG0001601	1	1	2	4	MN608_06734	Primary metabolism	Lipid synthesis	Desaturases	omega-6 fatty acid desaturase	nonDEG	165.81	205.6
OG0001315	2	1	1	4	MN608_04053	Other	Other	Other	obg-like ATPase 1	nonDEG	122.14	168.24
OG0001195	1	2	1	4	MN608_01013	Primary metabolism	Amino acid metabolism	Cys and Met metabolism	O-acetylhomoserine/O-acetylserine sulfhydrylase	nonDEG	73.22	42.11
OG0001195	1	2	1	4	MN608_10940	Primary metabolism	Amino acid metabolism	Cys and Met metabolism	O-acetylhomoserine/O-acetylserine sulfhydrylase	2.42	3.97	0.59
OG0001728	1	2	1	4	MN608_04390	Other	Other	Other	NUDIX domain-containing protein	-1.52	15.38	44.85
OG0001345	1	2	1	4	MN608_07905	Other	Other	Other	nucleoside/nucleotide kinase family protein	-1.09	12.27	28.59
OG0001149	1	1	2	4	MN608_01302	Other	Other	Other	nucleolin		0.12	0.06
OG0001083	2	1	1	4	MN608_05620	Stress-related	Redox metabolism-related	Redox metabolism-related	non-heme chloroperoxidase	nonDEG	9.42	11.92
OG0001723	1	2	1	4	MN608_09930	Other	Other	Other	NmrA family NAD(P)-binding protein	nonDEG	0.13	0.29
OG0001723	1	2	1	4	MN608_10835	Other	Other	Other	NmrA family NAD(P)-binding protein	-2.85	12.28	84.4
OG0001238	1	2	1	4	MN608_10273	Other	Other	Other	nitrate reductase (NAD(P)H)	nonDEG	5.91	5.89
OG0001254	2	1	1	4	MN608_10373	Other	Other	Other	nitrate reductase (NAD(P)H)	nonDEG	258.08	220.94
OG0001238	1	2	1	4	MN608_10682	Other	Other	Other	nitrate reductase (NAD(P)H)	nonDEG	50.14	49.83
OG0001721	1	2	1	4	MN608_08426	Other	Other	Other	N-hydroxyarylamine O-acetyltransferase	nonDEG	1.15	2.11
OG0001721	1	2	1	4	MN608_10300	Other	Other	Other	N-hydroxyarylamine O-acetyltransferase	nonDEG	11.09	22.03
OG0001684	1	2	1	4	MN608_06019	Other	Other	Other	NAP domain-containing protein	nonDEG	55.51	66.52
OG0001684	1	2	1	4	MN608_08551	Other	Other	Other	NAP domain-containing protein	nonDEG	74.24	90.69
OG0001406	2	1	1	4	MN608_03705	Other	Other	Other	NADPH-ferrihemoprotein reductase	nonDEG	115.71	85.07
OG0001524	2	1	1	4	MN608_07150	Primary metabolism	Energy metabolism	ETC and ATP synthesis	NADPH:quinone reductase	nonDEG	5.08	7.76
OG0001598	1	2	1	4	MN608_09024	Primary metabolism	Energy metabolism	ETC and ATP synthesis	NADPH:quinone reductase	nonDEG	52.11	92.88
OG0001598	1	2	1	4	MN608_09463	Primary metabolism	Energy metabolism	ETC and ATP synthesis	NADPH:quinone reductase	nonDEG	4.29	8.99
OG0001339	2	1	1	4	MN608_05392	Primary metabolism	Energy metabolism	ETC and ATP synthesis	NADH-ubiquinone oxidoreductase subunit	nonDEG	58.62	69.43
OG0001405	1	2	1	4	MN608_01723	Other	Other	Other	NADH:quinone reductase (non-electrogenic)	nonDEG	10.88	15.98
OG0001405	1	2	1	4	MN608_09525	Other	Other	Other	NADH:quinone reductase (non-electrogenic)	nonDEG	11.68	9.06
OG0001314	1	2	1	4	MN608_04061	Other	Other	Other	NADAR domain-containing protein	nonDEG	2.7	4.94
OG0001314	1	2	1	4	MN608_10399	Other	Other	Other	NADAR domain-containing protein		0	0
OG0001599	1	2	1	4	MN608_09332	Other	Other	Other	NAD(P)H-binding protein	-1.11	4.6	8.85
OG0001152	2	1	1	4	MN608_10532	Other	Other	Other	NAD(P)H-binding protein	-1.67	7.2	31.07
[truncated: 5,024 more rows]

## Sheet: Unique to M. nivale
Orthogroup	F graminearum orthologs	M nivale orthologs	S borealis orthologs	Total orthologs	GeneID	Supercategory	Category	Subcategory	Mantis annotation	Expression in response to plant extract addition (log2FC)	Plant extract mean TPM	Control mean TPM
OG0000003	0	37	0	37	MN608_07679	Signaling	Ser/Thr phosphatases	Ser/Thr phosphatases	serine/threonine-protein phosphatase 6 regulatory ankyrin repeat subunit B	nonDEG	7.38	7.14
OG0000003	0	37	0	37	MN608_08486	Primary metabolism	Lipid metabolism	Glycerophospholipid metabolism	protein SERAC1	nonDEG	2.56	5.13
OG0000003	0	37	0	37	MN608_07461	Unknown	Unknown	Unknown	hypothetical protein	nonDEG	0.3	0.17
OG0000003	0	37	0	37	MN608_10080	Unknown	Unknown	Unknown	hypothetical protein	-2.11	0.48	1.85
OG0000003	0	37	0	37	MN608_10081	Unknown	Unknown	Unknown	hypothetical protein		0.79	2.21
OG0000003	0	37	0	37	MN608_00043	Reproduction	Heterokaryon incompatibility proteins	Heterokaryon incompatibility proteins	HET domain-containing protein	nonDEG	3.57	5
OG0000003	0	37	0	37	MN608_00435	Reproduction	Heterokaryon incompatibility proteins	Heterokaryon incompatibility proteins	HET domain-containing protein	nonDEG	2.67	2.98
OG0000003	0	37	0	37	MN608_03102	Reproduction	Heterokaryon incompatibility proteins	Heterokaryon incompatibility proteins	HET domain-containing protein	nonDEG	0.18	0.12
OG0000003	0	37	0	37	MN608_03999	Reproduction	Heterokaryon incompatibility proteins	Heterokaryon incompatibility proteins	HET domain-containing protein	nonDEG	0.95	1.54
OG0000003	0	37	0	37	MN608_04142	Reproduction	Heterokaryon incompatibility proteins	Heterokaryon incompatibility proteins	HET domain-containing protein	nonDEG	15.3	26.11
OG0000003	0	37	0	37	MN608_04146	Reproduction	Heterokaryon incompatibility proteins	Heterokaryon incompatibility proteins	HET domain-containing protein		0	0.06
OG0000003	0	37	0	37	MN608_05301	Reproduction	Heterokaryon incompatibility proteins	Heterokaryon incompatibility proteins	HET domain-containing protein	nonDEG	2.71	2.23
OG0000003	0	37	0	37	MN608_05682	Reproduction	Heterokaryon incompatibility proteins	Heterokaryon incompatibility proteins	HET domain-containing protein	nonDEG	0.52	0.66
OG0000003	0	37	0	37	MN608_06385	Reproduction	Heterokaryon incompatibility proteins	Heterokaryon incompatibility proteins	HET domain-containing protein	nonDEG	0.39	0.41
OG0000003	0	37	0	37	MN608_06524	Reproduction	Heterokaryon incompatibility proteins	Heterokaryon incompatibility proteins	HET domain-containing protein	nonDEG	3.81	1.95
OG0000003	0	37	0	37	MN608_06756	Reproduction	Heterokaryon incompatibility proteins	Heterokaryon incompatibility proteins	HET domain-containing protein	nonDEG	1.5	3.02
OG0000003	0	37	0	37	MN608_07452	Reproduction	Heterokaryon incompatibility proteins	Heterokaryon incompatibility proteins	HET domain-containing protein	-1.17	2.79	7.26
OG0000003	0	37	0	37	MN608_07462	Reproduction	Heterokaryon incompatibility proteins	Heterokaryon incompatibility proteins	HET domain-containing protein	nonDEG	0.84	0.43
OG0000003	0	37	0	37	MN608_07746	Reproduction	Heterokaryon incompatibility proteins	Heterokaryon incompatibility proteins	HET domain-containing protein	-1.25	3.5	8.51
OG0000003	0	37	0	37	MN608_08502	Reproduction	Heterokaryon incompatibility proteins	Heterokaryon incompatibility proteins	HET domain-containing protein	nonDEG	0.46	0.68
OG0000003	0	37	0	37	MN608_08503	Reproduction	Heterokaryon incompatibility proteins	Heterokaryon incompatibility proteins	HET domain-containing protein	nonDEG	2.78	3.85
OG0000003	0	37	0	37	MN608_10065	Reproduction	Heterokaryon incompatibility proteins	Heterokaryon incompatibility proteins	HET domain-containing protein	-1.17	4.98	12.31
OG0000003	0	37	0	37	MN608_10123	Reproduction	Heterokaryon incompatibility proteins	Heterokaryon incompatibility proteins	HET domain-containing protein	nonDEG	0.67	0.52
OG0000003	0	37	0	37	MN608_10185	Reproduction	Heterokaryon incompatibility proteins	Heterokaryon incompatibility proteins	HET domain-containing protein	-1.46	0.72	1.86
OG0000003	0	37	0	37	MN608_10210	Reproduction	Heterokaryon incompatibility proteins	Heterokaryon incompatibility proteins	HET domain-containing protein	nonDEG	1.35	2.25
OG0000003	0	37	0	37	MN608_10416	Reproduction	Heterokaryon incompatibility proteins	Heterokaryon incompatibility proteins	HET domain-containing protein	nonDEG	3.54	2.83
OG0000003	0	37	0	37	MN608_10685	Reproduction	Heterokaryon incompatibility proteins	Heterokaryon incompatibility proteins	HET domain-containing protein	nonDEG	0.1	0
OG0000003	0	37	0	37	MN608_11046	Reproduction	Heterokaryon incompatibility proteins	Heterokaryon incompatibility proteins	HET domain-containing protein	nonDEG	3.31	2.08
OG0000003	0	37	0	37	MN608_11080	Reproduction	Heterokaryon incompatibility proteins	Heterokaryon incompatibility proteins	HET domain-containing protein		0	0
OG0000003	0	37	0	37	MN608_11192	Reproduction	Heterokaryon incompatibility proteins	Heterokaryon incompatibility proteins	HET domain-containing protein		0	0
OG0000003	0	37	0	37	MN608_11207	Reproduction	Heterokaryon incompatibility proteins	Heterokaryon incompatibility proteins	HET domain-containing protein		0	0
OG0000003	0	37	0	37	MN608_11349	Reproduction	Heterokaryon incompatibility proteins	Heterokaryon incompatibility proteins	HET domain-containing protein	nonDEG	0.09	0.37
OG0000003	0	37	0	37	MN608_11471	Reproduction	Heterokaryon incompatibility proteins	Heterokaryon incompatibility proteins	HET domain-containing protein	nonDEG	2.76	3.77
OG0000003	0	37	0	37	MN608_11761	Reproduction	Heterokaryon incompatibility proteins	Heterokaryon incompatibility proteins	HET domain-containing protein	-1.08	32.82	67.56
OG0000003	0	37	0	37	MN608_11895	Reproduction	Heterokaryon incompatibility proteins	Heterokaryon incompatibility proteins	HET domain-containing protein	nonDEG	1.5	2.29
OG0000003	0	37	0	37	MN608_02909	Cytoskeleton	Actin cytoskeletion	Actin cytoskeletion	ankyrin repeat domain-containing protein 50	nonDEG	2.75	2.1
OG0000003	0	37	0	37	MN608_11900	Cytoskeleton	Actin cytoskeletion	Actin cytoskeletion	ankyrin repeat domain-containing protein 50	nonDEG	2.61	4.73
OG0000034	0	18	0	18	MN608_00081	Secondary metabolism	Toxin and antibiotic synthesis	Aspirochlorine synthesis-related	aspirochlorine biosynthesis cytochrome P450 monooxygenase	nonDEG	0.39	0.69
OG0000034	0	18	0	18	MN608_00166	Secondary metabolism	Toxin and antibiotic synthesis	Aspirochlorine synthesis-related	aspirochlorine biosynthesis cytochrome P450 monooxygenase	3.26	2.38	0.43
OG0000034	0	18	0	18	MN608_03995	Secondary metabolism	Toxin and antibiotic synthesis	Aspirochlorine synthesis-related	aspirochlorine biosynthesis cytochrome P450 monooxygenase	nonDEG	1.26	2.92
OG0000034	0	18	0	18	MN608_04016	Secondary metabolism	Toxin and antibiotic synthesis	Aspirochlorine synthesis-related	aspirochlorine biosynthesis cytochrome P450 monooxygenase	nonDEG	1.19	1.21
OG0000034	0	18	0	18	MN608_05491	Secondary metabolism	Toxin and antibiotic synthesis	Aspirochlorine synthesis-related	aspirochlorine biosynthesis cytochrome P450 monooxygenase	nonDEG	1.44	2.07
OG0000034	0	18	0	18	MN608_06663	Secondary metabolism	Toxin and antibiotic synthesis	Aspirochlorine synthesis-related	aspirochlorine biosynthesis cytochrome P450 monooxygenase	nonDEG	0.09	0.1
OG0000034	0	18	0	18	MN608_06751	Secondary metabolism	Toxin and antibiotic synthesis	Aspirochlorine synthesis-related	aspirochlorine biosynthesis cytochrome P450 monooxygenase	nonDEG	1.43	0.88
OG0000034	0	18	0	18	MN608_06752	Secondary metabolism	Toxin and antibiotic synthesis	Aspirochlorine synthesis-related	aspirochlorine biosynthesis cytochrome P450 monooxygenase	nonDEG	0.62	0.54
OG0000034	0	18	0	18	MN608_08403	Secondary metabolism	Toxin and antibiotic synthesis	Aspirochlorine synthesis-related	aspirochlorine biosynthesis cytochrome P450 monooxygenase	nonDEG	14.21	19.16
OG0000034	0	18	0	18	MN608_08871	Secondary metabolism	Toxin and antibiotic synthesis	Aspirochlorine synthesis-related	aspirochlorine biosynthesis cytochrome P450 monooxygenase		0.02	0
OG0000034	0	18	0	18	MN608_09172	Secondary metabolism	Toxin and antibiotic synthesis	Aspirochlorine synthesis-related	aspirochlorine biosynthesis cytochrome P450 monooxygenase	nonDEG	132.57	104.44
OG0000034	0	18	0	18	MN608_09442	Secondary metabolism	Toxin and antibiotic synthesis	Aspirochlorine synthesis-related	aspirochlorine biosynthesis cytochrome P450 monooxygenase	2.01	1.15	0.26
OG0000034	0	18	0	18	MN608_10437	Secondary metabolism	Toxin and antibiotic synthesis	Aspirochlorine synthesis-related	aspirochlorine biosynthesis cytochrome P450 monooxygenase	nonDEG	1.55	0.86
OG0000034	0	18	0	18	MN608_10703	Secondary metabolism	Toxin and antibiotic synthesis	Aspirochlorine synthesis-related	aspirochlorine biosynthesis cytochrome P450 monooxygenase		0.02	0
OG0000034	0	18	0	18	MN608_10769	Secondary metabolism	Toxin and antibiotic synthesis	Aspirochlorine synthesis-related	aspirochlorine biosynthesis cytochrome P450 monooxygenase	nonDEG	0.58	0.98
OG0000034	0	18	0	18	MN608_11248	Secondary metabolism	Toxin and antibiotic synthesis	Aspirochlorine synthesis-related	aspirochlorine biosynthesis cytochrome P450 monooxygenase	nonDEG	1.58	0.61
OG0000034	0	18	0	18	MN608_11418	Secondary metabolism	Toxin and antibiotic synthesis	Aspirochlorine synthesis-related	aspirochlorine biosynthesis cytochrome P450 monooxygenase		0	0
OG0000034	0	18	0	18	MN608_11447	Secondary metabolism	Toxin and antibiotic synthesis	Aspirochlorine synthesis-related	aspirochlorine biosynthesis cytochrome P450 monooxygenase	nonDEG	0.13	0.16
OG0000051	0	16	0	16	MN608_00178	Other	Other	Other	cytochrome P450 monooxygenase 2		0	0.03
OG0000051	0	16	0	16	MN608_01821	Other	Other	Other	cytochrome P450 monooxygenase 2		0.03	0.01
OG0000051	0	16	0	16	MN608_02890	Other	Other	Other	cytochrome P450 monooxygenase 2	nonDEG	0.78	1.77
OG0000051	0	16	0	16	MN608_03996	Other	Other	Other	cytochrome P450 monooxygenase 2		0.33	0.16
OG0000051	0	16	0	16	MN608_05551	Other	Other	Other	cytochrome P450 monooxygenase 2		0.02	0.04
OG0000051	0	16	0	16	MN608_06661	Other	Other	Other	cytochrome P450 monooxygenase 2	6.03	0.2	0
OG0000051	0	16	0	16	MN608_06667	Other	Other	Other	cytochrome P450 monooxygenase 2	nonDEG	1.02	2.39
OG0000051	0	16	0	16	MN608_07495	Other	Other	Other	cytochrome P450 monooxygenase 2		0.02	0
OG0000051	0	16	0	16	MN608_07607	Other	Other	Other	cytochrome P450 monooxygenase 2		0.05	0.05
OG0000051	0	16	0	16	MN608_08721	Other	Other	Other	cytochrome P450 monooxygenase 2		0.02	0.03
OG0000051	0	16	0	16	MN608_09177	Other	Other	Other	cytochrome P450 monooxygenase 2		0	0.02
OG0000051	0	16	0	16	MN608_09566	Other	Other	Other	cytochrome P450 monooxygenase 2	nonDEG	2.1	0.73
OG0000051	0	16	0	16	MN608_10034	Other	Other	Other	cytochrome P450 monooxygenase 2	nonDEG	11.55	14.56
OG0000051	0	16	0	16	MN608_10766	Other	Other	Other	cytochrome P450 monooxygenase 2	nonDEG	0.28	0.44
OG0000051	0	16	0	16	MN608_01319	Other	Other	Other	cytochrome P450 monooxygenase 1	1.22	6.5	2.29
OG0000051	0	16	0	16	MN608_11148	Other	Other	Other	cytochrome P450 monooxygenase 1		0	0
OG0000097	0	13	0	13	MN608_03118	Unknown	Unknown	Unknown	hypothetical protein		0.06	0.08
OG0000097	0	13	0	13	MN608_06719	Unknown	Unknown	Unknown	hypothetical protein		0	0
OG0000097	0	13	0	13	MN608_08699	Unknown	Unknown	Unknown	hypothetical protein		0	0.02
OG0000097	0	13	0	13	MN608_09176	Unknown	Unknown	Unknown	hypothetical protein		0	0
OG0000097	0	13	0	13	MN608_09180	Unknown	Unknown	Unknown	hypothetical protein	nonDEG	0.29	0.13
OG0000097	0	13	0	13	MN608_09181	Unknown	Unknown	Unknown	hypothetical protein		0	0
OG0000097	0	13	0	13	MN608_09182	Unknown	Unknown	Unknown	hypothetical protein	nonDEG	0	0.09
OG0000097	0	13	0	13	MN608_10873	Unknown	Unknown	Unknown	hypothetical protein		0	0.16
OG0000097	0	13	0	13	MN608_11488	Unknown	Unknown	Unknown	hypothetical protein		0	0
OG0000097	0	13	0	13	MN608_11608	Unknown	Unknown	Unknown	hypothetical protein	nonDEG	0	0.34
OG0000097	0	13	0	13	MN608_07541	Other	Other	Other	2EXR family	-1.77	2.06	5.18
OG0000097	0	13	0	13	MN608_09175	Other	Other	Other	2EXR family		0	0.03
OG0000097	0	13	0	13	MN608_09253	Other	Other	Other	2EXR family	nonDEG	0.59	1.18
OG0000153	0	11	0	11	MN608_07552	Signaling	Other signaling-related	Other signaling-related	signaling mucin MSB2		0.03	0
OG0000153	0	11	0	11	MN608_04279	Other	Other	Other	PAN-like domain-containing protein		0	0
OG0000153	0	11	0	11	MN608_00060	FCW	Other FCW-related	Mucin-like proteins	mucin-3/17	nonDEG	0.27	0.29
OG0000153	0	11	0	11	MN608_00403	Unknown	Unknown	Unknown	hypothetical protein	nonDEG	28.58	21.1
OG0000153	0	11	0	11	MN608_07635	Unknown	Unknown	Unknown	hypothetical protein	nonDEG	0.45	0.06
OG0000153	0	11	0	11	MN608_09504	Unknown	Unknown	Unknown	hypothetical protein	1.52	16.92	5.91
OG0000153	0	11	0	11	MN608_10064	Unknown	Unknown	Unknown	hypothetical protein	1.76	6.7	2.04
OG0000153	0	11	0	11	MN608_10858	Unknown (secreted)	Unknown	Unknown	hypothetical protein	nonDEG	1.92	1.05
OG0000153	0	11	0	11	MN608_10905	Unknown	Unknown	Unknown	hypothetical protein	nonDEG	0.06	0
OG0000153	0	11	0	11	MN608_11262	Unknown	Unknown	Unknown	hypothetical protein	nonDEG	0.08	0.17
OG0000153	0	11	0	11	MN608_11748	Unknown	Unknown	Unknown	hypothetical protein	1.47	5.75	2.24
OG0000200	0	10	0	10	MN608_11215	Transcription factors	Transcription factors	Transcription factors	MADS-box transcription enhancer factor 2A		0	0
OG0000198	0	10	0	10	MN608_08543	Other	Other	Other	hypothetical protein	nonDEG	4.71	2.51
OG0000198	0	10	0	10	MN608_09258	Unknown	Unknown	Unknown	hypothetical protein	nonDEG	0.14	0.09
OG0000198	0	10	0	10	MN608_11732	Unknown	Unknown	Unknown	hypothetical protein	nonDEG	0.05	0.17
OG0000199	0	10	0	10	MN608_01482	Unknown (secreted)	Unknown	Unknown	hypothetical protein	nonDEG	0.39	0.25
OG0000199	0	10	0	10	MN608_03141	Unknown	Unknown	Unknown	hypothetical protein	nonDEG	0.03	0.12
OG0000199	0	10	0	10	MN608_08352	Unknown	Unknown	Unknown	hypothetical protein		0.15	0.12
OG0000199	0	10	0	10	MN608_08595	Unknown (secreted)	Unknown	Unknown	hypothetical protein	nonDEG	0.58	0.54
OG0000199	0	10	0	10	MN608_08874	Unknown	Unknown	Unknown	hypothetical protein	nonDEG	0.24	0.18
OG0000199	0	10	0	10	MN608_10747	Unknown	Unknown	Unknown	hypothetical protein		0.04	0
OG0000199	0	10	0	10	MN608_10878	Unknown	Unknown	Unknown	hypothetical protein	-2.1	0.89	2.96
OG0000199	0	10	0	10	MN608_11176	Unknown	Unknown	Unknown	hypothetical protein		0	0
OG0000199	0	10	0	10	MN608_11650	Unknown	Unknown	Unknown	hypothetical protein	nonDEG	0.95	0.73
OG0000199	0	10	0	10	MN608_11681	Unknown	Unknown	Unknown	hypothetical protein	nonDEG	2.06	1.53
OG0000200	0	10	0	10	MN608_01694	Unknown	Unknown	Unknown	hypothetical protein	nonDEG	0.18	0.17
OG0000200	0	10	0	10	MN608_04081	Unknown	Unknown	Unknown	hypothetical protein	nonDEG	2.92	1.66
OG0000200	0	10	0	10	MN608_04083	Unknown	Unknown	Unknown	hypothetical protein	2.47	1.21	0.37
OG0000200	0	10	0	10	MN608_06479	Unknown	Unknown	Unknown	hypothetical protein	nonDEG	0.09	0.03
OG0000200	0	10	0	10	MN608_08357	Unknown	Unknown	Unknown	hypothetical protein	nonDEG	1.13	1.07
OG0000200	0	10	0	10	MN608_09381	Unknown	Unknown	Unknown	hypothetical protein		0	0.01
OG0000200	0	10	0	10	MN608_10078	Unknown	Unknown	Unknown	hypothetical protein	-1.42	3.34	7.91
OG0000200	0	10	0	10	MN608_10484	Unknown	Unknown	Unknown	hypothetical protein	nonDEG	22.06	11.64
OG0000198	0	10	0	10	MN608_10871	Other	Other	Other	Clr5 domain-containing protein	nonDEG	90.7	38.71
OG0000198	0	10	0	10	MN608_11354	Other	Other	Other	Clr5 domain-containing protein	2.15	3.53	0.61
OG0000202	0	10	0	10	MN608_02952	Secondary metabolism	Toxin and antibiotic synthesis	Aspirochlorine synthesis-related	aspirochlorine biosynthesis cytochrome P450 monooxygenase	nonDEG	0.8	0.68
OG0000202	0	10	0	10	MN608_05549	Secondary metabolism	Toxin and antibiotic synthesis	Aspirochlorine synthesis-related	aspirochlorine biosynthesis cytochrome P450 monooxygenase	nonDEG	1.7	2.31
OG0000202	0	10	0	10	MN608_08190	Secondary metabolism	Toxin and antibiotic synthesis	Aspirochlorine synthesis-related	aspirochlorine biosynthesis cytochrome P450 monooxygenase	nonDEG	0.54	0.86
OG0000202	0	10	0	10	MN608_08326	Secondary metabolism	Toxin and antibiotic synthesis	Aspirochlorine synthesis-related	aspirochlorine biosynthesis cytochrome P450 monooxygenase		0.04	0
OG0000202	0	10	0	10	MN608_10097	Secondary metabolism	Toxin and antibiotic synthesis	Aspirochlorine synthesis-related	aspirochlorine biosynthesis cytochrome P450 monooxygenase		0	0
OG0000202	0	10	0	10	MN608_10131	Secondary metabolism	Toxin and antibiotic synthesis	Aspirochlorine synthesis-related	aspirochlorine biosynthesis cytochrome P450 monooxygenase		0	0
OG0000202	0	10	0	10	MN608_10132	Secondary metabolism	Toxin and antibiotic synthesis	Aspirochlorine synthesis-related	aspirochlorine biosynthesis cytochrome P450 monooxygenase		0	0
OG0000202	0	10	0	10	MN608_10148	Secondary metabolism	Toxin and antibiotic synthesis	Aspirochlorine synthesis-related	aspirochlorine biosynthesis cytochrome P450 monooxygenase	nonDEG	5.35	3.25
OG0000202	0	10	0	10	MN608_11455	Secondary metabolism	Toxin and antibiotic synthesis	Aspirochlorine synthesis-related	aspirochlorine biosynthesis cytochrome P450 monooxygenase	nonDEG	12.83	21.85
OG0000202	0	10	0	10	MN608_11651	Secondary metabolism	Toxin and antibiotic synthesis	Aspirochlorine synthesis-related	aspirochlorine biosynthesis cytochrome P450 monooxygenase	nonDEG	0.28	0.52
OG0000198	0	10	0	10	MN608_00219	Cytoskeleton	Actin cytoskeletion	Actin cytoskeletion	ankyrin repeat domain-containing protein 50	nonDEG	0.38	0.15
OG0000198	0	10	0	10	MN608_05508	Cytoskeleton	Actin cytoskeletion	Actin cytoskeletion	ankyrin repeat domain-containing protein 50	nonDEG	0.35	0.52
OG0000198	0	10	0	10	MN608_08431	Cytoskeleton	Actin cytoskeletion	Actin cytoskeletion	ankyrin repeat domain-containing protein 50	nonDEG	3.45	1.42
OG0000198	0	10	0	10	MN608_08539	Cytoskeleton	Actin cytoskeletion	Actin cytoskeletion	ankyrin repeat domain-containing protein 50	nonDEG	7.34	7.34
OG0000198	0	10	0	10	MN608_10872	Cytoskeleton	Actin cytoskeletion	Actin cytoskeletion	ankyrin repeat domain-containing protein 50		0.03	0.07
OG0000200	0	10	0	10	MN608_06081	Primary metabolism	Lipid degradation	Lipid oxidation	alpha-methylacyl-CoA racemase	nonDEG	4.34	8.26
OG0000262	0	9	0	9	MN608_10894	Signaling	Ser/Thr phosphatases	Ser/Thr phosphatases	serine/threonine-protein phosphatase 6 regulatory ankyrin repeat subunit B	nonDEG	2.42	2.07
OG0000262	0	9	0	9	MN608_11380	Signaling	Ser/Thr phosphatases	Ser/Thr phosphatases	serine/threonine-protein phosphatase 6 regulatory ankyrin repeat subunit B	nonDEG	3.13	4.52
OG0000263	0	9	0	9	MN608_08610	Other	Other	Other	NACHT domain-containing protein	nonDEG	11.55	19.91
OG0000259	0	9	0	9	MN608_08528	Transport	Other transport-related	Other transport-related	MFS transporter MCT family solute carrier family 16 (monocarboxylic acid transporters) member 3		0	0
OG0000259	0	9	0	9	MN608_09257	Transport	Other transport-related	Other transport-related	MFS transporter MCT family solute carrier family 16 (monocarboxylic acid transporters) member 3	1.59	0.85	0.3
OG0000259	0	9	0	9	MN608_11682	Transport	Other transport-related	Other transport-related	MFS transporter MCT family solute carrier family 16 (monocarboxylic acid transporters) member 3	nonDEG	3.53	2.4
OG0000259	0	9	0	9	MN608_00100	Transport	Other transport-related	Other transport-related	MFS transporter MCT family solute carrier family 16 (monocarboxylic acid transporters) member 10	1.59	18.8	4.79
OG0000259	0	9	0	9	MN608_01471	Transport	Other transport-related	Other transport-related	MFS transporter MCT family solute carrier family 16 (monocarboxylic acid transporters) member 10	nonDEG	14.06	10.67
OG0000259	0	9	0	9	MN608_02941	Transport	Other transport-related	Other transport-related	MFS transporter MCT family solute carrier family 16 (monocarboxylic acid transporters) member 10	-2.04	0.13	0.46
OG0000259	0	9	0	9	MN608_03043	Transport	Other transport-related	Other transport-related	MFS transporter MCT family solute carrier family 16 (monocarboxylic acid transporters) member 10	nonDEG	2.22	2.47
OG0000259	0	9	0	9	MN608_08868	Transport	Other transport-related	Other transport-related	MFS transporter MCT family solute carrier family 16 (monocarboxylic acid transporters) member 10	nonDEG	41.26	33.09
OG0000259	0	9	0	9	MN608_10301	Transport	Other transport-related	Other transport-related	MFS transporter MCT family solute carrier family 16 (monocarboxylic acid transporters) member 10	nonDEG	3.71	2.5
OG0000261	0	9	0	9	MN608_02747	Plant cell wall modification	Cross-linking glycan modification	Mannan degradation	mannan endo-1,6-alpha-mannosidase	nonDEG	2.29	1.46
OG0000261	0	9	0	9	MN608_04491	Plant cell wall modification	Cross-linking glycan modification	Mannan degradation	mannan endo-1,6-alpha-mannosidase	nonDEG	216.81	166.1
OG0000261	0	9	0	9	MN608_05405	Plant cell wall modification	Cross-linking glycan modification	Mannan degradation	mannan endo-1,6-alpha-mannosidase	nonDEG	13.03	9.71
OG0000261	0	9	0	9	MN608_05514	PCWDE (secreted)	Cross-linking glycan modification	Mannan degradation	mannan endo-1,6-alpha-mannosidase	nonDEG	36.62	45.18
OG0000261	0	9	0	9	MN608_06018	Plant cell wall modification	Cross-linking glycan modification	Mannan degradation	mannan endo-1,6-alpha-mannosidase	nonDEG	7.96	3.83
OG0000261	0	9	0	9	MN608_07765	Plant cell wall modification	Cross-linking glycan modification	Mannan degradation	mannan endo-1,6-alpha-mannosidase	nonDEG	0.64	0.58
OG0000261	0	9	0	9	MN608_08204	Plant cell wall modification	Cross-linking glycan modification	Mannan degradation	mannan endo-1,6-alpha-mannosidase	nonDEG	0.64	0.41
OG0000261	0	9	0	9	MN608_09351	PCWDE (secreted)	Cross-linking glycan modification	Mannan degradation	mannan endo-1,6-alpha-mannosidase	nonDEG	18.78	15.6
OG0000261	0	9	0	9	MN608_09460	Plant cell wall modification	Cross-linking glycan modification	Mannan degradation	mannan endo-1,6-alpha-mannosidase	nonDEG	14.78	12.2
OG0000258	0	9	0	9	MN608_00010	Other	Other	Other	FAD dependent monooxygenase	nonDEG	2.71	2.65
OG0000258	0	9	0	9	MN608_00848	Other	Other	Other	FAD dependent monooxygenase	nonDEG	0.2	0.26
OG0000258	0	9	0	9	MN608_04267	Other	Other	Other	FAD dependent monooxygenase		0.36	0.21
OG0000258	0	9	0	9	MN608_05434	Other	Other	Other	FAD dependent monooxygenase		0	0.36
OG0000258	0	9	0	9	MN608_06757	Other	Other	Other	FAD dependent monooxygenase	-1.16	3.05	7.75
OG0000258	0	9	0	9	MN608_08351	Other	Other	Other	FAD dependent monooxygenase	nonDEG	2.46	2.68
OG0000258	0	9	0	9	MN608_08485	Other	Other	Other	FAD dependent monooxygenase		0	0.02
OG0000258	0	9	0	9	MN608_09565	Other	Other	Other	FAD dependent monooxygenase		0	0
OG0000258	0	9	0	9	MN608_10189	Other	Other	Other	FAD dependent monooxygenase	nonDEG	0.11	0.14
OG0000263	0	9	0	9	MN608_10186	Primary metabolism	Nucleic acid metabolism	RNA processing-related	DnaA-like protein	nonDEG	1.5	1
OG0000262	0	9	0	9	MN608_02877	Cytoskeleton	Actin cytoskeletion	Actin cytoskeletion	ankyrin repeat domain-containing protein 50	nonDEG	0.26	0.45
OG0000262	0	9	0	9	MN608_06473	Cytoskeleton	Actin cytoskeletion	Actin cytoskeletion	ankyrin repeat domain-containing protein 50	nonDEG	1.83	1.38
OG0000262	0	9	0	9	MN608_08500	Cytoskeleton	Actin cytoskeletion	Actin cytoskeletion	ankyrin repeat domain-containing protein 50	nonDEG	0.88	0.71
OG0000262	0	9	0	9	MN608_10694	Cytoskeleton	Actin cytoskeletion	Actin cytoskeletion	ankyrin repeat domain-containing protein 50	nonDEG	3.4	2.25
OG0000262	0	9	0	9	MN608_11265	Cytoskeleton	Actin cytoskeletion	Actin cytoskeletion	ankyrin repeat domain-containing protein 50	nonDEG	0.31	0.08
OG0000262	0	9	0	9	MN608_11595	Cytoskeleton	Actin cytoskeletion	Actin cytoskeletion	ankyrin repeat domain-containing protein 50	nonDEG	0.15	0.08
OG0000263	0	9	0	9	MN608_03178	Cytoskeleton	Actin cytoskeletion	Actin cytoskeletion	ankyrin repeat domain-containing protein 50	nonDEG	1.84	1.54
OG0000263	0	9	0	9	MN608_05548	Cytoskeleton	Actin cytoskeletion	Actin cytoskeletion	ankyrin repeat domain-containing protein 50	nonDEG	4.95	6.36
OG0000263	0	9	0	9	MN608_08611	Cytoskeleton	Actin cytoskeletion	Actin cytoskeletion	ankyrin repeat domain-containing protein 50	nonDEG	6.81	11.64
OG0000263	0	9	0	9	MN608_09187	Cytoskeleton	Actin cytoskeletion	Actin cytoskeletion	ankyrin repeat domain-containing protein 50	nonDEG	8.32	7.35
OG0000263	0	9	0	9	MN608_10094	Cytoskeleton	Actin cytoskeletion	Actin cytoskeletion	ankyrin repeat domain-containing protein 50	nonDEG	0.57	0.39
OG0000263	0	9	0	9	MN608_11878	Cytoskeleton	Actin cytoskeletion	Actin cytoskeletion	ankyrin repeat domain-containing protein 50	nonDEG	1.91	3.08
OG0000263	0	9	0	9	MN608_11931	Cytoskeleton	Actin cytoskeletion	Actin cytoskeletion	ankyrin repeat domain-containing protein 50	nonDEG	2.26	2.36
OG0000262	0	9	0	9	MN608_10421	Cytoskeleton	Actin cytoskeletion	Actin cytoskeletion	ankyrin repeat domain-containing protein	nonDEG	6.21	2.43
OG0000345	0	8	0	8	MN608_03151	Secondary metabolism	Other secondary metabolism-related	Other secondary metabolism-related	MFS transporter DHA2 family glioxin efflux transporter	nonDEG	0.17	0.18
OG0000345	0	8	0	8	MN608_05324	Secondary metabolism	Other secondary metabolism-related	Other secondary metabolism-related	MFS transporter DHA2 family glioxin efflux transporter	nonDEG	17.84	14.73
OG0000345	0	8	0	8	MN608_05717	Secondary metabolism	Other secondary metabolism-related	Other secondary metabolism-related	MFS transporter DHA2 family glioxin efflux transporter	nonDEG	5.39	3.94
OG0000345	0	8	0	8	MN608_09686	Secondary metabolism	Other secondary metabolism-related	Other secondary metabolism-related	MFS transporter DHA2 family glioxin efflux transporter	nonDEG	5.18	3.54
OG0000345	0	8	0	8	MN608_10710	Secondary metabolism	Other secondary metabolism-related	Other secondary metabolism-related	MFS transporter DHA2 family glioxin efflux transporter	nonDEG	1.04	0.49
OG0000345	0	8	0	8	MN608_11855	Secondary metabolism	Other secondary metabolism-related	Other secondary metabolism-related	MFS transporter DHA2 family glioxin efflux transporter	nonDEG	12.43	7.04
OG0000345	0	8	0	8	MN608_06744	Stress-related	Antibiotic resistance-related	Multidrug resistance	MFS multidrug transporter	nonDEG	0.23	0.24
OG0000345	0	8	0	8	MN608_09407	Transport	Other transport-related	Other transport-related	Major facilitator superfamily transporter	-1.22	5.46	11.71
OG0000342	0	8	0	8	MN608_00001	Unknown	Unknown	Unknown	hypothetical protein	nonDEG	3.09	3.61
OG0000342	0	8	0	8	MN608_09955	Unknown	Unknown	Unknown	hypothetical protein	-1.84	0.19	1.27
OG0000342	0	8	0	8	MN608_11277	Unknown	Unknown	Unknown	hypothetical protein		0.02	0.1
OG0000342	0	8	0	8	MN608_11278	Unknown	Unknown	Unknown	hypothetical protein	nonDEG	0	0.09
OG0000342	0	8	0	8	MN608_11368	Unknown	Unknown	Unknown	hypothetical protein		0	0
OG0000342	0	8	0	8	MN608_11369	Unknown	Unknown	Unknown	hypothetical protein		0	0
OG0000342	0	8	0	8	MN608_11370	Unknown	Unknown	Unknown	hypothetical protein		0.02	0.06
OG0000342	0	8	0	8	MN608_00371	Primary metabolism	Protein degradation	Proteasome-mediated degradation	F-box and leucine-rich repeat protein 2/20	nonDEG	1.9	2.17
OG0000344	0	8	0	8	MN608_00717	Transport	Other transport-related	Other transport-related	ATP-binding cassette subfamily C (CFTR/MRP) member 1	1.06	5.18	1.94
OG0000344	0	8	0	8	MN608_04252	Transport	Other transport-related	Other transport-related	ATP-binding cassette subfamily C (CFTR/MRP) member 1		0	0
OG0000344	0	8	0	8	MN608_04253	Transport	Other transport-related	Other transport-related	ATP-binding cassette subfamily C (CFTR/MRP) member 1	nonDEG	2.94	3.67
OG0000344	0	8	0	8	MN608_04263	Transport	Other transport-related	Other transport-related	ATP-binding cassette subfamily C (CFTR/MRP) member 1	nonDEG	4.38	3.08
OG0000344	0	8	0	8	MN608_04403	Transport	Other transport-related	Other transport-related	ATP-binding cassette subfamily C (CFTR/MRP) member 1	nonDEG	1.17	1.49
OG0000344	0	8	0	8	MN608_05484	Transport	Other transport-related	Other transport-related	ATP-binding cassette subfamily C (CFTR/MRP) member 1	nonDEG	2.75	1.31
OG0000344	0	8	0	8	MN608_08398	Transport	Other transport-related	Other transport-related	ATP-binding cassette subfamily C (CFTR/MRP) member 1	nonDEG	0.72	0.79
OG0000344	0	8	0	8	MN608_10000	Transport	Other transport-related	Other transport-related	ATP-binding cassette subfamily C (CFTR/MRP) member 1	1.41	0.56	0.19
OG0000504	0	7	0	7	MN608_00215	FCW	Other FCW-related	Peptidoglycan-modifying-proteins-like	peptidoglycan DL-endopeptidase LytF	1.63	225.86	53.52
OG0000504	0	7	0	7	MN608_05438	FCW	Other FCW-related	Peptidoglycan-modifying-proteins-like	peptidoglycan DL-endopeptidase LytF	-2.04	0.75	2.8
OG0000504	0	7	0	7	MN608_06565	FCW (secreted)	Other FCW-related	Peptidoglycan-modifying-proteins-like	peptidoglycan DL-endopeptidase LytF	nonDEG	29.67	28.03
OG0000504	0	7	0	7	MN608_08236	FCW	Other FCW-related	Peptidoglycan-modifying-proteins-like	peptidoglycan DL-endopeptidase LytF	nonDEG	71.09	50.38
OG0000504	0	7	0	7	MN608_09965	FCW (secreted)	Other FCW-related	Peptidoglycan-modifying-proteins-like	peptidoglycan DL-endopeptidase LytF	nonDEG	2.88	0.56
OG0000504	0	7	0	7	MN608_11264	FCW	Other FCW-related	Peptidoglycan-modifying-proteins-like	peptidoglycan DL-endopeptidase LytF		0	0
OG0000504	0	7	0	7	MN608_11579	FCW (secreted)	Other FCW-related	Peptidoglycan-modifying-proteins-like	peptidoglycan DL-endopeptidase LytF	nonDEG	0.01	0.06
OG0000505	0	7	0	7	MN608_08491	Unknown	Unknown	Unknown	hypothetical protein	nonDEG	1.94	3.69
OG0000505	0	7	0	7	MN608_11927	Unknown	Unknown	Unknown	hypothetical protein		0.05	0
OG0000505	0	7	0	7	MN608_00701	Other	Other	Other	F-box-like domain-containing protein	nonDEG	1.71	1.27
OG0000505	0	7	0	7	MN608_11926	Other	Other	Other	F-box-like domain-containing protein	nonDEG	0.27	0.54
OG0000505	0	7	0	7	MN608_11928	Other	Other	Other	F-box-like domain-containing protein	nonDEG	2.74	1.67
OG0000505	0	7	0	7	MN608_11472	Primary metabolism	Protein degradation	Proteasome-mediated degradation	F-box and leucine-rich repeat protein 2/20	nonDEG	6	7.15
OG0000505	0	7	0	7	MN608_11877	Primary metabolism	Protein degradation	Proteasome-mediated degradation	F-box and leucine-rich repeat protein 2/20	-1.3	0.77	2.3
OG0000507	0	7	0	7	MN608_01483	Other	Other	Other	cytochrome P450 family 619	nonDEG	11.79	0.46
OG0000507	0	7	0	7	MN608_05589	Other	Other	Other	cytochrome P450 family 619	nonDEG	0.38	1.04
OG0000507	0	7	0	7	MN608_10398	Other	Other	Other	cytochrome P450 family 619	nonDEG	9.13	12.22
OG0000507	0	7	0	7	MN608_11390	Other	Other	Other	cytochrome P450 family 619		0	0
OG0000507	0	7	0	7	MN608_11391	Other	Other	Other	cytochrome P450 family 619		0	0.03
OG0000507	0	7	0	7	MN608_09592	Other	Other	Other	cytochrome P450 family 1 protein	nonDEG	3.44	3.13
OG0000507	0	7	0	7	MN608_09366	Other	Other	Other	cytochrome P450	nonDEG	3.08	1.95
OG0000732	0	6	0	6	MN608_09289	Other	Other	Other	thromboxane-A synthase	nonDEG	6.84	4.16
OG0000730	0	6	0	6	MN608_01751	Secondary metabolism	Phytohormone metabolism-related	Salicylic acid	salicylate hydroxylase	nonDEG	0.07	0.06
OG0000730	0	6	0	6	MN608_06674	Secondary metabolism	Phytohormone metabolism-related	Salicylic acid	salicylate hydroxylase	nonDEG	0.22	0.3
OG0000730	0	6	0	6	MN608_07238	Secondary metabolism	Phytohormone metabolism-related	Salicylic acid	salicylate hydroxylase	nonDEG	6.54	10.5
OG0000730	0	6	0	6	MN608_10005	Secondary metabolism	Phytohormone metabolism-related	Salicylic acid	salicylate hydroxylase		0	0.06
OG0000730	0	6	0	6	MN608_11461	Secondary metabolism	Phytohormone metabolism-related	Salicylic acid	salicylate hydroxylase		0	0
OG0000731	0	6	0	6	MN608_01763	Primary metabolism	Protein synthesis	Post-translational modification	mannosyl-oligosaccharide alpha-1,2-mannosidase	nonDEG	7.74	10.99
OG0000731	0	6	0	6	MN608_04756	Primary metabolism	Protein synthesis	Post-translational modification	mannosyl-oligosaccharide alpha-1,2-mannosidase	nonDEG	2.13	2.36
OG0000731	0	6	0	6	MN608_05893	Primary metabolism	Protein synthesis	Post-translational modification	mannosyl-oligosaccharide alpha-1,2-mannosidase	nonDEG	4.78	3.84
OG0000731	0	6	0	6	MN608_06871	Primary metabolism	Protein synthesis	Post-translational modification	mannosyl-oligosaccharide alpha-1,2-mannosidase	nonDEG	13.52	16.58
OG0000731	0	6	0	6	MN608_08294	Primary metabolism	Protein synthesis	Post-translational modification	mannosyl-oligosaccharide alpha-1,2-mannosidase		0	0
OG0000731	0	6	0	6	MN608_09159	Primary metabolism	Protein synthesis	Post-translational modification	mannosyl-oligosaccharide alpha-1,2-mannosidase	nonDEG	11.8	16.76
OG0000732	0	6	0	6	MN608_10736	Primary metabolism	Lipid synthesis	Other lipid degradation	long-chain fatty acid omega-monooxygenase	nonDEG	0.14	0.07
OG0000729	0	6	0	6	MN608_00687	Unknown	Unknown	Unknown	hypothetical protein	nonDEG	37.57	74.56
OG0000729	0	6	0	6	MN608_01875	Unknown	Unknown	Unknown	hypothetical protein	nonDEG	14.44	12.45
OG0000729	0	6	0	6	MN608_09984	Unknown	Unknown	Unknown	hypothetical protein	-1.33	13.23	39.83
OG0000729	0	6	0	6	MN608_11156	Unknown	Unknown	Unknown	hypothetical protein		0	0
OG0000732	0	6	0	6	MN608_10735	Unknown	Unknown	Unknown	hypothetical protein	nonDEG	2.99	1.68
OG0000733	0	6	0	6	MN608_02947	Unknown	Unknown	Unknown	hypothetical protein	-1.05	3.35	6.58
OG0000733	0	6	0	6	MN608_05440	Unknown	Unknown	Unknown	hypothetical protein	nonDEG	20.32	40.25
OG0000733	0	6	0	6	MN608_08238	Unknown	Unknown	Unknown	hypothetical protein	nonDEG	40.06	37.84
OG0000733	0	6	0	6	MN608_08650	Unknown	Unknown	Unknown	hypothetical protein	nonDEG	0.31	0.3
OG0000733	0	6	0	6	MN608_09967	Unknown	Unknown	Unknown	hypothetical protein	nonDEG	3.24	3.16
OG0000733	0	6	0	6	MN608_10808	Unknown	Unknown	Unknown	hypothetical protein	nonDEG	5.86	6.4
OG0000730	0	6	0	6	MN608_10820	Primary metabolism	Nucleotide metabolism	Purine metabolism	FAD-dependent urate hydroxylase		0.1	0.09
OG0000729	0	6	0	6	MN608_00649	Unknown	Unknown	Unknown	DUF4286 family protein	-1.2	2.07	5.15
OG0000729	0	6	0	6	MN608_11846	Unknown	Unknown	Unknown	DUF4286 family protein	-2.08	10.88	58.39
OG0000732	0	6	0	6	MN608_02435	Other	Other	Other	cytochrome P450	2.16	36.55	5.69
OG0000732	0	6	0	6	MN608_05292	Other	Other	Other	cytochrome P450	nonDEG	7.23	3.45
OG0000732	0	6	0	6	MN608_08418	Other	Other	Other	cytochrome P450	nonDEG	0.96	0.79
OG0000734	0	6	0	6	MN608_04270	Other	Other	Other	alpha/beta fold hydrolase	nonDEG	2.96	3.47
OG0000734	0	6	0	6	MN608_07078	Other	Other	Other	alpha/beta fold hydrolase	nonDEG	14.05	20.09
OG0000734	0	6	0	6	MN608_09365	Other	Other	Other	alpha/beta fold hydrolase		0	0.11
OG0000734	0	6	0	6	MN608_10177	Other	Other	Other	alpha/beta fold hydrolase	-3.46	0.91	26.17
OG0000734	0	6	0	6	MN608_10193	Other	Other	Other	alpha/beta fold hydrolase	nonDEG	0.31	0.69
OG0000734	0	6	0	6	MN608_11338	Other	Other	Other	alpha/beta fold hydrolase	nonDEG	0.26	0.48
OG0001052	0	5	0	5	MN608_00348	Primary metabolism (secreted)	Amino acid metabolism	Phe, Tyr, and Trp metabolism	tyrosinase	nonDEG	22.36	30.31
OG0001052	0	5	0	5	MN608_02906	Primary metabolism	Amino acid metabolism	Phe, Tyr, and Trp metabolism	tyrosinase	-1.45	6.86	18.56
OG0001052	0	5	0	5	MN608_03306	Primary metabolism (secreted)	Amino acid metabolism	Phe, Tyr, and Trp metabolism	tyrosinase	nonDEG	2.67	3.77
OG0001052	0	5	0	5	MN608_10971	Primary metabolism (secreted)	Amino acid metabolism	Phe, Tyr, and Trp metabolism	tyrosinase	-2.52	0.08	0.69
OG0001052	0	5	0	5	MN608_11117	Primary metabolism	Amino acid metabolism	Phe, Tyr, and Trp metabolism	tyrosinase		0	0
OG0001058	0	5	0	5	MN608_01762	Primary metabolism	Protein degradation	Protease-like proteins	tripeptidyl-peptidase I	nonDEG	18.56	28.58
OG0001058	0	5	0	5	MN608_07543	Primary metabolism	Protein degradation	Protease-like proteins	tripeptidyl-peptidase I	nonDEG	0.86	3.33
OG0001058	0	5	0	5	MN608_08598	Primary metabolism	Protein degradation	Protease-like proteins	tripeptidyl-peptidase I	nonDEG	0.34	0.78
OG0001058	0	5	0	5	MN608_11505	Primary metabolism	Protein degradation	Protease-like proteins	tripeptidyl-peptidase I	nonDEG	1.11	2.06
OG0001058	0	5	0	5	MN608_11948	Primary metabolism	Protein degradation	Protease-like proteins	tripeptidyl-peptidase I	-2.71	6.83	60.94
OG0001048	0	5	0	5	MN608_00071	Transcription factors	Transcription factors	Transcription factors	transcriptional activator protein UGA3	nonDEG	10.01	12.48
OG0001048	0	5	0	5	MN608_11502	Transcription factors	Transcription factors	Transcription factors	transcriptional activator protein UGA3	nonDEG	5	5.31
OG0001048	0	5	0	5	MN608_11597	Transcription factors	Transcription factors	Transcription factors	transcriptional activator protein UGA3	nonDEG	0.86	0.95
OG0001049	0	5	0	5	MN608_00181	Signaling	Ser/Thr kinases	Ser/Thr kinases	serine/threonine kinase PknH	-2.14	6.46	27.36
OG0001049	0	5	0	5	MN608_00380	Signaling	Ser/Thr kinases	Ser/Thr kinases	serine/threonine kinase PknH	nonDEG	50.78	50.24
OG0001049	0	5	0	5	MN608_06681	Signaling	Ser/Thr kinases	Ser/Thr kinases	serine/threonine kinase PknH	nonDEG	22.51	28.98
OG0001049	0	5	0	5	MN608_09943	Signaling	Ser/Thr kinases	Ser/Thr kinases	serine/threonine kinase PknH	nonDEG	1.62	2.86
OG0001049	0	5	0	5	MN608_10072	Signaling	Ser/Thr kinases	Ser/Thr kinases	serine/threonine kinase PknH	-1.33	6.11	15.78
OG0001048	0	5	0	5	MN608_00432	Transcription factors	Transcription factors	Transcription factors	RNA polymerase II-specific transcription factor-like protein	nonDEG	4.59	4.18
OG0001048	0	5	0	5	MN608_08334	Transcription factors	Transcription factors	Transcription factors	RNA polymerase II-specific transcription factor-like protein	nonDEG	5.69	7.17
OG0001061	0	5	0	5	MN608_09962	Other	Other	Other	Rab9 effector protein		0	0
OG0001061	0	5	0	5	MN608_10562	Other	Other	Other	Rab9 effector protein		0	0.04
OG0001061	0	5	0	5	MN608_11136	Other	Other	Other	Rab9 effector protein		0	0
OG0001068	0	5	0	5	MN608_10818	Other	Other	Other	prosolanapyrone-II oxidase		0	0
OG0001068	0	5	0	5	MN608_11314	Other	Other	Other	prosolanapyrone-II oxidase	nonDEG	0.52	0.99
OG0001068	0	5	0	5	MN608_11637	Other	Other	Other	prosolanapyrone-II oxidase	nonDEG	57.62	133.15
OG0001051	0	5	0	5	MN608_00263	FCW	Other FCW-related	Peptidoglycan-modifying-proteins-like	peptidoglycan-N-acetylglucosamine deacetylase	nonDEG	71.98	51.87
OG0001051	0	5	0	5	MN608_03070	FCW (secreted)	Other FCW-related	Peptidoglycan-modifying-proteins-like	peptidoglycan-N-acetylglucosamine deacetylase	nonDEG	39.99	18.79
OG0001051	0	5	0	5	MN608_03163	FCW (secreted)	Other FCW-related	Peptidoglycan-modifying-proteins-like	peptidoglycan-N-acetylglucosamine deacetylase	2.29	151.03	36.21
OG0001051	0	5	0	5	MN608_03282	FCW	Other FCW-related	Peptidoglycan-modifying-proteins-like	peptidoglycan-N-acetylglucosamine deacetylase	nonDEG	34.65	30.7
OG0001051	0	5	0	5	MN608_08592	FCW	Other FCW-related	Peptidoglycan-modifying-proteins-like	peptidoglycan-N-acetylglucosamine deacetylase	nonDEG	42.83	56.99
OG0001057	0	5	0	5	MN608_01734	Plant cell wall modification	Cellulose degradation	Cellulose degradation	lytic cellulose monooxygenase (C1-hydroxylating)	nonDEG	36.42	22.78
OG0001057	0	5	0	5	MN608_03115	Plant cell wall modification	Cellulose degradation	Cellulose degradation	lytic cellulose monooxygenase (C1-hydroxylating)		0	0
OG0001057	0	5	0	5	MN608_07007	PCWDE (secreted)	Cellulose degradation	Cellulose degradation	lytic cellulose monooxygenase (C1-hydroxylating)	nonDEG	16.03	10.02
OG0001057	0	5	0	5	MN608_07578	Plant cell wall modification	Cellulose degradation	Cellulose degradation	lytic cellulose monooxygenase (C1-hydroxylating)		0	0.07
OG0001057	0	5	0	5	MN608_11465	Plant cell wall modification	Cellulose degradation	Cellulose degradation	lytic cellulose monooxygenase (C1-hydroxylating)	6.02	2.47	0.1
OG0001061	0	5	0	5	MN608_04254	Other (secreted)	Other	Other	kelch repeat protein	nonDEG	0.59	0.92
OG0001053	0	5	0	5	MN608_00632	Unknown	Unknown	Unknown	hypothetical protein	nonDEG	2.34	2.75
OG0001053	0	5	0	5	MN608_09719	Unknown	Unknown	Unknown	hypothetical protein	nonDEG	1.86	2.5
OG0001053	0	5	0	5	MN608_09724	Unknown	Unknown	Unknown	hypothetical protein	nonDEG	0.85	1.59
OG0001053	0	5	0	5	MN608_10883	Unknown	Unknown	Unknown	hypothetical protein	nonDEG	0.2	0.24
OG0001053	0	5	0	5	MN608_11635	Unknown	Unknown	Unknown	hypothetical protein	nonDEG	0.09	0.2
OG0001060	0	5	0	5	MN608_10843	Unknown	Unknown	Unknown	hypothetical protein		0	0.02
OG0001061	0	5	0	5	MN608_10561	Unknown	Unknown	Unknown	hypothetical protein		0	0
OG0001062	0	5	0	5	MN608_05520	Unknown	Unknown	Unknown	hypothetical protein		0.07	0.08
OG0001062	0	5	0	5	MN608_05525	Unknown	Unknown	Unknown	hypothetical protein	nonDEG	0.4	0.83
OG0001062	0	5	0	5	MN608_05526	Unknown	Unknown	Unknown	hypothetical protein	nonDEG	0.7	1.59
OG0001062	0	5	0	5	MN608_05528	Unknown	Unknown	Unknown	hypothetical protein		0	0
OG0001062	0	5	0	5	MN608_05529	Unknown	Unknown	Unknown	hypothetical protein		0	0.02
OG0001065	0	5	0	5	MN608_06706	Unknown	Unknown	Unknown	hypothetical protein		0	0
OG0001065	0	5	0	5	MN608_07497	Unknown	Unknown	Unknown	hypothetical protein	nonDEG	0.3	0.66
OG0001065	0	5	0	5	MN608_09469	Unknown (secreted)	Unknown	Unknown	hypothetical protein	nonDEG	0.2	0.16
OG0001065	0	5	0	5	MN608_10855	Unknown	Unknown	Unknown	hypothetical protein		0.08	0.02
OG0001065	0	5	0	5	MN608_11622	Unknown	Unknown	Unknown	hypothetical protein		0	0
OG0001068	0	5	0	5	MN608_08603	Unknown	Unknown	Unknown	hypothetical protein		0.65	0.32
OG0001060	0	5	0	5	MN608_04039	Other	Other	Other	F-box-like domain-containing protein	nonDEG	2.8	3.19
OG0001060	0	5	0	5	MN608_10845	Other	Other	Other	F-box-like domain-containing protein		0.02	0
OG0001060	0	5	0	5	MN608_04749	Primary metabolism	Protein degradation	Proteasome-mediated degradation	F-box/TPR repeat protein Pof3	nonDEG	0.11	0.19
OG0001060	0	5	0	5	MN608_10844	Primary metabolism	Protein degradation	Proteasome-mediated degradation	F-box/TPR repeat protein Pof3		0.03	0.02
OG0001068	0	5	0	5	MN608_08602	FCW	Chitin metabolism	Chitin degradation	chitinase	nonDEG	2.28	4.08
OG0001056	0	5	0	5	MN608_08350	Cytoskeleton	Actin cytoskeletion	Actin cytoskeletion	ankyrin repeat domain-containing protein 50	nonDEG	0.45	0.53
OG0001056	0	5	0	5	MN608_09166	Cytoskeleton	Actin cytoskeletion	Actin cytoskeletion	ankyrin repeat domain-containing protein 50	nonDEG	9.33	18.74
OG0001056	0	5	0	5	MN608_09418	Cytoskeleton	Actin cytoskeletion	Actin cytoskeletion	ankyrin repeat domain-containing protein 50	nonDEG	1.24	0.21
OG0001056	0	5	0	5	MN608_10150	Cytoskeleton	Actin cytoskeletion	Actin cytoskeletion	ankyrin repeat domain-containing protein 50	nonDEG	1.9	1.73
OG0001056	0	5	0	5	MN608_01651	Cytoskeleton	Actin cytoskeletion	Actin cytoskeletion	ankyrin repeat domain-containing protein		0.4	0.1
OG0001738	0	4	0	4	MN608_09384	Transcription factors	Transcription factors	Transcription factors	transcriptional activator protein UGA3	nonDEG	5.22	6.06
OG0001753	0	4	0	4	MN608_08318	Other (secreted)	Other	Other	SET domain-containing protein-lysine N-methyltransferase	-1.29	2.06	6.05
OG0001753	0	4	0	4	MN608_08417	Other	Other	Other	SET domain-containing protein-lysine N-methyltransferase		0	0
OG0001753	0	4	0	4	MN608_11811	Other	Other	Other	SET and MYND domain-containing protein 4	nonDEG	0.23	0.1
OG0001754	0	4	0	4	MN608_07155	Cell cycle-related	Cell cycle-related	Cell cycle-related	regulatory factor X	nonDEG	10	7.46
OG0001750	0	4	0	4	MN608_11296	Other	Other	Other	protein OPY2	nonDEG	59.27	12.92
OG0001737	0	4	0	4	MN608_00132	Secondary metabolism	Toxin and antibiotic synthesis	Other toxin and antibiotic synthesis-related	oxidase UstYa family protein	1.72	4.34	1.36
OG0001737	0	4	0	4	MN608_00171	Secondary metabolism	Toxin and antibiotic synthesis	Other toxin and antibiotic synthesis-related	oxidase UstYa family protein	nonDEG	28.57	42.07
OG0001737	0	4	0	4	MN608_00172	Secondary metabolism	Toxin and antibiotic synthesis	Other toxin and antibiotic synthesis-related	oxidase UstYa family protein	nonDEG	116.58	213.85
OG0001737	0	4	0	4	MN608_00174	Secondary metabolism	Toxin and antibiotic synthesis	Other toxin and antibiotic synthesis-related	oxidase UstYa family protein	nonDEG	142.95	237.79
OG0001736	0	4	0	4	MN608_10721	Transport	Carbohydrate transport	Sugar/H+ symporters	MFS transporter SP family sugar:H+ symporter	nonDEG	0.15	0.16
OG0001754	0	4	0	4	MN608_10543	Stress-related	Antibiotic resistance-related	Multidrug resistance	MFS transporter DHA2 family multidrug resistance protein	nonDEG	0.2	0.27
OG0001739	0	4	0	4	MN608_11307	Other	Other	Other	inhibitor of Bruton tyrosine kinase	-1.26	9.47	17.95
OG0001734	0	4	0	4	MN608_08083	Unknown	Unknown	Unknown	hypothetical protein		0	0.07
OG0001735	0	4	0	4	MN608_00082	Unknown	Unknown	Unknown	hypothetical protein	nonDEG	1.06	1.02
OG0001735	0	4	0	4	MN608_09395	Unknown	Unknown	Unknown	hypothetical protein	1.74	10.44	3.61
OG0001735	0	4	0	4	MN608_10831	Unknown	Unknown	Unknown	hypothetical protein	nonDEG	1.41	2.01
OG0001735	0	4	0	4	MN608_11856	Unknown	Unknown	Unknown	hypothetical protein	nonDEG	0.25	0.28
OG0001739	0	4	0	4	MN608_00231	Unknown	Unknown	Unknown	hypothetical protein		0	0
OG0001739	0	4	0	4	MN608_05375	Unknown	Unknown	Unknown	hypothetical protein	nonDEG	0.41	0.36
OG0001741	0	4	0	4	MN608_00984	Unknown	Unknown	Unknown	hypothetical protein	nonDEG	4.73	0.73
OG0001741	0	4	0	4	MN608_00985	Unknown	Unknown	Unknown	hypothetical protein	nonDEG	4.72	1.38
OG0001741	0	4	0	4	MN608_00986	Unknown	Unknown	Unknown	hypothetical protein	nonDEG	0.72	0.92
OG0001745	0	4	0	4	MN608_02946	Unknown (secreted)	Unknown	Unknown	hypothetical protein	-1.38	917.96	1833.09
OG0001745	0	4	0	4	MN608_09353	Unknown (secreted)	Unknown	Unknown	hypothetical protein		0.09	0.05
OG0001745	0	4	0	4	MN608_09471	Unknown (secreted)	Unknown	Unknown	hypothetical protein		1.2	0.1
OG0001745	0	4	0	4	MN608_11624	Unknown (secreted)	Unknown	Unknown	hypothetical protein	nonDEG	0.45	0.25
OG0001749	0	4	0	4	MN608_03305	Unknown	Unknown	Unknown	hypothetical protein	nonDEG	5.53	13.77
OG0001749	0	4	0	4	MN608_09377	Unknown	Unknown	Unknown	hypothetical protein	nonDEG	14.64	11.98
OG0001749	0	4	0	4	MN608_10970	Unknown	Unknown	Unknown	hypothetical protein		0	0.01
OG0001749	0	4	0	4	MN608_11413	Unknown	Unknown	Unknown	hypothetical protein	-1.57	1.42	4.58
OG0001750	0	4	0	4	MN608_05513	Unknown	Unknown	Unknown	hypothetical protein	nonDEG	2.07	3.48
OG0001750	0	4	0	4	MN608_05516	Unknown	Unknown	Unknown	hypothetical protein	nonDEG	3.89	3.41
OG0001750	0	4	0	4	MN608_05517	Unknown	Unknown	Unknown	hypothetical protein	nonDEG	1.13	0.25
OG0001752	0	4	0	4	MN608_05997	Unknown	Unknown	Unknown	hypothetical protein	nonDEG	4.82	4.63
OG0001752	0	4	0	4	MN608_08635	Unknown	Unknown	Unknown	hypothetical protein	nonDEG	11.46	9.7
OG0001752	0	4	0	4	MN608_10782	Unknown	Unknown	Unknown	hypothetical protein	-1.12	2.27	5.17
OG0001752	0	4	0	4	MN608_11866	Unknown	Unknown	Unknown	hypothetical protein	nonDEG	2.5	2.98
OG0001754	0	4	0	4	MN608_10544	Unknown	Unknown	Unknown	hypothetical protein	nonDEG	1.75	1.89
OG0001754	0	4	0	4	MN608_11614	Unknown	Unknown	Unknown	hypothetical protein	nonDEG	25.05	29.8
OG0001755	0	4	0	4	MN608_07488	Unknown	Unknown	Unknown	hypothetical protein		0	0
OG0001755	0	4	0	4	MN608_08428	Unknown	Unknown	Unknown	hypothetical protein	-1.07	2.26	4.46
OG0001757	0	4	0	4	MN608_08704	Unknown	Unknown	Unknown	hypothetical protein	nonDEG	2.68	7.15
OG0001757	0	4	0	4	MN608_08705	Unknown	Unknown	Unknown	hypothetical protein	-1.46	1.85	5.36
OG0001757	0	4	0	4	MN608_08706	Unknown	Unknown	Unknown	hypothetical protein	nonDEG	10.76	15.41
OG0001757	0	4	0	4	MN608_11146	Unknown	Unknown	Unknown	hypothetical protein		0	0
OG0001759	0	4	0	4	MN608_09408	Unknown	Unknown	Unknown	hypothetical protein	nonDEG	27.56	20.68
OG0001759	0	4	0	4	MN608_10180	Unknown	Unknown	Unknown	hypothetical protein	nonDEG	0.05	1.38
OG0001759	0	4	0	4	MN608_11217	Unknown	Unknown	Unknown	hypothetical protein		0	0
OG0001759	0	4	0	4	MN608_11680	Unknown	Unknown	Unknown	hypothetical protein	nonDEG	0.41	0.64
OG0001761	0	4	0	4	MN608_10126	Unknown	Unknown	Unknown	hypothetical protein		0	0
OG0001761	0	4	0	4	MN608_10127	Unknown	Unknown	Unknown	hypothetical protein	nonDEG	10.94	6.34
OG0001761	0	4	0	4	MN608_10145	Unknown	Unknown	Unknown	hypothetical protein		0	0
OG0001761	0	4	0	4	MN608_10146	Unknown	Unknown	Unknown	hypothetical protein		0.06	0.05
OG0001740	0	4	0	4	MN608_05773	Other	Other	Other	hygromycin-B 7''-O-kinase	nonDEG	29.27	38.65
OG0001741	0	4	0	4	MN608_00983	Transcription factors	Transcription factors	Transcription factors	high mobility group AT-hook protein 2	2.81	1.39	0.15
OG0001736	0	4	0	4	MN608_00104	Transport	Carbohydrate transport	Carbohydrate transport	hexose transporter-like protein	nonDEG	0.29	0.19
OG0001736	0	4	0	4	MN608_02920	Transport	Carbohydrate transport	Carbohydrate transport	hexose transporter-like protein		0.03	0.02
OG0001736	0	4	0	4	MN608_09269	Transport	Carbohydrate transport	Carbohydrate transport	hexose transporter-like protein	1.37	3.33	1.39
OG0001738	0	4	0	4	MN608_00227	Transcription factors	Transcription factors	Transcription factors	fungal specific transcription factor domain-containing protein	nonDEG	0.38	0.49
OG0001738	0	4	0	4	MN608_03259	Transcription factors	Transcription factors	Transcription factors	fungal specific transcription factor domain-containing protein	nonDEG	4.32	7.85
OG0001738	0	4	0	4	MN608_09319	Transcription factors	Transcription factors	Transcription factors	fungal specific transcription factor domain-containing protein	nonDEG	5.68	5.92
OG0001755	0	4	0	4	MN608_07487	Other	Other	Other	F-box protein 47		0	0
OG0001755	0	4	0	4	MN608_08358	Other	Other	Other	F-box protein 47	nonDEG	0.36	0.57
OG0001758	0	4	0	4	MN608_09033	Unknown	Unknown	Unknown	DUF6601 domain-containing protein	nonDEG	6.24	9.83
OG0001758	0	4	0	4	MN608_09933	Unknown	Unknown	Unknown	DUF6601 domain-containing protein	nonDEG	0.29	0.42
OG0001758	0	4	0	4	MN608_11275	Unknown	Unknown	Unknown	DUF6601 domain-containing protein	nonDEG	1.41	2.13
OG0001758	0	4	0	4	MN608_11790	Unknown	Unknown	Unknown	DUF6601 domain-containing protein	nonDEG	1.13	1.97
OG0001740	0	4	0	4	MN608_08407	Other	Other	Other	calsequestrin 1	nonDEG	1.95	2.1
OG0001734	0	4	0	4	MN608_00019	Other (secreted)	Other	Other	C166 family protein	nonDEG	0.62	2.91
OG0001734	0	4	0	4	MN608_10530	Other	Other	Other	C166 family protein		0	0
OG0001734	0	4	0	4	MN608_11444	Other (secreted)	Other	Other	C166 family protein		0.04	0.07
OG0001739	0	4	0	4	MN608_11918	Other	Other	Other	BTB/POZ domain-containing protein 3/6	-1.35	3.8	7.88
OG0001743	0	4	0	4	MN608_01639	Secondary metabolism	Other secondary metabolism-related	Other secondary metabolism-related	benzoate 4-monooxygenase	nonDEG	2.08	1.79
OG0001743	0	4	0	4	MN608_04171	Secondary metabolism	Other secondary metabolism-related	Other secondary metabolism-related	benzoate 4-monooxygenase	nonDEG	1.21	1.33
OG0001743	0	4	0	4	MN608_09723	Secondary metabolism	Other secondary metabolism-related	Other secondary metabolism-related	benzoate 4-monooxygenase	nonDEG	1.41	1.46
OG0001743	0	4	0	4	MN608_11223	Secondary metabolism	Other secondary metabolism-related	Other secondary metabolism-related	benzoate 4-monooxygenase		0	0
OG0001740	0	4	0	4	MN608_00644	Stress-related	Antibiotic resistance-related	Other antibiotic resistance-related	APH family phosphotransferase	nonDEG	0.21	0.41
OG0001740	0	4	0	4	MN608_04148	Stress-related	Antibiotic resistance-related	Other antibiotic resistance-related	APH family phosphotransferase	nonDEG	32.05	31.24
OG0001753	0	4	0	4	MN608_06760	Primary metabolism	Nucleic acid metabolism	Histone-related proteins	[histone H3]-lysine4/36 N-trimethyltransferase SMYD		0	0
OG0006730	0	3	0	3	MN608_10077	Primary metabolism	Lipid degradation	Phospholipid degradation	triacylglycerol lipase	nonDEG	1.38	1.45
OG0006733	0	3	0	3	MN608_03229	Other	Other	Other	Sulfotransferase domain-containing protein	nonDEG	4.46	9.22
OG0006733	0	3	0	3	MN608_05495	Other	Other	Other	Sulfotransferase domain-containing protein	-1.73	2.77	8.05
OG0006733	0	3	0	3	MN608_08960	Other	Other	Other	Sulfotransferase domain-containing protein	nonDEG	2.44	1.88
OG0006718	0	3	0	3	MN608_08541	Transcription factors	Transcription factors	Transcription factors	RNA polymerase II-specific transcription factor-like protein	nonDEG	2.57	1.9
OG0006771	0	3	0	3	MN608_10779	Primary metabolism	Nucleic acid metabolism	RNA degradation	protein AIR1/2	nonDEG	1.9	1.98
OG0006771	0	3	0	3	MN608_10780	Primary metabolism	Nucleic acid metabolism	RNA degradation	protein AIR1/2	nonDEG	7.39	8.52
OG0006772	0	3	0	3	MN608_10876	Transcription factors	Transcription factors	Transcription factors	proline utilization trans-activator	nonDEG	3.43	3.94
OG0006772	0	3	0	3	MN608_11449	Transcription factors	Transcription factors	Transcription factors	proline utilization trans-activator	1.12	5.48	2.03
OG0006772	0	3	0	3	MN608_11463	Transcription factors	Transcription factors	Transcription factors	proline utilization trans-activator	nonDEG	0.55	0.43
OG0006743	0	3	0	3	MN608_06474	Other	Other	Other	Pregnancy-associated plasma protein-A	nonDEG	0.11	0.15
OG0006743	0	3	0	3	MN608_11619	Other (secreted)	Other	Other	Pregnancy-associated plasma protein-A	nonDEG	0.24	0.16
OG0006731	0	3	0	3	MN608_03164	Primary metabolism	Protein degradation	Protease-like proteins	pepsin-like aspartyl protease	nonDEG	96.69	151.85
OG0006731	0	3	0	3	MN608_11285	Primary metabolism	Protein degradation	Protease-like proteins	pepsin-like aspartyl protease	nonDEG	32.3	60.88
OG0006731	0	3	0	3	MN608_11303	Primary metabolism	Protein degradation	Protease-like proteins	pepsin-like aspartyl protease	-2.58	5.2	24.4
OG0006750	0	3	0	3	MN608_07628	Primary metabolism	Energy metabolism	ETC and ATP synthesis	NADPH:quinone reductase		0	0.02
OG0006750	0	3	0	3	MN608_10802	Primary metabolism	Energy metabolism	ETC and ATP synthesis	NADPH:quinone reductase	nonDEG	15.82	11.42
OG0006750	0	3	0	3	MN608_11754	Primary metabolism	Energy metabolism	ETC and ATP synthesis	NADPH:quinone reductase	nonDEG	41.19	66.27
OG0006743	0	3	0	3	MN608_09562	FCW (secreted)	Other FCW-related	Mucin-like proteins	mucin-5AC	nonDEG	0.08	0.16
OG0006759	0	3	0	3	MN608_09411	FCW	Other FCW-related	Mucin-like proteins	mucin-3/17	nonDEG	0.08	0.08
OG0006730	0	3	0	3	MN608_03142	Primary metabolism	Lipid degradation	Phospholipid degradation	Lipase (class 3)		0.16	0
OG0006708	0	3	0	3	MN608_00006	Unknown	Unknown	Unknown	hypothetical protein		0.11	0.07
OG0006708	0	3	0	3	MN608_08136	Unknown	Unknown	Unknown	hypothetical protein	nonDEG	6.5	8.28
OG0006708	0	3	0	3	MN608_09331	Unknown	Unknown	Unknown	hypothetical protein	nonDEG	6.88	11.08
OG0006710	0	3	0	3	MN608_00152	Unknown	Unknown	Unknown	hypothetical protein		0	0.14
OG0006710	0	3	0	3	MN608_11905	Unknown	Unknown	Unknown	hypothetical protein		0.48	0.13
OG0006710	0	3	0	3	MN608_11906	Unknown	Unknown	Unknown	hypothetical protein		0	0.13
OG0006712	0	3	0	3	MN608_00449	Unknown	Unknown	Unknown	hypothetical protein	2.13	3.63	0.65
OG0006712	0	3	0	3	MN608_05758	Unknown	Unknown	Unknown	hypothetical protein	nonDEG	3.22	4.55
OG0006712	0	3	0	3	MN608_06842	Unknown	Unknown	Unknown	hypothetical protein	-1.15	5.06	10.59
OG0006716	0	3	0	3	MN608_00981	Unknown	Unknown	Unknown	hypothetical protein	1.21	18.81	7.63
OG0006716	0	3	0	3	MN608_02659	Unknown	Unknown	Unknown	hypothetical protein	nonDEG	1.18	1.3
OG0006716	0	3	0	3	MN608_04516	Unknown	Unknown	Unknown	hypothetical protein	nonDEG	3.95	4.78
OG0006729	0	3	0	3	MN608_03126	Unknown (secreted)	Unknown	Unknown	hypothetical protein		0	0
OG0006729	0	3	0	3	MN608_09977	Unknown	Unknown	Unknown	hypothetical protein	nonDEG	2.76	2.23
OG0006729	0	3	0	3	MN608_11473	Unknown	Unknown	Unknown	hypothetical protein	4.87	0.83	0.02
OG0006730	0	3	0	3	MN608_10111	Unknown	Unknown	Unknown	hypothetical protein		0	0
OG0006738	0	3	0	3	MN608_03955	Unknown	Unknown	Unknown	hypothetical protein	1.77	43.62	9.33
OG0006738	0	3	0	3	MN608_09440	Unknown	Unknown	Unknown	hypothetical protein		0	0
OG0006738	0	3	0	3	MN608_11459	Unknown	Unknown	Unknown	hypothetical protein		0.05	0.04
OG0006744	0	3	0	3	MN608_06566	Unknown	Unknown	Unknown	hypothetical protein	nonDEG	9.01	12.86
OG0006744	0	3	0	3	MN608_11213	Unknown	Unknown	Unknown	hypothetical protein		0	0
OG0006744	0	3	0	3	MN608_11214	Unknown	Unknown	Unknown	hypothetical protein		0	0
OG0006745	0	3	0	3	MN608_06567	Unknown (secreted)	Unknown	Unknown	hypothetical protein	nonDEG	0.11	0.17
OG0006745	0	3	0	3	MN608_09191	Unknown (secreted)	Unknown	Unknown	hypothetical protein		0	0.05
OG0006745	0	3	0	3	MN608_10060	Unknown (secreted)	Unknown	Unknown	hypothetical protein	nonDEG	1.75	2.35
OG0006746	0	3	0	3	MN608_08870	Unknown	Unknown	Unknown	hypothetical protein		0.16	0.11
OG0006752	0	3	0	3	MN608_07760	Unknown	Unknown	Unknown	hypothetical protein	nonDEG	7.49	6.12
OG0006752	0	3	0	3	MN608_10807	Unknown	Unknown	Unknown	hypothetical protein	nonDEG	0.31	0.31
OG0006752	0	3	0	3	MN608_10869	Unknown	Unknown	Unknown	hypothetical protein	nonDEG	14.37	15.88
OG0006756	0	3	0	3	MN608_08685	Unknown	Unknown	Unknown	hypothetical protein	nonDEG	0.18	0.23
OG0006756	0	3	0	3	MN608_09013	Unknown	Unknown	Unknown	hypothetical protein	nonDEG	0.84	0.82
OG0006756	0	3	0	3	MN608_11689	Unknown	Unknown	Unknown	hypothetical protein	nonDEG	4.71	4.8
OG0006757	0	3	0	3	MN608_09135	Unknown	Unknown	Unknown	hypothetical protein	nonDEG	0.74	0.21
OG0006757	0	3	0	3	MN608_09137	Unknown	Unknown	Unknown	hypothetical protein	nonDEG	2.39	1.72
OG0006757	0	3	0	3	MN608_09138	Unknown	Unknown	Unknown	hypothetical protein	3.31	2.32	0.17
OG0006758	0	3	0	3	MN608_09145	Unknown	Unknown	Unknown	hypothetical protein	nonDEG	5.24	5.57
OG0006758	0	3	0	3	MN608_10268	Unknown	Unknown	Unknown	hypothetical protein		0	0
OG0006758	0	3	0	3	MN608_10269	Unknown	Unknown	Unknown	hypothetical protein		0	0.02
OG0006759	0	3	0	3	MN608_10687	Unknown	Unknown	Unknown	hypothetical protein	4.46	1.12	0.03
OG0006759	0	3	0	3	MN608_11363	Unknown	Unknown	Unknown	hypothetical protein	1.25	3	1.08
OG0006767	0	3	0	3	MN608_09932	Unknown	Unknown	Unknown	hypothetical protein	nonDEG	0.17	0.07
OG0006768	0	3	0	3	MN608_10026	Unknown (secreted)	Unknown	Unknown	hypothetical protein	nonDEG	0.74	1.16
OG0006768	0	3	0	3	MN608_10052	Unknown	Unknown	Unknown	hypothetical protein		0.07	0.05
OG0006768	0	3	0	3	MN608_10533	Unknown (secreted)	Unknown	Unknown	hypothetical protein		0	0
OG0006775	0	3	0	3	MN608_11376	Unknown	Unknown	Unknown	hypothetical protein	1.72	52.92	11.67
OG0006775	0	3	0	3	MN608_11378	Unknown	Unknown	Unknown	hypothetical protein	1.38	151.14	44.9
OG0006775	0	3	0	3	MN608_11379	Unknown	Unknown	Unknown	hypothetical protein	2.22	9.8	1.44
OG0006746	0	3	0	3	MN608_06570	Reproduction	Heterokaryon incompatibility proteins	Heterokaryon incompatibility proteins	HET domain-containing protein	nonDEG	0.06	0.04
OG0006746	0	3	0	3	MN608_08869	Reproduction	Heterokaryon incompatibility proteins	Heterokaryon incompatibility proteins	HET domain-containing protein	nonDEG	0.7	0.75
OG0006736	0	3	0	3	MN608_03511	Other	Other	Other	GNAT family N-acetyltransferase	-2.58	2.09	24.1
OG0006736	0	3	0	3	MN608_08018	Other	Other	Other	GNAT family N-acetyltransferase	-1.24	3.55	9.75
OG0006728	0	3	0	3	MN608_03119	Other	Other	Other	GLEYA domain-containing protein		0.04	0
OG0006728	0	3	0	3	MN608_10941	Other	Other	Other	GLEYA domain-containing protein	nonDEG	0.24	0.23
OG0006728	0	3	0	3	MN608_11726	Other	Other	Other	GLEYA domain-containing protein		0.02	0
OG0006767	0	3	0	3	MN608_09931	Other	Other	Other	F-box-like domain-containing protein		0	0
OG0006767	0	3	0	3	MN608_09953	Other	Other	Other	F-box-like domain-containing protein	nonDEG	0.21	0.4
OG0006766	0	3	0	3	MN608_09929	Other	Other	Other	family 16 glycosylhydrolase		0	0
OG0006766	0	3	0	3	MN608_11081	Other	Other	Other	family 16 glycosylhydrolase		0	0
OG0006766	0	3	0	3	MN608_11842	Other	Other	Other	family 16 glycosylhydrolase	nonDEG	1.69	2.03
OG0006727	0	3	0	3	MN608_02930	Primary metabolism	Nucleotide metabolism	Purine metabolism	FAD-dependent urate hydroxylase		0.17	0.02
OG0006727	0	3	0	3	MN608_10277	Primary metabolism	Nucleotide metabolism	Purine metabolism	FAD-dependent urate hydroxylase	-1.91	0.23	1
OG0006727	0	3	0	3	MN608_11644	Primary metabolism	Nucleotide metabolism	Purine metabolism	FAD-dependent urate hydroxylase	nonDEG	4.04	2.77
OG0006737	0	3	0	3	MN608_03780	Primary metabolism	Protein degradation	Proteasome-mediated degradation	E3 ubiquitin-protein ligase RNF14	nonDEG	0.27	0.41
OG0006717	0	3	0	3	MN608_01111	Unknown	Unknown	Unknown	DUF3669 domain-containing protein	nonDEG	3.25	2.34
OG0006717	0	3	0	3	MN608_01112	Unknown	Unknown	Unknown	DUF3669 domain-containing protein	nonDEG	1.61	1.28
OG0006717	0	3	0	3	MN608_10173	Unknown	Unknown	Unknown	DUF3669 domain-containing protein	nonDEG	0.23	0.35
OG0006724	0	3	0	3	MN608_06804	Signaling	MAPK-related signaling	MAPK-related signaling	cyclic AMP-dependent transcription factor ATF-4	nonDEG	27.16	24.24
OG0006724	0	3	0	3	MN608_02537	Signaling	MAPK-related signaling	MAPK-related signaling	cyclic AMP-dependent transcription factor ATF-2		0.1	0
OG0006724	0	3	0	3	MN608_03076	Signaling	MAPK-related signaling	MAPK-related signaling	cyclic AMP-dependent transcription factor ATF-2	-1.75	56.25	185.26
OG0006755	0	3	0	3	MN608_08073	Plant cell wall modification	Cutinases	Cutinases	cutinase	nonDEG	4.4	2.72
OG0006755	0	3	0	3	MN608_08648	PCWDE (secreted)	Cutinases	Cutinases	cutinase		0.07	0.11
OG0006755	0	3	0	3	MN608_11000	Plant cell wall modification	Cutinases	Cutinases	cutinase	nonDEG	0.6	0.34
OG0006718	0	3	0	3	MN608_01667	Primary metabolism	Nucleic acid metabolism	Chromatin organization-related	chromatin structure-remodeling complex subunit RSC3/30	nonDEG	8.06	8.04
OG0006718	0	3	0	3	MN608_10442	Primary metabolism	Nucleic acid metabolism	Chromatin organization-related	chromatin structure-remodeling complex subunit RSC3/30	nonDEG	2.01	1.74
OG0006771	0	3	0	3	MN608_10777	Transcription factors	Transcription factors	Transcription factors	cellular nucleic acid-binding protein	nonDEG	7.89	13.56
OG0006711	0	3	0	3	MN608_00273	Other	Other	Other	candidapepsin	nonDEG	1.47	2.94
OG0006711	0	3	0	3	MN608_05293	Other	Other	Other	candidapepsin	nonDEG	4.35	7.04
OG0006711	0	3	0	3	MN608_10284	Other	Other	Other	candidapepsin	1.15	1.41	0.63
OG0006737	0	3	0	3	MN608_04255	Primary metabolism	Protein degradation	Proteasome-mediated degradation	ariadne-1	nonDEG	1.38	1.4
OG0006737	0	3	0	3	MN608_07580	Primary metabolism	Protein degradation	Proteasome-mediated degradation	ariadne-1	nonDEG	0.07	0.08
OG0006736	0	3	0	3	MN608_04895	Primary metabolism	Protein synthesis	Translation (ribosome-related)	[ribosomal protein S18]-alanine N-acetyltransferase	nonDEG	5.27	6.43
OG0007869	0	2	0	2	MN608_02219	Stress-related	Other stress-related	Other stress-related	WSC domain-containing protein	nonDEG	0.34	0.34
OG0007869	0	2	0	2	MN608_11620	Stress-related	Other stress-related	Other stress-related	WSC domain-containing protein	-1.4	1.44	3.22
OG0007890	0	2	0	2	MN608_10913	Secondary metabolism	Toxin and antibiotic synthesis	Other toxin and antibiotic synthesis-related	trichothecene 3-O-acetyltransferase	-1.27	3.86	8.72
OG0008027	0	2	0	2	MN608_08469	Secondary metabolism	Toxin and antibiotic synthesis	Other toxin and antibiotic synthesis-related	trichothecene 3-O-acetyltransferase	2.64	0.24	0.03
OG0008027	0	2	0	2	MN608_11027	Secondary metabolism	Toxin and antibiotic synthesis	Other toxin and antibiotic synthesis-related	trichothecene 3-O-acetyltransferase	1	12.86	5.83
OG0007877	0	2	0	2	MN608_05676	Primary metabolism	Nucleic acid metabolism	Transposases	Transposase	nonDEG	2.98	2.62
OG0008091	0	2	0	2	MN608_11304	Transcription factors	Transcription factors	Transcription factors	transcription initiation factor TFIID subunit 3	-5.2	1.11	60.42
OG0008067	0	2	0	2	MN608_10020	Other	Other	Other	tramtrack	2.67	39.03	4.31
OG0007916	0	2	0	2	MN608_11950	Transport	Carbohydrate transport	Carbohydrate transport	sugar porter family MFS transporter	-2.23	2.33	12.01
OG0007942	0	2	0	2	MN608_04846	Primary metabolism	Lipid synthesis	Steroid synthesis	sterol-4alpha-carboxylate 3-dehydrogenase (decarboxylating)	nonDEG	5.91	5.89
OG0007942	0	2	0	2	MN608_09043	Primary metabolism	Lipid synthesis	Steroid synthesis	sterol-4alpha-carboxylate 3-dehydrogenase (decarboxylating)	nonDEG	10.11	8.85
OG0007886	0	2	0	2	MN608_02885	Secondary metabolism	Toxin and antibiotic synthesis	Aflatoxin biosynthesis	sterigmatocystin biosynthesis cytochrome P450 monooxygenase	nonDEG	16.43	23.82
OG0007928	0	2	0	2	MN608_07708	Other	Other	Other	spermatogenesis-associated protein 2	nonDEG	5.65	3.52
OG0007893	0	2	0	2	MN608_06749	Transport (secreted)	Other transport-related	Other transport-related	solute carrier family 6 member 5/9	nonDEG	4.41	5.19
OG0007852	0	2	0	2	MN608_11857	Other	Other	Other	Sigma-70 region 4	nonDEG	3.81	7.51
OG0007890	0	2	0	2	MN608_02948	Secondary metabolism	Phenylpropanoid metabolism	Phenylpropanoid metabolism	shikimate O-hydroxycinnamoyltransferase		0.08	0.15
OG0008093	0	2	0	2	MN608_11325	Signaling	Ser/Thr kinases	Ser/Thr kinases	serine/threonine protein kinase	nonDEG	1.85	1.79
OG0007958	0	2	0	2	MN608_05442	Primary metabolism	Protein degradation	Protease-like proteins	serine protease AprX		0.03	0.02
OG0007958	0	2	0	2	MN608_11500	Primary metabolism	Protein degradation	Protease-like proteins	serine protease AprX	nonDEG	2.77	2.82
OG0007848	0	2	0	2	MN608_04681	Transcription factors	Transcription factors	Transcription factors	RNA polymerase II-specific transcription factor-like protein	-1.07	5.37	11.03
OG0007897	0	2	0	2	MN608_03239	Other	Other	Other	rhamnosyltransferase	nonDEG	0.42	0.23
OG0007952	0	2	0	2	MN608_05312	Other	Other	Other	protein tweety	-1.32	1.55	3.23
OG0008067	0	2	0	2	MN608_10951	Transcription factors	Transcription factors	Transcription factors	PR domain zinc finger protein 5	1.59	53.83	15.06
OG0008069	0	2	0	2	MN608_11102	Other	Other	Other	PAX-interacting protein 1		0	0
OG0007977	0	2	0	2	MN608_11197	Other	Other	Other	PAN domain-containing protein		0	0
OG0008101	0	2	0	2	MN608_11628	Other	Other	Other	PAN domain-containing protein		0.04	0
OG0007882	0	2	0	2	MN608_02773	Other	Other	Other	oxygenase MpaB family protein	nonDEG	0.12	0.32
OG0007882	0	2	0	2	MN608_08689	Other	Other	Other	oxygenase MpaB family protein	nonDEG	0.03	0.11
OG0008064	0	2	0	2	MN608_10676	Primary metabolism	Nucleic acid metabolism	mRNA surveillance pathway	nucleoporin GLE1	2.35	6.62	1.03
OG0007823	0	2	0	2	MN608_00095	Transport	Nuclear transport	Nuclear pore-related	nuclear pore complex protein Nup121	nonDEG	3.6	5.72
OG0008082	0	2	0	2	MN608_10866	Reproduction	Other reproduction-related	Other reproduction-related	nuclear fusion protein	-1.13	3.55	12.83
OG0008024	0	2	0	2	MN608_08438	Stress-related	Redox metabolism-related	Redox metabolism-related	non-heme chloroperoxidase	nonDEG	1.71	2.12
OG0008024	0	2	0	2	MN608_10877	Stress-related	Redox metabolism-related	Redox metabolism-related	non-heme chloroperoxidase	nonDEG	11.16	37.52
OG0008101	0	2	0	2	MN608_11626	FCW (secreted)	Other FCW-related	Mucin-like proteins	mucin-2	2.19	2.75	0.58
OG0007829	0	2	0	2	MN608_08694	Signaling	MAPK-related signaling	MAPK-related signaling	mitogen-activated protein kinase kinase kinase 3		1.66	0.96
OG0007916	0	2	0	2	MN608_04015	Transport	Other transport-related	Other transport-related	MFS transporter SP family solute carrier family 2 (myo-inositol transporter) member 13		0	0
OG0007952	0	2	0	2	MN608_06578	Transport	Other transport-related	Other transport-related	MFS transporter	nonDEG	0.14	0.2
OG0007920	0	2	0	2	MN608_04079	Other	Other	Other	methyltransferase domain-containing protein	nonDEG	6.77	2.04
OG0007920	0	2	0	2	MN608_10892	Other	Other	Other	methyltransferase domain-containing protein	nonDEG	3.17	5.53
OG0007844	0	2	0	2	MN608_00646	PCWDE (secreted)	Cross-linking glycan modification	Mannan degradation	mannan endo-1,4-beta-mannosidase	nonDEG	0.57	1.27
OG0007844	0	2	0	2	MN608_09369	Plant cell wall modification	Cross-linking glycan modification	Mannan degradation	mannan endo-1,4-beta-mannosidase	nonDEG	0.09	0.04
OG0007932	0	2	0	2	MN608_04439	Primary metabolism	Lipid metabolism	Butanoate metabolism	maleate isomerase	nonDEG	4.81	5.81
OG0007932	0	2	0	2	MN608_08823	Primary metabolism	Lipid metabolism	Butanoate metabolism	maleate isomerase	nonDEG	5.38	11.66
OG0007925	0	2	0	2	MN608_04256	Primary metabolism (secreted)	Protein degradation	Protease-like proteins	lysozyme	nonDEG	3.79	2.66
OG0007925	0	2	0	2	MN608_11129	Primary metabolism (secreted)	Protein degradation	Protease-like proteins	lysozyme		0	0
OG0008018	0	2	0	2	MN608_08307	Primary metabolism	Protein degradation	Proteasome-mediated degradation	kelch-like protein 9/13		0	0
OG0008043	0	2	0	2	MN608_09178	Secondary metabolism	Phenylpropanoid metabolism	Phenylpropanoid metabolism	isochorismatase family protein	nonDEG	0.64	0.49
OG0008043	0	2	0	2	MN608_11640	Secondary metabolism	Phenylpropanoid metabolism	Phenylpropanoid metabolism	isochorismatase family protein	nonDEG	5.07	8.3
OG0007852	0	2	0	2	MN608_01054	Other	Other	Other	IS630 family transposase	-1.37	31.2	81.07
OG0007823	0	2	0	2	MN608_11953	Unknown	Unknown	Unknown	hypothetical protein		0	0
OG0007827	0	2	0	2	MN608_00153	Unknown	Unknown	Unknown	hypothetical protein	nonDEG	0.46	0.65
OG0007827	0	2	0	2	MN608_11907	Unknown	Unknown	Unknown	hypothetical protein		0	0
OG0007829	0	2	0	2	MN608_00180	Unknown	Unknown	Unknown	hypothetical protein	nonDEG	3.05	4.8
OG0007830	0	2	0	2	MN608_00182	Unknown (secreted)	Unknown	Unknown	hypothetical protein	2.93	312.78	23.3
OG0007830	0	2	0	2	MN608_08692	Unknown	Unknown	Unknown	hypothetical protein		0	0
OG0007832	0	2	0	2	MN608_00238	Other	Other	Other	hypothetical protein	nonDEG	13.76	20.32
OG0007832	0	2	0	2	MN608_02000	Unknown	Unknown	Unknown	hypothetical protein	nonDEG	0.73	0.54
OG0007837	0	2	0	2	MN608_00424	Unknown (secreted)	Unknown	Unknown	hypothetical protein	nonDEG	2.69	3.11
OG0007837	0	2	0	2	MN608_00425	Unknown	Unknown	Unknown	hypothetical protein	nonDEG	13.88	16.56
OG0007845	0	2	0	2	MN608_00694	Unknown (secreted)	Unknown	Unknown	hypothetical protein	-2.4	1.13	4.74
OG0007845	0	2	0	2	MN608_07616	Unknown (secreted)	Unknown	Unknown	hypothetical protein	nonDEG	8.06	3.05
OG0007848	0	2	0	2	MN608_00884	Unknown	Unknown	Unknown	hypothetical protein	nonDEG	1.26	1.63
OG0007859	0	2	0	2	MN608_01608	Unknown	Unknown	Unknown	hypothetical protein	nonDEG	3.69	4.65
OG0007862	0	2	0	2	MN608_01663	Unknown (secreted)	Unknown	Unknown	hypothetical protein	-2.58	191.72	2843.61
OG0007862	0	2	0	2	MN608_08437	Unknown	Unknown	Unknown	hypothetical protein	-3.7	3.31	55.21
OG0007863	0	2	0	2	MN608_02388	Unknown	Unknown	Unknown	hypothetical protein	nonDEG	5.05	5.79
OG0007877	0	2	0	2	MN608_02562	Unknown	Unknown	Unknown	hypothetical protein	nonDEG	1.33	1.48
OG0007893	0	2	0	2	MN608_03176	Unknown	Unknown	Unknown	hypothetical protein	1.71	1.33	0.31
OG0007897	0	2	0	2	MN608_03846	Unknown	Unknown	Unknown	hypothetical protein	nonDEG	0.29	0.24
OG0007898	0	2	0	2	MN608_03273	Unknown	Unknown	Unknown	hypothetical protein		0	0.08
OG0007898	0	2	0	2	MN608_08571	Unknown	Unknown	Unknown	hypothetical protein	nonDEG	1.1	1.95
OG0007900	0	2	0	2	MN608_03303	Unknown	Unknown	Unknown	hypothetical protein	nonDEG	3.88	6.51
OG0007900	0	2	0	2	MN608_10095	Unknown	Unknown	Unknown	hypothetical protein	2.73	49.69	16.43
OG0007919	0	2	0	2	MN608_04064	Unknown	Unknown	Unknown	hypothetical protein	nonDEG	0.23	0.45
OG0007919	0	2	0	2	MN608_04273	Unknown	Unknown	Unknown	hypothetical protein	-2.49	10.82	66.17
OG0007921	0	2	0	2	MN608_04087	Unknown	Unknown	Unknown	hypothetical protein		0	0
OG0007921	0	2	0	2	MN608_04089	Unknown	Unknown	Unknown	hypothetical protein	nonDEG	0.73	0.82
OG0007922	0	2	0	2	MN608_04094	Unknown	Unknown	Unknown	hypothetical protein	nonDEG	4.84	6.24
OG0007922	0	2	0	2	MN608_08666	Unknown	Unknown	Unknown	hypothetical protein	nonDEG	2.47	0.76
OG0007923	0	2	0	2	MN608_04097	Unknown	Unknown	Unknown	hypothetical protein	nonDEG	18.72	10.48
OG0007923	0	2	0	2	MN608_09010	Unknown	Unknown	Unknown	hypothetical protein	nonDEG	14.06	12.4
OG0007926	0	2	0	2	MN608_04258	Unknown	Unknown	Unknown	hypothetical protein	nonDEG	4.59	6.64
OG0007926	0	2	0	2	MN608_07525	Unknown	Unknown	Unknown	hypothetical protein	nonDEG	0.04	0.06
OG0007927	0	2	0	2	MN608_04272	Unknown	Unknown	Unknown	hypothetical protein	nonDEG	1.43	5.12
OG0007927	0	2	0	2	MN608_06065	Unknown	Unknown	Unknown	hypothetical protein	-4.01	0.34	5.66
OG0007928	0	2	0	2	MN608_04375	Unknown	Unknown	Unknown	hypothetical protein	nonDEG	1.51	3.46
OG0007929	0	2	0	2	MN608_04381	Unknown	Unknown	Unknown	hypothetical protein		0	0.14
OG0007929	0	2	0	2	MN608_11078	Unknown	Unknown	Unknown	hypothetical protein		0	0
OG0007930	0	2	0	2	MN608_11008	Unknown	Unknown	Unknown	hypothetical protein		0	0.13
OG0007931	0	2	0	2	MN608_04401	Unknown (secreted)	Unknown	Unknown	hypothetical protein	-1.82	33.16	119.65
OG0007931	0	2	0	2	MN608_06174	Unknown (secreted)	Unknown	Unknown	hypothetical protein	nonDEG	30.37	27.02
OG0007951	0	2	0	2	MN608_05295	Unknown	Unknown	Unknown	hypothetical protein	nonDEG	3.74	5.62
OG0007951	0	2	0	2	MN608_06684	Unknown	Unknown	Unknown	hypothetical protein	nonDEG	7.31	6.07
OG0007954	0	2	0	2	MN608_05336	Unknown	Unknown	Unknown	hypothetical protein	nonDEG	0.13	0.08
OG0007954	0	2	0	2	MN608_11041	Unknown	Unknown	Unknown	hypothetical protein	nonDEG	79.2	39.68
OG0007956	0	2	0	2	MN608_05372	Unknown	Unknown	Unknown	hypothetical protein	nonDEG	0.34	0.73
OG0007956	0	2	0	2	MN608_11175	Unknown	Unknown	Unknown	hypothetical protein		0	0
OG0007962	0	2	0	2	MN608_05509	Unknown	Unknown	Unknown	hypothetical protein	nonDEG	1.63	2.92
OG0007962	0	2	0	2	MN608_10993	Unknown	Unknown	Unknown	hypothetical protein	nonDEG	2.96	2.34
OG0007976	0	2	0	2	MN608_10556	Unknown (secreted)	Unknown	Unknown	hypothetical protein	nonDEG	3.98	3.14
OG0007977	0	2	0	2	MN608_06607	Unknown	Unknown	Unknown	hypothetical protein	1.73	5.66	1.25
OG0007979	0	2	0	2	MN608_06615	Unknown	Unknown	Unknown	hypothetical protein	nonDEG	24.07	39.58
OG0007979	0	2	0	2	MN608_08391	Unknown	Unknown	Unknown	hypothetical protein		0	0
OG0007980	0	2	0	2	MN608_06620	Unknown	Unknown	Unknown	hypothetical protein		0.07	0
OG0007980	0	2	0	2	MN608_11353	Unknown	Unknown	Unknown	hypothetical protein	nonDEG	1.6	0.87
OG0007981	0	2	0	2	MN608_06621	Unknown	Unknown	Unknown	hypothetical protein		0.08	0
OG0007981	0	2	0	2	MN608_11352	Unknown	Unknown	Unknown	hypothetical protein	nonDEG	1.3	0.67
OG0007982	0	2	0	2	MN608_06708	Unknown	Unknown	Unknown	hypothetical protein	nonDEG	3.48	4.53
OG0007994	0	2	0	2	MN608_07263	Unknown	Unknown	Unknown	hypothetical protein	nonDEG	2.07	2.25
OG0007994	0	2	0	2	MN608_08468	Unknown	Unknown	Unknown	hypothetical protein	nonDEG	0.33	0.24
OG0007997	0	2	0	2	MN608_07394	Unknown	Unknown	Unknown	hypothetical protein		0.9	0.27
OG0007997	0	2	0	2	MN608_07395	Unknown	Unknown	Unknown	hypothetical protein	5.4	1.21	0
OG0008004	0	2	0	2	MN608_07716	Unknown	Unknown	Unknown	hypothetical protein	nonDEG	41.12	41.63
OG0008004	0	2	0	2	MN608_11286	Unknown	Unknown	Unknown	hypothetical protein	nonDEG	19.6	35.84
OG0008022	0	2	0	2	MN608_08390	Unknown	Unknown	Unknown	hypothetical protein	nonDEG	12.1	1.68
OG0008022	0	2	0	2	MN608_11567	Unknown	Unknown	Unknown	hypothetical protein	nonDEG	3.18	0.51
OG0008025	0	2	0	2	MN608_08445	Unknown	Unknown	Unknown	hypothetical protein	-2.07	158.89	571.12
OG0008025	0	2	0	2	MN608_08447	Unknown	Unknown	Unknown	hypothetical protein	nonDEG	6.05	12.48
OG0008028	0	2	0	2	MN608_08558	Unknown	Unknown	Unknown	hypothetical protein	nonDEG	0.16	0.54
OG0008028	0	2	0	2	MN608_11416	Unknown (secreted)	Unknown	Unknown	hypothetical protein	nonDEG	63.69	9.22
OG0008032	0	2	0	2	MN608_08719	Unknown	Unknown	Unknown	hypothetical protein		0.05	0
OG0008032	0	2	0	2	MN608_11272	Unknown (secreted)	Unknown	Unknown	hypothetical protein	nonDEG	24.44	17.43
OG0008034	0	2	0	2	MN608_08749	Unknown	Unknown	Unknown	hypothetical protein	nonDEG	8.58	3.48
OG0008034	0	2	0	2	MN608_09945	Unknown	Unknown	Unknown	hypothetical protein	nonDEG	0.54	0.27
OG0008036	0	2	0	2	MN608_08865	Unknown	Unknown	Unknown	hypothetical protein	nonDEG	0.16	0.37
OG0008036	0	2	0	2	MN608_08879	Unknown	Unknown	Unknown	hypothetical protein	nonDEG	0.39	0.13
OG0008039	0	2	0	2	MN608_09057	Unknown	Unknown	Unknown	hypothetical protein	nonDEG	5.54	10.2
OG0008039	0	2	0	2	MN608_11580	Unknown	Unknown	Unknown	hypothetical protein	-1.01	11.97	27.13
OG0008044	0	2	0	2	MN608_09192	Unknown (secreted)	Unknown	Unknown	hypothetical protein	nonDEG	0.41	0.45
OG0008044	0	2	0	2	MN608_11331	Unknown (secreted)	Unknown	Unknown	hypothetical protein		0	0.22
OG0008052	0	2	0	2	MN608_09616	Unknown	Unknown	Unknown	hypothetical protein	nonDEG	6.67	11.04
OG0008052	0	2	0	2	MN608_11609	Unknown (secreted)	Unknown	Unknown	hypothetical protein	-3.44	4.29	92.46
OG0008057	0	2	0	2	MN608_09771	Unknown	Unknown	Unknown	hypothetical protein		0.01	0
OG0008057	0	2	0	2	MN608_09796	Unknown	Unknown	Unknown	hypothetical protein	1.8	0.67	0.16
OG0008061	0	2	0	2	MN608_09954	Unknown	Unknown	Unknown	hypothetical protein	nonDEG	1.01	4.98
OG0008061	0	2	0	2	MN608_09956	Unknown	Unknown	Unknown	hypothetical protein		0	0.14
OG0008062	0	2	0	2	MN608_09957	Unknown	Unknown	Unknown	hypothetical protein	nonDEG	2.14	2.5
OG0008062	0	2	0	2	MN608_11284	Unknown	Unknown	Unknown	hypothetical protein		0.04	0.01
OG0008063	0	2	0	2	MN608_10001	Unknown	Unknown	Unknown	hypothetical protein	nonDEG	1.01	2.63
OG0008063	0	2	0	2	MN608_11464	Unknown	Unknown	Unknown	hypothetical protein		0	0.03
OG0008065	0	2	0	2	MN608_10009	Unknown	Unknown	Unknown	hypothetical protein		0	0
OG0008065	0	2	0	2	MN608_10677	Unknown	Unknown	Unknown	hypothetical protein	nonDEG	24.06	15.37
OG0008069	0	2	0	2	MN608_10140	Unknown	Unknown	Unknown	hypothetical protein	4.11	0.08	0.01
OG0008071	0	2	0	2	MN608_10252	Unknown	Unknown	Unknown	hypothetical protein		0	0
OG0008071	0	2	0	2	MN608_10253	Unknown	Unknown	Unknown	hypothetical protein	nonDEG	0.8	0.71
OG0008073	0	2	0	2	MN608_10566	Unknown	Unknown	Unknown	hypothetical protein	nonDEG	0.92	0.77
OG0008073	0	2	0	2	MN608_11279	Unknown	Unknown	Unknown	hypothetical protein	1.68	6.81	1.89
OG0008078	0	2	0	2	MN608_10659	Unknown	Unknown	Unknown	hypothetical protein	nonDEG	237.97	941.11
OG0008078	0	2	0	2	MN608_10660	Unknown	Unknown	Unknown	hypothetical protein	nonDEG	1.77	1.61
OG0008081	0	2	0	2	MN608_10849	Unknown	Unknown	Unknown	hypothetical protein		0	0
OG0008081	0	2	0	2	MN608_11163	Unknown (secreted)	Unknown	Unknown	hypothetical protein		0	0
OG0008084	0	2	0	2	MN608_10890	Unknown (secreted)	Unknown	Unknown	hypothetical protein	nonDEG	0.11	0.44
OG0008084	0	2	0	2	MN608_11534	Unknown	Unknown	Unknown	hypothetical protein	nonDEG	5.07	2.83
OG0008086	0	2	0	2	MN608_10991	Unknown (secreted)	Unknown	Unknown	hypothetical protein		0	0
OG0008086	0	2	0	2	MN608_11870	Unknown (secreted)	Unknown	Unknown	hypothetical protein		0.12	0.09
OG0008090	0	2	0	2	MN608_11210	Unknown	Unknown	Unknown	hypothetical protein		0	0
OG0008090	0	2	0	2	MN608_11366	Unknown	Unknown	Unknown	hypothetical protein	nonDEG	0.52	0.37
OG0008091	0	2	0	2	MN608_11919	Unknown	Unknown	Unknown	hypothetical protein	-4.24	32.17	1553.86
OG0008092	0	2	0	2	MN608_11312	Unknown (secreted)	Unknown	Unknown	hypothetical protein	nonDEG	1.02	2.3
OG0008092	0	2	0	2	MN608_11868	Unknown (secreted)	Unknown	Unknown	hypothetical protein	nonDEG	1.8	0.64
OG0008093	0	2	0	2	MN608_11639	Unknown	Unknown	Unknown	hypothetical protein	nonDEG	1.88	4.43
OG0008098	0	2	0	2	MN608_11528	Unknown (secreted)	Unknown	Unknown	hypothetical protein	-1.85	176.62	552.07
OG0008098	0	2	0	2	MN608_11710	Unknown (secreted)	Unknown	Unknown	hypothetical protein	nonDEG	200.5	427.53
OG0007855	0	2	0	2	MN608_01253	Reproduction	Heterokaryon incompatibility proteins	Heterokaryon incompatibility proteins	HET domain-containing protein	nonDEG	0.09	0.15
OG0007855	0	2	0	2	MN608_11441	Reproduction	Heterokaryon incompatibility proteins	Heterokaryon incompatibility proteins	HET domain-containing protein	nonDEG	5.46	6.71
OG0007902	0	2	0	2	MN608_03367	Reproduction	Heterokaryon incompatibility proteins	Heterokaryon incompatibility proteins	HET domain-containing protein	nonDEG	3.36	4.24
OG0007902	0	2	0	2	MN608_10509	Reproduction	Heterokaryon incompatibility proteins	Heterokaryon incompatibility proteins	HET domain-containing protein	nonDEG	15.46	7.52
OG0007984	0	2	0	2	MN608_06816	Other	Other	Other	hemerythrin family non-heme iron protein	nonDEG	3.12	4.71
OG0007984	0	2	0	2	MN608_09368	Other	Other	Other	hemerythrin family non-heme iron protein	nonDEG	0.83	1.18
OG0007828	0	2	0	2	MN608_11896	Other	Other	Other	GNAT family N-acetyltransferase		0.04	0.23
OG0007842	0	2	0	2	MN608_00571	Primary metabolism (secreted)	Carbohydrate metabolism	GH domain proteins	glycosyl hydrolase	nonDEG	4176.41	3015.52
OG0007842	0	2	0	2	MN608_04118	Primary metabolism	Carbohydrate metabolism	GH domain proteins	glycosyl hydrolase	-2.15	4.18	14.78
OG0007863	0	2	0	2	MN608_01743	Transcription factors	Transcription factors	Transcription factors	fungal specific transcription factor domain-containing protein	nonDEG	4.47	4.61
OG0008087	0	2	0	2	MN608_11052	Transcription factors	Transcription factors	Transcription factors	fungal specific transcription factor domain-containing protein	nonDEG	4.54	3.27
OG0008087	0	2	0	2	MN608_11677	Transcription factors	Transcription factors	Transcription factors	fungal specific transcription factor domain-containing protein	nonDEG	58.5	28.41
OG0007887	0	2	0	2	MN608_03125	Other	Other	Other	F-box-like domain-containing protein	-1.71	0.64	2.39
OG0007889	0	2	0	2	MN608_02927	Other	Other	Other	F-box-like domain-containing protein	nonDEG	4.14	3.91
OG0007859	0	2	0	2	MN608_02421	Primary metabolism	Protein degradation	Proteasome-mediated degradation	F-box/TPR repeat protein Pof3	nonDEG	4.66	6.69
OG0007889	0	2	0	2	MN608_07583	Primary metabolism	Protein degradation	Proteasome-mediated degradation	F-box and leucine-rich repeat protein 2/20	nonDEG	6.02	4.63
OG0007982	0	2	0	2	MN608_11826	Other	Other	Other	energy-coupling factor transport system permease/ATP-binding protein	nonDEG	8.67	14.6
OG0007978	0	2	0	2	MN608_06614	Unknown	Unknown	Unknown	DUF6604 domain-containing protein	nonDEG	3.62	3.85
OG0007978	0	2	0	2	MN608_06624	Unknown	Unknown	Unknown	DUF6604 domain-containing protein	nonDEG	1.33	1.75
OG0007968	0	2	0	2	MN608_06199	Unknown	Unknown	Unknown	DUF6594 domain-containing protein	nonDEG	0.33	0.45
OG0007968	0	2	0	2	MN608_06201	Unknown	Unknown	Unknown	DUF6594 domain-containing protein	nonDEG	0.55	0.42
OG0007846	0	2	0	2	MN608_00700	Unknown	Unknown	Unknown	DUF4267 domain-containing protein	nonDEG	0.2	0
OG0007846	0	2	0	2	MN608_03167	Unknown	Unknown	Unknown	DUF4267 domain-containing protein	nonDEG	3.88	4.77
OG0007886	0	2	0	2	MN608_10025	Other	Other	Other	docosahexaenoic acid omega-hydroxylase	nonDEG	11.97	13.9
OG0007924	0	2	0	2	MN608_04191	Secondary metabolism	Toxin and antibiotic synthesis	Aflatoxin biosynthesis	demethylsterigmatocystin 6-O-methyltransferase	nonDEG	1.03	0.63
OG0008049	0	2	0	2	MN608_09364	Primary metabolism	Amino acid metabolism	Arg and Pro metabolism	D-amino-acid oxidase	nonDEG	0.11	0.28
OG0008049	0	2	0	2	MN608_09550	Primary metabolism	Amino acid metabolism	Arg and Pro metabolism	D-amino-acid oxidase	nonDEG	2.41	2.1
OG0007930	0	2	0	2	MN608_04384	Transport	Inorganic ion transport	Mg2+ transport	CorA-like Mg2+ transporter protein	nonDEG	1.23	1.57
OG0007976	0	2	0	2	MN608_06583	Primary metabolism (secreted)	Lipid degradation	Phospholipid degradation	colipase		0	0.23
OG0007885	0	2	0	2	MN608_02874	Other	Other	Other	Clr5 domain-containing protein	nonDEG	0.08	0.19
OG0007885	0	2	0	2	MN608_02876	Other	Other	Other	Clr5 domain-containing protein	nonDEG	7.5	7.48
OG0008064	0	2	0	2	MN608_10008	Primary metabolism	Nucleic acid metabolism	Chromatin organization-related	chromatin assembly factor 1 subunit A	nonDEG	0.23	0.07
OG0008066	0	2	0	2	MN608_10017	Other	Other	Other	cholinesterase	nonDEG	25.74	82.22
OG0008066	0	2	0	2	MN608_11477	Other	Other	Other	cholinesterase	-2.51	1.16	12.84
OG0007953	0	2	0	2	MN608_07707	Stress-related	Other stress-related	Other stress-related	cell wall integrity and stress response component	nonDEG	46.45	41.65
OG0008026	0	2	0	2	MN608_08453	Stress-related	Other stress-related	Other stress-related	cell wall integrity and stress response component	-1.41	40.57	101.65
OG0008026	0	2	0	2	MN608_08600	Stress-related (secreted)	Other stress-related	Other stress-related	cell wall integrity and stress response component	-1.13	26.66	54.07
OG0008018	0	2	0	2	MN608_08305	Other	Other	Other	BTB/POZ domain-containing protein	nonDEG	1.15	2.41
OG0007888	0	2	0	2	MN608_02916	Secondary metabolism (secreted)	Other secondary metabolism-related	Porphyrin metabolism	bilirubin oxidase	nonDEG	0.07	0.02
OG0007888	0	2	0	2	MN608_11793	Secondary metabolism	Other secondary metabolism-related	Porphyrin metabolism	bilirubin oxidase	4.51	2.44	0.08
OG0007953	0	2	0	2	MN608_05322	Cytoskeleton	Septins	Septins	axial budding pattern protein 2	nonDEG	0.13	0.22
OG0008082	0	2	0	2	MN608_11902	Cytoskeleton	Septins	Septins	axial budding pattern protein 2	-2.21	0.59	3.04
OG0007957	0	2	0	2	MN608_11172	Primary metabolism	Protein degradation	Protease-like proteins	ATP-dependent Clp protease ATP-binding subunit ClpC		0	0
OG0007957	0	2	0	2	MN608_05373	Primary metabolism	Protein degradation	Protease-like proteins	ATP-dependent Clp protease ATP-binding subunit ClpA	nonDEG	0.08	0.07
OG0007822	0	2	0	2	MN608_00057	Other	Other	Other	Anp1-like protein	nonDEG	6.68	10.74
OG0007822	0	2	0	2	MN608_02671	Primary metabolism	Carbohydrate metabolism	Plant-derived carbon assimilation	Anp1	nonDEG	13.76	17.21
OG0007887	0	2	0	2	MN608_02914	Cytoskeleton	Actin cytoskeletion	Actin cytoskeletion	ankyrin repeat domain-containing protein 50	nonDEG	0.79	0.76
OG0008047	0	2	0	2	MN608_09245	Cytoskeleton	Actin cytoskeletion	Actin cytoskeletion	ankyrin repeat domain-containing protein 50	nonDEG	3.29	2.43
OG0007857	0	2	0	2	MN608_01466	Other	Other	Other	Alpha-galactosyl-binding fungal lectin	nonDEG	0.96	0.48
OG0007857	0	2	0	2	MN608_06562	Other (secreted)	Other	Other	Alpha-galactosyl-binding fungal lectin	nonDEG	54.36	65.83
OG0007899	0	2	0	2	MN608_03279	Other	Other	Other	aldo/keto reductase	nonDEG	2.35	3.77
OG0007899	0	2	0	2	MN608_04303	Other	Other	Other	aldo/keto reductase	nonDEG	27.78	48.13
OG0007838	0	2	0	2	MN608_00451	Other	Other	Other	aldehyde dehydrogenase family protein	nonDEG	17.68	13.23
OG0007838	0	2	0	2	MN608_06629	Other	Other	Other	aldehyde dehydrogenase family protein	nonDEG	0.33	0.1
OG0008047	0	2	0	2	MN608_11629	Primary metabolism	Amino acid metabolism	Cys and Met metabolism	adenosylhomocysteine nucleosidase	nonDEG	4.86	4.15
OG0007895	0	2	0	2	MN608_03200	Secondary metabolism	Other secondary metabolism-related	Staurosporine biosynthesis	6-hydroxytryprostatin B O-methyltransferase	nonDEG	36.9	47.78
OG0007895	0	2	0	2	MN608_06560	Secondary metabolism	Other secondary metabolism-related	Staurosporine biosynthesis	6-hydroxytryprostatin B O-methyltransferase	nonDEG	0.52	0.33
OG0007924	0	2	0	2	MN608_08385	Secondary metabolism	Other secondary metabolism-related	Staurosporine biosynthesis	6-hydroxytryprostatin B O-methyltransferase	nonDEG	53.08	42.7
OG0008037	0	2	0	2	MN608_08866	Secondary metabolism	Other secondary metabolism-related	Other secondary metabolism-related	4-carboxymuconolactone decarboxylase	-1.66	63.61	200.36
OG0008037	0	2	0	2	MN608_10726	Other	Other	Other	4-carboxymuconolactone decarboxylase		0.05	0.32
OG0007831	0	2	0	2	MN608_00203	Other	Other	Other	3-O-alpha-D-mannopyranosyl-alpha-D-mannopyranose xylosylphosphotransferase		0.01	0.04
OG0007831	0	2	0	2	MN608_08707	Other	Other	Other	3-O-alpha-D-mannopyranosyl-alpha-D-mannopyranose xylosylphosphotransferase	nonDEG	0.39	0.36
OG0007868	0	2	0	2	MN608_02218	Other	Other	Other	2EXR family	nonDEG	0	0.09
OG0007868	0	2	0	2	MN608_09316	Other	Other	Other	2EXR family	nonDEG	0.32	0.58
OG0007975	0	2	0	2	MN608_06518	Other	Other	Other	2EXR family	nonDEG	6.43	3.94
OG0007975	0	2	0	2	MN608_07648	Other	Other	Other	2EXR family	nonDEG	10.38	19.82
OG0008029	0	2	0	2	MN608_08596	Other	Other	Other	2EXR family	nonDEG	1.31	1.71
OG0008029	0	2	0	2	MN608_11316	Other	Other	Other	2EXR family	nonDEG	1.27	2.36
OG0008046	0	2	0	2	MN608_09233	Primary metabolism	Amino acid metabolism	Phe, Tyr, and Trp metabolism	2-aminomuconate deaminase	nonDEG	0.38	0.06
OG0008046	0	2	0	2	MN608_09462	Primary metabolism	Amino acid metabolism	Phe, Tyr, and Trp metabolism	2-aminomuconate deaminase	-1.26	16.86	43.71
OG0007828	0	2	0	2	MN608_00173	Primary metabolism	Protein synthesis	Translation (ribosome-related)	[ribosomal protein S5]-alanine N-acetyltransferase	-1.64	42.2	138.64
